# Supplementary material for: Cell-cycle dependent DNA repair and replication unifies patterns of chromosome instability
Source: Nat Commun. 2025 Mar 28;16:3033. doi: 10.1038/s41467-025-58245-z (PMC11953314; doi:10.1038/s41467-025-58245-z)
Supplement: Supplementary file 4 — Supplementary Data 1 [file 41467_2025_58245_MOESM4_ESM.xlsx]

## Sheet: D1
Supplementary Data 1. Summary of the posterior distributions of inferred parameters from simulated data presented in Fig. 5.
sample	real_rDSB	real_frac	real_wgd	real_fusion	real_ecdna	mu_dsb_rate	mu_frac_unrepaired	mu_wgd	wsd_dsb	wsd_unrepair	wsd_wgd	mu_fusion	sd_fusion	mu_ecdna	sd_ecdna	within_2sd_dsb	within_2sd_unrep	within_2sd_wgd	within_2sd_fusion	within_2sd_ecdna
10026232698889054493	30	0.1	0.5	27.444444444444443	6.5	33.11187198387259	0.1431913676812754	0.6456873775818963	10.077672155475893	0.0823303	0.22978278589206025	15.436222222222222	9.282765139896089	5.5194	3.3785845122792506	TRUE	TRUE	TRUE	TRUE	TRUE
10029073882863849109	10	0.5	0.5	26.333333333333332	3	9.733839658907591	0.5369598500785739	0.6508379440633864	2.762462463604708	0.10905327837065971	0.22971944774733152	23.723333333333333	8.594327456819578	1.1872	1.2984329077900283	TRUE	TRUE	TRUE	TRUE	TRUE
10057473354187497606	10	0.3	0.3	12.333333333333334	0.4	9.467252857584041	0.4249215542043637	0.1067743690004865	2.601990600186009	0.0939227	0.0898205	13.702666666666667	5.179901456966799	0.8502	0.9196692574432247	TRUE	TRUE	FALSE	TRUE	TRUE
1018764768173046119	10	0.5	0.5	35.44444444444444	0.4	15.272641025963141	0.5720671232142882	0.6245587342897583	4.7840445700427345	0.0863934	0.23927205082563438	36.779555555555554	10.96493680939493	2.7986	2.374264581846182	TRUE	TRUE	TRUE	TRUE	TRUE
10408338707657807502	30	0.5	0.5	64.11111111111111	15.9	32.29535205792813	0.487744	0.4963633718118024	9.901730728816766	0.0978938	0.21467657202169643	53.618	15.30444410948931	9.8346	5.913215290359408	TRUE	TRUE	TRUE	TRUE	TRUE
10542231547172618047	10	0.1	0.5	12.444444444444445	0.2	10.347694195753073	0.11914957562779405	0.6720571078269105	2.7990259676542886	0.0734479	0.22662498076150495	4.204666666666666	2.7472268652533844	0.732	0.9459628382673205	TRUE	TRUE	TRUE	FALSE	TRUE
10575816457618997273	10	0.1	0.3	18.88888888888889	2.4	9.808260683947884	0.23876646442332358	0.6394871333476498	2.40045	0.086666	0.23893012626026294	9.373333333333333	3.884452729503073	0.7468	1.0112442780950421	TRUE	TRUE	TRUE	FALSE	TRUE
1075695649852187248	10	0.1	0.1	13	0	10.608714776870821	0.0871526	0.6565867382895157	2.6430894345825786	0.0620214	0.23290760543974173	3.1233333333333335	2.423928347754505	0.7452	0.9813679871753045	TRUE	TRUE	FALSE	FALSE	TRUE
10777061835405240830	30	0.3	0.5	59.333333333333336	10.7	32.27153338842347	0.3819761817933897	0.6335776590090728	10.52749924466862	0.17185278084505873	0.22620905884734402	43.81377777777778	24.908265110167488	9.4392	7.554384210615933	TRUE	TRUE	TRUE	TRUE	TRUE
10783968643719392298	10	0.3	0.1	12.333333333333334	2.2	11.196401700039475	0.2969200883084917	0.14371255978281663	3.0013185866316507	0.0843532	0.10223431016910907	11.244	4.455332887987094	1.0218	1.0389145522581662	TRUE	TRUE	TRUE	TRUE	TRUE
10922412576283175564	30	0.1	0.5	25	3	32.74292889748965	0.13586228905443307	0.6112572916259856	9.897303366056263	0.082684	0.23691131035531188	14.369555555555555	9.495033751871675	5.4908	3.5219260762504865	TRUE	TRUE	TRUE	TRUE	TRUE
10949173304617603006	10	0.5	0.1	17.11111111111111	1.2	9.84904	0.4264779851014732	0.23390951781402808	2.437892620565643	0.0877024	0.13052508794776943	16.126	5.306298897192191	0.9684	0.9356882306248482	TRUE	TRUE	TRUE	TRUE	TRUE
10971538593193086901	30	0.3	0.3	44	12.7	33.853882732115245	0.2830904956079428	0.6472387166105513	9.453044751465592	0.0948413	0.23207349286510087	33.111777777777775	13.218451288425758	7.167199999999999	4.331309807586916	TRUE	TRUE	TRUE	TRUE	TRUE
11035630404392956824	10	0.3	0.5	16.555555555555557	1.3	10.516367814307545	0.3234149429779961	0.6671396355643048	2.545695363262583	0.0884299	0.23273896906883748	13.826	5.044164831964257	0.9504	1.0634291716924134	TRUE	TRUE	TRUE	TRUE	TRUE
11036707022444811867	30	0.3	0.3	46.55555555555556	6.4	33.61655171464547	0.3193997938347294	0.3057854165020597	10.189278777708193	0.11329477651667269	0.1542251291880322	33.69866666666667	13.17266865841367	8.021	4.597871229131954	TRUE	TRUE	TRUE	TRUE	TRUE
11157612679401964535	10	0.5	0.1	14.555555555555555	0.5	8.463321570151711	0.5504520296557136	0.0997438	2.205270926636136	0.0949496	0.0849492	17.168666666666667	5.917701824491861	0.8069999999999999	0.8383894045055512	TRUE	TRUE	TRUE	TRUE	TRUE
11160396869842711429	30	0.5	0.3	70	9.1	32.41155588823203	0.5541843533439873	0.4562585112622143	10.537010125758943	0.10611757184358293	0.193575	61.537555555555556	17.880693175908366	12.2094	7.667886580356963	TRUE	TRUE	TRUE	TRUE	TRUE
11181153582972838086	10	0.1	0.1	4.666666666666667	2.7	11.732710354921185	0.14063417399557948	0.10213636413970575	3.1493386819362854	0.0735265	0.0980514	4.636444444444445	2.828414038893107	0.9148	0.905395	TRUE	TRUE	TRUE	TRUE	TRUE
11308509102959604715	30	0.5	0.5	69.55555555555556	6	31.690494008990772	0.5125050422332754	0.6117915329348584	10.521400436324905	0.1834950436923541	0.23817207165825077	58.74666666666667	25.460197332989026	11.2826	8.367395284537201	TRUE	TRUE	TRUE	TRUE	TRUE
1137756424047204366	30	0.1	0.1	12.777777777777779	4	33.2213	0.10921665509874934	0.10469310287157704	8.910757049047001	0.0647656	0.10139583692338143	9.737333333333334	5.885847960566001	4.9988	3.049195590232774	TRUE	TRUE	TRUE	TRUE	TRUE
11415728879793730942	30	0.1	0.3	23.666666666666668	6.3	30.42999083210799	0.12201060404981608	0.29512791878000233	10.090264841178715	0.0764154	0.14542529308706126	10.822222222222223	6.462880286204043	5.016	3.223520772749056	TRUE	TRUE	TRUE	TRUE	TRUE
11652958575247423286	10	0.5	0.3	24.11111111111111	1.9	18.303853481762403	0.5888238691686244	0.0972812	5.847657289294062	0.0847761	0.0755045	34.41288888888889	10.972434159666147	4.0592	3.3946638781610456	TRUE	TRUE	FALSE	TRUE	TRUE
11787413052597719861	10	0.3	0.3	15.11111111111111	0.7	16.589269215122922	0.2062066710442676	0.6526364959200304	5.470146131301209	0.0918363	0.2304138979926622	12.379777777777777	5.374128743719865	1.7968	1.6502959472248766	TRUE	TRUE	TRUE	TRUE	TRUE
11892086322614729237	10	0.5	0.3	22.666666666666668	1.7	18.392228755625357	0.5031716437496554	0.0968461	6.081754915652294	0.0937979	0.0845676	29.179555555555556	9.139408771715162	3.4554	2.6686389992309616	TRUE	TRUE	FALSE	TRUE	TRUE
12046681369341376645	10	0.1	0.5	6.666666666666667	0.5	12.018217813195221	0.10043216477692453	0.651895	2.9605812217665366	0.0596974	0.23062878003645018	4.204888888888889	2.7514442361415123	1.0945999999999998	1.1836692891056788	TRUE	TRUE	TRUE	TRUE	TRUE
12128423047001381398	30	0.5	0.1	47.888888888888886	10.7	35.6203	0.5483135243096598	0.11083541785070539	8.933037075488608	0.0984561	0.0939316	53.48088888888889	14.809408932802299	12.2288	6.403528786680334	TRUE	TRUE	TRUE	TRUE	TRUE
12159515859739884979	10	0.3	0.3	12.666666666666666	1.1	9.684202252487623	0.20637159996943208	0.4343143795096503	2.44109	0.0830976	0.17919916479259151	7.564	3.4714256026719874	0.7676000000000001	1.0034361006143016	TRUE	TRUE	TRUE	TRUE	TRUE
12481291974421467646	30	0.5	0.1	51.77777777777778	12.3	33.30605954933483	0.594085	0.14850626949020546	10.377225393246281	0.17104572860900857	0.1145591011815658	55.157555555555554	21.24837632793135	12.341000000000001	8.190251488133791	TRUE	TRUE	TRUE	TRUE	TRUE
12526853901429184049	30	0.1	0.5	29.11111111111111	7	35.06147157099523	0.092482	0.5388886452280301	8.639921923233278	0.0571757	0.22081629809889408	10.103555555555555	6.066130054902769	5.7796	3.4835691967718097	TRUE	TRUE	TRUE	FALSE	TRUE
12540931993414624271	30	0.5	0.1	54.44444444444444	12.8	32.84299407582802	0.5680018719598846	0.17649681521258426	9.420228462003537	0.11007433545580385	0.10508508683188414	56.562	18.042945131601854	11.9176	7.341441531983693	TRUE	TRUE	TRUE	TRUE	TRUE
12542784023943980763	30	0.5	0.3	61.55555555555556	8.7	31.16936473107131	0.5785473985166492	0.29567771638512824	10.938395011645234	0.11370671862314802	0.15149214066548042	57.684222222222225	18.27395194061604	11.110199999999999	7.06685	TRUE	TRUE	TRUE	TRUE	TRUE
12865731978326328116	30	0.3	0.1	29.444444444444443	5.5	33.72300605297402	0.31522326310935034	0.10360407946653301	9.516967449560081	0.10369193633818306	0.0921476	29.877777777777776	11.014782839687204	7.2366	4.02672	TRUE	TRUE	TRUE	TRUE	TRUE
12873680240993408836	10	0.3	0.3	12.555555555555555	0.4	9.30986	0.27309573084986655	0.639685	2.632501020554816	0.100124	0.2293035696282027	10.197111111111111	4.464620930210239	0.726	0.889081	TRUE	TRUE	TRUE	TRUE	TRUE
13027808727837877313	10	0.1	0.3	11.444444444444445	0.8	7.79168	0.14861674433844937	0.6519049290585236	1.9343425110917944	0.0770692	0.22940570302115523	3.9466666666666668	2.4920904592077386	0.49860000000000004	0.8643101898094313	TRUE	TRUE	TRUE	FALSE	TRUE
13078838299605741877	10	0.1	0.1	5.444444444444445	0.20000000000000004	17.440712925689315	0.11821059095060657	0.0979937	5.161128415469402	0.0672318	0.090699	5.748888888888889	3.3403629580268714	1.9022	1.6710115856686556	TRUE	TRUE	TRUE	TRUE	TRUE
13095464885589166655	30	0.5	0.5	69.66666666666667	8.1	31.31883551557438	0.5036215188660206	0.6279606031542477	11.2757	0.18036183728217683	0.23762174817329942	56.01222222222222	25.38925928416757	10.766	8.321912788832254	TRUE	TRUE	TRUE	TRUE	TRUE
1311948420552619021	10	0.3	0.1	10.88888888888889	0.10000000000000002	12.753324515548636	0.1921459009525374	0.23343985296034014	3.39469	0.0796621	0.13101894830761174	8.132222222222222	3.942004382314508	1.2018	1.2464043515710406	TRUE	TRUE	TRUE	TRUE	TRUE
13122689051676666422	30	0.3	0.1	47.333333333333336	8.8	32.17827727622947	0.325505	0.29974046606622273	10.434634536061331	0.11142108161275449	0.144059	32.83555555555556	13.596317991858971	7.146	4.6452	TRUE	TRUE	TRUE	TRUE	TRUE
1317011315598254458	30	0.1	0.3	17.11111111111111	3.7	31.70548685720249	0.13122620126574405	0.2504413260040346	9.610012858974827	0.0742365	0.12675883218763664	12.052444444444443	6.980692497196752	5.2194	3.395482623205276	TRUE	TRUE	TRUE	TRUE	TRUE
13186811982616024320	10	0.1	0.5	5.333333333333333	0	10.937459643575536	0.082039	0.6464142546326946	3.0240595181962466	0.057581499390374394	0.2368348833396237	2.894	2.334801109746562	0.8558	1.073448155191376	TRUE	TRUE	TRUE	TRUE	TRUE
13222476142852136858	10	0.1	0.5	6.222222222222222	0.2	12.637702736919504	0.0970918	0.6481153700031608	3.0380610163195088	0.062183	0.23384160884685795	4.173333333333334	2.9268745989931864	0.9882	1.1757404011864023	TRUE	TRUE	TRUE	TRUE	TRUE
13274726779479320718	10	0.5	0.3	21.22222222222222	0	14.411358368144226	0.46182145896050797	0.6378775365408808	3.902414928394783	0.0868388	0.2156161227397599	27.74577777777778	7.1859795426016495	2.0309999999999997	1.646560452168487	TRUE	TRUE	TRUE	TRUE	TRUE
13293783872394546526	30	0.3	0.5	52.77777777777778	8.3	31.118727950077954	0.37911069935202824	0.62347	10.988112154313942	0.17343120028106046	0.22768188285822083	39.10888888888889	21.630070778874178	7.5492	5.837229295796372	TRUE	TRUE	TRUE	TRUE	TRUE
132960611360069464	30	0.3	0.5	45.22222222222222	9.8	32.60564768942248	0.3759722645179932	0.6330200229304691	11.210727525902556	0.17035463966154532	0.23880885980439331	41.032666666666664	22.179631743487125	8.197	5.911109322864339	TRUE	TRUE	TRUE	TRUE	TRUE
13476739342908758047	30	0.3	0.5	56.44444444444444	4.5	31.570033603744626	0.4385317619388629	0.6272590868340463	10.971830017344518	0.18078398037496823	0.2378244696618856	48.428888888888885	24.803657204587385	8.9728	6.671740733033446	TRUE	TRUE	TRUE	TRUE	TRUE
13810748291253281081	30	0.1	0.1	11.666666666666666	2.7	27.91981068675157	0.12141531391233401	0.12361916551450128	9.147181421422935	0.0766071	0.10268106724187076	8.569555555555555	5.6681510579766625	4.044	2.7005721949914103	TRUE	TRUE	TRUE	TRUE	TRUE
13860729752513797875	10	0.5	0.3	35.666666666666664	0.4000000000000001	15.001747249946652	0.4899377908590382	0.6630670504158668	4.8152195833526905	0.0954404	0.22993029747119076	31.875777777777778	10.099460890063513	2.6998	2.5210576000650375	TRUE	TRUE	TRUE	TRUE	TRUE
1388955541971874988	10	0.3	0.1	15	0.7999999999999999	11.55618865902908	0.30297716671072633	0.13134682577406903	3.026498151326561	0.0849519	0.12828449487497628	11.538222222222222	4.186372408949226	1.062	1.1052960502586786	TRUE	TRUE	TRUE	TRUE	TRUE
14357051485996962506	30	0.5	0.5	66.88888888888889	8.3	31.925196167513647	0.4739213004717187	0.640925	10.496176016003348	0.17229850797102506	0.22773956552431657	52.663555555555554	23.645625477993345	10.181	7.3867575684294335	TRUE	TRUE	TRUE	TRUE	TRUE
14362879418527211751	10	0.5	0.5	19	0	8.439712879944292	0.49333820608203466	0.6580023945689781	2.151149144465646	0.0932555	0.2193913276199526	19.130666666666666	6.395588177275302	0.8079999999999999	0.9754172839126398	TRUE	TRUE	TRUE	TRUE	TRUE
1438995816596189165	30	0.3	0.5	43.55555555555556	5	31.622916345403656	0.3175775878973923	0.61928	11.330782156698918	0.16939291491978892	0.22693749902775698	35.33288888888889	21.654083433046004	7.4926	5.679785662359163	TRUE	TRUE	TRUE	TRUE	TRUE
14484409694259021589	10	0.5	0.1	16.444444444444443	0.10000000000000002	8.43671	0.548907	0.0947259	2.028250287129939	0.0744592	0.0789947	16.66888888888889	5.044216278606652	0.76	0.8323614907614395	TRUE	TRUE	TRUE	TRUE	TRUE
14745094755072719917	30	0.5	0.1	51.888888888888886	10.3	30.953438435861813	0.5171455409226137	0.226868	10.437551884546268	0.10722542655607233	0.12481958198154083	49.54644444444445	14.910649241335518	9.751	5.784158710129585	TRUE	TRUE	TRUE	TRUE	TRUE
14835862083552975351	30	0.1	0.5	22.77777777777778	3.6	32.11484502135498	0.13167785051273842	0.6465088296897606	9.980905365719465	0.0836582	0.23084125341034928	13.747777777777777	9.464433965104252	5.4302	3.5917390131072393	TRUE	TRUE	TRUE	TRUE	TRUE
15063113838409907955	30	0.5	0.3	72	8.8	31.926487386207206	0.5549125522749425	0.6303717324640837	10.945155303916787	0.17113902019326327	0.22647546142867309	60.64377777777778	25.16199711204317	11.464	8.917027012490372	TRUE	TRUE	TRUE	TRUE	TRUE
15145801495365410175	30	0.5	0.1	50.888888888888886	8.6	33.20329362492377	0.5103483486062665	0.25091638670577215	10.154088970450447	0.10673825563075558	0.131544	53.291111111111114	16.305325005757577	11.4766	6.634774518083613	TRUE	TRUE	TRUE	TRUE	TRUE
1520817947475022445	30	0.3	0.1	31.333333333333332	7.9	34.43344298106466	0.31513833892602144	0.2350353042450793	10.1234	0.12051620949354591	0.12822750731178023	33.85155555555556	13.998110336785343	7.8404	4.685239671731118	TRUE	TRUE	TRUE	TRUE	TRUE
15240965955958225907	10	0.5	0.1	14.555555555555555	0.4	7.888687424005507	0.5045032587562853	0.2320713624636727	2.0079133516581607	0.0844317	0.12723436917416286	16.05311111111111	5.5941274172257955	0.7814	0.8853709977219796	TRUE	TRUE	TRUE	TRUE	TRUE
15307360648536822761	30	0.1	0.1	9.88889	4.5	34.673416705381484	0.11842667163848039	0.0886532	8.71247	0.0715682	0.0760215	10.375777777777778	6.254307084664158	5.2623999999999995	2.7881488101561493	TRUE	TRUE	TRUE	TRUE	TRUE
15508672556016294740	30	0.3	0.3	37.666666666666664	7.2	32.43830536451647	0.28039259334712663	0.3049672951054261	10.019397383363929	0.10180989199417063	0.14300437487932258	30.14	12.890059951867192	7.3524	4.304997124328999	TRUE	TRUE	TRUE	TRUE	TRUE
15687300505552018711	10	0.5	0.1	16.333333333333332	2.4	12.875843765098539	0.46570203728267334	0.097838	3.4398763630107028	0.0831302	0.0905965	20.28488888888889	6.630259364941467	1.6288	1.3075894387308904	TRUE	TRUE	TRUE	TRUE	TRUE
15692608663021485735	30	0.5	0.5	51.44444444444444	8	31.745700016178333	0.5473103097615045	0.18404255645038542	10.344203444644725	0.10548595586271159	0.11837249854891367	51.852222222222224	17.19687660972947	10.625399999999999	6.728637601174239	TRUE	TRUE	FALSE	TRUE	TRUE
15813531646628356918	30	0.1	0.5	38.55555555555556	5.6	31.31305793436275	0.26996313756340423	0.6333487428654592	10.650123854783818	0.15107863250617495	0.22678901666239606	28.91133333333333	19.013244492778195	6.2586	4.744264128845327	TRUE	TRUE	TRUE	TRUE	TRUE
15834970782628597429	10	0.3	0.5	14	3.7	12.287252093724058	0.2648571048688877	0.626374	3.0659896683601584	0.086045	0.24129336515033117	12.555555555555555	4.647908988759076	1.029	1.0682984241522064	TRUE	TRUE	TRUE	TRUE	FALSE
15855234109714782095	30	0.1	0.5	28.666666666666668	1.8	33.175531876630295	0.16856375638313445	0.6542978420039554	9.846307436214104	0.0899482	0.2220936237509643	18.144222222222222	10.940109874105367	5.6606	3.7146770102636313	TRUE	TRUE	TRUE	TRUE	TRUE
15871397851859897950	10	0.5	0.1	37.55555555555556	0.8	10.90760967070064	0.58743510963033585	0.6364686293846658	2.5563173978508984	0.0856273	0.2379213013714998	29.190666666666665	8.838108782552009	1.5992	1.449856381526841	TRUE	TRUE	FALSE	TRUE	TRUE
15905897789950566526	10	0.1	0.1	6.777777777777778	0.20000000000000004	13.534422004703766	0.10038677615797571	0.0973688	3.7741652746886736	0.068697	0.0870189	3.75	2.7279555545695366	1.1139999999999999	1.1276467418250702	TRUE	TRUE	TRUE	TRUE	TRUE
16039984155404559749	30	0.1	0.5	22.22222222222222	5.7	32.15633371268802	0.16095407684981458	0.4455005955174097	9.173521904842225	0.0740666	0.17650679462374955	16.888666666666666	8.43346	5.8633999999999995	3.7665547000697175	TRUE	TRUE	TRUE	TRUE	TRUE
16053759045455919709	10	0.3	0.5	15.222222222222221	0.6999999999999998	7.871300967344047	0.31032347872304833	0.6304217798358297	2.2023271407297997	0.108427	0.2475402094322353	9.813777777777778	4.60357	0.5034000000000002	0.7452511244385703	TRUE	TRUE	TRUE	TRUE	TRUE
16094730376846178648	30	0.1	0.3	11.222222222222221	6.1	34.10403050752259	0.0638511	0.6278204886170228	8.928279972957347	0.0483928	0.2495935766386421	6.592666666666667	5.177655409519007	5.6462	3.53987	TRUE	TRUE	TRUE	TRUE	TRUE
16163766800891780833	10	0.3	0.3	12.444444444444445	0	10.046961779156192	0.1957740403748698	0.6591989128517655	2.782430419909531	0.0881625	0.22942531391927082	7.267555555555555	3.791723666278197	0.7254	0.9872812611293481	TRUE	TRUE	TRUE	TRUE	TRUE
16218104860792983067	10	0.1	0.5	13.555555555555555	0	11.371648151400501	0.1355066329319222	0.45485367495558504	2.949355091831021	0.0741414	0.17645470744858355	5.293333333333333	3.008664101375454	0.9984000000000001	1.1932666133018381	TRUE	TRUE	TRUE	FALSE	TRUE
16291674819968372240	10	0.1	0.3	19	0	18.95858480778292	0.13414839519749155	0.6317059306592978	6.233724362723535	0.0776022	0.24037019818693856	8.189777777777778	5.021765062949517	2.2838	2.067429827632454	TRUE	TRUE	TRUE	FALSE	TRUE
16327243377591812718	30	0.5	0.5	72.88888888888889	13.3	30.66022054346787	0.533039	0.3405300755967793	10.675615870927233	0.11521940191314832	0.1545897148934723	54.35577777777778	18.60174598153205	9.976	6.721841287965758	TRUE	TRUE	TRUE	TRUE	TRUE
16331329469522382605	10	0.5	0.5	29.77777777777778	0.6	9.779687784499052	0.5957183328756008	0.6597441012457256	2.7503653802780557	0.11486180009687545	0.22658814924389203	26.654444444444444	9.242465368355834	1.2314	1.2836079380704046	TRUE	TRUE	TRUE	TRUE	TRUE
16404740080421380491	30	0.3	0.3	37.888888888888886	5	32.985904368248974	0.2965708423661693	0.3823957077481176	9.736817699682344	0.0901048	0.16758242868794015	32.64511111111111	12.300796178705273	7.861000000000001	4.679004720059677	TRUE	TRUE	TRUE	TRUE	TRUE
16493880867757490450	30	0.3	0.1	48.666666666666664	8.3	30.57483290101201	0.3695846423531743	0.3691690703272702	10.198466233347293	0.10108281231105055	0.17071918742089692	36.910666666666664	14.52908145656492	7.522	4.835696839945173	TRUE	TRUE	TRUE	TRUE	TRUE
16536840082372583531	10	0.5	0.3	30.555555555555557	3.6	11.716589912707066	0.5821821589795457	0.6386871758573622	3.1934026060834704	0.0984841	0.23555648533065318	29.925333333333334	8.755515497909444	1.837	1.6400336645452382	TRUE	TRUE	TRUE	TRUE	TRUE
16714718695250042572	10	0.5	0.5	38.666666666666664	2.2	11.51721099423715	0.580682	0.6242230113682611	2.84278	0.0854767	0.22900570097810888	30.51377777777778	8.147951086326447	1.7102	1.360742149856759	TRUE	TRUE	TRUE	TRUE	TRUE
16718408106446548747	10	0.3	0.3	21.11111111111111	0.4000000000000001	15.388715743855565	0.3562993398876143	0.658509	4.465410126162224	0.0944711	0.23072069828800165	22.07622222222222	7.33752	1.8858000000000001	1.6373332220902141	TRUE	TRUE	TRUE	TRUE	TRUE
16801736128123865740	30	0.5	0.1	66.33333333333333	6.5	31.790091223743957	0.5403374699597676	0.6377787512778215	10.898226445040693	0.15730148193763527	0.23157423927282134	59.02088888888889	22.275569637985722	11.0312	8.05831	TRUE	TRUE	FALSE	TRUE	TRUE
17062285048400461174	10	0.3	0.1	13.11111111111111	0.7	7.856706394705033	0.32274944836850705	0.13714386610679768	1.9626406230533233	0.0849172	0.10474337661155887	8.725555555555555	3.4278103386934045	0.5362	0.725121	TRUE	TRUE	TRUE	TRUE	TRUE
17103848921848330580	30	0.3	0.5	39.333333333333336	6.6	37.63309755077053	0.2440535077033464	0.5746707285812009	8.256004672838813	0.0813645	0.23510574736471582	30.24577777777778	11.15968621434679	8.2638	4.4070572798337295	TRUE	TRUE	TRUE	TRUE	TRUE
17245610269789780211	30	0.3	0.3	37.55555555555556	4.7	33.81847148361669	0.3145883742261587	0.31899428450101014	9.247218123431503	0.0888817	0.14608309464453684	33.775555555555556	11.719312461451741	7.5024	4.564430116079019	TRUE	TRUE	TRUE	TRUE	TRUE
17272340124871958870	10	0.3	0.1	20.22222222222222	0.4000000000000001	13.288301207506784	0.3701823881179963	0.6486729068402307	4.072503763720224	0.11446612360883449	0.22522012449863166	20.135555555555555	7.62683	1.6258000000000001	1.5386647908746574	TRUE	TRUE	FALSE	TRUE	TRUE
17486406063469751926	10	0.1	0.3	9.777777777777779	0.2	18.862667069371224	0.11449606114318947	0.6731849350944034	6.972651331788543	0.0762693	0.2150008885305657	6.929555555555556	4.65202	2.1672000000000002	2.009866484762892	TRUE	TRUE	TRUE	TRUE	TRUE
176262839551779	30	0.5	0.3	55	9	32.41401984442359	0.536044	0.2899565189125047	9.724737052295438	0.10605192435283262	0.14779278583173838	55.94222222222222	17.284774315639233	11.1212	6.561418672054079	TRUE	TRUE	TRUE	TRUE	TRUE
17690317547972576885	30	0.1	0.3	19.22222222222222	3.7	32.26127140629825	0.11530172809261036	0.6505116711628828	10.15702390189467	0.0778771	0.23970385082754217	11.885111111111112	8.346767797793275	5.3328	3.4649409506632534	TRUE	TRUE	TRUE	TRUE	TRUE
17756694710573725230	10	0.5	0.5	33.333333333333336	0.39999999999999997	11.709505826387336	0.5091193094849791	0.6353051393517842	3.350315432786764	0.10165535534003282	0.2367022379324567	26.627333333333333	8.500674658835033	1.5884	1.4148884261725463	TRUE	TRUE	TRUE	TRUE	TRUE
17879887868909200378	30	0.1	0.3	26.444444444444443	5.2	31.894787784167953	0.17708861369582926	0.6615726053382198	10.405690585479697	0.0984956	0.228332	18.625777777777778	11.135253539866763	5.3122	3.4369078881551864	TRUE	TRUE	TRUE	TRUE	TRUE
18166447711506901762	30	0.1	0.3	16.88888888888889	6.1	34.405300469203304	0.0824114	0.6188249639672501	9.013751840179753	0.0552548	0.2376105245699176	8.702444444444444	6.13313	5.7562	3.550954818107448	TRUE	TRUE	TRUE	TRUE	TRUE
18236610942765386417	10	0.1	0.1	4.888888888888889	0.5	10.042525583417447	0.1546025336778093	0.1003289836488833	2.417413033005479	0.0733958	0.0840631	4.495777777777778	2.53386	0.7000000000000001	0.8466366323130303	TRUE	TRUE	TRUE	TRUE	TRUE
194995052821884384	30	0.1	0.1	12.777777777777779	6.1	32.51073011411553	0.11412718745260864	0.1839003974645364	9.45643	0.0755615	0.11763041781897965	10.095333333333333	6.539450718186406	5.184	3.0702633493021643	TRUE	TRUE	TRUE	TRUE	TRUE
1980192533212820792	10	0.1	0.3	11.444444444444445	1.1	15.303989538215623	0.0830933	0.6439948831528918	4.034071156283597	0.060277	0.22082244726619246	4.081777777777778	2.905988615939199	1.5222	1.4873033660303503	TRUE	TRUE	TRUE	FALSE	TRUE
2024740486000829356	10	0.1	0.1	7	0	10.537369340128212	0.1862623817757935	0.10320705747997448	2.720187427294886	0.0792602	0.0854098	6.192	3.257289689166728	0.8194	0.9531319746615605	TRUE	TRUE	TRUE	TRUE	TRUE
2067747425143263820	30	0.5	0.5	72.88888888888889	10	30.991500323941374	0.5990150745960926	0.6305783613307349	10.832322504437345	0.17328338179322028	0.23886288893131405	64.69844444444445	25.077366175837295	11.7746	8.387416309250987	TRUE	TRUE	TRUE	TRUE	TRUE
2126771200277540483	30	0.3	0.1	24.666666666666668	4.9	35.18558672038987	0.2532473709143857	0.1125171125855898	9.657626548790883	0.0976494	0.0910044	23.872222222222224	10.754805625102973	6.4832	3.5821979348003907	TRUE	TRUE	TRUE	TRUE	TRUE
217031743454669074	30	0.1	0.1	15	4.7	32.92321134852116	0.15595567549884026	0.14807854271197562	9.780114807647282	0.0921095	0.1247131032695357	14.028444444444444	9.12499	5.4243999999999994	3.364831172233649	TRUE	TRUE	TRUE	TRUE	TRUE
2213593434494430351	10	0.3	0.1	15.11111111111111	0.5	10.148884914507805	0.3607269980585829	0.10337745481812301	2.568190380086914	0.0845071	0.0916785	12.467333333333332	4.568329576781433	0.8622	0.8853920024463704	TRUE	TRUE	TRUE	TRUE	TRUE
221924258831417018	10	0.5	0.5	24.666666666666668	0.6	15.374612398740163	0.3644515097305062	0.652037	4.725636301402485	0.0963742	0.23916837321363005	22.16	7.475470496594269	1.981	1.7597990753410306	TRUE	TRUE	TRUE	TRUE	TRUE
2234645819432602639	10	0.3	0.1	13.11111111111111	1	9.978117352750598	0.2228493468830946	0.6568551194618508	2.699872759732398	0.0959045	0.23960703349686197	8.46	4.319079721424553	0.7918000000000001	1.0964292380944138	TRUE	TRUE	FALSE	TRUE	TRUE
2319662066440903545	10	0.1	0.5	6.777777777777778	0	11.870173159904153	0.0948914	0.6507990598402494	2.971962321136523	0.0596104	0.24965539745332158	3.732666666666667	2.596706154366335	0.9380000000000001	1.151994001877059	TRUE	TRUE	TRUE	TRUE	TRUE
2320987823799504984	10	0.5	0.5	30.333333333333332	1	15.182906053807862	0.5037334500026485	0.6655771850692562	4.833619244177557	0.0892656	0.22288534161098558	32.55511111111111	9.663404154132845	2.6189999999999998	2.17517	TRUE	TRUE	TRUE	TRUE	TRUE
2330121995872489026	10	0.1	0.3	14.666666666666666	0.8	11.636556914065595	0.12554087549977644	0.3814527858132612	3.3266903601184827	0.0725895	0.1664394282845103	4.707777777777778	3.0733728819283197	0.954	1.1054809705972817	TRUE	TRUE	TRUE	FALSE	TRUE
2373705046855156839	30	0.1	0.5	36.666666666666664	5.2	33.60274315924485	0.12477021530986004	0.6290265177825937	9.145472758268502	0.0710002	0.2358199715454559	12.84688888888889	7.0563704507170035	5.6332	3.6526348356337213	TRUE	TRUE	TRUE	FALSE	TRUE
2430184994534588831	30	0.1	0.3	25.22222222222222	2.2	30.708491375404343	0.1412554907130773	0.6553022768915477	9.809406139714856	0.0820209	0.23598559145887205	15.15	9.891596493465535	5.193	3.3612388867361696	TRUE	TRUE	TRUE	TRUE	TRUE
2471735680122601196	30	0.3	0.1	32.44444444444444	4.5	35.29976390389733	0.31037163684226243	0.12541276396207063	8.73298	0.10010395019966926	0.10312174062188197	30.675333333333334	10.861545925449356	7.8982	3.8856470846608153	TRUE	TRUE	TRUE	TRUE	TRUE
2501416109729758636	30	0.1	0.3	31.77777777777778	5.9	30.690575755334084	0.16369337133275264	0.3002973142549984	9.798622968005427	0.0857458	0.14058556634696884	15.290222222222223	8.018840737540678	5.4166	3.545098007073926	TRUE	TRUE	TRUE	FALSE	TRUE
2641715766270286150	10	0.1	0.5	5.666666666666667	0.4	11.957336778992202	0.10012632008234679	0.6423464223340764	3.0749958433458486	0.0619217	0.2241461655131065	3.913333333333333	2.6915165543296644	1.067	1.2263355159152791	TRUE	TRUE	TRUE	TRUE	TRUE
2703795196109317211	30	0.5	0.3	53.77777777777778	12.3	37.60599292362134	0.5348482211850641	0.1255410553450852	7.660142300779799	0.0938254	0.10534154251094327	54.86688888888889	13.39353975236371	13.0982	5.60091	TRUE	TRUE	TRUE	TRUE	TRUE
2832589116694919227	10	0.3	0.3	10.11111111111111	0.10000000000000002	8.43462	0.2986032708661915	0.2236912528159225	2.211396350124523	0.0847765	0.13358695859370762	9.194222222222223	3.6766907101757123	0.62	0.7285475709425236	TRUE	TRUE	TRUE	TRUE	TRUE
2912426812313652998	10	0.1	0.5	5.777777777777778	1.3	12.854946045760054	0.0943204	0.6343372267360128	3.576212549503365	0.061814706549669377	0.24064796078635814	4.293111111111111	2.8281186726342296	1.0204	1.1725585815875066	TRUE	TRUE	TRUE	TRUE	TRUE
3129325991935775389	10	0.1	0.3	4.888888888888889	0.7999999999999999	10.01905882770482	0.0556854	0.6691915018830089	2.1321414117995565	0.044834	0.22691841458511633	1.6728888888888889	1.5123008663257829	0.6034	0.8129022451194494	TRUE	TRUE	TRUE	FALSE	TRUE
3203372225301427312	10	0.3	0.3	19.555555555555557	0.1	14.444432859589373	0.331389	0.33346	4.310431594342454	0.0996154	0.15069262094743885	17.652	6.597929781696006	1.7172	1.4044390546108567	TRUE	TRUE	TRUE	TRUE	TRUE
3225112345373370750	10	0.1	0.3	9.777777777777779	0	9.456002091767248	0.11749162844869487	0.6535979711915142	2.568187259821024	0.0715977	0.22198178051727524	3.7577777777777777	2.787454975884622	0.5694	0.7785473086612328	TRUE	TRUE	TRUE	FALSE	TRUE
3334757336979231929	10	0.3	0.5	24.444444444444443	1.5	12.041397254336468	0.2734163384270439	0.6551108936716429	3.6975173666087313	0.10363257161254111	0.23605783870579444	12.887777777777778	5.858455937780262	1.181	1.2702464532933002	TRUE	TRUE	TRUE	TRUE	TRUE
3409624843076991305	10	0.3	0.5	29.88888888888889	0.5	16.157278131698526	0.3840693242495246	0.6541902313664788	5.203656364663637	0.0972432	0.22862233241386198	24.68488888888889	8.05237	2.3598	1.9640363636336664	TRUE	TRUE	TRUE	TRUE	TRUE
3420711540205104912	30	0.5	0.1	59.666666666666664	11.4	33.57254815566177	0.3793155083368855	0.6441673976191324	9.252985653684462	0.0756771	0.21999528307337965	43.535555555555554	11.80588207336584	8.188	4.707787434140383	TRUE	TRUE	FALSE	TRUE	TRUE
3449170157769510551	30	0.5	0.3	59.77777777777778	10	30.742267196660208	0.533126	0.6290773838906735	11.462295820770342	0.17070971119316752	0.23174144601051425	56.425111111111114	25.06002584340299	10.4256	8.548033832689807	TRUE	TRUE	TRUE	TRUE	TRUE
3794897322406603016	30	0.5	0.5	72.66666666666667	8.5	35.899458284898884	0.5357333481640542	0.6341391012411494	8.811451478448669	0.092005	0.23343307859123827	65.89555555555556	16.363251840236583	13.2538	7.274230847921839	TRUE	TRUE	TRUE	TRUE	TRUE
3902871288332431501	10	0.5	0.1	13.666666666666666	1.2	8.049559555927345	0.4492666014494891	0.22913808108360179	1.9679483077270015	0.0858335	0.11927214230325534	14.499555555555556	4.748706280267581	0.7398	0.9337128033814243	TRUE	TRUE	TRUE	TRUE	TRUE
3905624721121815164	10	0.5	0.3	22.11111111111111	0.4	7.368517258687019	0.5257240185182437	0.3152472223145809	1.7212057198367607	0.0926711	0.13822219273774788	16.666666666666668	5.555323976469328	0.672	0.756969	TRUE	TRUE	TRUE	TRUE	TRUE
4016004777672540235	30	0.3	0.5	40.888888888888886	5	35.77277113642425	0.24449640379175377	0.6215661679122656	9.032492245146393	0.0917324	0.23206798757696212	29.275333333333332	12.487678935200437	6.9804	4.285513632481923	TRUE	TRUE	TRUE	TRUE	TRUE
4109786707540845387	30	0.3	0.1	55.333333333333336	6.8	31.987544554752542	0.4027102196863662	0.6229609328412282	11.062794760653292	0.17074369529547395	0.23206868725687452	43.916444444444444	22.225017219019428	8.5922	6.138592982729451	TRUE	TRUE	FALSE	TRUE	TRUE
4112681670934732969	10	0.3	0.5	27.444444444444443	8	15.802419491808235	0.2613629338016067	0.6271883559346481	4.241062554539852	0.0791711	0.23430203832754662	16.073555555555554	5.38264	1.8284	1.6463701008637257	TRUE	TRUE	TRUE	FALSE	FALSE
4252422325969913390	10	0.1	0.3	5.555555555555555	0	10.055861803002259	0.12822982583948792	0.23920666320528258	2.701195317132084	0.0724469	0.1285487320446891	4.026888888888889	2.5998062434584543	0.7902	0.9013483331294684	TRUE	TRUE	TRUE	TRUE	TRUE
4284504166096652609	30	0.3	0.3	41.55555555555556	4.4	30.656455938389602	0.35412387965294967	0.3038453928942648	10.623208796376632	0.11088045514477567	0.14762224238788688	35.212444444444444	14.056486132562197	7.5114	5.075747873264183	TRUE	TRUE	TRUE	TRUE	TRUE
4428909692817646380	30	0.1	0.1	18.77777777777778	1.5	32.48457383267363	0.13106810483245632	0.1755554693416626	8.998806709707646	0.0742353	0.11208817078536945	11.622444444444444	7.119855522454786	5.1446000000000005	3.266749783545808	TRUE	TRUE	TRUE	TRUE	TRUE
464432776290785757	10	0.1	0.1	9	0.7	12.173055583918595	0.17034647267325617	0.10394297370778852	3.3207143556429894	0.076483	0.0909138	6.086666666666667	3.3177241596529345	1.0319999999999998	1.004646519557261	TRUE	TRUE	TRUE	TRUE	TRUE
477359681194996012	30	0.5	0.1	52.55555555555556	15.799999999999999	34.82919279334199	0.50008	0.23711797323403672	9.928	0.11638173942282136	0.12759879377521818	52.63155555555556	16.27137107964171	11.439	6.532687886470935	TRUE	TRUE	TRUE	TRUE	TRUE
4779737912070044738	30	0.3	0.3	47.22222222222222	3.6	31.315736053386257	0.30878697365016317	0.3300748337555294	9.450334111516552	0.0891241	0.15691409164123538	31.74111111111111	9.824135251497662	6.9302	4.063078287498371	TRUE	TRUE	TRUE	TRUE	TRUE
4936923380309805429	30	0.1	0.1	13.555555555555555	2.6	30.784938834110054	0.15875696529252964	0.11838266724321131	10.240293122653037	0.095446	0.10544067351977496	13.35911111111111	8.773306500385237	4.803	3.2147348320009477	TRUE	TRUE	TRUE	TRUE	TRUE
4971180463539431459	30	0.1	0.1	20.333333333333332	5.5	32.33522220358532	0.18235049609368437	0.30759069911116704	10.029027653253884	0.1012074875148968	0.1582813237334478	18.77177777777778	11.232350725161375	6.4776	4.195175471237045	TRUE	TRUE	TRUE	TRUE	TRUE
4972908841540946605	30	0.1	0.1	27.333333333333332	2.4	34.48783369854998	0.15669012354858392	0.29561540686926135	9.072261289128761	0.0791014	0.15289044554098874	16.604444444444443	8.736348683367408	6.3156	3.7561915005998228	TRUE	TRUE	TRUE	TRUE	TRUE
5005094285731848189	30	0.3	0.3	37.77777777777778	5.7	32.433529521285365	0.3004165192975598	0.29860001524751933	9.878243921467872	0.10896345341789257	0.1443806318260873	30.851777777777777	12.762866055253145	7.408	4.838656962671026	TRUE	TRUE	TRUE	TRUE	TRUE
508258402272764512	10	0.1	0.5	16.666666666666668	0.1	15.631166844167105	0.10536912792260122	0.659217	4.41875	0.0645646	0.2190405699065968	5.381111111111111	3.619343168166049	1.5998000000000001	1.5144659700200265	TRUE	TRUE	TRUE	FALSE	TRUE
5097729296425890911	30	0.3	0.5	56	6.4	30.858626768236217	0.3623788600504097	0.6522901070208953	10.511964332116806	0.1717786515510561	0.24090704708796273	37.35911111111111	21.07115785292942	7.3328	5.327409007525792	TRUE	TRUE	TRUE	TRUE	TRUE
5105530854447755673	30	0.5	0.5	65.11111111111111	6.7	32.637250038409434	0.4822162418105172	0.654022	10.750660205599955	0.1954084602782046	0.23121618676112785	53.715333333333334	25.207040984874496	10.234399999999999	7.775627138359293	TRUE	TRUE	TRUE	TRUE	TRUE
5200550250551094931	10	0.3	0.5	14.333333333333334	1.8	12.58916885090727	0.2566204937170837	0.3881103641171727	3.7665768303471894	0.0851124	0.17564520467653308	12.659555555555556	5.020214344736406	1.3202	1.4033641087199327	TRUE	TRUE	TRUE	TRUE	TRUE
5532677967593275399	10	0.5	0.3	23.88888888888889	3.1	9.848791224528885	0.5498144254236456	0.28764809921798384	2.5342497038205525	0.0943935	0.13728767985668444	22.464222222222222	7.351211242844988	1.1398000000000001	1.1057673366516172	TRUE	TRUE	TRUE	TRUE	TRUE
5586974118312832039	10	0.5	0.3	39.22222222222222	1.8999999999999997	11.047556873505071	0.6810561369940502	0.6147192106324968	2.57423	0.0831624	0.2422739779663901	35.17688888888889	9.251583385877646	1.8642	1.4296384480645343	TRUE	FALSE	TRUE	TRUE	TRUE
5674687493206412718	10	0.5	0.3	23.77777777777778	1.9000000000000001	10.63596407111882	0.5787264377864643	0.15618634296753586	2.4317325891313715	0.0798636	0.10764377383532754	23.329777777777778	6.84509	1.421	1.191393233013913	TRUE	TRUE	TRUE	TRUE	TRUE
5702287334421316164	30	0.3	0.3	36.55555555555556	6.4	32.586726548662526	0.30193255763886456	0.19548569142496372	9.473334625677094	0.0944902	0.11507578202170453	28.99577777777778	9.823124989369111	6.6976	3.768686805835815	TRUE	TRUE	TRUE	TRUE	TRUE
603255004594369382	30	0.5	0.3	57.77777777777778	8.6	34.999554656100386	0.5348504369204136	0.257971	9.123696613625654	0.11673309418034991	0.13959201735931537	56.91777777777778	16.782294814283553	12.414	6.641504586035658	TRUE	TRUE	TRUE	TRUE	TRUE
6106330207077312431	10	0.3	0.1	17	2.2	18.237215085285534	0.31422267965443806	0.1942940959054146	5.866271882046479	0.0935414	0.10672020219915053	18.970222222222223	7.089430753063604	2.7252	2.0621031737034894	TRUE	TRUE	TRUE	TRUE	TRUE
6160410264554406585	30	0.1	0.3	13.666666666666666	4.8	36.35778368583442	0.0854432	0.19827496182436333	8.366754526719134	0.057904511545386075	0.11479690413624047	8.365333333333334	5.7703618886072015	5.9788	3.321514032928641	TRUE	TRUE	TRUE	TRUE	TRUE
6552203151730385871	30	0.5	0.5	66.11111111111111	7.8	31.88986972533227	0.4994234184635218	0.6255245207276788	10.61265286271669	0.15628446243178287	0.2282777008365974	55.86222222222222	22.851550376516144	10.4294	7.357985835206685	TRUE	TRUE	TRUE	TRUE	TRUE
6578926594834382695	10	0.3	0.5	10.88888888888889	0	16.000768902475432	0.14967171603670348	0.6570870646930443	4.982825221269013	0.0747911	0.22970445153684138	8.244666666666667	4.476080342491653	1.8032	1.7643399760539908	TRUE	FALSE	TRUE	TRUE	TRUE
6642130594321410877	30	0.3	0.5	44.22222222222222	9.3	33.3866	0.3677939568691282	0.3434638086105928	10.21267472497831	0.11251380325834578	0.1541664567055525	40.361777777777775	14.974753184443669	8.5914	5.1052633102450145	TRUE	TRUE	TRUE	TRUE	TRUE
6729562148750858879	10	0.5	0.1	24.555555555555557	0.4	12.3557	0.4273359985454129	0.6595213904236502	3.1061989838584054	0.0827849	0.23407565315165846	22.903111111111112	6.85007	1.5202	1.3553027895280854	TRUE	TRUE	FALSE	TRUE	TRUE
6752346445833975352	10	0.5	0.5	31.77777777777778	0.8	11.249571392431928	0.5840119748846877	0.646109	3.2630107645617454	0.11205568542289851	0.23233993421029273	29.205333333333332	9.926432735366168	1.6298	1.4404867107779407	TRUE	TRUE	TRUE	TRUE	TRUE
679096438721373062	10	0.1	0.1	5.111111111111111	1.2	12.463013750153515	0.12685893631865947	0.0900079	3.0439775527676884	0.0664314	0.0780034	4.608666666666666	2.7045148555104106	1.0028	1.0409800376941716	TRUE	TRUE	TRUE	TRUE	TRUE
6889620288743135629	10	0.3	0.5	13.777777777777779	0.3	13.242777292309961	0.2708634877355635	0.6477902141776887	3.5391729483854353	0.0840907	0.22444498806031013	13.885777777777777	5.280408953991478	1.3014	1.3357344095386823	TRUE	TRUE	TRUE	TRUE	TRUE
7423723204126864073	30	0.5	0.3	70.44444444444444	5.9	32.204775879187785	0.5087530261788127	0.6341039897916204	10.749915703092995	0.1807682571265046	0.22857448616892562	57.35933333333333	25.069827331091602	10.7426	7.886405773992622	TRUE	TRUE	TRUE	TRUE	TRUE
7474856112156025310	30	0.5	0.1	44.44444444444444	7	34.38229975886239	0.44368745215690253	0.1176357252246262	9.37048	0.0935752	0.11416414929157256	41.70044444444444	11.99507122280313	9.358600000000001	5.058949691780689	TRUE	TRUE	TRUE	TRUE	TRUE
7531839416225949642	30	0.5	0.1	43.55555555555556	7.9	27.830229543620636	0.5147334483742603	0.0954624	9.382191772438915	0.0892456	0.078673	41.315777777777775	12.641879944401564	7.8078	5.0794646452322425	TRUE	TRUE	TRUE	TRUE	TRUE
7591210892253466617	10	0.5	0.1	14	0.3	10.988932969952861	0.45852530602951225	0.0969111	2.762458778140934	0.0868523	0.0844491	17.278	5.961858277880733	1.1624	1.08986	TRUE	TRUE	TRUE	TRUE	TRUE
7699265399382603112	10	0.3	0.3	16.22222222222222	0.7000000000000001	21.972479234467155	0.23067869746260894	0.63826963639516765	7.803170633508927	0.0867347	0.23284544176038582	17.85	6.980797301394796	3.0694	2.5050257379707275	TRUE	TRUE	TRUE	TRUE	TRUE
7742707345694514677	30	0.3	0.1	31.444444444444443	6.2	33.812960573747915	0.34134997803201333	0.1304661021729514	9.347632293040908	0.0899333	0.10309714104391454	32.28	10.37575636026129	7.402	3.870990200227911	TRUE	TRUE	TRUE	TRUE	TRUE
776818333782607098	30	0.1	0.5	29.333333333333332	5	34.00392448960163	0.15507206694550066	0.6381738755168191	9.495256855733631	0.0891025	0.23804373355415248	17.59711111111111	10.526282302635279	5.8918	3.6919335729416956	TRUE	TRUE	TRUE	TRUE	TRUE
7793092514029950330	10	0.1	0.1	6.666666666666667	2.5	17.497858378075865	0.0916507	0.1009615264622625	4.8902011258241735	0.0606844	0.0864839	4.237555555555556	2.7730731836916784	1.7326	1.4761691606254204	TRUE	TRUE	TRUE	TRUE	TRUE
806565339410810165	10	0.1	0.5	21.444444444444443	0.20000000000000004	10.82004793263465	0.20251124464517606	0.6450903341008859	2.67632	0.0815308	0.23622214346593615	7.867555555555556	3.8556346691045187	0.8068000000000001	0.9970667199782447	TRUE	TRUE	TRUE	FALSE	TRUE
8106910637316419551	10	0.3	0.1	12.88888888888889	0.5	12.58395326008084	0.29573051285357843	0.0992313	3.069088064410399	0.0818133	0.0927996	12.236666666666666	4.4892876610553385	1.2158	1.0537319688252076	TRUE	TRUE	TRUE	TRUE	TRUE
8216422240464998818	10	0.5	0.1	17.11111111111111	0.4	10.386631861394811	0.4843508530803932	0.13550287745231002	2.6381577200592776	0.0885167	0.0999689	18.14977777777778	6.411122182734516	1.1638	1.0514755163688054	TRUE	TRUE	TRUE	TRUE	TRUE
8367584108376016222	30	0.5	0.3	48.77777777777778	8.4	35.536706344591636	0.5868850833881903	0.13588854169597533	8.599631444105977	0.10251365785787478	0.11209121330358134	58.01911111111111	16.377486198511626	13.2328	6.714322632763017	TRUE	TRUE	TRUE	TRUE	TRUE
8553346447575431318	10	0.1	0.3	8.222222222222221	0.4	10.429367884793841	0.0965385	0.6683779869247266	2.9332587522140217	0.0611746	0.22481449409377743	3.456	2.4644060164227524	0.7507999999999999	0.955891	TRUE	TRUE	TRUE	TRUE	TRUE
8555492853315658574	30	0.3	0.5	34.55555555555556	2.7	33.14346317429294	0.2583119898696963	0.649931	9.95892	0.0965185	0.23047901319329808	29.09711111111111	12.260137403315394	6.6542	4.115024813830028	TRUE	TRUE	TRUE	TRUE	TRUE
8794623012545493877	10	0.3	0.3	17.88888888888889	0.6	10.314767463587936	0.27645981820654847	0.6076632421602235	2.497082064419177	0.0940406	0.22133	11.576666666666666	5.017234332021301	0.9320000000000002	1.1153043564943297	TRUE	TRUE	TRUE	TRUE	TRUE
9058031756074897716	10	0.1	0.1	4.333333333333333	0.8	14.010453148221817	0.0760159	0.0892948	3.592331074522734	0.0529683	0.0827183	2.728666666666667	1.9681355227370332	1.2298	1.1834750467892172	TRUE	TRUE	TRUE	TRUE	TRUE
906702867009414959	30	0.3	0.1	31.77777777777778	2.6	31.441405691012733	0.3427668874711287	0.11570929532763263	9.784099017657601	0.10072201617813879	0.1006292430954773	30.46511111111111	10.997843626707782	6.6254	3.855342029486962	TRUE	TRUE	TRUE	TRUE	TRUE
918169518634797758	30	0.1	0.3	31.555555555555557	5.7	33.778377092449766	0.0776016	0.6145928266780295	8.126154256818175	0.046953	0.24001010744591428	8.253777777777778	4.957798777948786	5.572	3.355905272858697	TRUE	TRUE	TRUE	FALSE	TRUE
9280099563611518990	10	0.3	0.5	25	1	12.191174584427833	0.4459443670543294	0.6344021125998871	3.645486821878085	0.116501	0.22879213425825914	22.409777777777776	8.316819275839084	1.3862	1.2322444614708776	TRUE	TRUE	TRUE	TRUE	TRUE
9315827950093320290	10	0.5	0.5	32.333333333333336	0.4	13.310149563162911	0.546516	0.6527472401030942	3.8969083443122523	0.10257047085288706	0.2394800515203664	32.66511111111111	10.330038168482718	2.232	1.8011953278915744	TRUE	TRUE	TRUE	TRUE	TRUE
9348720039211513275	30	0.3	0.3	58.44444444444444	5	28.675887383313768	0.38779327377452677	0.3913803135059169	10.199749426972913	0.11505464512524827	0.16578090073649163	36.70733333333333	14.068352913542956	6.7378	5.025214096277577	TRUE	TRUE	TRUE	TRUE	TRUE
9505671064476685520	30	0.3	0.1	42.333333333333336	6.4	31.437924195847803	0.30433373011919146	0.6125861072105228	11.066848840352181	0.15482572237606923	0.23638791866814232	33.93955555555556	20.440935938578694	7.6448	5.6510832983499535	TRUE	TRUE	FALSE	TRUE	TRUE
9528439663973312530	10	0.3	0.1	14.222222222222221	0.3	11.304102229335575	0.26139478484185585	0.15306323304114253	3.0611710162476906	0.0880361	0.11037135121687909	9.996888888888888	4.364470878767482	1.0756000000000001	1.0276169681678757	TRUE	TRUE	TRUE	TRUE	TRUE
9543636287335516232	30	0.1	0.1	20.11111111111111	7.1	34.37448854129909	0.18116705700649638	0.13009277777609962	9.314875831913598	0.0892133	0.10378705347853943	16.359111111111112	8.643196397139425	5.6224	3.166321117454399	TRUE	TRUE	TRUE	TRUE	TRUE
9699614480471511733	10	0.5	0.3	20	0.4000000000000001	12.76345451959567	0.464179	0.2909978700141823	3.4682876202593804	0.0852081	0.14656972494581774	23.46066666666667	7.399695584452885	1.7306000000000001	1.4727326719558083	TRUE	TRUE	TRUE	TRUE	TRUE
9840677503152397307	30	0.1	0.5	23.77777777777778	6.7	33.19057989397317	0.1470639051599673	0.6520388864337794	9.539100672373733	0.0850991	0.22322183662241177	16.198666666666668	10.646023881641598	5.8248	3.882521462376175	TRUE	TRUE	TRUE	TRUE	TRUE
9918359989962750960	30	0.5	0.3	63.77777777777778	4.8	31.22116659262373	0.5329385908565767	0.6335479202871158	10.622590795338573	0.1701850712035931	0.24049821698607635	58.40111111111111	23.033061168166867	10.8092	7.986983107426529	TRUE	TRUE	TRUE	TRUE	TRUE
