# Supplementary material for: Cell-cycle dependent DNA repair and replication unifies patterns of chromosome instability
Source: Nat Commun. 2025 Mar 28;16:3033. doi: 10.1038/s41467-025-58245-z (PMC11953314; doi:10.1038/s41467-025-58245-z)
Supplement: Supplementary file 6 — Supplementary Data 3 [file 41467_2025_58245_MOESM6_ESM.xlsx]

## Sheet: D3
Supplementary Data 3. Details of the bulk whole-genome sequencing data used for the inferences in Fig. 7.
sample	#clones	#clonal SVs	#subclonal SVs	cancer type	cancer subtype	WGD status	CCNE1 status	empirical DSB rate	%breakpoints in telomere or centromere regions	#detected BFBs	#detected ecDNAs	#detected chromothripsis	#detected heavily rearranged SVs	#overlapping ecDNAs from database	specimen type	sample type
SA270468	3	44	82	Liver	LIRI	no_wgd	CCNE1 AMP	41	0.043209876543209874	0	1	1	0	22	Primary tumour - solid tissue	Primary tumour
SA409327	3	6	13	Pancreatic	PACA	no_wgd	CCNE1 NORMAL	7	0.17391304347826086	0	0	1	0	6	Primary tumour - solid tissue	Primary tumour
SA410223	3	17	16	Pancreatic	PACA	no_wgd	CCNE1 NORMAL	8	0.0441176	0	0	0	0	6	Primary tumour - solid tissue	Primary tumour
SA410670	3	104	9	Pancreatic	PACA	wgd	CCNE1 NORMAL	5	0.0701754	0	0	2	0	10	Primary tumour - solid tissue	Primary tumour
SA410892	3	14	54	Pancreatic	PACA	no_wgd	CCNE1 NORMAL	27	0.048951	0	1	0	0	5	Primary tumour - solid tissue	Primary tumour
SA411002	3	91	69	Pancreatic	PACA	wgd	CCNE1 LOSS	35	0.040106951871657755	0	0	0	0	13	Cell line - derived from tumour	Cell line
SA411297	3	156	22	Pancreatic	PACA	wgd	CCNE1 AMP	11	0.0435897	1	0	4	5	12	Primary tumour - solid tissue	Primary tumour
SA411401	3	13	46	Pancreatic	PACA	no_wgd	CCNE1 AMP	23	0.109375	0	0	0	0	12	Primary tumour - solid tissue	Primary tumour
SA411713	3	21	17	Pancreatic	PACA	no_wgd	CCNE1 NORMAL	9	0.19387755102040816	0	0	1	1	8	Primary tumour - solid tissue	Primary tumour
SA412291	3	11	23	Pancreatic	PACA	wgd	CCNE1 LOSS	12	0.0540541	0	0	0	0	6	Primary tumour - solid tissue	Primary tumour
SA501393	3	97	32	Liver	LINC	no_wgd	CCNE1 NORMAL	16	0.060836501901140684	1	0	1	1	21	Primary tumour - solid tissue	Primary tumour
SA501481	3	52	13	Liver	LIRI	no_wgd	CCNE1 NORMAL	7	0.0373134	0	1	1	0	18	Primary tumour - solid tissue	Primary tumour
SA501515	3	162	23	Liver	LIRI	no_wgd	CCNE1 NORMAL	12	0.0952381	1	1	0	0	26	Primary tumour - solid tissue	Primary tumour
SA501523	3	25	10	Liver	LIRI	no_wgd	CCNE1 NORMAL	5	0.19	0	0	0	0	16	Primary tumour - solid tissue	Primary tumour
SA501590	3	22	10	Liver	LIRI	no_wgd	CCNE1 NORMAL	5	0.027027	0	0	0	0	13	Primary tumour - solid tissue	Primary tumour
SA501622	3	15	13	Liver	LIRI	no_wgd	CCNE1 NORMAL	7	0.017241379310344827	0	0	0	0	17	Primary tumour - solid tissue	Primary tumour
SA501627	3	9	15	Liver	LIRI	no_wgd	CCNE1 NORMAL	8	0.10256410256410256	0	0	0	2	16	Primary tumour - solid tissue	Primary tumour
SA505297	3	213	68	Ovary-AdenoCA	OV	no_wgd	CCNE1 NORMAL	34	0.058823529411764705	0	1	4	0	15	Primary tumour - solid tissue	Primary tumour
SA505328	3	46	45	Ovary-AdenoCA	OV	no_wgd	CCNE1 NORMAL	23	0.0863636	0	1	2	1	11	Primary tumour - solid tissue	Primary tumour
SA505351	3	87	139	Ovary-AdenoCA	OV	no_wgd	CCNE1 NORMAL	70	0.0753138	0	3	3	1	18	Primary tumour - solid tissue	Primary tumour
SA505389	3	147	12	Ovary-AdenoCA	OV	wgd	CCNE1 AMP	6	0.0644172	0	0	1	0	14	Primary tumour - solid tissue	Primary tumour
SA505437	3	100	131	Ovary-AdenoCA	OV	no_wgd	CCNE1 NORMAL	66	0.0649895	1	0	0	0	15	Primary tumour - solid tissue	Primary tumour
SA505529	3	157	35	Ovary-AdenoCA	OV	wgd	CCNE1 AMP	18	0.0812808	0	0	2	0	16	Primary tumour - solid tissue	Primary tumour
SA505540	3	37	103	Ovary-AdenoCA	OV	wgd	CCNE1 AMP	52	0.0696864	0	0	1	0	12	Primary tumour - solid tissue	Primary tumour
SA505577	3	20	69	Ovary-AdenoCA	OV	no_wgd	CCNE1 NORMAL	35	0.0769231	0	0	2	0	11	Primary tumour - solid tissue	Primary tumour
SA505633	3	155	135	Ovary-AdenoCA	OV	wgd	CCNE1 AMP	68	0.061611374407582936	0	0	4	0	15	Primary tumour - solid tissue	Primary tumour
SA505701	3	28	44	Ovary-AdenoCA	OV	no_wgd	CCNE1 AMP	22	0.22727272727272727	0	0	0	0	14	Primary tumour - solid tissue	Primary tumour
SA505711	3	147	62	Ovary-AdenoCA	OV	no_wgd	CCNE1 NORMAL	31	0.046357615894039736	0	2	0	1	19	Primary tumour - solid tissue	Primary tumour
SA505750	3	46	46	Ovary-AdenoCA	OV	no_wgd	CCNE1 NORMAL	23	0.074813	0	1	0	1	19	Primary tumour - solid tissue	Primary tumour
SA505861	3	103	66	Ovary-AdenoCA	OV	no_wgd	CCNE1 NORMAL	33	0.0773639	0	0	0	1	17	Recurrent tumour - other	Recurrent tumour
SA505889	3	45	60	Ovary-AdenoCA	OV	wgd	CCNE1 AMP	30	0.0896226	0	0	3	0	6	Primary tumour - solid tissue	Primary tumour
SA505919	3	40	197	Ovary-AdenoCA	OV	no_wgd	CCNE1 NORMAL	99	0.0792683	0	2	0	0	20	Primary tumour - solid tissue	Primary tumour
SA505950	3	379	53	Ovary-AdenoCA	OV	wgd	CCNE1 AMP	27	0.0809061	0	0	1	0	26	Primary tumour - solid tissue	Primary tumour
SA506702	4	7	14	Pancreatic	PAEN	no_wgd	CCNE1 NORMAL	5	0.047619047619047616	0	0	0	0	5	Primary tumour - solid tissue	Primary tumour
SA507306	3	14	13	Kidney	RECA	no_wgd	CCNE1 NORMAL	7	0.13333333333333333	0	0	1	0	1	Primary tumour - solid tissue	Primary tumour
SA514933	3	23	103	Pancreatic	PAEN	no_wgd	CCNE1 NORMAL	52	0.017006802721088437	0	0	3	0	8	Primary tumour - solid tissue	Primary tumour
SA515239	3	70	78	Liver	LIRI	no_wgd	CCNE1 NORMAL	39	0.0906344	0	0	1	0	23	Primary tumour - solid tissue	Primary tumour
SA515248	3	28	72	Liver	LIRI	no_wgd	CCNE1 NORMAL	36	0.014084507042253521	0	0	3	0	10	Primary tumour - solid tissue	Primary tumour
SA515347	3	46	56	Liver	LIRI	no_wgd	CCNE1 NORMAL	28	0.0413223	1	0	2	0	21	Primary tumour - solid tissue	Primary tumour
SA515360	3	22	19	Liver	LIRI	no_wgd	CCNE1 NORMAL	10	0.13636363636363635	0	0	0	0	16	Primary tumour - solid tissue	Primary tumour
SA515427	3	63	42	Liver	LIRI	no_wgd	CCNE1 NORMAL	21	0.064877	0	0	2	0	25	Primary tumour - solid tissue	Primary tumour
SA515463	3	10	26	Liver	LIRI	no_wgd	CCNE1 LOSS	13	0.10227272727272728	0	0	1	0	21	Primary tumour - solid tissue	Primary tumour
SA517269	3	10	12	CNS	PBCA	no_wgd	CCNE1 NORMAL	6	0.29545454545454547	0	0	0	0	1	Primary tumour - solid tissue	Primary tumour
SA517371	3	20	22	CNS	PBCA	no_wgd	CCNE1 NORMAL	11	0.18478260869565216	0	0	1	0	1	Primary tumour - solid tissue	Primary tumour
SA517374	3	48	29	CNS	PBCA	no_wgd	CCNE1 NORMAL	15	0.0611111	0	0	1	1	0	Primary tumour - solid tissue	Primary tumour
SA518611	3	36	43	Pancreatic	PACA	wgd	CCNE1 AMP	22	0.11585365853658537	0	0	1	0	10	Primary tumour - solid tissue	Primary tumour
SA518622	3	28	18	Pancreatic	PACA	no_wgd	CCNE1 NORMAL	9	0.1276595744680851	0	0	0	0	9	Primary tumour - solid tissue	Primary tumour
SA518664	3	26	30	Pancreatic	PACA	no_wgd	CCNE1 NORMAL	15	0.1044776119402985	0	0	0	0	6	Primary tumour - solid tissue	Primary tumour
SA518739	3	26	90	Pancreatic	PACA	no_wgd	CCNE1 NORMAL	45	0.4083333333333333	0	1	2	0	5	Primary tumour - solid tissue	Primary tumour
SA518816	3	30	92	Pancreatic	PACA	no_wgd	CCNE1 NORMAL	46	0.047619047619047616	0	0	4	1	5	Primary tumour - solid tissue	Primary tumour
SA520182	3	46	24	Pancreatic	PACA	wgd	CCNE1 AMP	12	0.045454545454545456	0	0	0	0	7	Primary tumour - other	Primary tumour
SA520201	3	50	9	Pancreatic	PACA	wgd	CCNE1 AMP	5	0.12403100775193798	0	0	1	0	8	Primary tumour - other	Primary tumour
SA520243	4	11	102	Pancreatic	PACA	no_wgd	CCNE1 AMP	34	0.10434782608695652	0	0	3	0	8	Primary tumour - other	Primary tumour
SA528890	3	137	146	Eso-AdenoCA	ESAD	wgd	CCNE1 AMP	73	0.0866667	0	0	8	0	20	Primary tumour - solid tissue	Primary tumour
SA528899	3	150	12	Eso-AdenoCA	ESAD	wgd	CCNE1 NORMAL	6	0.042492917847025496	0	0	0	0	14	Primary tumour - solid tissue	Primary tumour
SA528932	3	52	66	Eso-AdenoCA	ESAD	no_wgd	CCNE1 NORMAL	33	0.032	0	0	3	1	10	Primary tumour - solid tissue	Primary tumour
SA528999	3	63	81	Eso-AdenoCA	ESAD	wgd	CCNE1 LOSS	41	0.0512821	0	0	0	0	20	Primary tumour - solid tissue	Primary tumour
SA529759	3	29	14	Liver	LIRI	no_wgd	CCNE1 AMP	7	0.043956	0	0	4	0	20	Primary tumour - solid tissue	Primary tumour
SA529841	3	18	17	Liver	LIRI	no_wgd	CCNE1 AMP	9	0.038961	0	1	1	0	15	Primary tumour - solid tissue	Primary tumour
SA530438	3	10	15	Prost-AdenoCA	PRAD	no_wgd	CCNE1 NORMAL	8	0.14492753623188406	0	0	0	0	3	Primary tumour - solid tissue	Primary tumour
SA530442	3	40	13	Prost-AdenoCA	PRAD	no_wgd	CCNE1 NORMAL	7	0.16990291262135923	0	0	0	0	3	Primary tumour - solid tissue	Primary tumour
SA530444	3	37	10	Prost-AdenoCA	PRAD	no_wgd	CCNE1 NORMAL	5	0.058823529411764705	0	0	1	1	2	Primary tumour - solid tissue	Primary tumour
SA530458	3	7	51	Prost-AdenoCA	PRAD	no_wgd	CCNE1 NORMAL	26	0.064	0	0	0	0	3	Primary tumour - solid tissue	Primary tumour
SA530473	3	2	41	Prost-AdenoCA	PRAD	no_wgd	CCNE1 NORMAL	21	0.0795455	0	0	2	0	4	Primary tumour - solid tissue	Primary tumour
SA530532	3	68	41	Prost-AdenoCA	PRAD	no_wgd	CCNE1 NORMAL	21	0.032846715328467155	0	0	2	0	4	Primary tumour - solid tissue	Primary tumour
SA530551	3	15	10	Prost-AdenoCA	PRAD	no_wgd	CCNE1 NORMAL	5	0.16666666666666666	0	0	1	0	1	Primary tumour - solid tissue	Primary tumour
SA530562	3	1	35	Prost-AdenoCA	PRAD	no_wgd	CCNE1 NORMAL	18	0.0609756	0	0	0	0	2	Primary tumour - solid tissue	Primary tumour
SA530582	3	0	18	Prost-AdenoCA	PRAD	no_wgd	CCNE1 NORMAL	9	0	0	0	1	0	0	Primary tumour - solid tissue	Primary tumour
SA530583	3	30	27	Prost-AdenoCA	PRAD	no_wgd	CCNE1 NORMAL	14	0.0125	0	0	2	0	1	Primary tumour - solid tissue	Primary tumour
SA533615	3	71	395	Pancreatic	PACA	wgd	CCNE1 AMP	198	0.0732177	0	0	11	0	14	Primary tumour - other	Primary tumour
SA533664	3	57	45	Pancreatic	PACA	no_wgd	CCNE1 NORMAL	23	0.0927152	0	0	3	0	10	Primary tumour - other	Primary tumour
SA533666	4	25	30	Pancreatic	PACA	no_wgd	CCNE1 AMP	10	0.0357143	0	1	1	0	10	Primary tumour - other	Primary tumour
SA533681	4	71	17	Pancreatic	PACA	no_wgd	CCNE1 NORMAL	6	0.047872340425531915	0	0	2	0	10	Primary tumour - other	Primary tumour
SA533682	3	64	26	Pancreatic	PACA	wgd	CCNE1 AMP	13	0.0368421	0	0	0	0	10	Primary tumour - other	Primary tumour
SA533684	4	98	65	Pancreatic	PACA	no_wgd	CCNE1 NORMAL	22	0.0942857	0	0	5	0	9	Primary tumour - other	Primary tumour
SA533702	3	38	17	Pancreatic	PACA	no_wgd	CCNE1 LOSS	9	0.0545455	0	0	0	0	8	Primary tumour - other	Primary tumour
SA533706	4	60	104	Pancreatic	PACA	no_wgd	CCNE1 NORMAL	35	0.0640669	0	0	2	2	14	Primary tumour - other	Primary tumour
SA533709	3	58	22	Pancreatic	PACA	no_wgd	CCNE1 NORMAL	11	0.061855670103092786	0	0	1	0	11	Primary tumour - other	Primary tumour
SA533718	3	100	36	Pancreatic	PACA	no_wgd	CCNE1 NORMAL	18	0.074359	0	0	4	2	14	Primary tumour - other	Primary tumour
SA533736	4	18	39	Pancreatic	PACA	no_wgd	CCNE1 NORMAL	13	0.0546875	0	1	0	0	8	Primary tumour - other	Primary tumour
SA533741	3	176	37	Pancreatic	PACA	wgd	CCNE1 AMP	19	0.0557692	0	0	6	0	14	Primary tumour - other	Primary tumour
SA533743	3	14	11	Pancreatic	PACA	no_wgd	CCNE1 AMP	6	0.0769231	0	0	0	1	6	Primary tumour - other	Primary tumour
SA533770	3	14	21	Pancreatic	PACA	no_wgd	CCNE1 NORMAL	11	0.053763440860215055	0	0	0	0	6	Primary tumour - other	Primary tumour
SA538869	3	50	33	Prost-AdenoCA	PRAD	no_wgd	CCNE1 NORMAL	17	0.0872093	0	0	1	0	3	Metastatic tumour - lymph node	Metastatic tumour
SA538873	3	119	44	Prost-AdenoCA	PRAD	wgd	CCNE1 NORMAL	22	0.047752808988764044	0	0	5	0	8	Metastatic tumour - metastasis to distant location	Metastatic tumour
SA538878	3	97	25	Prost-AdenoCA	PRAD	wgd	CCNE1 NORMAL	13	0.0615385	0	0	5	0	6	Metastatic tumour - metastasis to distant location	Metastatic tumour
SA538881	3	119	13	Prost-AdenoCA	PRAD	wgd	CCNE1 NORMAL	7	0.0539683	0	0	5	0	6	Metastatic tumour - metastasis to distant location	Metastatic tumour
SA538884	3	130	9	Prost-AdenoCA	PRAD	wgd	CCNE1 NORMAL	5	0.0510204	0	0	5	0	6	Metastatic tumour - metastasis to distant location	Metastatic tumour
SA538889	3	113	9	Prost-AdenoCA	PRAD	wgd	CCNE1 NORMAL	5	0.0629139	0	0	5	0	6	Metastatic tumour - lymph node	Metastatic tumour
SA538893	3	105	18	Prost-AdenoCA	PRAD	wgd	CCNE1 NORMAL	9	0.0584416	3	0	5	2	6	Metastatic tumour - lymph node	Metastatic tumour
SA541782	3	8	24	Prost-AdenoCA	EOPC	no_wgd	CCNE1 NORMAL	12	0.28735632183908044	0	0	3	0	0	Primary tumour - solid tissue	Primary tumour
SA541870	3	266	9	Bone-Osteosarc	BOCA	wgd	CCNE1 AMP	5	0.10810810810810811	0	0	0	0	3	Primary tumour - solid tissue	Primary tumour
SA541924	3	240	150	Bone-Osteosarc	BOCA	wgd	CCNE1 AMP	74	0.0682382	0	0	8	0	4	Primary tumour - solid tissue	Primary tumour
SA541926	4	87	33	Bone-Osteosarc	BOCA	no_wgd	CCNE1 NORMAL	11	0.11382113821138211	1	1	3	0	3	Primary tumour - solid tissue	Primary tumour
SA541928	3	15	28	Bone-Osteosarc	BOCA	no_wgd	CCNE1 LOSS	14	0.13636363636363635	0	0	1	0	3	Primary tumour - solid tissue	Primary tumour
SA541948	3	20	38	Bone-Osteosarc	BOCA	no_wgd	CCNE1 NORMAL	19	0.0704225	0	0	2	0	2	Primary tumour - solid tissue	Primary tumour
SA542427	3	104	41	Breast-AdenoCA	BRCA	no_wgd	CCNE1 NORMAL	21	0.0738255	0	0	1	0	9	Primary tumour - solid tissue	Primary tumour
SA542718	3	56	16	Breast-AdenoCA	BRCA	no_wgd	CCNE1 NORMAL	8	0.00549451	1	0	2	1	10	Primary tumour - solid tissue	Primary tumour
SA543426	3	53	25	Breast-AdenoCA	BRCA	no_wgd	CCNE1 NORMAL	13	0.12195121951219512	0	0	2	0	1	Primary tumour - solid tissue	Primary tumour
SA544136	3	13	14	Pancreatic	PAEN	no_wgd	CCNE1 NORMAL	7	0.0666667	0	0	2	0	3	Primary tumour - solid tissue	Primary tumour
SA557315	3	327	50	Skin	MELA	wgd	CCNE1 LOSS	25	0.0449438	0	0	7	0	16	Recurrent tumour - solid tissue	Recurrent tumour
SA557416	3	378	32	Skin	MELA	wgd	CCNE1 AMP	16	0.0992196	0	1	12	1	15	Metastatic tumour - metastasis local to lymph node	Metastatic tumour
SA558649	3	13	12	Pancreatic	PACA	no_wgd	CCNE1 NORMAL	6	0	0	0	1	1	6	Primary tumour - other	Primary tumour
SA558655	3	39	95	Pancreatic	PACA	no_wgd	CCNE1 NORMAL	48	0.0441176	0	0	0	0	13	Primary tumour - other	Primary tumour
SA558656	3	116	162	Pancreatic	PACA	no_wgd	CCNE1 NORMAL	81	0.13302034428794993	0	1	4	0	13	Primary tumour - other	Primary tumour
SA558659	3	66	254	Pancreatic	PACA	no_wgd	CCNE1 NORMAL	127	0.0724432	0	0	0	0	14	Primary tumour - other	Primary tumour
SA558699	4	29	180	Pancreatic	PACA	no_wgd	CCNE1 NORMAL	60	0.0408602	0	1	2	0	10	Primary tumour - other	Primary tumour
SA570837	4	0	15	Pancreatic	PAEN	no_wgd	CCNE1 NORMAL	5	0.0666667	0	0	0	0	2	Primary tumour - solid tissue	Primary tumour
SA570841	3	74	62	Pancreatic	PAEN	no_wgd	CCNE1 NORMAL	31	0.045454545454545456	0	0	0	0	10	Primary tumour - solid tissue	Primary tumour
SA570881	4	3	37	Pancreatic	PAEN	no_wgd	CCNE1 NORMAL	13	0.0731707	0	0	0	0	5	Primary tumour - solid tissue	Primary tumour
SA570923	4	27	210	Pancreatic	PAEN	no_wgd	CCNE1 NORMAL	70	0.10612244897959183	1	1	2	0	14	Primary tumour - solid tissue	Primary tumour
