# Supplementary material for: Cell-cycle dependent DNA repair and replication unifies patterns of chromosome instability
Source: Nat Commun. 2025 Mar 28;16:3033. doi: 10.1038/s41467-025-58245-z (PMC11953314; doi:10.1038/s41467-025-58245-z)
Supplement: Supplementary file 7 — Supplementary Data 4 [file 41467_2025_58245_MOESM7_ESM.xlsx]

## Sheet: D4
Supplementary Data 4. Structural variant (SV) signatures computed by SigProfiler from 1,815 Pan-Cancer Analysis of Whole Genomes (PCAWG) samples with structural variants, among which SV2, SV4, SV6, and SV8 correspond to the Catalogue of Somatic Mutations in Cancer (COSMIC) signatures.
MutationType	SV2	SV4	SV6	SV8	SV32B	SV32C	SV32F	SV32H	SV32I	SV32J	SV32K	SV32L	SV32M	SV32N	SV32O	SV32P
clustered_del_1-10Kb	1.75e-05	0.00558463	0.00484161	2.7e-05	2.3e-07	1.1e-06	0.00037561	2.7e-07	2.37e-06	1.7e-06	0.0183371	1.01e-06	1.14e-06	0.178247	0.00253832	6.91e-05
clustered_del_10-100Kb	5e-06	0.00883802	0.00397105	4.44e-05	4.7e-07	3.5e-07	0.00064636	6.2e-07	1e-07	1.09e-06	0.032246	0.00179045	2.76e-06	0.0763704	0.00299253	0.00079527
clustered_del_100Kb-1Mb	2.57e-06	0.0134206	0.0156782	0.00016032	3e-08	1.6e-07	0.0100187	1.05e-05	2.78e-06	1.44e-06	0.139817	0.00438343	8.535e-05	0.00787496	0.00643356	0.0117939
clustered_del_1Mb-10Mb	5.57e-06	0.0194168	0.0631557	0.00184123	3.3e-07	6e-08	0.231224	8.4e-07	7.2e-07	1.07e-06	0.00640503	0.0151674	1.674e-05	0.00481516	0.00014456	0.00064076
clustered_del_>10Mb	2.24e-06	0.01213	0.139146	5.06e-06	0	5e-08	0.00043446	1.23e-05	6.4e-07	1.27e-06	0.00018455	0.00959382	0.00948503	0.0155648	0.00480836	0.0145168
clustered_tds_1-10Kb	2e-05	0.00119602	0.00173254	8.69e-05	1.1e-07	1e-08	0.00032843	1.03e-06	1.196e-05	1.508e-05	0.0201039	2.246e-05	9.72e-06	0.18655	0.00257553	3.418e-05
clustered_tds_10-100Kb	3.77e-05	0.00406629	0.00411956	7.06e-05	9e-08	2e-08	0.0013502	7.74e-06	3.9e-07	0.00064874	0.0312302	0.00350773	0.00014376	0.0710042	0.00687468	0.00277438
clustered_tds_100Kb-1Mb	1.18e-05	0.00927806	0.013597	0.00038799	2.3e-07	3e-08	0.00648198	4.485e-05	4.158e-05	9e-08	0.149457	0.00322785	8.93e-06	0.00599621	0.00782521	0.0128147
clustered_tds_1Mb-10Mb	1.61e-06	0.0166946	0.0692758	0.00029353	0	4e-08	0.220457	5e-07	2.7e-07	2.01e-06	0.00500283	0.0220933	3.82e-06	0.00462663	1.44e-06	0.00126251
clustered_tds_>10Mb	3.14e-06	0.00950079	0.144687	0.00017427	8e-08	1.2e-07	8.68e-06	2.2e-07	2.8e-07	2.71e-06	4.059e-05	0.0094959	0.00983571	0.0121748	0.00460742	0.012714
clustered_inv_1-10Kb	9.05e-05	0.0118823	0.00333129	0.0195998	1.8e-07	1e-08	0.00119618	8.23e-06	1.6e-07	0.00641636	0.0395012	0.0188998	0.00405322	0.131541	0.0338291	0.00897461
clustered_inv_10-100Kb	2e-05	0.0128375	0.00778075	0.00015563	7.618e-05	2.988e-05	0.00029908	1.08e-06	8.3e-07	0.00922826	0.0989385	0.0274947	0.00579545	0.114642	0.0460922	0.0102269
clustered_inv_100Kb-1Mb	8.29e-06	0.018933	0.0265708	0.00097328	2.68e-06	1e-08	0.00503695	7.439e-05	1.9e-07	0.00365604	0.440854	0.00575907	8.05e-05	0.0265232	0.00652454	0.0008977
clustered_inv_1Mb-10Mb	5.2e-07	0.0387505	0.132692	0.00036885	2.3e-07	2e-08	0.517014	1.204e-05	1.5e-07	8.4e-07	0.00123006	0.00119843	0.00011101	0.00046099	0.00024303	0.00014917
clustered_inv_>10Mb	2.29e-06	0.0225085	0.266826	2.59e-05	1.1e-07	3e-08	0.00011809	3.3e-07	7.3e-07	1.43e-06	9.1e-07	0.00020778	2.52e-06	0.0003124	0.00012854	0.00037147
clustered_trans	1.82e-06	0.746728	3.9e-07	0.0020975	1.4e-07	5e-08	0.00015697	1.18e-06	5.4e-07	1.68e-06	9.315e-05	0.00020999	3.938e-05	0.00045569	4.175e-05	0.00052548
non-clustered_del_1-10Kb	0.0107714	1.43e-06	0.0004907	0.00362386	2.36e-06	3.69e-06	7.9e-07	1.86e-06	0.500971	1.83e-06	4.5e-07	1.79e-06	2.82e-06	9e-07	2.1e-06	0.00736107
non-clustered_del_10-100Kb	0.00189318	1e-08	0.00047467	0.00860968	0.00054782	0.00099466	1.36e-06	5.442e-05	0.0104372	0.0053081	8.443e-05	0.00161313	0.00257923	0.0171603	0.0305812	0.397979
non-clustered_del_100Kb-1Mb	9.9e-05	0.00110315	0.00056581	0.00460398	0.00295537	2.396e-05	2.08e-06	0.00208425	3.51e-06	5.54e-06	0.00086882	0.00178325	0.0297113	0.00952966	0.383173	0.0105004
non-clustered_del_1Mb-10Mb	0.047724	0.00114858	0.00908681	0.00371305	5.48e-06	3.9e-07	0.00223839	0.0031934	4.57e-06	0.00433282	0.00046107	0.00339165	0.443857	0.00044919	0.00597237	0.00045607
non-clustered_del_>10Mb	0.0593806	0.00280099	0.0170969	7e-08	3.771e-05	0.00010325	6.122e-05	4.476e-05	2.232e-05	0.055008	0.00024588	0.343452	0.00551764	0.0394702	0.0020424	0.0357893
non-clustered_tds_1-10Kb	4.48e-05	1.5e-07	1e-07	0.00062253	6.02e-06	2.404e-05	1.3e-07	6.91e-06	0.475918	1.25e-06	1.87e-06	0.0104271	7e-07	0.00053156	0.0189952	3.27e-06
non-clustered_tds_10-100Kb	2.46e-05	1e-08	5.4e-07	0.00408161	0.00032467	0.00054143	7.591e-05	4.11e-06	0.0124583	2.29e-06	2.648e-05	0.00741663	0.00311618	0.00899609	0.0327416	0.403106
non-clustered_tds_100Kb-1Mb	0.0141362	8.59e-05	0.00067638	0.00429312	0.0035156	2.29e-06	3e-07	0.00092766	1.736e-05	0.000213	0.00473444	0.0371693	0.0296046	0.010142	0.320918	0.00896844
non-clustered_tds_1Mb-10Mb	0.0402965	0.00013931	0.00881413	1.53e-05	1.68e-06	9e-07	0.00198662	0.00217156	3.48e-06	0.00382695	0.00072647	0.00673294	0.404448	0.0113505	0.0119617	0.0087643
non-clustered_tds_>10Mb	0.0396787	0.00298543	0.0166843	1.8e-07	2.36e-06	5.514e-05	7.99e-05	1.056e-05	4.275e-05	0.06241	7.17e-05	0.403367	0.0077945	0.0147141	0.00341612	0.00235477
non-clustered_inv_1-10Kb	8.5e-07	0.00018744	0.00022783	0.931728	0.00015702	0.00278155	3.618e-05	1.939e-05	4.55e-06	0.00163235	8.316e-05	0.00143353	0.00199189	0.00680158	0.00467347	0.0099799
non-clustered_inv_10-100Kb	0.00459802	0.00116401	0.00171438	0.00241767	0.00165118	0.993684	0.00011553	0.00020618	2.69e-06	0.00409136	0.00085023	0.00484746	0.00049076	0.00915363	0.0149672	0.0204701
non-clustered_inv_100Kb-1Mb	0.0555891	0.00198348	0.00243843	6e-08	0.990602	0.00087789	8.996e-05	0.00839502	1.76e-06	8.23e-06	0.00612206	0.0054762	0.00027451	0.00389693	0.0178862	0.00693055
non-clustered_inv_1Mb-10Mb	0.0931364	0.00198335	0.0168696	0.00199572	0.00010124	1.86e-06	9.5e-07	0.978308	7e-07	0.00123614	5.171e-05	0.00138714	0.0129723	0.00778592	0.003352	0.00260745
non-clustered_inv_>10Mb	0.0997636	0.0115748	0.0274284	1.5e-07	3.75e-06	7.54e-06	9.011e-05	0.00040448	1.523e-05	0.824615	0.0004262	0.0333887	0.0200406	0.00550832	0.00142531	0.00060752
non-clustered_trans	0.532632	0.0230762	2.51e-05	0.00798251	4.93e-06	0.00086572	7.449e-05	0.00399164	3.284e-05	0.0173277	0.00180247	0.0150588	0.00792292	0.0173508	0.0222309	0.00556069
