# Supplementary material for: Cell-cycle dependent DNA repair and replication unifies patterns of chromosome instability
Source: Nat Commun. 2025 Mar 28;16:3033. doi: 10.1038/s41467-025-58245-z (PMC11953314; doi:10.1038/s41467-025-58245-z)
Supplement: Supplementary file 9 — Source Data [file 41467_2025_58245_MOESM9_ESM.zip]

Archive with 100 entries (99 files):
- Source Data/
- __MACOSX/._Source Data
- Source Data/SupplementaryFig13_ecdna_lineage_c197.rds
- __MACOSX/Source Data/._SupplementaryFig13_ecdna_lineage_c197.rds
- Source Data/SupplementaryFig29_cmp_dsb_wgd.rds
- __MACOSX/Source Data/._SupplementaryFig29_cmp_dsb_wgd.rds
- Source Data/SupplementaryFig16_selVsCN.tsv
- __MACOSX/Source Data/._SupplementaryFig16_selVsCN.tsv
- Source Data/SupplementaryFig23_sim_abc_sample2549320.tsv
- __MACOSX/Source Data/._SupplementaryFig23_sim_abc_sample2549320.tsv
- Source Data/SupplementaryFig17-18_epsilon_sim_all.tsv
- __MACOSX/Source Data/._SupplementaryFig17-18_epsilon_sim_all.tsv
- Source Data/.DS_Store
- __MACOSX/Source Data/._.DS_Store
- Source Data/SupplementaryFig12_sv_cycle_all.rds
- __MACOSX/Source Data/._SupplementaryFig12_sv_cycle_all.rds
- Source Data/SupplementaryFig9_cmp_chromoplexy_cmb.rds
- __MACOSX/Source Data/._SupplementaryFig9_cmp_chromoplexy_cmb.rds
- Source Data/SupplementaryFig21_sim_abc_prop_diff.tsv
- __MACOSX/Source Data/._SupplementaryFig21_sim_abc_prop_diff.tsv
- Source Data/SupplementaryFig26_sampleSA1055.tsv
- __MACOSX/Source Data/._SupplementaryFig26_sampleSA1055.tsv
- Source Data/SupplementaryFig22_sample2340225.tsv
- __MACOSX/Source Data/._SupplementaryFig22_sample2340225.tsv
- Source Data/Fig4b-d.zip
- __MACOSX/Source Data/._Fig4b-d.zip
- Source Data/SupplementaryFig42_musig.tsv
- __MACOSX/Source Data/._SupplementaryFig42_musig.tsv
- Source Data/SupplementaryFig5_wgd_p0.1.rds
- __MACOSX/Source Data/._SupplementaryFig5_wgd_p0.1.rds
- Source Data/SupplementaryFig33_sim_real_corr_ecdna.tsv
- __MACOSX/Source Data/._SupplementaryFig33_sim_real_corr_ecdna.tsv
- Source Data/SupplementaryFig31-32_sim_abc_corr.tsv
- __MACOSX/Source Data/._SupplementaryFig31-32_sim_abc_corr.tsv
- Source Data/SupplementaryFig43_cnsig.tsv
- __MACOSX/Source Data/._SupplementaryFig43_cnsig.tsv
- Source Data/SupplementaryFig30_corr_param_chart.tsv
- __MACOSX/Source Data/._SupplementaryFig30_corr_param_chart.tsv
- Source Data/Fig7_abc_summary_pcawg_n82.rds
- __MACOSX/Source Data/._Fig7_abc_summary_pcawg_n82.rds
- Source Data/SupplementaryFig14_ecdna_selection_coef.rds
- __MACOSX/Source Data/._SupplementaryFig14_ecdna_selection_coef.rds
- Source Data/SupplementaryFig15_ecdna_CN.tsv
- __MACOSX/Source Data/._SupplementaryFig15_ecdna_CN.tsv
- Source Data/Fig5b-f_sim_abc_sel.tsv
- __MACOSX/Source Data/._Fig5b-f_sim_abc_sel.tsv
- Source Data/SupplementaryFig27_qq_bp_dist_sc.rds
- __MACOSX/Source Data/._SupplementaryFig27_qq_bp_dist_sc.rds
- Source Data/SupplementaryFig19-20_smc_sim_all.rds
- __MACOSX/Source Data/._SupplementaryFig19-20_smc_sim_all.rds
- Source Data/SupplementaryFig28_qq_sv_size_sc.rds
- __MACOSX/Source Data/._SupplementaryFig28_qq_sv_size_sc.rds
- Source Data/SupplementaryFig2.zip
- __MACOSX/Source Data/._SupplementaryFig2.zip
- Source Data/SupplementaryFig3_data_lineage_ncell100.rds
- __MACOSX/Source Data/._SupplementaryFig3_data_lineage_ncell100.rds
- Source Data/SupplementaryFig1_lineage_copynumber.rds
- __MACOSX/Source Data/._SupplementaryFig1_lineage_copynumber.rds
- Source Data/SupplementaryFig24-25_epsilon_sc.tsv
- __MACOSX/Source Data/._SupplementaryFig24-25_epsilon_sc.tsv
- Source Data/SupplementaryFig6_wgd_p0.122.rds
- __MACOSX/Source Data/._SupplementaryFig6_wgd_p0.122.rds
- Source Data/SupplementaryFig40_mean_cancer_type.tsv
- __MACOSX/Source Data/._SupplementaryFig40_mean_cancer_type.tsv
- Source Data/SupplementaryFig35-36_epsilon_pcawg.tsv
- __MACOSX/Source Data/._SupplementaryFig35-36_epsilon_pcawg.tsv
- Source Data/SupplementaryFig45_num_overlap_fragilesite.rds
- __MACOSX/Source Data/._SupplementaryFig45_num_overlap_fragilesite.rds
- Source Data/SupplementaryFig8_lineage_rck.rds
- __MACOSX/Source Data/._SupplementaryFig8_lineage_rck.rds
- Source Data/Fig8_scatter_mean_real_final.rds
- __MACOSX/Source Data/._Fig8_scatter_mean_real_final.rds
- Source Data/SupplementaryFig10_seismic_ch1.tsv
- __MACOSX/Source Data/._SupplementaryFig10_seismic_ch1.tsv
- Source Data/Fig2.zip
- __MACOSX/Source Data/._Fig2.zip
- Source Data/Fig1c_CN_SV.rds
- __MACOSX/Source Data/._Fig1c_CN_SV.rds
- Source Data/SupplementaryFig34_cmp_htert_pdx.tsv
- __MACOSX/Source Data/._SupplementaryFig34_cmp_htert_pdx.tsv
- Source Data/SupplementaryFig37_qq_bp_dist_pcawg.rds
- __MACOSX/Source Data/._SupplementaryFig37_qq_bp_dist_pcawg.rds
- Source Data/SupplementaryFig38_qq_sv_size_pcawg.rds
- __MACOSX/Source Data/._SupplementaryFig38_qq_sv_size_pcawg.rds
- Source Data/SupplementaryFig39_cmp_dsb_wgd_pcawg.rds
- __MACOSX/Source Data/._SupplementaryFig39_cmp_dsb_wgd_pcawg.rds
- Source Data/SupplementaryFig11_chromth_criterion.rds
- __MACOSX/Source Data/._SupplementaryFig11_chromth_criterion.rds
- Source Data/SupplementaryFig4_necdna_by_type.tsv
- __MACOSX/Source Data/._SupplementaryFig4_necdna_by_type.tsv
- Source Data/SupplementaryFig41_corr_pairwise.rds
- __MACOSX/Source Data/._SupplementaryFig41_corr_pairwise.rds
- Source Data/Fig3b-e_SV.rds
- __MACOSX/Source Data/._Fig3b-e_SV.rds
- Source Data/SupplementaryFig44_abc_svsig.tsv
- __MACOSX/Source Data/._SupplementaryFig44_abc_svsig.tsv
- Source Data/Fig6.zip
- __MACOSX/Source Data/._Fig6.zip
- Source Data/SupplementaryFig7_ecdna_n100.rds
- __MACOSX/Source Data/._SupplementaryFig7_ecdna_n100.rds
