# Supplementary material for: Cell-cycle dependent DNA repair and replication unifies patterns of chromosome instability
Source: Nat Commun. 2025 Mar 28;16:3033. doi: 10.1038/s41467-025-58245-z (PMC11953314; doi:10.1038/s41467-025-58245-z)
Supplement: Supplementary file 9 — Source Data [file 41467_2025_58245_MOESM9_ESM.zip › Source Data/SupplementaryFig16_selVsCN.tsv]

tcell	cell	type	model	mcn	maxcn	msel
1000	1000	negative selection	1	2.6666666666666665	3	-0.00228853
1000	1001	negative selection	1	4	7	-0.00228653
1000	1003	negative selection	1	3.1666666666666665	6	-1.77715e-4
1000	1004	negative selection	1	2.5	3	-0.00296256
1000	1005	negative selection	1	4	5	-0.00247442
1000	1006	negative selection	1	3.5384615384615383	13	-0.00387405
1000	1008	negative selection	1	2.295454545454546	7	-0.00358447
1000	101	positive selection	1	1.9583333333333335	7	0.00302605
1000	1012	negative selection	1	2.1333333333333333	5	-0.0033761
1000	1016	negative selection	1	1.9090909090909092	5	-0.00385792
1000	1017	negative selection	1	1.9166666666666665	6	-0.00353303
1000	102	negative selection	1	1.25	2	-5.19039e-4
1000	1020	negative selection	1	3.6	9	-0.00361115
1000	1023	negative selection	1	1.4210526315789473	4	-0.00336269
1000	1025	negative selection	1	2.769230769230769	7	-4.70698e-4
1000	1026	negative selection	1	4	7	-0.00362
1000	1027	negative selection	1	2	3	-0.00373891
1000	1028	negative selection	1	2	3	-0.00411464
1000	1029	negative selection	1	3	3	-0.00409805
1000	1030	positive selection	1	3	9	0.0336413
1000	1032	negative selection	1	1.8235294117647058	5	-4.40742e-4
1000	1037	negative selection	1	3.3333333333333335	6	-0.00410217
1000	1039	positive selection	1	3	4	0.00585522
1000	1043	negative selection	1	1.8333333333333333	4	-0.00309531
1000	1044	positive selection	1	1.8333333333333333	3	0.00992966
1000	1045	positive selection	1	3	6	0.00146734
1000	1047	negative selection	1	5	9	-0.00412153
1000	1052	negative selection	1	3	3	-0.00410736
1000	1054	negative selection	1	3.25	4	-0.00348357
1000	1055	negative selection	1	4.75	8	-0.00315013
1000	1056	negative selection	1	2.357142857142857	4	-0.00290619
1000	1058	negative selection	1	2	2	-0.00412947
1000	1061	negative selection	1	3	4	-0.0040622
1000	1062	negative selection	1	3	4	-0.00145394
1000	1063	positive selection	1	2.5	4	0.00122171
1000	1065	negative selection	1	4.75	11	-0.00318579
1000	1066	negative selection	1	2.25	4	-0.00409426
1000	1070	negative selection	1	1	1	-0.00412394
1000	1071	negative selection	1	1	1	-0.00412394
1000	1073	negative selection	1	1.5	2	-0.00310455
1000	1074	negative selection	1	2.25	3	-7.33751e-4
1000	1076	negative selection	1	1.5882352941176472	4	-0.00262375
1000	1077	negative selection	1	1.9545454545454546	8	-0.00258646
1000	1078	negative selection	1	7	7	-0.00412254
1000	1081	negative selection	1	1	1	-0.00407956
1000	1082	negative selection	1	2.8235294117647056	8	-0.00351325
1000	1085	negative selection	1	1.6666666666666667	3	-0.00386211
1000	1086	negative selection	1	1.173913043478261	2	-0.00257808
1000	1091	negative selection	1	4	7	-0.00360639
1000	1094	negative selection	1	8	8	-0.00413056
1000	1095	negative selection	1	4	4	-0.0041314
1000	1096	negative selection	1	2	4	-0.00165561
1000	1097	negative selection	1	2.5	4	-0.00113251
1000	1098	negative selection	1	1.8541666666666665	7	-0.00357615
1000	1099	negative selection	1	1.7	5	-0.00335771
1000	1104	negative selection	1	2.75	3	-0.00405606
1000	1107	negative selection	1	4.5	8	-0.00379401
1000	1108	negative selection	1	1.25	2	-0.00410623
1000	1109	negative selection	1	2.25	4	-0.00406573
1000	1110	positive selection	1	4.416666666666667	10	0.00713174
1000	1111	positive selection	1	4.75	9	0.0182221
1000	1113	positive selection	1	1.823529411764706	5	0.00844068
1000	1115	negative selection	1	3.75	6	-0.00410071
1000	1117	negative selection	1	3.7272727272727275	9	-0.00384723
1000	1119	positive selection	1	6.833333333333333	10	0.0225379
1000	1120	negative selection	1	1.3793103448275863	5	-0.00183523
1000	1122	negative selection	1	7	7	-0.00376349
1000	1123	negative selection	1	4.5	7	-0.00344929
1000	1124	negative selection	1	3.3333333333333335	5	-0.00409145
1000	1126	negative selection	1	2.666666666666667	9	-0.00357792
1000	1128	negative selection	1	1.8431372549019607	5	-0.0027925
1000	1129	negative selection	1	1.9400000000000004	5	-0.00271865
1000	1131	negative selection	1	2.4	4	-0.00409803
1000	1133	negative selection	1	3.6	7	-0.00328824
1000	1137	negative selection	1	2	2	-0.00402688
1000	1138	negative selection	1	2.6	5	-0.00132389
1000	1141	negative selection	1	3.3333333333333335	5	-0.00408547
1000	1142	negative selection	1	3	3	-0.00245735
1000	1143	negative selection	1	3	5	-0.0032266
1000	1145	negative selection	1	1.75	3	-0.00396245
1000	1149	negative selection	1	3	3	-0.0039742
1000	1153	negative selection	1	7	12	-0.00385588
1000	1154	negative selection	1	2.5	6	-0.00409241
1000	1157	positive selection	1	4.166666666666667	9	0.00895639
1000	1159	negative selection	1	2.212121212121212	6	-0.00308805
1000	1160	negative selection	1	1.5	2	-0.00353621
1000	1163	negative selection	1	1.9047619047619047	5	-0.00100379
1000	1166	negative selection	1	6	8	-0.00411264
1000	1168	negative selection	1	1.2826086956521738	4	-0.00316581
1000	1169	negative selection	1	1.358490566037736	5	-0.00322729
1000	1170	negative selection	1	3	4	-0.00388135
1000	1171	negative selection	1	3	4	-0.00388135
1000	1172	negative selection	1	2	2	-0.00409949
1000	1173	negative selection	1	2	2	-0.00409329
1000	1174	negative selection	1	2.4	4	-0.00244392
1000	1176	negative selection	1	1.9714285714285715	7	-0.00284671
1000	1178	negative selection	1	3.5	5	-0.0040695
1000	1179	negative selection	1	3.5	4	-0.00407435
1000	1182	negative selection	1	2	2	-0.00409206
1000	1183	negative selection	1	3	4	-0.00401333
1000	1184	negative selection	1	2	2	-0.00202064
1000	1185	negative selection	1	2.6666666666666665	4	-0.002537
1000	1186	negative selection	1	1.75	3	-0.00396207
1000	1188	negative selection	1	3.75	7	-0.00210697
1000	1190	negative selection	1	10.5	14	-0.00339406
1000	1191	negative selection	1	8.5	14	-0.00339445
1000	1192	negative selection	1	1.2222222222222223	4	-8.53534e-4
1000	1194	negative selection	1	4.2	6	-0.00220652
1000	1197	negative selection	1	4	5	-0.00386856
1000	1198	negative selection	1	5	8	-0.00413054
1000	1200	positive selection	1	3.5833333333333335	7	0.00288179
1000	1201	positive selection	1	3.0714285714285716	7	0.00325126
1000	1202	positive selection	1	2.75	7	0.0143718
1000	1204	negative selection	1	2.4	5	-0.00393827
1000	1208	negative selection	1	5	5	-0.00413202
1000	1211	negative selection	1	5	9	-0.00407226
1000	1212	positive selection	1	2	6	0.00433217
1000	1213	positive selection	1	1.9090909090909092	6	0.00391301
1000	1214	negative selection	1	1.7959183673469385	5	-0.00378328
1000	1215	negative selection	1	1.8867924528301885	11	-0.00386711
1000	1216	positive selection	1	7	9	0.0125052
1000	1217	positive selection	1	5.2	9	0.0178629
1000	1218	negative selection	1	3.4	9	-0.00393642
1000	1220	positive selection	1	2.7857142857142856	6	0.0201655
1000	1221	positive selection	1	3.4615384615384617	6	0.00814914
1000	1222	negative selection	1	1.6666666666666667	2	-0.00402506
1000	1223	negative selection	1	3	4	-0.00391939
1000	1224	negative selection	1	1	1	-0.00397514
1000	1225	negative selection	1	2.5	3	-0.00365794
1000	1227	negative selection	1	6	9	-0.00384748
1000	1228	negative selection	1	3	5	-0.00351447
1000	123	negative selection	1	2.25	3	-0.00396909
1000	1230	negative selection	1	2.5	5	-2.80451e-4
1000	1231	negative selection	1	2.7777777777777777	6	-2.10608e-4
1000	1233	negative selection	1	7.5	9	-0.00411881
1000	1234	negative selection	1	2.0784313725490198	9	-0.00344591
1000	1235	negative selection	1	1.857142857142857	5	-0.00375838
1000	1237	negative selection	1	4.333333333333333	6	-0.00299048
1000	1238	negative selection	1	4.333333333333333	5	-0.00267674
1000	1239	negative selection	1	2.5	4	-0.00348044
1000	124	negative selection	1	1.9375	4	-0.00117659
1000	1240	negative selection	1	1.625	3	-0.00352006
1000	1241	negative selection	1	2.3333333333333335	6	-0.00359464
1000	1242	positive selection	1	4.6	10	1.45033e-4
1000	1244	negative selection	1	2.769230769230769	6	-0.00342734
1000	1245	negative selection	1	2.5	5	-0.00338107
1000	1246	positive selection	1	2.3333333333333335	4	0.00122073
1000	1247	negative selection	1	1.6666666666666667	2	-0.0014551
1000	1250	negative selection	1	1.3461538461538463	3	-0.00285306
1000	1251	negative selection	1	1.5238095238095237	4	-0.00276265
1000	1252	negative selection	1	2.8	6	-0.00132856
1000	1253	negative selection	1	2.4	5	-0.00316892
1000	1256	negative selection	1	2.25	5	-0.00408075
1000	1258	negative selection	1	3.6153846153846154	7	-0.00376819
1000	1259	negative selection	1	3.25	8	-0.00390396
1000	1266	negative selection	1	3	7	-0.00311152
1000	1268	negative selection	1	5	6	-0.00369497
1000	1269	negative selection	1	3	4	-0.00358974
1000	1271	positive selection	1	3.5384615384615383	10	0.00511228
1000	1273	negative selection	1	2.75	5	-0.00371121
1000	1275	negative selection	1	3.6666666666666665	5	-0.0041259
1000	1277	negative selection	1	2.48	7	-0.00107272
1000	1278	positive selection	1	4.6	10	0.00254933
1000	1279	negative selection	1	3.75	6	-3.17825e-4
1000	1280	negative selection	1	2	2	-0.00367251
1000	1281	negative selection	1	4	4	-0.00383563
1000	1282	positive selection	1	6.285714285714286	12	0.0041282
1000	1284	negative selection	1	3	3	-7.29446e-4
1000	1285	negative selection	1	2	3	-0.00268083
1000	1286	negative selection	1	3	4	-0.00388789
1000	1287	negative selection	1	2.3333333333333335	3	-0.00392725
1000	1288	negative selection	1	3.5714285714285716	6	-6.61721e-4
1000	1291	negative selection	1	4.4	9	-0.0040848
1000	1292	negative selection	1	8.5	11	-0.00411604
1000	1293	negative selection	1	12.5	14	-0.00411476
1000	1294	negative selection	1	3.5	4	-0.00386126
1000	1295	negative selection	1	4.5	5	-0.00382108
1000	1296	negative selection	1	1.3617021276595744	5	-0.00254283
1000	1298	negative selection	1	1.4761904761904763	4	-0.00314849
1000	1299	negative selection	1	2.066666666666667	7	-0.00385405
1000	1300	positive selection	1	2.4285714285714284	5	0.00514169
1000	1302	positive selection	1	3.7777777777777777	9	0.0247383
1000	1303	positive selection	1	2.888888888888889	5	0.0417883
1000	1304	negative selection	1	3.3333333333333335	5	-0.00412606
1000	1305	negative selection	1	2.6666666666666665	4	-0.00412625
1000	1306	negative selection	1	3.3333333333333335	4	-0.00405094
1000	1307	negative selection	1	1	1	-0.00411076
1000	1308	negative selection	1	8	14	-0.00412959
1000	1309	negative selection	1	4	6	-0.00413086
1000	1310	negative selection	1	1.6818181818181819	4	-0.00155959
1000	1311	negative selection	1	1.9523809523809523	4	-0.00295171
1000	1313	negative selection	1	1	1	-0.00292219
1000	1314	negative selection	1	4.5	6	-0.00404932
1000	1315	negative selection	1	4.5	6	-0.00404932
1000	1316	negative selection	1	4	7	-0.00325201
1000	1318	positive selection	1	2.964285714285714	11	0.0248463
1000	1319	positive selection	1	3.0869565217391304	6	0.00960584
1000	1320	negative selection	1	5.75	10	-0.00181375
1000	1321	negative selection	1	4.333333333333333	8	-4.2569e-4
1000	1322	negative selection	1	2.32	6	-0.00311958
1000	1323	negative selection	1	2.4444444444444446	5	-0.00260568
1000	1325	negative selection	1	3.3333333333333335	5	-0.00379846
1000	1326	negative selection	1	4.5	8	-0.00411277
1000	1330	positive selection	1	3.333333333333333	7	0.00321672
1000	1331	positive selection	1	3.5	9	0.00922197
1000	1332	negative selection	1	2	4	-0.00348841
1000	1337	negative selection	1	6	11	-0.00394752
1000	1338	negative selection	1	4.333333333333333	6	-0.00260828
1000	1339	negative selection	1	5.5	9	-0.00295699
1000	1340	negative selection	1	4.5	6	-0.00412469
1000	1341	negative selection	1	2.5	4	-0.00412963
1000	1343	negative selection	1	1.6666666666666667	3	-0.00407197
1000	1344	negative selection	1	1.7037037037037035	12	-0.00333559
1000	1345	negative selection	1	1.7833333333333334	14	-0.00334748
1000	1347	positive selection	1	5.428571428571429	15	0.00212573
1000	1348	negative selection	1	3.8	5	-1.24038e-4
1000	1349	positive selection	1	4.6	11	7.38789e-4
1000	135	negative selection	1	1.7222222222222223	6	-0.00369009
1000	1352	negative selection	1	9	9	-0.00365813
1000	1353	negative selection	1	7	7	-0.00376349
1000	1355	negative selection	1	2	4	-0.0016525
1000	1356	negative selection	1	1	1	-0.00413085
1000	1359	negative selection	1	7.333333333333333	9	-0.00399693
1000	1360	negative selection	1	4	4	-0.00411536
1000	1361	negative selection	1	4	4	-0.00411536
1000	1362	negative selection	1	2	7	-0.00362001
1000	1363	negative selection	1	2.3636363636363638	5	-0.00357679
1000	1365	negative selection	1	3.5	7	-0.00308365
1000	1366	negative selection	1	1.9268292682926829	7	-0.00317685
1000	1369	negative selection	1	2.75	8	-0.00342528
1000	1372	negative selection	1	5.5	8	-0.00271976
1000	1375	negative selection	1	5.6	10	-0.00136062
1000	1378	negative selection	1	3.5	6	-0.00365907
1000	1379	negative selection	1	3.5	6	-0.00365907
1000	1380	negative selection	1	4.25	8	-0.0039551
1000	1382	positive selection	1	6.25	11	0.00492296
1000	1384	positive selection	1	4.8	10	0.0138647
1000	1385	positive selection	1	4	7	0.0258591
1000	1388	negative selection	1	7.5	13	-0.00407546
1000	1389	negative selection	1	15	15	-0.00409581
1000	1390	negative selection	1	3	3	-0.0039742
1000	1391	negative selection	1	1	1	-0.00407956
1000	1393	positive selection	1	2.923076923076923	6	0.0059926
1000	1395	negative selection	1	1	1	-0.00413085
1000	1396	positive selection	1	7.2	11	0.0250918
1000	1397	positive selection	1	8.5	16	0.0161463
1000	1398	negative selection	1	2.3333333333333335	3	-0.0039663
1000	1400	negative selection	1	3.3333333333333335	6	-0.00397347
1000	1401	negative selection	1	5.5	9	-0.0030288
1000	1402	negative selection	1	1.6	3	-0.0026308
1000	1403	negative selection	1	1.6	3	-0.00283965
1000	1405	positive selection	1	2.7272727272727275	8	0.00206863
1000	1406	positive selection	1	2.142857142857143	5	0.0199715
1000	1407	positive selection	1	3.3333333333333335	6	0.0198998
1000	1408	negative selection	1	6	6	-0.0020413
1000	1410	negative selection	1	1.4	2	-1.05062e-4
1000	1411	negative selection	1	1	1	-0.00277654
1000	1412	negative selection	1	3	7	-0.00407464
1000	1413	negative selection	1	3.3333333333333335	5	-0.00410834
1000	1414	negative selection	1	6	9	-0.00286275
1000	1415	negative selection	1	6.666666666666667	11	-0.00285998
1000	1416	negative selection	1	1.8	3	-0.00405382
1000	1418	positive selection	1	5.222222222222222	9	0.00333306
1000	1419	positive selection	1	4.125	9	0.00312123
1000	1420	negative selection	1	7	8	-0.00295674
1000	1421	negative selection	1	3	4	-0.00265752
1000	1422	negative selection	1	5	13	-0.00399948
1000	1423	negative selection	1	4.875	17	-0.00400103
1000	1427	negative selection	1	8	16	-0.00258059
1000	1428	negative selection	1	7.666666666666667	11	-0.0018045
1000	1429	negative selection	1	9.666666666666666	13	-0.00189281
1000	143	negative selection	1	1.8333333333333333	3	-0.00182455
1000	1430	negative selection	1	3.9444444444444446	11	-0.00341648
1000	1431	positive selection	1	3.7058823529411766	11	0.00334012
1000	1432	negative selection	1	2.3333333333333335	3	-0.00391377
1000	1434	negative selection	1	4.333333333333333	10	-0.00397273
1000	1437	negative selection	1	4.5	8	-0.00369072
1000	1438	negative selection	1	1	1	-0.00413074
1000	1439	negative selection	1	1	1	-0.00413074
1000	1442	negative selection	1	3.6666666666666665	4	-0.00408453
1000	1443	negative selection	1	4.333333333333333	6	-0.00405455
1000	1444	negative selection	1	2.3125	7	-0.00353329
1000	1446	negative selection	1	3.1	7	-4.47692e-4
1000	1447	positive selection	1	3.375	8	0.00241222
1000	1448	negative selection	1	2.166666666666667	7	-0.0014631
1000	1450	negative selection	1	2.2	3	-0.00401437
1000	1451	negative selection	1	1.4	3	-0.00406046
1000	1454	negative selection	1	2.3333333333333335	5	-0.00382267
1000	1455	negative selection	1	2.25	3	-0.00383313
1000	1456	positive selection	1	2.3333333333333335	7	0.00685327
1000	1458	negative selection	1	2.75	5	-0.00394
1000	1459	negative selection	1	2.25	3	-0.00394278
1000	146	positive selection	1	1.75	4	0.0113196
1000	1460	negative selection	1	3.25	5	-0.00226148
1000	1461	negative selection	1	3	7	-0.00379786
1000	1462	negative selection	1	3.6	7	-0.00291422
1000	1463	negative selection	1	3.5	4	-0.00364191
1000	1464	negative selection	1	2.8	5	-0.00283461
1000	1465	negative selection	1	2.6666666666666665	4	-0.00119755
1000	1466	negative selection	1	1	1	-0.00412394
1000	1468	negative selection	1	5.461538461538462	16	-0.00396137
1000	1469	negative selection	1	5.583333333333333	10	-0.00397155
1000	1470	negative selection	1	7	11	-0.00406771
1000	1473	negative selection	1	3.2	5	-0.00379863
1000	1475	positive selection	1	8.8	19	0.0213283
1000	1476	negative selection	1	3.3333333333333335	5	-0.00363139
1000	1477	negative selection	1	4.666666666666667	9	-0.00314665
1000	1478	negative selection	1	4	4	-0.00392153
1000	1479	negative selection	1	4	4	-0.00384117
1000	1480	negative selection	1	4	5	-0.00332854
1000	1482	negative selection	1	3	4	-0.00409224
1000	1483	negative selection	1	3	4	-0.00409224
1000	1485	positive selection	1	3.833333333333333	11	0.0022444
1000	1487	negative selection	1	20	20	-0.00307865
1000	1488	positive selection	1	2.0952380952380953	6	8.84625e-4
1000	1489	positive selection	1	2	4	0.00601863
1000	1490	positive selection	1	2.764705882352941	8	0.0266766
1000	1491	positive selection	1	2	6	0.0143717
1000	1492	negative selection	1	1.75	3	-0.00380813
1000	1493	negative selection	1	3.75	5	-0.0030716
1000	1497	positive selection	1	1.8333333333333333	3	0.00255009
1000	1500	negative selection	1	5	5	-0.00238981
1000	1501	negative selection	1	7	7	-0.00169279
1000	1502	negative selection	1	3.25	4	-0.00287497
1000	1503	negative selection	1	3.6666666666666665	6	-0.00240906
1000	1508	negative selection	1	1.823529411764706	5	-0.00272584
1000	1509	negative selection	1	1.8918918918918917	5	-0.00260286
1000	1510	negative selection	1	3.6666666666666665	7	-0.00404227
1000	1511	negative selection	1	1.75	3	-0.00409656
1000	1512	negative selection	1	1	1	-0.00371798
1000	1513	negative selection	1	1	1	-0.00212637
1000	1514	negative selection	1	1.5357142857142858	3	-6.87651e-5
1000	1515	negative selection	1	1.4090909090909092	3	-1.19937e-4
1000	1516	negative selection	1	2.3333333333333335	3	-0.00296366
1000	1517	negative selection	1	2.3333333333333335	4	-0.00258088
1000	1518	negative selection	1	2.6153846153846154	6	-0.00336143
1000	1521	positive selection	1	3.7272727272727275	11	0.00102549
1000	1522	negative selection	1	2.3333333333333335	8	-0.00301954
1000	1524	negative selection	1	3.3333333333333335	4	-0.0040127
1000	1526	negative selection	1	2	2	-0.00343529
1000	1527	negative selection	1	2	2	-0.00343529
1000	1528	positive selection	1	3.25	4	2.72403e-4
1000	1529	negative selection	1	4.25	8	-0.00399114
1000	1530	negative selection	1	3	5	-0.00410682
1000	1531	negative selection	1	2.3333333333333335	5	-0.00412093
1000	1533	negative selection	1	3.2857142857142856	8	-9.65508e-4
1000	1534	positive selection	1	4	7	8.13267e-4
1000	1535	negative selection	1	3.666666666666667	9	-0.00281894
1000	1539	negative selection	1	6	10	-0.00356527
1000	1540	negative selection	1	2.25	3	-0.00413062
1000	1541	positive selection	1	2.2	4	0.00122137
1000	1542	negative selection	1	4.25	7	-0.00371044
1000	1544	negative selection	1	4	5	-0.00412495
1000	1546	negative selection	1	8	8	-0.00397311
1000	1548	positive selection	1	4.333333333333333	5	0.0116188
1000	1549	positive selection	1	6.75	11	0.0305768
1000	1550	negative selection	1	3.3333333333333335	7	-0.00299358
1000	1551	negative selection	1	4	7	-0.0029425
1000	1552	negative selection	1	2.7142857142857144	6	-0.001504
1000	1554	negative selection	1	1.5	2	-0.00412981
1000	1556	positive selection	1	6.6	11	0.0230363
1000	1557	positive selection	1	9.8	17	0.0360935
1000	1558	negative selection	1	2.5	3	-0.00393403
1000	1559	negative selection	1	4.5	5	-0.00378849
1000	1560	negative selection	1	3.0714285714285716	5	-0.00404294
1000	1561	negative selection	1	3.5	9	-0.00392472
1000	1563	negative selection	1	3	5	-0.00410036
1000	1565	negative selection	1	5.25	10	-0.00377547
1000	1566	negative selection	1	1.3333333333333333	2	-0.00402011
1000	1567	negative selection	1	2.6666666666666665	3	-0.00387457
1000	1568	negative selection	1	2.3571428571428568	11	-0.00367858
1000	1569	negative selection	1	2.325581395348837	11	-0.00390625
1000	1570	negative selection	1	5.666666666666667	9	-0.00377175
1000	1571	negative selection	1	8.333333333333334	12	-0.003755
1000	1572	negative selection	1	3.2	6	-0.00312755
1000	1573	negative selection	1	2.5	6	-0.00314474
1000	1574	negative selection	1	4.5	6	-0.00408875
1000	1575	negative selection	1	2.5	4	-0.00411154
1000	1578	negative selection	1	3	7	-0.00408302
1000	1579	negative selection	1	2.923076923076923	7	-0.00399333
1000	1580	negative selection	1	3	3	-0.00407197
1000	1581	negative selection	1	5	5	-0.00403179
1000	1584	negative selection	1	5.5	10	-0.00407
1000	1585	negative selection	1	3.5	4	-0.00408457
1000	1587	negative selection	1	5.333333333333333	8	-0.00362876
1000	1588	negative selection	1	1.75	3	-0.00403542
1000	1589	negative selection	1	1.5	2	-0.0040686
1000	1590	negative selection	1	3.6666666666666665	7	-0.00128835
1000	1591	negative selection	1	2.6666666666666665	4	-0.00305025
1000	1592	negative selection	1	2	13	-0.00377498
1000	1593	negative selection	1	1.7878787878787878	9	-0.0038037
1000	1597	negative selection	1	3.3333333333333335	5	-5.16482e-4
1000	1599	negative selection	1	2.5	6	-0.00394802
1000	1600	negative selection	1	4.333333333333333	8	-0.00319933
1000	1603	negative selection	1	1.9038461538461542	7	-0.0019503
1000	1606	negative selection	1	3.25	9	-0.00396226
1000	1607	negative selection	1	1.8	3	-0.00396213
1000	1608	negative selection	1	1.3902439024390243	4	-1.83462e-6
1000	1609	positive selection	1	1.236842105263158	3	0.00492689
1000	1611	positive selection	1	4.333333333333333	8	0.0145606
1000	1612	negative selection	1	2	2	-0.00402688
1000	1613	negative selection	1	4	4	-0.00392153
1000	1614	negative selection	1	2	3	-8.86409e-4
1000	1615	negative selection	1	2.8	6	-5.67283e-4
1000	1616	negative selection	1	2.4	4	-0.00413061
1000	1617	negative selection	1	2.4	5	-0.00145526
1000	1620	negative selection	1	2.5	8	-0.00372791
1000	1621	positive selection	1	3	10	0.00305313
1000	1622	negative selection	1	3.5	7	-0.00348718
1000	1623	negative selection	1	2.6666666666666665	5	-0.00353045
1000	1624	negative selection	1	3	5	-0.00402507
1000	1626	negative selection	1	1.7866666666666666	7	-0.00168554
1000	1627	negative selection	1	1.5942028985507246	6	-0.00234985
1000	1628	negative selection	1	4	8	-8.51006e-4
1000	1629	negative selection	1	2	4	-0.00280602
1000	1630	negative selection	1	1.6785714285714286	3	-0.00219196
1000	1631	positive selection	1	2.1739130434782608	6	0.00777681
1000	1634	negative selection	1	4.333333333333333	6	-0.00406424
1000	1636	negative selection	1	9	9	-0.00365813
1000	1637	negative selection	1	3	3	-0.0039742
1000	1639	negative selection	1	5	5	-0.0041201
1000	1642	negative selection	1	1.3611111111111112	3	-7.84423e-4
1000	1643	negative selection	1	1.5365853658536583	8	-9.62873e-4
1000	1644	negative selection	1	2.5	4	-0.00128536
1000	1645	negative selection	1	2.4	4	-0.00311959
1000	1646	negative selection	1	6	10	-0.0029697
1000	1647	negative selection	1	4.8	8	-0.00338933
1000	1648	positive selection	1	1.8	3	9.3338e-4
1000	1649	positive selection	1	2.6	4	0.00531542
1000	1650	negative selection	1	2.3846153846153846	9	-0.00325347
1000	1651	negative selection	1	1.8611111111111112	6	-0.00351816
1000	1652	negative selection	1	3.666666666666667	9	-0.00412598
1000	1654	negative selection	1	3.1666666666666665	8	-0.00143498
1000	1655	negative selection	1	3.4	8	-0.00138243
1000	1656	negative selection	1	3	3	-0.00407319
1000	1657	negative selection	1	5	5	-0.00403383
1000	1659	positive selection	1	1.9714285714285715	6	0.0122275
1000	1660	negative selection	1	3	3	-0.00410736
1000	1661	negative selection	1	3	3	-0.00410736
1000	1662	negative selection	1	4.666666666666667	7	-0.00386786
1000	1663	negative selection	1	5	11	-0.00355328
1000	1664	positive selection	1	1.4285714285714286	6	5.78768e-4
1000	1666	positive selection	1	2.8275862068965516	9	0.0136996
1000	1668	negative selection	1	1.6666666666666667	2	-0.00382961
1000	1669	negative selection	1	3	5	-0.0032012
1000	1670	negative selection	1	1.45	3	-0.00379908
1000	1671	negative selection	1	1.0625	2	-0.00389851
1000	1672	negative selection	1	2.8333333333333335	6	-1.84676e-4
1000	1673	positive selection	1	5	8	0.0114273
1000	1674	negative selection	1	3	8	-1.87906e-4
1000	1675	positive selection	1	3.25	6	0.00162191
1000	1680	negative selection	1	9.5	12	-0.0040719
1000	1682	negative selection	1	4	8	-0.00407136
1000	1683	negative selection	1	4	7	-0.00399357
1000	1684	negative selection	1	2	3	-0.00412495
1000	1685	negative selection	1	5	7	-0.00411524
1000	1687	negative selection	1	2	2	-0.00211
1000	1688	negative selection	1	1.5	2	-0.00413166
1000	1689	negative selection	1	2.3333333333333335	4	-0.00402589
1000	1690	positive selection	1	3.076923076923077	7	0.0179171
1000	1691	positive selection	1	3.2	8	0.0172247
1000	1693	negative selection	1	4	6	-0.00364639
1000	1694	negative selection	1	6	15	-0.00383408
1000	1695	negative selection	1	7.333333333333334	19	-0.00375535
1000	1698	negative selection	1	2.3636363636363638	7	-0.00404833
1000	1699	negative selection	1	2.4285714285714284	9	-0.00403027
1000	1700	positive selection	1	3.6666666666666665	7	0.00145426
1000	1702	negative selection	1	1	1	-0.00392246
1000	1703	negative selection	1	3	3	-0.00350291
1000	1704	negative selection	1	6.5	10	-0.00408589
1000	1706	negative selection	1	2.4	6	-0.00395111
1000	1707	negative selection	1	3.3333333333333335	4	-0.00360106
1000	1708	negative selection	1	1	1	-0.0040999
1000	1709	negative selection	1	2	3	-0.00403528
1000	1710	negative selection	1	3.2	6	-0.00347557
1000	1711	negative selection	1	1.6	3	-0.00359823
1000	1712	negative selection	1	4	5	-0.00412473
1000	1713	negative selection	1	3	5	-0.00412005
1000	1714	positive selection	1	5.333333333333333	9	0.00486871
1000	1715	positive selection	1	4	7	0.00421165
1000	1716	positive selection	1	5.166666666666667	9	0.0105695
1000	1717	positive selection	1	5.4	8	0.0058399
1000	1718	positive selection	1	3.7142857142857144	10	0.00987304
1000	1719	positive selection	1	3.142857142857143	6	0.00992548
1000	1720	negative selection	1	8	13	-0.00384645
1000	1722	positive selection	1	5.5	10	2.37579e-4
1000	1723	negative selection	1	5.5	14	-0.00104855
1000	1724	positive selection	1	2.7727272727272725	6	0.0173447
1000	1725	positive selection	1	2.833333333333333	9	0.0112865
1000	1726	negative selection	1	3.6666666666666665	7	-0.00372299
1000	1727	negative selection	1	1.6666666666666667	2	-0.00403906
1000	1728	negative selection	1	5	5	-0.00412531
1000	1729	negative selection	1	5	5	-0.00412531
1000	173	positive selection	1	1.9	4	0.028763
1000	1730	negative selection	1	4	7	-0.00410264
1000	1732	negative selection	1	3	6	-0.00248895
1000	1733	negative selection	1	2.2	4	-0.00280335
1000	1734	negative selection	1	1.3333333333333333	2	-0.00382192
1000	1735	negative selection	1	1.7777777777777777	3	-0.00355288
1000	1736	negative selection	1	1.2727272727272727	3	-0.00380121
1000	1737	negative selection	1	1.25	3	-0.00366611
1000	1739	positive selection	1	2.7333333333333334	15	0.0013472
1000	174	negative selection	1	2.3333333333333335	4	-0.00112374
1000	1740	positive selection	1	5.166666666666667	10	0.00583506
1000	1742	negative selection	1	4.714285714285714	8	-1.3335e-4
1000	1743	negative selection	1	3.6666666666666665	8	-5.93129e-4
1000	1744	negative selection	1	9	9	-0.00333695
1000	1745	negative selection	1	3	6	-0.00351363
1000	1746	negative selection	1	1.92	7	-0.00125853
1000	1747	positive selection	1	2.1818181818181817	7	0.00387104
1000	1748	negative selection	1	3.5	5	-0.00386608
1000	1749	negative selection	1	3.5	4	-0.00396866
1000	1750	negative selection	1	4	10	-0.00220535
1000	1751	positive selection	1	5.2	8	0.00342278
1000	1752	negative selection	1	2.6666666666666665	6	-0.0033941
1000	1753	negative selection	1	2.2857142857142856	6	-0.00337387
1000	1754	negative selection	1	4	6	-0.0039199
1000	1755	negative selection	1	2.5	4	-0.00409133
1000	1756	negative selection	1	2.6666666666666665	3	-0.0041287
1000	1757	negative selection	1	4.666666666666667	6	-0.00412284
1000	1758	negative selection	1	4.666666666666667	11	-0.00321848
1000	1759	negative selection	1	6	9	-0.00359786
1000	1760	negative selection	1	1.3333333333333333	2	-0.00412734
1000	1761	negative selection	1	1.3333333333333333	2	-0.00412734
1000	1762	negative selection	1	4.333333333333333	7	-0.00309491
1000	1763	negative selection	1	13	13	-0.00344741
1000	1766	negative selection	1	2.6153846153846154	5	-0.00338843
1000	1767	negative selection	1	3.111111111111111	6	-0.00385936
1000	1768	negative selection	1	5	10	-0.00200438
1000	1769	positive selection	1	4.6	12	3.88129e-4
1000	1770	negative selection	1	6.5	11	-0.00408032
1000	1771	negative selection	1	11.5	19	-0.00403568
1000	1772	negative selection	1	4.2	11	-0.00307652
1000	1773	negative selection	1	3.8	9	-0.00349295
1000	1774	negative selection	1	10	10	-0.00360545
1000	1775	negative selection	1	9	16	-0.00328918
1000	1776	negative selection	1	2.588235294117647	5	-0.00229171
1000	1777	negative selection	1	2.875	7	-0.00234606
1000	1778	negative selection	1	2.6666666666666665	6	-0.00410368
1000	1779	negative selection	1	3	7	-0.00409982
1000	1780	negative selection	1	1	1	-0.00411256
1000	1781	negative selection	1	3.5	4	-0.0034448
1000	1782	negative selection	1	3.4444444444444446	10	-8.64646e-4
1000	1783	negative selection	1	2.6315789473684212	6	-0.00248794
1000	1784	negative selection	1	2.1052631578947367	4	-0.00386826
1000	1785	negative selection	1	2.7368421052631584	8	-0.00365147
1000	1786	negative selection	1	1.8076923076923077	7	-0.00374339
1000	1787	negative selection	1	2.44	6	-0.00303632
1000	1788	negative selection	1	2.642857142857143	6	-0.00184091
1000	1789	positive selection	1	3.3076923076923075	8	0.00222889
1000	1790	negative selection	1	4.4	7	-0.00264937
1000	1792	negative selection	1	11	11	-0.00410553
1000	1793	negative selection	1	7	7	-0.00411524
1000	1794	negative selection	1	3	3	-0.00412808
1000	1795	negative selection	1	5	5	-0.00412531
1000	1796	negative selection	1	4.333333333333333	7	-0.00405173
1000	1797	negative selection	1	3.6666666666666665	7	-0.00409109
1000	1798	negative selection	1	1.65	5	-0.00297717
1000	1799	negative selection	1	1.7058823529411764	5	-0.00304524
1000	1800	negative selection	1	2.4	4	-9.06017e-4
1000	1803	negative selection	1	3	3	-0.00407319
1000	1804	negative selection	1	3.6666666666666665	6	-0.00314965
1000	1805	negative selection	1	5	8	-0.00287407
1000	1806	negative selection	1	3	4	-0.00388135
1000	1807	negative selection	1	3	4	-0.00388135
1000	1810	negative selection	1	1	1	-0.00378377
1000	1811	negative selection	1	3	3	-0.0030868
1000	1812	negative selection	1	5.25	10	-0.00407977
1000	1813	negative selection	1	3.8	6	-0.00405986
1000	1814	negative selection	1	3	10	-8.47951e-4
1000	1815	negative selection	1	2.4285714285714284	6	-0.00279942
1000	1816	negative selection	1	1.5	2	-0.00407679
1000	1817	negative selection	1	1.5	2	-0.0040402
1000	1819	negative selection	1	5.5	6	-0.00360271
1000	1820	negative selection	1	3	3	-0.00407197
1000	1821	negative selection	1	3	3	-0.00407197
1000	1822	negative selection	1	2.25	3	-0.00376961
1000	1823	negative selection	1	2.3333333333333335	3	-0.00377805
1000	1824	negative selection	1	5.666666666666667	9	-0.00392747
1000	1825	negative selection	1	5	7	-0.00363015
1000	1826	negative selection	1	2.111111111111111	5	-8.37179e-4
1000	1827	positive selection	1	2.5555555555555554	5	0.00504161
1000	1829	negative selection	1	5.166666666666667	13	-0.00220236
1000	1830	negative selection	1	2	3	-0.00317437
1000	1831	negative selection	1	1.6	3	-0.00134015
1000	1832	negative selection	1	3	5	-0.00371175
1000	1833	negative selection	1	3	5	-0.00371175
1000	1834	negative selection	1	4.333333333333333	6	-0.00398112
1000	1835	negative selection	1	2.3333333333333335	4	-0.00406321
1000	1837	positive selection	1	5.5	10	0.0021351
1000	1839	negative selection	1	4.6	8	-6.29921e-4
1000	1840	negative selection	1	2.5454545454545454	4	-0.00385424
1000	1841	negative selection	1	3.2	6	-0.00383741
1000	1843	negative selection	1	1.25	2	-0.00393541
1000	1844	negative selection	1	3	3	-0.00412808
1000	1845	negative selection	1	5	5	-0.00412531
1000	1846	negative selection	1	8	10	-0.00348491
1000	1847	negative selection	1	5	8	-0.00367063
1000	1848	negative selection	1	4.666666666666667	9	-0.00411371
1000	1849	negative selection	1	4	9	-0.00412215
1000	1850	negative selection	1	2.3333333333333335	4	-0.00257887
1000	1851	negative selection	1	2.6	8	-0.0020516
1000	1852	negative selection	1	4	8	-0.00376204
1000	1853	negative selection	1	5.5	11	-0.00388412
1000	1857	negative selection	1	6	6	-0.0020413
1000	1858	negative selection	1	1.5	3	-2.29398e-4
1000	1859	positive selection	1	2.347826086956522	7	6.73134e-4
1000	1860	negative selection	1	4.1	10	-3.34483e-4
1000	1861	positive selection	1	4.1	9	0.0116538
1000	1862	negative selection	1	2.5714285714285716	5	-0.00395214
1000	1863	negative selection	1	2.3333333333333335	5	-0.00406911
1000	1864	negative selection	1	4	5	-0.00317182
1000	1865	negative selection	1	5.333333333333333	9	-0.00255474
1000	1866	negative selection	1	3.3333333333333335	8	-1.946e-5
1000	1867	negative selection	1	3	5	-6.76439e-5
1000	1868	negative selection	1	4.5	5	-0.00402829
1000	1869	negative selection	1	4.333333333333333	5	-0.00402765
1000	1870	negative selection	1	2	2	-0.00412947
1000	1872	negative selection	1	2	2	-0.00411565
1000	1873	negative selection	1	2	2	-0.00411565
1000	1874	negative selection	1	4	6	-0.0040839200000000004
1000	1876	negative selection	1	3.5	5	-0.00333903
1000	1877	negative selection	1	3.2	5	-0.00361345
1000	1878	positive selection	1	2.4	4	0.0019491
1000	1879	negative selection	1	1.75	3	-0.00215542
1000	1880	negative selection	1	4	5	-0.00402967
1000	1881	negative selection	1	2	3	-0.00407181
1000	1882	negative selection	1	4.833333333333333	15	-0.00394294
1000	1883	negative selection	1	3.3846153846153846	11	-0.00397543
1000	1884	negative selection	1	7	12	-0.00407883
1000	1885	negative selection	1	6	8	-0.00409294
1000	1886	negative selection	1	6.5	12	-0.00348
1000	1887	negative selection	1	8.5	12	-0.00339964
1000	1888	positive selection	1	2.6666666666666665	5	0.0200059
1000	1889	positive selection	1	2	5	0.031753
1000	1890	negative selection	1	2.5555555555555554	6	-0.00101527
1000	1891	negative selection	1	2.5833333333333335	8	-0.00241686
1000	1892	negative selection	1	12.5	21	-0.00239754
1000	1893	negative selection	1	9.666666666666666	19	-0.00210832
1000	1894	negative selection	1	6.333333333333333	10	-0.00408967
1000	1895	negative selection	1	7.666666666666667	11	-0.00408903
1000	1896	negative selection	1	5.75	11	-0.0040823
1000	1897	negative selection	1	5.4	11	-0.00400287
1000	1898	negative selection	1	1.6	5	-0.00369669
1000	1899	negative selection	1	1.441176470588235	6	-0.00302044
1000	1900	negative selection	1	3.3636363636363638	10	-0.00307983
1000	1901	negative selection	1	3.7272727272727275	8	-0.00280708
1000	1902	negative selection	1	2.3333333333333335	4	-0.00397409
1000	1903	negative selection	1	2.3333333333333335	4	-0.00397399
1000	1904	negative selection	1	4.5	7	-0.00409003
1000	1905	negative selection	1	5.5	7	-0.00411524
1000	1906	positive selection	1	4.833333333333333	11	0.00339729
1000	1907	positive selection	1	4.833333333333333	8	0.00219229
1000	1908	negative selection	1	2.2413793103448274	7	-0.00297253
1000	1909	negative selection	1	2.40625	8	-0.00250242
1000	1910	positive selection	1	7.5	14	0.00997084
1000	1911	positive selection	1	10.5	16	0.0186699
1000	1912	negative selection	1	1.2	2	-0.00401792
1000	1913	negative selection	1	1.4166666666666667	2	-0.00400273
1000	1914	negative selection	1	1.1363636363636365	2	-0.00211393
1000	1915	positive selection	1	1.5161290322580647	3	4.50302e-4
1000	1916	negative selection	1	7	10	-0.00294058
1000	1917	negative selection	1	4	4	-0.00343673
1000	1918	negative selection	1	3	5	-0.00379595
1000	1919	negative selection	1	2.6666666666666665	4	-0.0041267
1000	1921	negative selection	1	3.25	6	-0.00405896
1000	1922	negative selection	1	3	3	-0.00410736
1000	1923	negative selection	1	5	5	-0.00409077
1000	1924	positive selection	1	3.3333333333333335	4	0.00122166
1000	1925	negative selection	1	2	2	-0.00145493
1000	1926	positive selection	1	6.166666666666667	14	0.00414176
1000	1927	positive selection	1	3.5	8	0.0045806
1000	1928	negative selection	1	2.8	5	-0.00168712
1000	1929	negative selection	1	3.3333333333333335	7	-0.00143605
1000	1930	negative selection	1	1	1	-0.00413224
1000	1931	negative selection	1	1	1	-0.00413224
1000	1932	negative selection	1	2.25	4	-0.00391027
1000	1933	negative selection	1	1.75	3	-0.0039422
1000	1934	negative selection	1	2.0476190476190474	6	-0.00380667
1000	1935	negative selection	1	1.9523809523809523	5	-0.00395277
1000	1936	negative selection	1	2.4166666666666665	6	-0.00232454
1000	1937	negative selection	1	3.1	6	-0.00307575
1000	1938	negative selection	1	2.4	3	-8.5077e-4
1000	1939	negative selection	1	2	5	-0.00158418
1000	1940	negative selection	1	3	3	-0.00412808
1000	1941	negative selection	1	1	1	-0.00413085
1000	1942	negative selection	1	2	3	-0.00402611
1000	1943	negative selection	1	2.4	4	-0.00400516
1000	1944	positive selection	1	2.0930232558139537	8	0.0035288
1000	1945	positive selection	1	2.0697674418604657	10	0.0217866
1000	1946	negative selection	1	4	4	-0.00273831
1000	1947	negative selection	1	6	6	-0.0020413
1000	1948	positive selection	1	1.625	3	0.0230051
1000	1949	positive selection	1	2	4	0.0348742
1000	1950	negative selection	1	3.5	5	-0.00382948
1000	1951	negative selection	1	4.5	6	-0.00385611
1000	1952	negative selection	1	4.333333333333333	6	-0.00394151
1000	1953	negative selection	1	2.75	4	-0.00364098
1000	1954	negative selection	1	3.2857142857142856	10	-0.00141932
1000	1955	negative selection	1	4.833333333333333	11	-0.00106798
1000	1956	negative selection	1	3.3333333333333335	5	-0.00406661
1000	1957	negative selection	1	2.6666666666666665	4	-0.00411217
1000	1958	negative selection	1	4	6	-0.00350197
1000	1959	negative selection	1	10	10	-0.00360545
1000	1960	negative selection	1	4.5	9	-0.00394883
1000	1961	negative selection	1	8.5	21	-0.00369318
1000	1962	negative selection	1	2.5	7	-0.00394524
1000	1963	negative selection	1	5	13	-0.00391908
1000	1964	negative selection	1	8	8	-0.00371081
1000	1965	negative selection	1	12	12	-0.00350009
1000	1968	negative selection	1	3.5	6	-0.00124982
1000	1969	negative selection	1	3.5	6	-0.00292562
1000	1970	negative selection	1	2.5	4	-0.00409769
1000	1971	negative selection	1	2.6666666666666665	4	-0.00409479
1000	1972	negative selection	1	3	3	-0.00410736
1000	1973	negative selection	1	3	3	-0.00410736
1000	1974	negative selection	1	2	4	-0.00395688
1000	1975	negative selection	1	4.666666666666667	7	-0.00394013
1000	1976	negative selection	1	3.5	5	-0.00412738
1000	1977	negative selection	1	3	3	-0.00413224
1000	1978	positive selection	1	2.84	9	0.00374679999999999
1000	1979	negative selection	1	2.708333333333333	8	-9.40726e-4
1000	1980	negative selection	1	2	2	-0.00343529
1000	1981	negative selection	1	2	2	-0.00343529
1000	1982	negative selection	1	2.3333333333333335	5	-8.4449e-4
1000	1983	negative selection	1	1.6666666666666667	3	-0.00316863
1000	1984	positive selection	1	1.9523809523809523	5	0.00434666
1000	1985	negative selection	1	2.2083333333333335	8	-0.00137525
1000	1986	negative selection	1	2.8125	8	-0.00371089
1000	1987	negative selection	1	3	9	-0.00350593
1000	1988	positive selection	1	2.7	11	0.00343634
1000	1989	positive selection	1	3	14	0.0105344
1000	1990	negative selection	1	3	4	-0.00406054
1000	1991	negative selection	1	2	2	-0.00409949
1000	1992	positive selection	1	2	5	0.00376829
1000	1993	negative selection	1	1.9615384615384615	5	-0.00218149
1000	1994	negative selection	1	3	6	-0.00401496
1000	1995	negative selection	1	2.6	5	-0.00406042
1000	1998	negative selection	1	2	4	-0.00404913
1000	1999	negative selection	1	4	6	-0.00400101
1000	215	negative selection	1	1	1	-0.00392246
1000	234	negative selection	1	2.65	5	-0.00323563
1000	255	negative selection	1	2.5	5	-0.00327298
1000	265	negative selection	1	1.5	2	-0.00406296
1000	272	negative selection	1	4	5	-0.00410982
1000	288	negative selection	1	3.25	5	-0.00395273
1000	291	negative selection	1	1.5	2	-0.00412738
1000	295	negative selection	1	3.25	5	-0.0019519
1000	296	positive selection	1	2.7142857142857144	8	0.00375453
1000	297	negative selection	1	2.3333333333333335	7	-1.49302e-4
1000	306	negative selection	1	2.166666666666667	7	-0.00198672
1000	310	negative selection	1	2.3076923076923075	6	-0.00319805
1000	318	negative selection	1	1.75	2	-0.00389283
1000	331	negative selection	1	4	6	-0.00342161
1000	339	negative selection	1	3.625	9	-0.00395042999999999
1000	345	negative selection	1	2.5	3	-0.00366001
1000	346	negative selection	1	2.8333333333333335	5	-0.004028
1000	349	negative selection	1	2.3	5	-0.00379483
1000	359	positive selection	1	2.5	6	0.0110146
1000	361	negative selection	1	2	2	-0.00412873
1000	367	negative selection	1	2	2	-0.0040767
1000	371	negative selection	1	2.4	5	-0.00133137
1000	372	negative selection	1	1.6	2	-0.00289006
1000	375	negative selection	1	1	1	-0.00413224
1000	378	negative selection	1	1.25	2	-0.00294778
1000	382	negative selection	1	1.3529411764705883	3	-0.00369721
1000	388	positive selection	1	4.6	9	0.0072499
1000	390	negative selection	1	2	2	-0.00381805
1000	396	negative selection	1	3.153846153846154	10	-0.00148845
1000	397	negative selection	1	2.75	6	-0.00191539
1000	404	positive selection	1	4	6	0.00113084
1000	408	negative selection	1	6	8	-0.00296186
1000	420	positive selection	1	1	1	0.00150437
1000	421	positive selection	1	1.1818181818181819	2	0.00329229
1000	423	negative selection	1	3	4	-0.00411504
1000	426	negative selection	1	2.1764705882352944	6	-0.00386624
1000	427	negative selection	1	2.3157894736842106	6	-0.00384744
1000	447	negative selection	1	5	9	-0.00270095
1000	45	positive selection	1	1	1	0.00846388
1000	462	negative selection	1	1.8	3	-0.00409637
1000	469	negative selection	1	2	4	-0.00247187
1000	474	negative selection	1	1.565217391304348	3	-8.87289e-4
1000	483	positive selection	1	1.6216216216216217	4	0.00414831
1000	486	negative selection	1	1.5	3	-0.00405639
1000	488	negative selection	1	2.8	4	-0.0040507
1000	489	negative selection	1	3.2	5	-0.00401701
1000	490	positive selection	1	1.1666666666666667	2	0.00544434
1000	492	negative selection	1	2.6	5	-6.53845e-4
1000	493	negative selection	1	1.8333333333333333	3	-0.00235648
1000	497	negative selection	1	4	4	-0.0041267
1000	504	negative selection	1	1.6666666666666667	2	-0.00411469
1000	508	negative selection	1	1.8181818181818181	7	-0.00352952
1000	510	negative selection	1	7	10	-0.00405753
1000	517	negative selection	1	1	1	-0.00411215
1000	522	negative selection	1	1.6721311475409832	9	-0.00353201
1000	523	negative selection	1	1.6290322580645162	8	-0.00348526
1000	531	negative selection	1	1.1428571428571428	2	-6.46232e-4
1000	533	negative selection	1	2.6818181818181817	9	-0.00363938
1000	540	negative selection	1	1.8333333333333333	3	-0.00413064
1000	544	negative selection	1	2.6666666666666665	5	-0.00145577
1000	546	negative selection	1	4.8	6	-0.00156081
1000	552	negative selection	1	4.416666666666667	17	-0.00404516
1000	554	negative selection	1	1.6511627906976742	6	-0.00396053
1000	558	negative selection	1	1.7428571428571429	9	-0.00345769
1000	574	negative selection	1	2.2	5	-9.38374e-4
1000	578	negative selection	1	1.6400000000000001	4	-0.00102395
1000	597	negative selection	1	1.6	2	-0.00309105
1000	598	negative selection	1	5	9	-0.00269868
1000	607	positive selection	1	1.3191489361702127	4	0.00593868
1000	609	positive selection	1	3	6	0.009055
1000	611	negative selection	1	1.7142857142857142	3	-0.00396701
1000	612	positive selection	1	3.416666666666667	8	0.0142002
1000	613	positive selection	1	3.1818181818181817	8	0.0264268
1000	615	positive selection	1	2.2105263157894735	5	0.00499938
1000	616	negative selection	1	1.5357142857142858	3	-0.00332171
1000	617	negative selection	1	1.4827586206896552	4	-0.0029045
1000	618	positive selection	1	2.1666666666666665	5	0.0200037
1000	622	negative selection	1	4.785714285714286	12	-0.0038077
1000	624	negative selection	1	2.5	4	-0.00348416
1000	625	negative selection	1	2.5	4	-0.00348416
1000	630	negative selection	1	4	6	-0.00350197
1000	631	negative selection	1	6	6	-0.00381617
1000	637	negative selection	1	1.8709677419354838	7	-0.00294701
1000	639	negative selection	1	2	2	-0.00413224
1000	652	negative selection	1	2.3333333333333335	7	-0.00378803
1000	655	negative selection	1	2.6	4	-0.00216563
1000	657	negative selection	1	4.25	6	-0.00205805
1000	659	negative selection	1	1	1	-0.00413085
1000	661	negative selection	1	4.25	6	-0.00300586
1000	663	positive selection	1	5.833333333333334	14	0.00636944
1000	669	positive selection	1	4.75	13	0.00352069
1000	672	positive selection	1	2.6	4	0.00122183
1000	674	positive selection	1	3.076923076923077	7	0.0144924
1000	677	positive selection	1	2.166666666666667	8	0.0029675
1000	678	negative selection	1	1.7727272727272727	4	-0.00364748
1000	681	negative selection	1	4	10	-0.00386157
1000	682	negative selection	1	2.75	4	-0.00342835
1000	684	negative selection	1	2	2	-0.00409949
1000	690	negative selection	1	2	3	-0.00347468
1000	694	negative selection	1	2.25	3	-0.00325184
1000	695	negative selection	1	2.6	5	-0.00267758
1000	696	negative selection	1	2.666666666666667	7	-0.00216201
1000	701	negative selection	1	2.3333333333333335	4	-0.00163103
1000	704	negative selection	1	3	4	-0.00408686
1000	708	negative selection	1	4.333333333333333	6	-0.00404446
1000	713	negative selection	1	2.2	3	-0.00389392
1000	714	negative selection	1	7.5	13	-0.00313321
1000	718	negative selection	1	2.6470588235294117	8	-0.00366389
1000	719	negative selection	1	2.5	6	-0.00380896
1000	721	negative selection	1	2	3	-0.00381653
1000	724	negative selection	1	3	6	-0.00350187
1000	727	negative selection	1	2.75	5	-0.00279173
1000	728	positive selection	1	1.642857142857143	4	0.00139833
1000	729	positive selection	1	1.1	2	0.00137332
1000	731	negative selection	1	7.666666666666667	14	-0.00316962
1000	733	positive selection	1	2.666666666666667	6	0.0143462
1000	736	negative selection	1	1.380952380952381	2	-0.00338235
1000	741	negative selection	1	2.4	4	-0.0015845
1000	742	negative selection	1	2.6	5	-0.00406682
1000	745	negative selection	1	1.25	2	-0.00386818
1000	746	negative selection	1	1.6041666666666665	6	-0.00307026
1000	750	negative selection	1	1.625	2	-0.0040272
1000	752	negative selection	1	2	2	-0.00402688
1000	755	negative selection	1	2	3	-0.00364798
1000	758	negative selection	1	4.5	6	-0.00400755
1000	759	negative selection	1	2.3333333333333335	4	-0.00394514
1000	760	negative selection	1	4.333333333333333	5	-0.00402888
1000	765	negative selection	1	2.6	4	-0.0025621
1000	768	negative selection	1	9.5	16	-0.00328909
1000	772	negative selection	1	1.8857142857142855	4	-9.84345e-4
1000	774	positive selection	1	4.090909090909091	9	0.0156546
1000	778	positive selection	1	4.75	10	0.0206309
1000	779	positive selection	1	3.333333333333333	8	0.00128323
1000	780	negative selection	1	1.2727272727272727	2	-0.0010494
1000	781	negative selection	1	1.3333333333333333	2	-0.00167625
1000	784	negative selection	1	2.1666666666666665	5	-0.00189079
1000	789	negative selection	1	4	8	-0.00407053
1000	792	negative selection	1	3	6	-0.00361642
1000	799	negative selection	1	2.4	4	-0.00343698
1000	801	negative selection	1	2.8125	16	-0.00298819
1000	803	negative selection	1	5	5	-0.00238981
1000	804	negative selection	1	3	5	-0.00404207
1000	805	negative selection	1	1	1	-0.0033118
1000	806	negative selection	1	11	11	-0.00355277
1000	810	negative selection	1	2.4	3	-0.00135265
1000	811	negative selection	1	2	3	-0.00319495
1000	814	negative selection	1	5.666666666666667	8	-0.00377459
1000	817	positive selection	1	2.4545454545454546	4	0.0203585
1000	820	negative selection	1	3	8	-0.00228264
1000	822	negative selection	1	1.4	3	-0.00350723
1000	824	negative selection	1	5	8	-0.00358677
1000	825	negative selection	1	3	4	-0.00325438
1000	826	positive selection	1	4.066666666666666	9	0.00165915
1000	828	negative selection	1	2	2	-0.00372816
1000	832	negative selection	1	3.6153846153846154	7	-0.00133979
1000	834	negative selection	1	3.3333333333333335	5	-0.00363708
1000	835	negative selection	1	5.333333333333333	7	-0.00362309
1000	836	positive selection	1	2.2	3	0.00314246
1000	837	positive selection	1	1.75	3	0.00310266
1000	840	positive selection	1	2.473684210526316	7	0.00264705
1000	847	negative selection	1	3.75	5	-0.00386067
1000	849	negative selection	1	12	14	-0.00411125
1000	851	negative selection	1	3	4	-0.00150602
1000	853	positive selection	1	2.230769230769231	6	0.0238826
1000	855	negative selection	1	1.945945945945946	5	-0.00344744
1000	856	negative selection	1	4	4	-2.88736e-4
1000	858	negative selection	1	3.5	5	-0.00256106
1000	859	negative selection	1	2	3	-0.00182901
1000	861	positive selection	1	1.9545454545454546	9	8.94608e-5
1000	862	negative selection	1	1.95	6	-0.0015839
1000	863	positive selection	1	2.2272727272727275	6	0.0261754
1000	864	negative selection	1	1.5	2	-0.00357292
1000	865	negative selection	1	2.8333333333333335	5	-0.00321988
1000	866	negative selection	1	2	5	-0.00410084
1000	868	negative selection	1	1.8888888888888888	4	-0.00391654
1000	869	negative selection	1	1.7692307692307692	3	-0.00395196
1000	872	negative selection	1	4	7	-0.0040578
1000	873	negative selection	1	2	3	-0.00409098
1000	879	negative selection	1	3.3333333333333335	8	-0.00233588
1000	881	negative selection	1	2.6666666666666665	4	-0.00407449
1000	882	positive selection	1	2.85	7	0.00531347
1000	883	positive selection	1	2.7777777777777777	7	0.0170363
1000	887	negative selection	1	4.2	11	-0.00338893
1000	888	negative selection	1	1.7083333333333335	4	-5.8165e-4
1000	890	negative selection	1	4	8	-0.00371036
1000	892	negative selection	1	2.1666666666666665	3	-0.00349117
1000	893	negative selection	1	1.8333333333333333	3	-0.00380537
1000	894	negative selection	1	1.5333333333333334	6	-0.00327491
1000	897	negative selection	1	4	4	-0.0041267
1000	899	positive selection	1	1.5	4	0.00784698
1000	901	negative selection	1	3.333333333333333	10	-0.00161642
1000	902	negative selection	1	2.75	4	-0.00405445
1000	903	negative selection	1	1.75	3	-0.00406321
1000	904	positive selection	1	1.588235294117647	3	0.002711
1000	906	negative selection	1	6	8	-0.00397304
1000	908	negative selection	1	1.5	2	-0.00413208
1000	909	negative selection	1	2.5	4	-0.0040818
1000	91	negative selection	1	3.75	7	-0.00309213
1000	910	negative selection	1	7.5	11	-2.98299e-4
1000	917	positive selection	1	1.6818181818181819	4	0.00673323
1000	920	negative selection	1	3	3	-0.0039742
1000	921	negative selection	1	3	3	-0.0039742
1000	931	negative selection	1	2	2	-0.00409206
1000	932	negative selection	1	1.721311475409836	6	-0.00323384
1000	933	negative selection	1	1.927272727272727	6	-0.00203257
1000	937	positive selection	1	1	1	3.92278e-4
1000	939	negative selection	1	3.6666666666666665	5	-0.00396622
1000	94	positive selection	1	3.1666666666666665	5	9.21639e-5
1000	940	positive selection	1	3.8333333333333335	6	0.00769055
1000	942	positive selection	1	4.538461538461538	11	0.00683357
1000	944	negative selection	1	5	11	-0.00342128
1000	945	negative selection	1	3.7142857142857144	7	-0.00375099
1000	946	negative selection	1	1.2	2	-0.00377846
1000	947	negative selection	1	1.6666666666666667	3	-0.00306307
1000	950	negative selection	1	3.5	5	-0.00382867
1000	952	negative selection	1	4	6	-0.00350197
1000	953	negative selection	1	2	2	-0.00371269
1000	954	negative selection	1	4.2	8	-0.00116215
1000	957	negative selection	1	1.2	2	-0.00383238
1000	958	negative selection	1	2	2	-0.00409949
1000	960	negative selection	1	3	7	-3.48253e-4
1000	961	positive selection	1	3.6666666666666665	7	0.0012917
1000	962	negative selection	1	3.6666666666666665	5	-0.00403277
1000	968	negative selection	1	4.625	8	-0.00351567
1000	969	negative selection	1	4.142857142857143	8	-0.00369145
1000	973	negative selection	1	2.6666666666666665	4	-0.00403875
1000	974	negative selection	1	2.3333333333333335	3	-0.00339142
1000	980	negative selection	1	2.3333333333333335	5	-0.00402638
1000	981	negative selection	1	3.25	9	-0.00372484
1000	982	negative selection	1	3.4117647058823533	7	-0.00255723
1000	983	negative selection	1	3.5714285714285716	8	-0.00327643
1000	985	negative selection	1	1.9210526315789476	5	-0.00321376
1000	987	negative selection	1	1.375	4	-0.00217115
1000	990	positive selection	1	1.8333333333333335	5	0.00233315
1000	991	negative selection	1	1.9189189189189186	6	-0.00364606
1000	992	positive selection	1	2.2962962962962963	12	0.00298693
1000	993	positive selection	1	2.274509803921569	14	0.00470504
1000	994	negative selection	1	6	13	-2.71761e-5
1000	995	positive selection	1	4.75	10	0.00418759
3000	1000	negative selection	1	2.6666666666666665	3	-0.00228853
3000	1003	negative selection	1	3.1666666666666665	6	-1.77715e-4
3000	1005	negative selection	1	4	5	-0.00247442
3000	101	positive selection	1	1.9583333333333335	7	0.00302605
3000	102	negative selection	1	1.25	2	-5.19039e-4
3000	1027	negative selection	1	2	3	-0.00373891
3000	1028	negative selection	1	2	3	-0.00411464
3000	1039	positive selection	1	3	4	0.00585522
3000	1043	negative selection	1	1.8333333333333333	4	-0.00309531
3000	1044	positive selection	1	1.8333333333333333	3	0.00992966
3000	1045	positive selection	1	3	6	0.00146734
3000	1052	negative selection	1	3	3	-0.00410736
3000	1055	negative selection	1	4.75	8	-0.00315013
3000	1056	negative selection	1	2.357142857142857	4	-0.00290619
3000	1063	positive selection	1	2.5	4	0.00122171
3000	1065	negative selection	1	4.75	11	-0.00318579
3000	1066	negative selection	1	2.25	4	-0.00409426
3000	1070	negative selection	1	1	1	-0.00412394
3000	1073	negative selection	1	1.5	2	-0.00310455
3000	1076	negative selection	1	1.5882352941176472	4	-0.00262375
3000	1082	negative selection	1	2.8235294117647056	8	-0.00351325
3000	1099	negative selection	1	1.7	5	-0.00335771
3000	1110	positive selection	1	4.416666666666667	10	0.00713174
3000	1111	positive selection	1	4.75	9	0.0182221
3000	1117	negative selection	1	3.7272727272727275	9	-0.00384723
3000	1122	negative selection	1	7	7	-0.00376349
3000	1124	negative selection	1	3.3333333333333335	5	-0.00409145
3000	1126	negative selection	1	2.666666666666667	9	-0.00357792
3000	1131	negative selection	1	2.4	4	-0.00409803
3000	1143	negative selection	1	3	5	-0.0032266
3000	1149	negative selection	1	3	3	-0.0039742
3000	1160	negative selection	1	1.5	2	-0.00353621
3000	1168	negative selection	1	1.2826086956521738	4	-0.00316581
3000	1169	negative selection	1	1.358490566037736	5	-0.00322729
3000	1171	negative selection	1	3	4	-0.00388135
3000	1172	negative selection	1	2	2	-0.00409949
3000	1173	negative selection	1	2	2	-0.00409329
3000	1185	negative selection	1	2.6666666666666665	4	-0.002537
3000	1197	negative selection	1	4	5	-0.00386856
3000	1202	positive selection	1	2.75	7	0.0143718
3000	1204	negative selection	1	2.4	5	-0.00393827
3000	1208	negative selection	1	5	5	-0.00413202
3000	1215	negative selection	1	1.8867924528301885	11	-0.00386711
3000	1217	positive selection	1	5.2	9	0.0178629
3000	1233	negative selection	1	7.5	9	-0.00411881
3000	1238	negative selection	1	4.333333333333333	5	-0.00267674
3000	1240	negative selection	1	1.625	3	-0.00352006
3000	1242	positive selection	1	4.6	10	1.45033e-4
3000	1247	negative selection	1	1.6666666666666667	2	-0.0014551
3000	1250	negative selection	1	1.3461538461538463	3	-0.00285306
3000	1251	negative selection	1	1.5238095238095237	4	-0.00276265
3000	1259	negative selection	1	3.25	8	-0.00390396
3000	1268	negative selection	1	5	6	-0.00369497
3000	1271	positive selection	1	3.5384615384615383	10	0.00511228
3000	1277	negative selection	1	2.48	7	-0.00107272
3000	1279	negative selection	1	3.75	6	-3.17825e-4
3000	1285	negative selection	1	2	3	-0.00268083
3000	1287	negative selection	1	2.3333333333333335	3	-0.00392725
3000	1288	negative selection	1	3.5714285714285716	6	-6.61721e-4
3000	1294	negative selection	1	3.5	4	-0.00386126
3000	1304	negative selection	1	3.3333333333333335	5	-0.00412606
3000	1305	negative selection	1	2.6666666666666665	4	-0.00412625
3000	1308	negative selection	1	8	14	-0.00412959
3000	1313	negative selection	1	1	1	-0.00292219
3000	1315	negative selection	1	4.5	6	-0.00404932
3000	1320	negative selection	1	5.75	10	-0.00181375
3000	1321	negative selection	1	4.333333333333333	8	-4.2569e-4
3000	1323	negative selection	1	2.4444444444444446	5	-0.00260568
3000	1332	negative selection	1	2	4	-0.00348841
3000	1337	negative selection	1	6	11	-0.00394752
3000	1348	negative selection	1	3.8	5	-1.24038e-4
3000	1349	positive selection	1	4.6	11	7.38789e-4
3000	135	negative selection	1	1.7222222222222223	6	-0.00369009
3000	1359	negative selection	1	7.333333333333333	9	-0.00399693
3000	1363	negative selection	1	2.3636363636363638	5	-0.00357679
3000	1366	negative selection	1	1.9268292682926829	7	-0.00317685
3000	1369	negative selection	1	2.75	8	-0.00342528
3000	1379	negative selection	1	3.5	6	-0.00365907
3000	1380	negative selection	1	4.25	8	-0.0039551
3000	1389	negative selection	1	15	15	-0.00409581
3000	1393	positive selection	1	2.923076923076923	6	0.0059926
3000	1397	positive selection	1	8.5	16	0.0161463
3000	1401	negative selection	1	5.5	9	-0.0030288
3000	1403	negative selection	1	1.6	3	-0.00283965
3000	1406	positive selection	1	2.142857142857143	5	0.0199715
3000	1410	negative selection	1	1.4	2	-1.05062e-4
3000	1411	negative selection	1	1	1	-0.00277654
3000	1413	negative selection	1	3.3333333333333335	5	-0.00410834
3000	1414	negative selection	1	6	9	-0.00286275
3000	1423	negative selection	1	4.875	17	-0.00400103
3000	1431	positive selection	1	3.7058823529411766	11	0.00334012
3000	1434	negative selection	1	4.333333333333333	10	-0.00397273
3000	1437	negative selection	1	4.5	8	-0.00369072
3000	1442	negative selection	1	3.6666666666666665	4	-0.00408453
3000	1447	positive selection	1	3.375	8	0.00241222
3000	1451	negative selection	1	1.4	3	-0.00406046
3000	1454	negative selection	1	2.3333333333333335	5	-0.00382267
3000	1456	positive selection	1	2.3333333333333335	7	0.00685327
3000	1459	negative selection	1	2.25	3	-0.00394278
3000	1461	negative selection	1	3	7	-0.00379786
3000	1464	negative selection	1	2.8	5	-0.00283461
3000	1465	negative selection	1	2.6666666666666665	4	-0.00119755
3000	1476	negative selection	1	3.3333333333333335	5	-0.00363139
3000	1477	negative selection	1	4.666666666666667	9	-0.00314665
3000	1478	negative selection	1	4	4	-0.00392153
3000	1479	negative selection	1	4	4	-0.00384117
3000	1480	negative selection	1	4	5	-0.00332854
3000	1489	positive selection	1	2	4	0.00601863
3000	1491	positive selection	1	2	6	0.0143717
3000	1500	negative selection	1	5	5	-0.00238981
3000	1501	negative selection	1	7	7	-0.00169279
3000	1502	negative selection	1	3.25	4	-0.00287497
3000	1514	negative selection	1	1.5357142857142858	3	-6.87651e-5
3000	1521	positive selection	1	3.7272727272727275	11	0.00102549
3000	1528	positive selection	1	3.25	4	2.72403e-4
3000	1529	negative selection	1	4.25	8	-0.00399114
3000	1533	negative selection	1	3.2857142857142856	8	-9.65508e-4
3000	1541	positive selection	1	2.2	4	0.00122137
3000	1551	negative selection	1	4	7	-0.0029425
3000	1552	negative selection	1	2.7142857142857144	6	-0.001504
3000	1556	positive selection	1	6.6	11	0.0230363
3000	1557	positive selection	1	9.8	17	0.0360935
3000	1559	negative selection	1	4.5	5	-0.00378849
3000	1568	negative selection	1	2.3571428571428568	11	-0.00367858
3000	1569	negative selection	1	2.325581395348837	11	-0.00390625
3000	1574	negative selection	1	4.5	6	-0.00408875
3000	1579	negative selection	1	2.923076923076923	7	-0.00399333
3000	1580	negative selection	1	3	3	-0.00407197
3000	1587	negative selection	1	5.333333333333333	8	-0.00362876
3000	1590	negative selection	1	3.6666666666666665	7	-0.00128835
3000	1592	negative selection	1	2	13	-0.00377498
3000	1603	negative selection	1	1.9038461538461542	7	-0.0019503
3000	1608	negative selection	1	1.3902439024390243	4	-1.83462e-6
3000	1609	positive selection	1	1.236842105263158	3	0.00492689
3000	1614	negative selection	1	2	3	-8.86409e-4
3000	1615	negative selection	1	2.8	6	-5.67283e-4
3000	1626	negative selection	1	1.7866666666666666	7	-0.00168554
3000	1629	negative selection	1	2	4	-0.00280602
3000	1636	negative selection	1	9	9	-0.00365813
3000	1639	negative selection	1	5	5	-0.0041201
3000	1646	negative selection	1	6	10	-0.0029697
3000	1648	positive selection	1	1.8	3	9.3338e-4
3000	1651	negative selection	1	1.8611111111111112	6	-0.00351816
3000	1655	negative selection	1	3.4	8	-0.00138243
3000	1656	negative selection	1	3	3	-0.00407319
3000	1659	positive selection	1	1.9714285714285715	6	0.0122275
3000	1660	negative selection	1	3	3	-0.00410736
3000	1661	negative selection	1	3	3	-0.00410736
3000	1663	negative selection	1	5	11	-0.00355328
3000	1664	positive selection	1	1.4285714285714286	6	5.78768e-4
3000	1670	negative selection	1	1.45	3	-0.00379908
3000	1672	negative selection	1	2.8333333333333335	6	-1.84676e-4
3000	1675	positive selection	1	3.25	6	0.00162191
3000	1682	negative selection	1	4	8	-0.00407136
3000	1683	negative selection	1	4	7	-0.00399357
3000	1689	negative selection	1	2.3333333333333335	4	-0.00402589
3000	1691	positive selection	1	3.2	8	0.0172247
3000	1704	negative selection	1	6.5	10	-0.00408589
3000	1709	negative selection	1	2	3	-0.00403528
3000	1712	negative selection	1	4	5	-0.00412473
3000	1715	positive selection	1	4	7	0.00421165
3000	1716	positive selection	1	5.166666666666667	9	0.0105695
3000	1724	positive selection	1	2.7727272727272725	6	0.0173447
3000	1728	negative selection	1	5	5	-0.00412531
3000	1733	negative selection	1	2.2	4	-0.00280335
3000	1736	negative selection	1	1.2727272727272727	3	-0.00380121
3000	174	negative selection	1	2.3333333333333335	4	-0.00112374
3000	1742	negative selection	1	4.714285714285714	8	-1.3335e-4
3000	1744	negative selection	1	9	9	-0.00333695
3000	1745	negative selection	1	3	6	-0.00351363
3000	1752	negative selection	1	2.6666666666666665	6	-0.0033941
3000	1758	negative selection	1	4.666666666666667	11	-0.00321848
3000	1759	negative selection	1	6	9	-0.00359786
3000	1760	negative selection	1	1.3333333333333333	2	-0.00412734
3000	1763	negative selection	1	13	13	-0.00344741
3000	1766	negative selection	1	2.6153846153846154	5	-0.00338843
3000	1767	negative selection	1	3.111111111111111	6	-0.00385936
3000	1772	negative selection	1	4.2	11	-0.00307652
3000	1774	negative selection	1	10	10	-0.00360545
3000	1779	negative selection	1	3	7	-0.00409982
3000	1782	negative selection	1	3.4444444444444446	10	-8.64646e-4
3000	1787	negative selection	1	2.44	6	-0.00303632
3000	1788	negative selection	1	2.642857142857143	6	-0.00184091
3000	1789	positive selection	1	3.3076923076923075	8	0.00222889
3000	1792	negative selection	1	11	11	-0.00410553
3000	1794	negative selection	1	3	3	-0.00412808
3000	1799	negative selection	1	1.7058823529411764	5	-0.00304524
3000	1800	negative selection	1	2.4	4	-9.06017e-4
3000	1804	negative selection	1	3.6666666666666665	6	-0.00314965
3000	1807	negative selection	1	3	4	-0.00388135
3000	1812	negative selection	1	5.25	10	-0.00407977
3000	1819	negative selection	1	5.5	6	-0.00360271
3000	1820	negative selection	1	3	3	-0.00407197
3000	1829	negative selection	1	5.166666666666667	13	-0.00220236
3000	1839	negative selection	1	4.6	8	-6.29921e-4
3000	1843	negative selection	1	1.25	2	-0.00393541
3000	1850	negative selection	1	2.3333333333333335	4	-0.00257887
3000	1853	negative selection	1	5.5	11	-0.00388412
3000	1862	negative selection	1	2.5714285714285716	5	-0.00395214
3000	1865	negative selection	1	5.333333333333333	9	-0.00255474
3000	1866	negative selection	1	3.3333333333333335	8	-1.946e-5
3000	1874	negative selection	1	4	6	-0.0040839200000000004
3000	1876	negative selection	1	3.5	5	-0.00333903
3000	1881	negative selection	1	2	3	-0.00407181
3000	1882	negative selection	1	4.833333333333333	15	-0.00394294
3000	1884	negative selection	1	7	12	-0.00407883
3000	1888	positive selection	1	2.6666666666666665	5	0.0200059
3000	1889	positive selection	1	2	5	0.031753
3000	1893	negative selection	1	9.666666666666666	19	-0.00210832
3000	1896	negative selection	1	5.75	11	-0.0040823
3000	1897	negative selection	1	5.4	11	-0.00400287
3000	1903	negative selection	1	2.3333333333333335	4	-0.00397399
3000	1905	negative selection	1	5.5	7	-0.00411524
3000	1907	positive selection	1	4.833333333333333	8	0.00219229
3000	1911	positive selection	1	10.5	16	0.0186699
3000	1912	negative selection	1	1.2	2	-0.00401792
3000	1913	negative selection	1	1.4166666666666667	2	-0.00400273
3000	1918	negative selection	1	3	5	-0.00379595
3000	1923	negative selection	1	5	5	-0.00409077
3000	1927	positive selection	1	3.5	8	0.0045806
3000	1930	negative selection	1	1	1	-0.00413224
3000	1932	negative selection	1	2.25	4	-0.00391027
3000	1935	negative selection	1	1.9523809523809523	5	-0.00395277
3000	1936	negative selection	1	2.4166666666666665	6	-0.00232454
3000	1937	negative selection	1	3.1	6	-0.00307575
3000	1939	negative selection	1	2	5	-0.00158418
3000	1940	negative selection	1	3	3	-0.00412808
3000	1942	negative selection	1	2	3	-0.00402611
3000	1958	negative selection	1	4	6	-0.00350197
3000	1960	negative selection	1	4.5	9	-0.00394883
3000	1972	negative selection	1	3	3	-0.00410736
3000	1978	positive selection	1	2.84	9	0.00374679999999999
3000	1979	negative selection	1	2.708333333333333	8	-9.40726e-4
3000	1986	negative selection	1	2.8125	8	-0.00371089
3000	1988	positive selection	1	2.7	11	0.00343634
3000	1990	negative selection	1	3	4	-0.00406054
3000	2014	negative selection	1	3.6666666666666665	5	-0.00410405
3000	2015	negative selection	1	2.3333333333333335	5	-0.0041096
3000	2017	negative selection	1	5	9	-0.00411034
3000	2018	negative selection	1	2.5	3	-0.00181872
3000	2023	negative selection	1	1.3333333333333333	2	-0.00397461
3000	2024	negative selection	1	3.5	6	-0.00240428
3000	2025	negative selection	1	5.333333333333333	8	-0.00180965
3000	2030	negative selection	1	2.090909090909091	5	-0.00310127
3000	2033	positive selection	1	5.5	13	2.32404e-4
3000	2036	negative selection	1	2.6666666666666665	5	-0.00392505
3000	2039	negative selection	1	1.5	4	-0.00393454
3000	2044	negative selection	1	4	6	-0.00172669
3000	2045	positive selection	1	3.6	8	0.00103028
3000	2046	negative selection	1	3.6666666666666665	6	-0.00409114
3000	2047	negative selection	1	3.666666666666667	8	-0.00409104
3000	2051	negative selection	1	2.5	4	-0.00407413
3000	2052	negative selection	1	2.5	7	-0.00403535
3000	2053	negative selection	1	2.8095238095238093	7	-0.00406131
3000	2055	negative selection	1	3	6	-0.00410805
3000	2063	negative selection	1	2.5	4	-0.00412248
3000	2064	negative selection	1	1.9692307692307693	7	-0.00297189
3000	2072	negative selection	1	4.555555555555555	12	-0.00401699
3000	2073	negative selection	1	5.444444444444445	14	-0.00398196
3000	2075	negative selection	1	2.5	3	-0.00397143
3000	2076	negative selection	1	3.0588235294117645	10	-0.00358516
3000	2088	negative selection	1	3	4	-0.00348381
3000	2089	negative selection	1	3.4	8	-0.00346734
3000	2091	negative selection	1	4	4	-0.00342512
3000	2098	negative selection	1	2	2	-0.00398639
3000	2103	negative selection	1	4.545454545454546	8	-0.00376385
3000	2104	negative selection	1	3	7	-0.00411816
3000	2105	negative selection	1	1.6666666666666667	3	-0.0041237
3000	2108	negative selection	1	1	1	-0.00392246
3000	2109	negative selection	1	1	1	-0.00392246
3000	2110	negative selection	1	4.6	7	-0.00137091
3000	2116	negative selection	1	2.5	3	-0.00396661
3000	2117	negative selection	1	3.6666666666666665	4	-0.00378253
3000	2119	negative selection	1	2	2	-0.00409288
3000	2126	negative selection	1	2.4799999999999995	8	-0.0032637
3000	2131	negative selection	1	4	6	-0.00377599
3000	2133	positive selection	1	5.2	12	0.0168866
3000	2137	negative selection	1	4.5	9	-7.92405e-4
3000	2138	negative selection	1	2.75	4	-0.00379792
3000	2140	positive selection	1	3.6666666666666665	7	0.0112853
3000	2142	negative selection	1	6.5	9	-0.00395427
3000	2143	negative selection	1	9.5	12	-0.00399195
3000	2144	negative selection	1	3.076923076923077	7	-0.00329596
3000	2146	negative selection	1	2	3	-0.00409977
3000	2153	positive selection	1	4.125	11	0.00455415
3000	2157	negative selection	1	5	7	-0.00287934
3000	2159	negative selection	1	1.6666666666666667	3	-0.00410783
3000	2160	negative selection	1	2.7142857142857144	7	-0.00406405
3000	2163	negative selection	1	1.935483870967742	7	-0.00334382
3000	2166	negative selection	1	1	1	-0.00232533
3000	2169	negative selection	1	3.3333333333333335	5	-0.00412554
3000	2173	negative selection	1	2	3	-0.00395412
3000	2180	negative selection	1	3	5	-0.00262976
3000	2181	negative selection	1	4.666666666666667	9	-2.42266e-4
3000	2183	positive selection	1	2.2222222222222223	8	0.0170749
3000	2185	negative selection	1	1.9090909090909092	4	-0.00341051
3000	2187	negative selection	1	6.5	12	-0.00348
3000	2189	negative selection	1	2.9130434782608696	7	-0.00290115
3000	2191	positive selection	1	2.6666666666666665	4	0.00529359
3000	2192	negative selection	1	3.2	6	-0.00262965
3000	2206	negative selection	1	8	17	-0.00376347
3000	2211	negative selection	1	4.4	8	-0.00339227
3000	2213	positive selection	1	3	5	0.0447949
3000	2214	negative selection	1	3.3333333333333335	7	-0.00402605
3000	2215	negative selection	1	3.3333333333333335	5	-0.00392089
3000	2221	negative selection	1	1	1	-0.00412394
3000	2224	negative selection	1	1.25	2	-0.00396922
3000	2230	negative selection	1	1.6666666666666667	3	-0.00358818
3000	2231	negative selection	1	4.333333333333333	7	-0.00281422
3000	2232	negative selection	1	1.6666666666666667	2	-0.00370634
3000	2236	positive selection	1	9.6	18	0.0253962
3000	2240	negative selection	1	4.3	10	-4.9307e-4
3000	2242	negative selection	1	4	11	-0.00357691
3000	2250	negative selection	1	7	13	-0.00342732
3000	2252	positive selection	1	2.185185185185185	9	0.00137122
3000	2253	negative selection	1	2.2	7	-0.00388792
3000	2254	negative selection	1	4	4	-0.0041267
3000	2255	negative selection	1	6	6	-0.00412393
3000	2264	negative selection	1	1.5	3	-0.0039423
3000	2266	negative selection	1	1.7391304347826089	5	-0.00280418
3000	2268	negative selection	1	3.4545454545454546	6	-0.0030101
3000	2270	negative selection	1	5.25	13	-0.00405231
3000	2278	negative selection	1	3.25	7	-0.00360585
3000	2279	negative selection	1	2.25	4	-0.00381656
3000	2280	negative selection	1	2.6666666666666665	6	-0.00403878
3000	2281	negative selection	1	1.5	3	-0.00403207
3000	2283	negative selection	1	2	2	-0.00343529
3000	2284	negative selection	1	1.6666666666666667	2	-0.00398654
3000	2290	negative selection	1	2	2	-0.00308818
3000	2292	negative selection	1	3.5714285714285716	10	-0.00392135
3000	2294	negative selection	1	7.5	11	-0.00405511
3000	2296	negative selection	1	2.1794871794871797	5	-0.0037692
3000	2298	negative selection	1	7	7	-0.00411524
3000	2299	negative selection	1	3.5	5	-0.00412001
3000	2304	negative selection	1	4	4	-0.00273831
3000	2307	negative selection	1	4.5	15	-0.00339953
3000	2312	negative selection	1	1	1	-0.00378377
3000	2315	negative selection	1	9.5	12	-0.0040719
3000	2316	negative selection	1	10	12	-0.00407052
3000	2320	negative selection	1	2	4	-0.00384121
3000	2325	negative selection	1	5.666666666666667	7	-0.00399267
3000	2326	negative selection	1	2	2	-0.00409949
3000	2329	negative selection	1	2.25	4	-0.00402958
3000	2330	negative selection	1	1.8	3	-0.00355852
3000	2334	negative selection	1	2.857142857142857	6	-0.00406748
3000	2336	negative selection	1	3.666666666666667	8	-0.00337652
3000	2337	negative selection	1	2.3333333333333335	3	-0.00365242
3000	2338	negative selection	1	3	6	-0.00394696
3000	2344	negative selection	1	3.5833333333333335	11	-0.00292848
3000	2347	negative selection	1	3.3333333333333335	7	-0.00398633
3000	2353	negative selection	1	5.230769230769231	15	-0.00389707
3000	2354	positive selection	1	6	9	0.0108429
3000	2355	positive selection	1	5	9	0.0108438
3000	2357	positive selection	1	3.727272727272727	7	6.09232e-4
3000	2358	negative selection	1	3	5	-0.00405345
3000	2365	negative selection	1	4.5	5	-0.00382312
3000	2367	negative selection	1	3.3333333333333335	9	-0.00332733
3000	2369	negative selection	1	2.25	4	-0.00393789
3000	2370	negative selection	1	5.25	7	-0.00350034
3000	2372	positive selection	1	3.5	8	0.00169378
3000	2373	negative selection	1	2.857142857142857	8	-0.00206941
3000	2376	negative selection	1	7.666666666666666	20	-0.00373567
3000	2380	negative selection	1	3.75	5	-0.00332508
3000	2381	negative selection	1	3.25	5	-0.00395873
3000	2382	negative selection	1	4	7	-0.00360639
3000	2383	negative selection	1	2	3	-0.00381711
3000	2385	negative selection	1	4	8	-0.00216325
3000	2389	negative selection	1	1.6666666666666667	2	-0.00381105
3000	2390	negative selection	1	5	7	-0.00393591
3000	2393	negative selection	1	9.5	13	-0.00332687
3000	2394	negative selection	1	7	11	-0.0040893
3000	2397	negative selection	1	2.2142857142857144	7	-0.00303407
3000	2399	negative selection	1	3.833333333333333	9	-0.00398393
3000	2402	negative selection	1	3.5	5	-0.00363624
3000	2410	negative selection	1	2	2	-0.00394734
3000	2418	negative selection	1	3.666666666666667	21	-0.0024833
3000	2420	negative selection	1	6	8	-0.00337123
3000	2421	negative selection	1	8	8	-0.0038023
3000	2430	negative selection	1	2.3333333333333335	4	-0.00405181
3000	2432	negative selection	1	4.333333333333333	7	-0.0039892
3000	2434	positive selection	1	4.25	9	0.00132744
3000	2436	negative selection	1	7.5	13	-0.0038362
3000	2437	negative selection	1	6.5	11	-0.00387556
3000	2442	negative selection	1	3	4	-0.00386094
3000	2447	negative selection	1	2	2	-0.00402688
3000	2451	negative selection	1	3.5	6	-0.00353713
3000	2452	positive selection	1	3	7	0.0140319
3000	2454	negative selection	1	4	4	-0.00413224
3000	2457	negative selection	1	3	3	-0.00390978
3000	2458	negative selection	1	4	7	-5.02633e-4
3000	2459	negative selection	1	6	9	-0.00119937
3000	2462	negative selection	1	4.333333333333333	7	-0.00402194
3000	2463	negative selection	1	3.25	7	-0.00408541
3000	2464	negative selection	1	4.5	6	-0.00396589
3000	2465	negative selection	1	4.5	6	-0.00396589
3000	2466	negative selection	1	2	2	-0.00381805
3000	2468	negative selection	1	1.8860759493670882	7	-8.84832e-4
3000	2474	positive selection	1	1.9047619047619047	4	0.0172819
3000	2475	positive selection	1	1.7894736842105263	4	0.00535906
3000	2479	negative selection	1	2.2093023255813953	8	-0.00368307
3000	2480	negative selection	1	6.4	12	-0.00333108
3000	2481	negative selection	1	4	5	-0.0034417
3000	2485	positive selection	1	5.25	11	0.00117139
3000	2486	negative selection	1	1.7833333333333334	7	-0.00349151
3000	2489	negative selection	1	6	9	-0.00287339
3000	2493	negative selection	1	2	2	-0.00402688
3000	2497	positive selection	1	2.235294117647059	6	0.0170729
3000	2498	positive selection	1	2.59375	10	0.0159723
3000	2500	positive selection	1	1.4117647058823528	3	0.00218103
3000	2502	negative selection	1	4.5	6	-0.00412401
3000	2509	positive selection	1	1.480769230769231	4	0.00264859
3000	2512	negative selection	1	3.5	5	-0.00412716
3000	2515	negative selection	1	2.2857142857142856	6	-0.0039629
3000	2519	negative selection	1	4.2	15	-0.00406089
3000	2521	positive selection	1	2.513513513513513	9	0.018733
3000	2525	negative selection	1	3.125	8	-0.00366443
3000	2526	negative selection	1	6	6	-0.00412393
3000	2528	negative selection	1	3	3	-0.00350291
3000	2529	negative selection	1	3	3	-0.00350291
3000	2534	positive selection	1	8.8	16	0.0316186
3000	2536	negative selection	1	3	5	-0.00412981
3000	2538	negative selection	1	1.9795918367346939	5	-0.00289529
3000	2539	negative selection	1	2.229166666666667	7	-0.00254202
3000	2540	negative selection	1	3.9	9	-0.00378513
3000	2543	negative selection	1	5	7	-0.00305472
3000	2545	negative selection	1	2.217391304347826	6	-0.00369057
3000	2546	negative selection	1	6	6	-0.00381617
3000	2547	negative selection	1	5	8	-0.00339661
3000	2548	negative selection	1	2.3636363636363638	5	-8.75351e-4
3000	2549	negative selection	1	2.1666666666666665	6	-0.00242963
3000	2553	negative selection	1	2	3	-0.00380952
3000	2555	negative selection	1	1.6666666666666667	3	-0.00365382
3000	2559	negative selection	1	2	2	-0.00370161
3000	2561	negative selection	1	1.9384615384615382	6	-0.00227296
3000	2563	negative selection	1	7	7	-0.00399447
3000	2567	negative selection	1	2	2	-0.00411565
3000	2570	negative selection	1	3.35	9	-0.00363482
3000	2571	negative selection	1	2	3	-0.0039831
3000	2573	negative selection	1	2.6	5	-0.00309049
3000	2574	negative selection	1	3	4	-0.00410324
3000	2576	negative selection	1	4	4	-0.00327625
3000	2577	negative selection	1	4	6	-0.0030674
3000	2587	negative selection	1	1.3783783783783785	3	-0.003635
3000	2589	negative selection	1	5	5	-0.00407526
3000	2594	negative selection	1	3.5	6	-0.00412955
3000	2598	negative selection	1	2	3	-0.00407482
3000	2608	negative selection	1	2	2	-0.00402688
3000	2613	negative selection	1	3	4	-0.00348236
3000	2614	positive selection	1	8.25	15	0.0103212
3000	2619	negative selection	1	5	13	-0.00308153
3000	2620	negative selection	1	1.5	2	-0.00409272
3000	2622	negative selection	1	1.2619047619047619	4	-0.00157572
3000	2628	negative selection	1	10	10	-6.47219e-4
3000	2631	negative selection	1	4.5	8	-0.00347811
3000	2635	negative selection	1	1.6	3	-0.00407376
3000	2638	negative selection	1	2.4	5	-0.00284962
3000	2641	positive selection	1	2.0526315789473686	5	0.0168374
3000	2642	positive selection	1	4.2	10	0.0128244
3000	2643	positive selection	1	3.5	8	0.0118805
3000	2648	negative selection	1	3.2857142857142856	7	-0.00357546
3000	2649	negative selection	1	4.125	11	-0.00386239
3000	2650	negative selection	1	1.8	3	-0.00222198
3000	2654	negative selection	1	5	12	-0.00410973
3000	2659	negative selection	1	2.5	3	-8.86568e-4
3000	2665	negative selection	1	2.5517241379310343	8	-0.00363878
3000	2666	positive selection	1	3.6666666666666665	8	0.00507217
3000	2671	negative selection	1	3.5	5	-0.00264115
3000	2672	negative selection	1	3.6666666666666665	6	-0.00411463
3000	2675	negative selection	1	1	1	-0.00166746
3000	2677	positive selection	1	5.5	12	0.00536091
3000	2679	positive selection	1	5.75	12	0.00473271
3000	2682	negative selection	1	1.3571428571428572	4	-0.00389588
3000	2684	negative selection	1	1.6388888888888888	5	-0.0026285
3000	2685	negative selection	1	1.725	5	-0.00245725
3000	2687	negative selection	1	5	9	-0.00389068
3000	2690	negative selection	1	6	6	-0.00412393
3000	2691	negative selection	1	8	8	-0.00412116
3000	2693	positive selection	1	2.7142857142857144	7	0.0316616
3000	2696	positive selection	1	2.7272727272727275	8	0.00144753
3000	2697	positive selection	1	2.5	9	0.00144032
3000	2698	negative selection	1	2.8918918918918926	10	-0.00384039
3000	2700	negative selection	1	1.6666666666666667	3	-0.00358818
3000	2701	negative selection	1	2.3333333333333335	3	-0.00375684
3000	2703	negative selection	1	3	5	-0.0030842
3000	2706	positive selection	1	2.2666666666666666	5	0.0377232
3000	2709	negative selection	1	1.8666666666666665	4	-0.00251618
3000	2710	negative selection	1	7	7	-0.00169279
3000	2711	negative selection	1	9	9	-9.95749e-4
3000	2716	negative selection	1	10.5	12	-0.00406913
3000	2718	negative selection	1	3.8	10	-0.00271117
3000	2719	negative selection	1	4.181818181818182	12	-0.00243209
3000	2722	negative selection	1	2.3333333333333335	5	-0.0038785
3000	2724	positive selection	1	4.714285714285714	12	0.00482815
3000	2726	negative selection	1	5	5	-0.00386885
3000	2729	positive selection	1	2.620689655172414	18	0.014175
3000	2730	positive selection	1	4.25	6	2.22083e-4
3000	2731	positive selection	1	3.75	6	2.21891e-4
3000	2732	negative selection	1	5	5	-0.00238981
3000	2734	negative selection	1	1.5	2	-0.0037238
3000	2736	negative selection	1	1.4102564102564101	4	-0.00306669
3000	2737	negative selection	1	1.45	3	-0.00223793
3000	2738	negative selection	1	4.333333333333333	6	-0.00398112
3000	2739	negative selection	1	4.333333333333333	8	-0.00396496
3000	2740	negative selection	1	3.6666666666666665	5	-0.00406907
3000	2745	negative selection	1	2.3333333333333335	6	-0.00395349
3000	2746	negative selection	1	4	4	-0.00411536
3000	2748	negative selection	1	1.8	3	-0.00145527
3000	2750	negative selection	1	1	1	-0.00413085
3000	2751	negative selection	1	1	1	-0.00413085
3000	2752	negative selection	1	11.5	13	-0.00411631
3000	2753	negative selection	1	13.5	15	-0.00411322
3000	2754	negative selection	1	5	6	-0.00362731
3000	2756	negative selection	1	4.666666666666667	7	-0.0041231
3000	2758	negative selection	1	2.3333333333333335	3	-0.00380932
3000	2759	negative selection	1	3.5	4	-0.00411507
3000	2761	negative selection	1	1.78125	7	-0.00335276
3000	2767	negative selection	1	2.2777777777777777	4	-0.00339995
3000	2769	negative selection	1	5	6	-0.00412226
3000	2772	negative selection	1	3.6666666666666665	6	-0.00408733
3000	2773	negative selection	1	3.25	8	-0.00213567
3000	2774	negative selection	1	3.5	5	-0.00410506
3000	2775	negative selection	1	3.5	4	-0.00411318
3000	2777	negative selection	1	5.666666666666667	9	-0.00393758
3000	2778	negative selection	1	3.2	7	-0.0039608
3000	2781	negative selection	1	6.75	12	-4.45139e-4
3000	2784	negative selection	1	4.333333333333333	10	-0.00200115
3000	2787	negative selection	1	3.5	6	-0.00410534
3000	2793	negative selection	1	3.3333333333333335	5	-0.00409974
3000	2794	negative selection	1	3	3	-0.00413224
3000	2799	negative selection	1	3.2	8	-0.00391515
3000	2801	negative selection	1	7.333333333333333	10	-0.00410615
3000	2802	negative selection	1	3.2	5	-0.00323245
3000	2803	negative selection	1	2.5454545454545454	5	-0.0035297
3000	2805	positive selection	1	5	9	0.0035291
3000	2806	negative selection	1	3.6666666666666665	6	-0.00357871
3000	2814	negative selection	1	4	10	-6.95209e-4
3000	2815	negative selection	1	3.142857142857143	10	-0.00100069
3000	2817	negative selection	1	2.25	4	-0.00384802
3000	2821	negative selection	1	3	4	-0.00346448
3000	2822	negative selection	1	4	6	-0.00350197
3000	2824	negative selection	1	4.5	16	-0.00394435
3000	2825	negative selection	1	3.1666666666666665	10	-0.00380376
3000	2828	negative selection	1	1	1	-0.00378377
3000	2829	negative selection	1	3	3	-0.0030868
3000	2833	negative selection	1	4.5	5	-0.0040816
3000	2837	positive selection	1	2.4285714285714284	5	0.00310274
3000	2842	negative selection	1	9.5	17	-0.00379488
3000	2843	negative selection	1	5.666666666666667	13	-0.00387329
3000	2844	negative selection	1	2.25	5	-0.00383833
3000	2845	negative selection	1	2.230769230769231	5	-0.00392006
3000	2846	negative selection	1	3	4	-0.00405155
3000	2849	negative selection	1	3	3	-0.00412808
3000	2851	negative selection	1	12.5	21	-0.00403082
3000	2853	negative selection	1	5	5	-0.00409077
3000	2856	negative selection	1	2	2	-0.00343529
3000	2858	negative selection	1	1.8297872340425534	6	-0.00235705
3000	2860	negative selection	1	1.1724137931034482	3	-0.00383117
3000	2862	negative selection	1	7.333333333333334	18	-0.00377488
3000	2863	negative selection	1	10	18	-0.0037752
3000	2865	negative selection	1	3.75	5	-0.0032827
3000	2866	negative selection	1	1.7708333333333333	7	-0.00359969
3000	2867	negative selection	1	1.804878048780488	6	-0.00380925
3000	2868	positive selection	1	5	9	0.00199466
3000	2870	negative selection	1	1.375	3	-0.00377831
3000	2871	negative selection	1	1.375	4	-0.00323616
3000	2876	negative selection	1	2	3	-0.00145584
3000	2878	negative selection	1	2.3333333333333335	3	-0.00217494
3000	2880	negative selection	1	4.5	6	-0.00347076
3000	2881	negative selection	1	5	10	-0.00204466
3000	2882	negative selection	1	2.333333333333333	6	-0.00250914
3000	2883	negative selection	1	2.4285714285714284	8	-0.00318459
3000	2885	negative selection	1	4.333333333333333	9	-0.00394228
3000	2886	negative selection	1	2.0476190476190474	5	-0.00386409
3000	2887	negative selection	1	2.2800000000000002	7	-0.00383079
3000	2888	negative selection	1	3	3	-0.00412808
3000	2891	negative selection	1	3.25	4	-0.00397552
3000	2892	negative selection	1	2.5	4	-0.00135788
3000	2895	negative selection	1	2.5	6	-0.00388817
3000	2899	negative selection	1	7	8	-0.00409017
3000	2900	negative selection	1	3	3	-0.00407197
3000	2904	negative selection	1	2.8181818181818183	9	-0.00373014
3000	2905	negative selection	1	3.1904761904761907	9	-0.00333022
3000	2906	negative selection	1	2.0151515151515147	16	-0.00354681
3000	2908	negative selection	1	1.35	3	-0.00377998
3000	2909	negative selection	1	1.6818181818181819	4	-0.00355226
3000	291	negative selection	1	1.5	2	-0.00412738
3000	2912	negative selection	1	3	3	-0.00409805
3000	2915	negative selection	1	2	2	-0.00343529
3000	2916	positive selection	1	2.7777777777777777	6	8.55412e-4
3000	2918	negative selection	1	1	1	-0.00413085
3000	2919	negative selection	1	1	1	-0.00413085
3000	2920	positive selection	1	2.27906976744186	9	0.0216183
3000	2921	positive selection	1	2.525	10	0.0151608
3000	2923	negative selection	1	3	5	-0.00379194
3000	2926	negative selection	1	1.7058823529411764	5	-0.00216771
3000	2928	negative selection	1	2.1666666666666665	5	-0.00160303
3000	2929	negative selection	1	2.5	5	-0.00165904
3000	2932	positive selection	1	3.5	5	0.00256145
3000	2933	negative selection	1	2.5	5	-0.00279256
3000	2934	negative selection	1	2.3333333333333335	4	-0.00385624
3000	2935	negative selection	1	5.666666666666667	10	-0.00338376
3000	2936	negative selection	1	1.3333333333333333	2	-0.00396532
3000	2938	negative selection	1	4.714285714285714	9	-0.00365149
3000	2939	negative selection	1	5.125	9	-0.00337986
3000	2940	negative selection	1	1	1	-0.00407956
3000	2943	negative selection	1	1.6666666666666667	2	-0.00408913
3000	2945	negative selection	1	2.5	3	-0.00366001
3000	2946	negative selection	1	2.5	5	-0.00403777
3000	2947	negative selection	1	2	3	-0.00402067
3000	2951	negative selection	1	6	8	-0.00405098
3000	2953	negative selection	1	2.6	4	-0.00341767
3000	2954	negative selection	1	4.333333333333333	5	-0.00412552
3000	2957	negative selection	1	2.3103448275862073	14	-0.00340777
3000	2958	negative selection	1	2.7058823529411766	5	-0.00328276
3000	2959	negative selection	1	3	6	-0.0031885
3000	2964	negative selection	1	2.2	5	-0.0040393
3000	2966	positive selection	1	1.5	3	0.00112397
3000	2968	negative selection	1	3	3	-0.00399563
3000	2973	positive selection	1	1.3442622950819672	5	0.00988622
3000	2975	negative selection	1	2.6666666666666665	3	-0.00406994
3000	2978	negative selection	1	1.6666666666666667	2	-0.00406961
3000	2979	negative selection	1	2.25	3	-0.00371605
3000	2982	negative selection	1	2.75	8	-0.00394102
3000	2983	negative selection	1	2.25	6	-0.00394946
3000	2986	negative selection	1	1	1	-0.00367748
3000	2988	positive selection	1	6.6	12	0.00392318
3000	2989	positive selection	1	4.166666666666667	10	0.00287142
3000	2993	positive selection	1	2.4782608695652177	6	0.00876231
3000	2995	positive selection	1	2.0555555555555554	6	0.002752
3000	2999	negative selection	1	1.8070175438596492	4	-0.00319693
3000	3000	negative selection	1	11	20	-0.00307846
3000	3002	negative selection	1	7	10	-0.0040845
3000	3003	negative selection	1	6	10	-0.00376753
3000	3004	negative selection	1	3	4	-0.00407103
3000	3014	negative selection	1	5.5	7	-0.00407735
3000	3015	negative selection	1	2.5	3	-0.00410635
3000	3016	negative selection	1	5.5	8	-0.00323951
3000	3020	positive selection	1	2.3333333333333335	5	0.0198157
3000	3021	positive selection	1	4.333333333333333	7	0.019984
3000	3025	negative selection	1	3.5	7	-0.00392365
3000	3028	positive selection	1	2.2	6	0.0110399
3000	3032	negative selection	1	3.6666666666666665	5	-0.00397832
3000	3036	negative selection	1	7	7	-0.00412254
3000	3037	negative selection	1	3	3	-0.00412808
3000	3038	positive selection	1	2.391304347826087	9	0.00100722
3000	3039	negative selection	1	2.4285714285714284	8	-0.00375744
3000	3040	negative selection	1	4.4	10	-0.0016329
3000	3041	positive selection	1	4.333333333333333	12	0.00291012
3000	3042	positive selection	1	1.6	2	0.00608439
3000	3044	positive selection	1	2.5	11	0.00780212
3000	3045	positive selection	1	2.9090909090909087	10	0.0086877
3000	3051	negative selection	1	2.4	6	-0.00407056
3000	3054	negative selection	1	8.5	11	-0.0040299
3000	3055	negative selection	1	7.5	13	-0.00407546
3000	3056	negative selection	1	2.5	3	-0.00393484
3000	3059	positive selection	1	1.4615384615384615	2	0.00244074
3000	3061	negative selection	1	1.9166666666666665	5	-0.00304093
3000	3063	positive selection	1	3.6	6	0.00340434
3000	3071	negative selection	1	10	10	-0.00410123
3000	3077	negative selection	1	2.5	4	-0.003614
3000	3078	negative selection	1	3	3	-0.0039742
3000	3079	negative selection	1	3	3	-0.0039742
3000	3080	negative selection	1	8	8	-0.00413056
3000	3082	positive selection	1	2.5	5	0.00426994
3000	3083	negative selection	1	2.3157894736842106	5	-8.92922e-4
3000	3085	negative selection	1	1.5	2	-0.00272254
3000	3089	negative selection	1	5.5	6	-0.00411767
3000	3091	negative selection	1	4.25	6	-0.00347716
3000	3095	negative selection	1	3	6	-0.00402583
3000	3096	negative selection	1	3	5	-0.00402539
3000	3097	negative selection	1	1.5	3	-0.00410607
3000	3103	positive selection	1	5.333333333333333	9	0.0108108
3000	3106	positive selection	1	7	18	0.00727278
3000	3109	negative selection	1	5	7	-0.00398951
3000	3110	negative selection	1	2.761904761904762	11	-0.00384296
3000	3112	negative selection	1	1.5	3	-0.00354079
3000	3113	positive selection	1	3.333333333333333	11	6.14806e-4
3000	3114	negative selection	1	1.75	3	-0.0026035
3000	3115	negative selection	1	2.1666666666666665	5	-0.00231288
3000	3117	negative selection	1	6	9	-0.00408997
3000	3119	negative selection	1	9	9	-0.00365813
3000	3120	negative selection	1	2.6666666666666665	4	-0.00404475
3000	3121	negative selection	1	5	6	-0.00401351
3000	3125	negative selection	1	6	10	-0.0011844
3000	3126	negative selection	1	3.4	7	-0.00322398
3000	3127	negative selection	1	2.5384615384615383	5	-0.00264025
3000	3128	negative selection	1	2.25	4	-0.00145412
3000	3129	negative selection	1	5	8	-0.0041299
3000	3132	negative selection	1	2.8	6	-0.00229675
3000	3137	negative selection	1	2.5	4	-0.00412981
3000	3138	positive selection	1	5.5	8	0.0201775
3000	3140	negative selection	1	8	8	-0.00134427
3000	3141	negative selection	1	4	4	-0.00273831
3000	3143	negative selection	1	3.6666666666666665	5	-0.00410483
3000	3145	negative selection	1	2.0204081632653064	6	-0.00102497
3000	3147	negative selection	1	2	2	-0.0041315
3000	3148	negative selection	1	8	8	-0.00371081
3000	3150	negative selection	1	3.75	7	-0.00305506
3000	3151	negative selection	1	3	5	-0.00228418
3000	3153	positive selection	1	1.088235294117647	2	0.00172678
3000	3154	negative selection	1	10.5	18	-0.00318373
3000	3156	negative selection	1	2.6666666666666665	4	-0.00228801
3000	3157	negative selection	1	4	6	-0.00412923
3000	3162	negative selection	1	3.5	6	-2.08741e-4
3000	3163	positive selection	1	4.333333333333333	10	0.00233446
3000	3165	negative selection	1	2.375	5	-0.00384976
3000	3166	negative selection	1	4	6	-0.00413086
3000	3167	negative selection	1	4	6	-0.00413086
3000	3169	negative selection	1	6	6	-0.00381617
3000	3170	positive selection	1	1.6470588235294117	4	0.00828512
3000	3173	negative selection	1	6.5	11	-0.00408032
3000	3174	negative selection	1	10	15	-0.00332596
3000	3175	negative selection	1	8	9	-0.00302007
3000	3178	positive selection	1	8.8	16	0.03607
3000	3179	positive selection	1	11.2	17	0.0324743
3000	3181	negative selection	1	3	3	-0.00412773
3000	3182	negative selection	1	1.7142857142857142	3	-0.00383009
3000	3183	negative selection	1	1.4285714285714286	3	-0.0038821
3000	3184	negative selection	1	3.5	11	-0.00384387
3000	3185	negative selection	1	2.769230769230769	7	-0.0021661
3000	3186	negative selection	1	2	8	-0.00155215
3000	3188	negative selection	1	3.5	5	-0.00403378
3000	3189	negative selection	1	9	9	-0.00398487
3000	3190	negative selection	1	4	6	-0.00350197
3000	3191	negative selection	1	4	6	-0.00350197
3000	3196	negative selection	1	2	2	-0.00413224
3000	3199	negative selection	1	21	21	-0.00302597
3000	3204	negative selection	1	3	4	-0.00405412
3000	3205	negative selection	1	3	4	-0.00407028
3000	3206	negative selection	1	2	4	-0.00411169
3000	3207	negative selection	1	2	3	-0.00403237
3000	3208	negative selection	1	3	4	-0.00410924
3000	3209	negative selection	1	5	8	-0.00409198
3000	3210	negative selection	1	7.666666666666667	15	-0.00359072
3000	3212	negative selection	1	1	1	-0.00412914
3000	3214	negative selection	1	3	5	-0.00401808
3000	3215	negative selection	1	4	5	-0.00405146
3000	3217	negative selection	1	3	3	-0.00412773
3000	3219	negative selection	1	2	2	-0.00352921
3000	3221	positive selection	1	3.2	8	0.00657576
3000	3222	negative selection	1	2.6	4	-0.00413054
3000	3223	negative selection	1	2.2	4	-0.00413068
3000	3225	negative selection	1	5.5	9	-3.35148e-4
3000	3226	negative selection	1	4.333333333333333	6	-0.00285347
3000	3231	negative selection	1	5.333333333333333	11	-0.00381526
3000	3232	negative selection	1	3	7	-0.00211907
3000	3233	negative selection	1	4	11	-0.00211385
3000	3234	positive selection	1	3.230769230769231	9	0.00107783
3000	3238	negative selection	1	1	1	-0.00411215
3000	3245	negative selection	1	3.6	6	-4.02673e-4
3000	3246	negative selection	1	3.5	10	-0.00407471
3000	3247	negative selection	1	2.5	4	-0.00407458
3000	3248	negative selection	1	1.8333333333333333	3	-0.00380659
3000	3253	negative selection	1	6.5	10	-0.00410782
3000	3254	negative selection	1	2	3	-0.00223618
3000	3256	negative selection	1	4.666666666666667	7	-0.00312503
3000	3258	negative selection	1	1	1	-0.00413224
3000	3261	negative selection	1	3.2	5	-0.00407658
3000	3262	positive selection	1	8	12	0.026421
3000	3263	positive selection	1	8.8	13	0.0334249
3000	3265	negative selection	1	6.6	11	-0.00135913
3000	3266	negative selection	1	2.7142857142857144	5	-0.0039437
3000	3267	negative selection	1	3.5	5	-0.00393505
3000	3268	negative selection	1	3.6666666666666665	6	-0.00179548
3000	3269	negative selection	1	5	8	-0.00148093
3000	3270	negative selection	1	2.8	7	-0.00235654
3000	3271	negative selection	1	4	9	-0.00220875
3000	3273	negative selection	1	3.625	6	-0.00329203
3000	3274	negative selection	1	9.5	16	-0.00405557
3000	3275	negative selection	1	5.5	10	-0.00409535
3000	3278	negative selection	1	2	2	-0.00343529
3000	3279	negative selection	1	2	2	-0.00343529
3000	3281	negative selection	1	3	3	-0.00407197
3000	3283	negative selection	1	2	3	-0.00411464
3000	3284	negative selection	1	4.666666666666667	6	-0.00400919
3000	3285	negative selection	1	4	5	-0.00404611
3000	3286	negative selection	1	4.285714285714286	11	-0.00337713
3000	3289	negative selection	1	9	13	-0.0037602
3000	3292	negative selection	1	2.7777777777777777	8	-0.00362567
3000	3296	negative selection	1	2.5	5	-0.00407039
3000	3297	negative selection	1	1.5	3	-0.00407348
3000	3302	negative selection	1	3	4	-0.00394653
3000	3303	negative selection	1	2	2	-0.00409206
3000	3308	negative selection	1	2.8333333333333335	4	-0.0039262
3000	3309	negative selection	1	3.1666666666666665	6	-0.0039614
3000	3310	negative selection	1	3.7222222222222223	10	-0.0035465
3000	3312	negative selection	1	1.75	3	-0.00335975
3000	3313	negative selection	1	3	6	-0.00335944
3000	3316	negative selection	1	3	3	-0.00412808
3000	3319	negative selection	1	2.5	3	-0.00405867
3000	3320	negative selection	1	4.25	5	-1.15062e-4
3000	3321	positive selection	1	4.25	7	0.00523706
3000	3322	positive selection	1	2.5	6	0.0323596
3000	3324	negative selection	1	2.5	3	-0.00412776
3000	3325	negative selection	1	6.333333333333333	11	-0.00407668
3000	3326	negative selection	1	5.6	7	-0.0019403
3000	3329	positive selection	1	1.9090909090909092	4	0.0016929
3000	3333	negative selection	1	8.5	13	-0.00336705
3000	3334	negative selection	1	6	7	-0.00403271
3000	3335	negative selection	1	3.3333333333333335	5	-0.00403058
3000	3339	negative selection	1	5.5	7	-0.00404381
3000	3340	negative selection	1	8.666666666666666	13	-0.00207541
3000	3342	positive selection	1	9.6	21	0.0182415
3000	3343	positive selection	1	9	19	0.017976
3000	3344	positive selection	1	3.7	10	0.0279218
3000	3346	negative selection	1	3.75	11	-0.00343296
3000	3347	negative selection	1	4.25	6	-0.00141953
3000	3348	negative selection	1	4.5	7	-0.00245538
3000	3349	negative selection	1	2.5	3	-0.00266675
3000	3350	negative selection	1	1.34375	3	-0.00347435
3000	3353	negative selection	1	2.230769230769231	7	-0.00216988
3000	3355	negative selection	1	4.4	6	-0.00209941
3000	3358	negative selection	1	5.666666666666667	8	-0.00346316
3000	3359	negative selection	1	7	11	-0.00346329
3000	3362	negative selection	1	2	2	-0.0041238
3000	3363	negative selection	1	6	6	-0.00410692
3000	3364	negative selection	1	1	1	-0.00413085
3000	3365	negative selection	1	1	1	-0.00413085
3000	3366	negative selection	1	2.4	6	-0.00224974
3000	3368	negative selection	1	2.3333333333333335	5	-0.00276202
3000	3371	negative selection	1	2	2	-0.00402688
3000	3372	negative selection	1	4	10	-0.00224528
3000	3373	negative selection	1	2.5	4	-0.0040905
3000	3374	positive selection	1	5.6	8	0.0150668
3000	3375	positive selection	1	5.666666666666667	8	0.0184712
3000	3376	positive selection	1	3.75	9	0.00331798
3000	3377	positive selection	1	3.5454545454545454	11	0.00278829
3000	3380	negative selection	1	3	4	-0.00385971
3000	3381	negative selection	1	2.5	3	-0.00396784
3000	3383	negative selection	1	6.25	8	-0.00284519
3000	3387	negative selection	1	5.555555555555555	10	-0.00236112
3000	3389	positive selection	1	2	9	0.00240709
3000	339	negative selection	1	3.625	9	-0.00395042999999999
3000	3391	negative selection	1	4	4	-0.00392153
3000	3392	negative selection	1	5	9	-0.00404931
3000	3393	negative selection	1	4.5	7	-0.00409176
3000	3396	negative selection	1	7.5	12	-0.00383212
3000	3397	negative selection	1	8.5	12	-0.00379276
3000	3398	negative selection	1	4.2	6	-0.00245942
3000	3399	negative selection	1	5.25	7	-0.00195361
3000	3402	negative selection	1	4.333333333333333	5	-0.00405932
3000	3405	negative selection	1	6	8	-0.00308241
3000	3406	negative selection	1	1.5	2	-0.00403938
3000	3407	negative selection	1	1	1	-0.00407956
3000	3408	positive selection	1	4	7	0.0449718
3000	3411	negative selection	1	2.6666666666666665	5	-0.00395127
3000	3412	negative selection	1	6	12	-0.0040904
3000	3416	negative selection	1	1.951807228915663	10	-7.84415e-4
3000	3418	negative selection	1	5.333333333333333	8	-0.00381508
3000	3420	positive selection	1	1.0833333333333333	2	0.00135448
3000	3421	positive selection	1	1	1	0.0155755
3000	3422	negative selection	1	1	1	-0.00413085
3000	3423	negative selection	1	3	3	-0.00412808
3000	3430	positive selection	1	5.444444444444445	12	0.00258476
3000	3433	negative selection	1	1.8611111111111112	5	-0.00342682
3000	3434	negative selection	1	2.5	4	-0.00375454
3000	3435	negative selection	1	2.1538461538461537	4	-0.003834
3000	3436	negative selection	1	2.0408163265306127	5	-0.00255517
3000	3437	negative selection	1	1.9799999999999995	6	-0.00303048
3000	3438	negative selection	1	2	2	-0.00343529
3000	3439	negative selection	1	4	4	-0.00273831
3000	3440	negative selection	1	7	10	-0.00360507
3000	3441	negative selection	1	9	14	-0.00339435
3000	3443	negative selection	1	2	2	-0.00412348
3000	3444	negative selection	1	2.392857142857143	4	-3.74939e-4
3000	3445	negative selection	1	2.1923076923076925	7	-5.06545e-4
3000	3447	positive selection	1	3	8	0.0364072
3000	345	negative selection	1	2.5	3	-0.00366001
3000	3451	negative selection	1	2	2	-9.16205e-4
3000	3455	negative selection	1	8	11	-0.00345232
3000	3459	negative selection	1	1	1	-0.00412914
3000	3460	negative selection	1	3	3	-0.00407319
3000	3461	negative selection	1	2.5	3	-0.00407287
3000	3463	negative selection	1	2.6666666666666665	5	-0.00412005
3000	3464	positive selection	1	2.048780487804878	9	0.00328045
3000	3467	positive selection	1	5	8	0.00364779
3000	3468	negative selection	1	5	6	-0.00204066
3000	3469	negative selection	1	2	2	-0.00312108
3000	3470	positive selection	1	3.25	10	0.0487769
3000	3471	positive selection	1	2.857142857142857	6	0.0299524
3000	3472	negative selection	1	6.25	13	-0.00379421
3000	3474	negative selection	1	3.6	7	-0.00387375
3000	3476	negative selection	1	3.25	6	-0.00124564
3000	3477	negative selection	1	2.25	4	-0.00132509
3000	3479	negative selection	1	4	4	-0.00384117
3000	3482	negative selection	1	2.3157894736842106	5	-0.00395607
3000	3483	negative selection	1	2.45	7	-0.00379533
3000	3484	negative selection	1	5.5	7	-0.00413028
3000	3487	negative selection	1	3	3	-0.0030868
3000	3488	negative selection	1	3.5	7	-0.00208369
3000	3489	negative selection	1	2.5714285714285716	6	-0.00212512
3000	3490	negative selection	1	5	9	-0.00394157
3000	3491	negative selection	1	3	5	-0.00395556
3000	3494	negative selection	1	1.71875	11	-0.00292986
3000	3495	negative selection	1	1.6829268292682926	7	-0.00192365
3000	3500	negative selection	1	2.235294117647059	6	-0.00391558
3000	3501	negative selection	1	2.1333333333333333	5	-0.00377061
3000	3502	negative selection	1	1	1	-0.00413074
3000	3503	negative selection	1	1	1	-0.00413074
3000	3504	negative selection	1	1.5	3	-0.00409795
3000	3509	negative selection	1	1.8644067796610166	9	-0.00345219
3000	3510	positive selection	1	4.1	10	0.0170773
3000	3511	positive selection	1	3.230769230769231	10	0.0230398
3000	3512	positive selection	1	2.7777777777777777	9	0.0299221
3000	3513	positive selection	1	3.2857142857142856	8	0.0234317
3000	3514	negative selection	1	1.5	2	-0.00275937
3000	3515	negative selection	1	3.25	4	-0.0022557
3000	3518	negative selection	1	4.5	6	-0.00321333
3000	3519	negative selection	1	1.5	2	-0.00170378
3000	3520	negative selection	1	3	8	-0.00319744
3000	3521	negative selection	1	3.125	8	-0.00149464
3000	3524	positive selection	1	7.666666666666667	12	0.0089215
3000	3526	negative selection	1	2.9	5	-0.00383946
3000	3528	negative selection	1	8.5	10	-0.00412158
3000	3529	negative selection	1	6.333333333333333	10	-0.00411314
3000	3531	positive selection	1	3.3	6	0.0117677
3000	3532	negative selection	1	2	2	-0.00412947
3000	3533	negative selection	1	2	2	-0.00412947
3000	3536	negative selection	1	2.6666666666666665	4	-0.00410375
3000	3537	negative selection	1	3	3	-0.00409525
3000	3538	negative selection	1	1.5	2	-0.00409988
3000	3539	negative selection	1	1	1	-0.00409993
3000	3540	negative selection	1	3.5	6	-0.00410554
3000	3541	negative selection	1	4.5	6	-0.00410275999999999
3000	3542	negative selection	1	2.1176470588235294	5	-0.00245458
3000	3543	negative selection	1	2	4	-0.0024202
3000	3544	negative selection	1	2.25	3	-0.00405922
3000	3546	positive selection	1	2.45	6	0.00603181
3000	3547	positive selection	1	2.1923076923076925	6	0.0077771
3000	3548	negative selection	1	2.6	7	-0.0037373
3000	3549	negative selection	1	3.090909090909091	9	-0.00371852
3000	3551	negative selection	1	3.5	4	-0.00358222
3000	3552	negative selection	1	6.5	7	-0.00271645
3000	3553	negative selection	1	3.5	6	-0.00365907
3000	3554	positive selection	1	4.125	10	0.0231169
3000	3556	negative selection	1	2.520833333333333	10	-0.00340198
3000	3558	negative selection	1	1.5	2	-0.0040255000000000004
3000	3559	negative selection	1	1.5	2	-0.0040255000000000004
3000	3560	positive selection	1	3.6153846153846154	9	0.00903715
3000	3561	positive selection	1	5.363636363636363	11	0.00359882
3000	3562	negative selection	1	7.5	11	-0.00347241
3000	3563	negative selection	1	3.5	5	-0.00382867
3000	3564	negative selection	1	6	7	-0.00376218
3000	3566	negative selection	1	6	11	-0.00275014
3000	3568	positive selection	1	2.727272727272727	5	0.0139971
3000	3571	negative selection	1	2.8	5	-0.00226286
3000	3573	negative selection	1	2.5	3	-0.00391432
3000	3575	negative selection	1	2	2	-0.00149389
3000	3577	positive selection	1	6	18	0.00675355
3000	3578	negative selection	1	3.8	6	-0.0040937
3000	3579	negative selection	1	3	6	-0.00410414
3000	3581	positive selection	1	5.8	9	0.0139374
3000	3582	negative selection	1	2.111111111111111	6	-0.00314363
3000	3587	negative selection	1	1	1	-0.00412394
3000	3588	negative selection	1	5.333333333333333	8	-0.0038676
3000	3589	negative selection	1	2.6666666666666665	6	-0.00407883
3000	3590	negative selection	1	3.5	4	-0.00386126
3000	3593	negative selection	1	3.533333333333333	9	-0.00135043
3000	3598	negative selection	1	3	5	-0.00377652
3000	3599	negative selection	1	3.3333333333333335	4	-0.00308016
3000	3602	negative selection	1	2	3	-0.00380241
3000	3603	negative selection	1	2.6666666666666665	5	-0.00379674
3000	3604	negative selection	1	1.4782608695652173	4	-0.0032519
3000	3605	negative selection	1	1.5714285714285716	5	-0.003337
3000	3607	negative selection	1	3.142857142857143	5	-0.00381521
3000	3608	negative selection	1	4.416666666666667	12	-0.00352122
3000	3609	negative selection	1	4.538461538461538	12	-0.00294769
3000	3611	negative selection	1	2.088235294117647	8	-7.25382e-4
3000	3612	positive selection	1	6.8	20	0.00307616
3000	3613	positive selection	1	4.4	12	0.00323449
3000	3614	negative selection	1	3.6	5	-0.00402809
3000	3617	negative selection	1	3.3333333333333335	4	-0.00407678
3000	3619	negative selection	1	2.5	3	-0.00412725
3000	3623	negative selection	1	4	8	-8.76582e-4
3000	3624	negative selection	1	2.6666666666666665	4	-0.00292906
3000	3625	negative selection	1	3	5	-0.00299826
3000	3626	negative selection	1	5	9	-0.00346658
3000	3628	negative selection	1	6.818181818181818	19	-0.00402238
3000	3631	negative selection	1	2.142857142857143	7	-0.00384871
3000	3632	negative selection	1	5.333333333333333	10	-0.00132005
3000	3634	positive selection	1	1.8846153846153846	5	0.00457954
3000	3636	negative selection	1	2.782608695652174	8	-0.00214299
3000	3637	negative selection	1	2.8	7	-0.00308071
3000	3645	negative selection	1	1	1	-0.00411256
3000	3648	negative selection	1	2.2105263157894735	4	-0.00183593
3000	3654	negative selection	1	3.166666666666667	9	-0.00344051
3000	3655	negative selection	1	2.909090909090909	13	-0.00354562
3000	3657	negative selection	1	2.6666666666666665	3	-0.00412012
3000	3658	negative selection	1	1.8888888888888886	10	-0.00257164
3000	3659	negative selection	1	1.9591836734693875	7	-5.19702e-4
3000	3660	negative selection	1	5	5	-0.00401193
3000	3662	negative selection	1	1.5	2	-0.0040686
3000	3663	negative selection	1	1.5	2	-0.0040686
3000	3665	negative selection	1	8.5	16	-0.00216666
3000	3666	positive selection	1	4	12	0.00379682
3000	3667	negative selection	1	2.8	6	-0.00212373
3000	3668	positive selection	1	2.333333333333333	9	0.00518537
3000	3669	positive selection	1	2.7	7	0.0108801
3000	367	negative selection	1	2	2	-0.0040767
3000	3671	positive selection	1	5.428571428571429	10	0.00134358
3000	3673	negative selection	1	3.272727272727273	7	-0.00301693
3000	3674	positive selection	1	2.5	6	0.0090152
3000	3675	positive selection	1	3.5	6	0.00909479
3000	3676	positive selection	1	2.391304347826087	8	0.00178265
3000	3677	negative selection	1	2.4545454545454546	6	-4.36319e-4
3000	3678	negative selection	1	3.25	8	-0.00351076
3000	3679	negative selection	1	4.25	7	-0.0026735
3000	3680	negative selection	1	4.333333333333333	7	-0.00408622
3000	3681	negative selection	1	5.666666666666667	6	-0.00400504
3000	3682	negative selection	1	4	6	-0.00408375
3000	3684	positive selection	1	1.85	4	0.00147391
3000	3688	negative selection	1	9	9	-0.00401879
3000	3689	negative selection	1	2.3333333333333335	5	-0.00406918
3000	3691	negative selection	1	1.7454545454545454	8	-0.00333819
3000	3692	negative selection	1	12.5	13	-0.00156211
3000	3694	negative selection	1	2.6666666666666665	4	-0.00395411
3000	3695	negative selection	1	7.333333333333333	14	-0.00390637
3000	3697	negative selection	1	2	2	-0.00411565
3000	3698	negative selection	1	4	7	-0.00397827
3000	3699	negative selection	1	2.3333333333333335	3	-0.00401991
[truncated: 6,659 more rows]
