# Supplementary material for: Cell-cycle dependent DNA repair and replication unifies patterns of chromosome instability
Source: Nat Commun. 2025 Mar 28;16:3033. doi: 10.1038/s41467-025-58245-z (PMC11953314; doi:10.1038/s41467-025-58245-z)
Supplement: Supplementary file 9 — Source Data [file 41467_2025_58245_MOESM9_ESM.zip › Source Data/SupplementaryFig23_sim_abc_sample2549320.tsv]

real_rDSB	real_frac	real_wgd	real_fusion	real_ecdna	sample	dsb_rate	frac_unrepaired	wgd	fusion	ecdna	diff_dsb	diff_frac	diff_wgd	diff_fusion	diff_ecdna	prop_diff_dsb	prop_diff_frac	prop_diff_wgd	prop_diff_fusion	prop_diff_ecdna
30	0.3	0.3	22	5.7	18124873578786528479	37.35116956719889	0.22710115689893726	0.19042005520988942	21.83222222222222	10.4236	7.3511695671988875	-0.07289884310106273	-0.10957994479011057	-0.16777777777777914	4.7236	0.24503898557329626	-0.2429961436702091	-0.36526648263370193	-0.007626262626262688	0.8287017543859649
30	0.3	0.3	26.666666666666668	8.2	11485016002834869561	36.38804484413607	0.26025896450587094	0.1504616002698126	23.983555555555554	10.1288	6.388044844136068	-0.03974103549412905	-0.1495383997301874	-2.6831111111111134	1.9288000000000007	0.21293482813786896	-0.1324701183137635	-0.498461332433958	-0.10061666666666674	0.23521951219512205
30	0.3	0.3	28.333333333333332	7.3	11147932834456310800	27.498937764774183	0.3208311643355826	0.6489874703074684	25.552	8.4396	-2.5010622352258167	0.02083116433558263	0.3489874703074684	-2.7813333333333325	1.1396000000000006	-0.08336874117419389	0.0694372144519421	1.1632915676915614	-0.09816470588235292	0.15610958904109598
30	0.3	0.3	31.88888888888889	7.5	11748244283575436151	35.633103922878426	0.3210189653380244	0.6045112818771781	33.35444444444445	12.0594	5.633103922878426	0.021018965338024387	0.3045112818771781	1.4655555555555573	4.5594	0.1877701307626142	0.07006321779341462	1.0150376062572604	0.04595818815331016	0.60792
30	0.3	0.3	34.55555555555556	10.1	11742282107898454986	38.59569046510197	0.2968754777621628	0.27161528217693137	30.24577777777778	12.3588	8.595690465101967	-0.003124522237837213	-0.028384717823068617	-4.309777777777779	2.258800000000001	0.2865230155033989	-0.010415074126124043	-0.09461572607689539	-0.12472025723472671	0.22364356435643573
30	0.3	0.3	35.22222222222222	13.1	2341760013093061316	40.017827957693726	0.22293481792152692	0.632597017686869	24.696	12.1062	10.017827957693726	-0.07706518207847307	0.33259701768686906	-10.52622222222222	-0.9938000000000002	0.3339275985897909	-0.2568839402615769	1.108656725622897	-0.29885173501577283	-0.07586259541984734
30	0.3	0.3	35.888888888888886	7.2	7359145053145000654	24.59719512063629	0.3351922771566508	0.6652678534692978	24.49888888888889	7.7058	-5.4028048793637105	0.0351922771566508	0.36526785346929785	-11.389999999999997	0.5057999999999998	-0.18009349597879035	0.11730759052216932	1.2175595115643263	-0.3173684210526315	0.07024999999999997
30	0.3	0.3	41.22222222222222	9.7	8481378597131254146	34.998608229140736	0.3972887246123312	0.6187778165760051	39.30244444444445	13.4668	4.998608229140736	0.09728872461233123	0.31877781657600507	-1.9197777777777745	3.7668	0.1666202743046912	0.3242957487077708	1.0625927219200169	-0.04657142857142849	0.38832989690721653
30	0.3	0.3	41.888888888888886	11.4	8369192312548695998	37.38948655309614	0.37682060712988064	0.6617488460762949	39.592888888888886	14.0556	7.389486553096141	0.07682060712988065	0.3617488460762949	-2.2959999999999994	2.6555999999999997	0.24631621843653803	0.2560686904329355	1.2058294869209831	-0.05481167108753315	0.2329473684210526
30	0.3	0.3	49.77777777777778	13.2	506323626409874904	34.63666897378867	0.40312948019130945	0.6502661730274438	40.132222222222225	13.2716	4.636668973788673	0.10312948019130946	0.35026617302744384	-9.645555555555553	0.07160000000000011	0.15455563245962242	0.3437649339710316	1.1675539100914796	-0.19377232142857137	0.005424242424242433
30	0.3	0.5	29.77777777777778	8.9	10894714493042237555	40.70986425332707	0.20776471146548528	0.6247511287702724	23.393333333333334	11.511	10.70986425332707	-0.09223528853451471	0.12475112877027239	-6.384444444444444	2.610999999999999	0.3569954751109023	-0.3074509617817157	0.24950225754054478	-0.21440298507462685	0.2933707865168538
30	0.3	0.5	33.666666666666664	7.4	1201454950476847481	25.652674020639925	0.3167967287213861	0.6390150391199179	24.648	7.932	-4.347325979360075	0.0167967287213861	0.13901503911991786	-9.018666666666665	0.532	-0.14491086597866917	0.05598909573795367	0.2780300782398357	-0.26788118811881184	0.0718918918918919
30	0.3	0.5	34.888888888888886	6.3	17776646656336809311	34.15952163059977	0.29000079926762445	0.625138295089892	29.310666666666666	11.1308	4.1595216305997695	-0.009999200732375535	0.12513829508989205	-5.5782222222222195	4.830800000000001	0.13865072101999232	-0.03333066910791845	0.2502765901797841	-0.1598853503184713	0.7667936507936509
30	0.3	0.5	36.333333333333336	5.3	15146316470955285725	25.8027362769742	0.3232992019481504	0.6657847062488482	25.856666666666666	8.2376	-4.197263723025799	0.02329920194815044	0.16578470624884822	-10.47666666666667	2.9376000000000007	-0.13990879076752663	0.0776640064938348	0.33156941249769645	-0.2883486238532111	0.5542641509433963
30	0.3	0.5	36.666666666666664	10	12220323626262996156	23.67672850071386	0.44220364430731846	0.42910602917573437	30.298	8.9064	-6.32327149928614	0.14220364430731847	-0.07089397082426563	-6.368666666666666	-1.0936000000000003	-0.2107757166428713	0.4740121476910616	-0.14178794164853126	-0.1736909090909091	-0.10936000000000004
30	0.3	0.5	37.22222222222222	10.1	16736317068429739309	29.577206778796793	0.3000045974930111	0.6568071832123868	26.301555555555556	9.1436	-0.4227932212032073	4.597493011126996e-6	0.15680718321238685	-10.920666666666666	-0.9564000000000004	-0.014093107373440243	1.5324976703756654e-5	0.3136143664247737	-0.2933910447761194	-0.09469306930693074
30	0.3	0.5	39.77777777777778	7.2	13159119188252382339	31.98907165023268	0.36236294810214803	0.6550668626535829	32.885777777777776	11.4954	1.989071650232681	0.06236294810214804	0.15506686265358294	-6.892000000000003	4.2954	0.06630238834108937	0.20787649367382682	0.3101337253071659	-0.17326256983240232	0.5965833333333334
30	0.3	0.5	41.888888888888886	10	12680071320308678033	27.606126523218236	0.37808792990771445	0.6584636336783215	31.10088888888889	9.4982	-2.3938734767817635	0.07808792990771446	0.1584636336783215	-10.787999999999997	-0.5017999999999994	-0.07979578255939211	0.26029309969238157	0.316927267356643	-0.2575384615384615	-0.05017999999999993
30	0.3	0.5	41.888888888888886	11.9	4141561016948221993	34.96296540016987	0.31127485834779417	0.6493020505579985	31.386444444444443	11.4694	4.962965400169871	0.011274858347794181	0.1493020505579985	-10.502444444444443	-0.4306000000000001	0.16543218000566237	0.03758286115931394	0.298604101115997	-0.2507214854111406	-0.03618487394957984
30	0.3	0.5	43.333333333333336	12.8	2102111414347956246	38.27512685957178	0.36057520445060276	0.6313769333114967	39.38311111111111	14.5622	8.275126859571778	0.06057520445060277	0.1313769333114967	-3.950222222222223	1.7622	0.2758375619857259	0.2019173481686759	0.2627538666229934	-0.09115897435897437	0.137671875
