# Supplementary material for: Cell-cycle dependent DNA repair and replication unifies patterns of chromosome instability
Source: Nat Commun. 2025 Mar 28;16:3033. doi: 10.1038/s41467-025-58245-z (PMC11953314; doi:10.1038/s41467-025-58245-z)
Supplement: Supplementary file 9 — Source Data [file 41467_2025_58245_MOESM9_ESM.zip › Source Data/SupplementaryFig17-18_epsilon_sim_all.tsv]

index	epsilon	real_rDSB	real_frac	real_wgd	seed	nsim	acceptance_ratio
1	0.4746355699743408	30	0.1	0.5	10026232698889054493	4434	0.1128
2	0.2206371758664236	30	0.1	0.5	10026232698889054493	4434	0.1128
3	0.2	30	0.1	0.5	10026232698889054493	4434	0.1128
1	0.4696182759521239	10	0.5	0.5	10029073882863849109	12231	0.0409
2	0.3708137309459528	10	0.5	0.5	10029073882863849109	12231	0.0409
3	0.262625121584528	10	0.5	0.5	10029073882863849109	12231	0.0409
4	0.2	10	0.5	0.5	10029073882863849109	12231	0.0409
1	0.9636275417655088	10	0.3	0.3	10057473354187497606	40585	0.0123
2	0.5992945851075551	10	0.3	0.3	10057473354187497606	40585	0.0123
3	0.44766764604319015	10	0.3	0.3	10057473354187497606	40585	0.0123
4	0.3291880984044792	10	0.3	0.3	10057473354187497606	40585	0.0123
5	0.23931507099657337	10	0.3	0.3	10057473354187497606	40585	0.0123
6	0.2	10	0.3	0.3	10057473354187497606	40585	0.0123
1	0.35495387964990804	10	0.5	0.5	1018764768173046119	14030	0.0356
2	0.27440924064248634	10	0.5	0.5	1018764768173046119	14030	0.0356
3	0.2290905171894884	10	0.5	0.5	1018764768173046119	14030	0.0356
4	0.2	10	0.5	0.5	1018764768173046119	14030	0.0356
1	0.3623879929404728	30	0.5	0.5	10408338707657807502	11286	0.0443
2	0.2688771488658315	30	0.5	0.5	10408338707657807502	11286	0.0443
3	0.2384781490198973	30	0.5	0.5	10408338707657807502	11286	0.0443
4	0.2	30	0.5	0.5	10408338707657807502	11286	0.0443
1	0.6567521459039954	10	0.1	0.5	10542231547172618047	37360	0.0134
2	0.4752069732092471	10	0.1	0.5	10542231547172618047	37360	0.0134
3	0.34366323675148747	10	0.1	0.5	10542231547172618047	37360	0.0134
4	0.2589819493432725	10	0.1	0.5	10542231547172618047	37360	0.0134
5	0.21245320039566637	10	0.1	0.5	10542231547172618047	37360	0.0134
6	0.2	10	0.1	0.5	10542231547172618047	37360	0.0134
1	0.5826173315560004	10	0.1	0.3	10575816457618997273	45817	0.0109
2	0.4345101664179812	10	0.1	0.3	10575816457618997273	45817	0.0109
3	0.3120066894163164	10	0.1	0.3	10575816457618997273	45817	0.0109
4	0.24499508714715876	10	0.1	0.3	10575816457618997273	45817	0.0109
5	0.200775210439846	10	0.1	0.3	10575816457618997273	45817	0.0109
6	0.2	10	0.1	0.3	10575816457618997273	45817	0.0109
1	0.6794779355420401	10	0.1	0.1	1075695649852187248	84721	0.0059
2	0.4952557044451215	10	0.1	0.1	1075695649852187248	84721	0.0059
3	0.380224215920125	10	0.1	0.1	1075695649852187248	84721	0.0059
4	0.2999875785577873	10	0.1	0.1	1075695649852187248	84721	0.0059
5	0.2526357856602051	10	0.1	0.1	1075695649852187248	84721	0.0059
6	0.2153180160317237	10	0.1	0.1	1075695649852187248	84721	0.0059
7	0.2	10	0.1	0.1	1075695649852187248	84721	0.0059
1	0.3557976148612408	30	0.3	0.5	10777061835405240830	1996	0.2505
2	0.2	30	0.3	0.5	10777061835405240830	1996	0.2505
1	0.9283998779189252	10	0.3	0.1	10783968643719392298	109305	0.0046
2	0.5758349715884268	10	0.3	0.1	10783968643719392298	109305	0.0046
3	0.4203861679251284	10	0.3	0.1	10783968643719392298	109305	0.0046
4	0.3061206480039266	10	0.3	0.1	10783968643719392298	109305	0.0046
5	0.2448086925052365	10	0.3	0.1	10783968643719392298	109305	0.0046
6	0.20462156876050944	10	0.3	0.1	10783968643719392298	109305	0.0046
7	0.2	10	0.3	0.1	10783968643719392298	109305	0.0046
1	0.5002836415477572	30	0.1	0.5	10922412576283175564	4400	0.1136
2	0.2628664080499249	30	0.1	0.5	10922412576283175564	4400	0.1136
3	0.2	30	0.1	0.5	10922412576283175564	4400	0.1136
1	0.7617740800074587	10	0.5	0.1	10949173304617603006	113507	0.0044
2	0.5303200367794704	10	0.5	0.1	10949173304617603006	113507	0.0044
3	0.424476577788449	10	0.5	0.1	10949173304617603006	113507	0.0044
4	0.3444488594917672	10	0.5	0.1	10949173304617603006	113507	0.0044
5	0.27280882607570656	10	0.5	0.1	10949173304617603006	113507	0.0044
6	0.21889167953301109	10	0.5	0.1	10949173304617603006	113507	0.0044
7	0.2	10	0.5	0.1	10949173304617603006	113507	0.0044
1	0.42085593076694977	30	0.3	0.3	10971538593193086901	4011	0.1247
2	0.213165030293986	30	0.3	0.3	10971538593193086901	4011	0.1247
3	0.2	30	0.3	0.3	10971538593193086901	4011	0.1247
1	0.497700380927872	10	0.3	0.5	11035630404392956824	28296	0.0177
2	0.37442270623656576	10	0.3	0.5	11035630404392956824	28296	0.0177
3	0.27464993091107254	10	0.3	0.5	11035630404392956824	28296	0.0177
4	0.2205228491508205	10	0.3	0.5	11035630404392956824	28296	0.0177
5	0.2	10	0.3	0.5	11035630404392956824	28296	0.0177
1	0.552671754199924	30	0.3	0.3	11036707022444811867	13928	0.0359
2	0.4171749638205473	30	0.3	0.3	11036707022444811867	13928	0.0359
3	0.25651036118161147	30	0.3	0.3	11036707022444811867	13928	0.0359
4	0.2	30	0.3	0.3	11036707022444811867	13928	0.0359
1	0.9203301073186864	10	0.5	0.1	11157612679401964535	34624	0.0144
2	0.6003507699854409	10	0.5	0.1	11157612679401964535	34624	0.0144
3	0.4592627792635184	10	0.5	0.1	11157612679401964535	34624	0.0144
4	0.3273051846037526	10	0.5	0.1	11157612679401964535	34624	0.0144
5	0.2441043851051331	10	0.5	0.1	11157612679401964535	34624	0.0144
6	0.2	10	0.5	0.1	11157612679401964535	34624	0.0144
1	0.3682492680030704	30	0.5	0.3	11160396869842711429	14990	0.0334
2	0.2791712704431142	30	0.5	0.3	11160396869842711429	14990	0.0334
3	0.23545154474329244	30	0.5	0.3	11160396869842711429	14990	0.0334
4	0.2	30	0.5	0.3	11160396869842711429	14990	0.0334
1	1.0677216858135448	10	0.1	0.1	11181153582972838086	59952	0.0083
2	0.7485788906143065	10	0.1	0.1	11181153582972838086	59952	0.0083
3	0.5195399719288247	10	0.1	0.1	11181153582972838086	59952	0.0083
4	0.3694813952915704	10	0.1	0.1	11181153582972838086	59952	0.0083
5	0.2819348719471991	10	0.1	0.1	11181153582972838086	59952	0.0083
6	0.2283627371076979	10	0.1	0.1	11181153582972838086	59952	0.0083
7	0.2	10	0.1	0.1	11181153582972838086	59952	0.0083
1	0.3554677205645121	30	0.5	0.5	11308509102959604715	1882	0.2657
2	0.2	30	0.5	0.5	11308509102959604715	1882	0.2657
1	1.0113698760688548	30	0.1	0.1	1137756424047204366	14751	0.0339
2	0.6270459478235977	30	0.1	0.1	1137756424047204366	14751	0.0339
3	0.35137122649935254	30	0.1	0.1	1137756424047204366	14751	0.0339
4	0.21413165056229935	30	0.1	0.1	1137756424047204366	14751	0.0339
5	0.2	30	0.1	0.1	1137756424047204366	14751	0.0339
1	0.6128657319988929	30	0.1	0.3	11415728879793730942	31034	0.0161
2	0.4808840885421643	30	0.1	0.3	11415728879793730942	31034	0.0161
3	0.31947479500162845	30	0.1	0.3	11415728879793730942	31034	0.0161
4	0.2365223132119812	30	0.1	0.3	11415728879793730942	31034	0.0161
5	0.2	30	0.1	0.3	11415728879793730942	31034	0.0161
1	0.945571429823294	10	0.5	0.3	11652958575247423286	22339	0.0224
2	0.4227619993239741	10	0.5	0.3	11652958575247423286	22339	0.0224
3	0.2714552101986567	10	0.5	0.3	11652958575247423286	22339	0.0224
4	0.21019847804846656	10	0.5	0.3	11652958575247423286	22339	0.0224
5	0.2	10	0.5	0.3	11652958575247423286	22339	0.0224
1	0.5297422636802278	10	0.3	0.3	11787413052597719861	11079	0.0451
2	0.3229621111324787	10	0.3	0.3	11787413052597719861	11079	0.0451
3	0.24101453924778837	10	0.3	0.3	11787413052597719861	11079	0.0451
4	0.2	10	0.3	0.3	11787413052597719861	11079	0.0451
1	1.0132978003467163	10	0.5	0.3	11892086322614729237	20015	0.025
2	0.4867173742460614	10	0.5	0.3	11892086322614729237	20015	0.025
3	0.3139971365906517	10	0.5	0.3	11892086322614729237	20015	0.025
4	0.24153183810334988	10	0.5	0.3	11892086322614729237	20015	0.025
5	0.2	10	0.5	0.3	11892086322614729237	20015	0.025
1	0.692413240628543	10	0.1	0.5	12046681369341376645	82117	0.0061
2	0.4728877949170404	10	0.1	0.5	12046681369341376645	82117	0.0061
3	0.3611517305646003	10	0.1	0.5	12046681369341376645	82117	0.0061
4	0.28697059143044445	10	0.1	0.5	12046681369341376645	82117	0.0061
5	0.24559742924024647	10	0.1	0.5	12046681369341376645	82117	0.0061
6	0.2137605772688521	10	0.1	0.5	12046681369341376645	82117	0.0061
7	0.2	10	0.1	0.5	12046681369341376645	82117	0.0061
1	0.922198711120757	30	0.5	0.1	12128423047001381398	10621	0.0471
2	0.3907266278498913	30	0.5	0.1	12128423047001381398	10621	0.0471
3	0.21188482876845588	30	0.5	0.1	12128423047001381398	10621	0.0471
4	0.2	30	0.5	0.1	12128423047001381398	10621	0.0471
1	0.5938434316937078	10	0.3	0.3	12159515859739884979	130068	0.0038
2	0.4419933095982276	10	0.3	0.3	12159515859739884979	130068	0.0038
3	0.3476513554159897	10	0.3	0.3	12159515859739884979	130068	0.0038
4	0.2958611528760135	10	0.3	0.3	12159515859739884979	130068	0.0038
5	0.25885245451577704	10	0.3	0.3	12159515859739884979	130068	0.0038
6	0.21815727535298385	10	0.3	0.3	12159515859739884979	130068	0.0038
7	0.2	10	0.3	0.3	12159515859739884979	130068	0.0038
1	0.8142682514659647	30	0.5	0.1	12481291974421467646	5502	0.0909
2	0.34376436813399297	30	0.5	0.1	12481291974421467646	5502	0.0909
3	0.2	30	0.5	0.1	12481291974421467646	5502	0.0909
1	0.5488700280166313	30	0.1	0.5	12526853901429184049	50316	0.0099
2	0.33088878272276	30	0.1	0.5	12526853901429184049	50316	0.0099
3	0.2584699828758208	30	0.1	0.5	12526853901429184049	50316	0.0099
4	0.22818061756235328	30	0.1	0.5	12526853901429184049	50316	0.0099
5	0.20664338408574784	30	0.1	0.5	12526853901429184049	50316	0.0099
6	0.2	30	0.1	0.5	12526853901429184049	50316	0.0099
1	0.7708361272549161	30	0.5	0.1	12540931993414624271	10959	0.0456
2	0.3538787172358028	30	0.5	0.1	12540931993414624271	10959	0.0456
3	0.22432321427661336	30	0.5	0.1	12540931993414624271	10959	0.0456
4	0.2	30	0.5	0.1	12540931993414624271	10959	0.0456
1	0.5439341331043106	30	0.5	0.3	12542784023943980763	14086	0.0355
2	0.4112307659870436	30	0.5	0.3	12542784023943980763	14086	0.0355
3	0.25749612313242165	30	0.5	0.3	12542784023943980763	14086	0.0355
4	0.2	30	0.5	0.3	12542784023943980763	14086	0.0355
1	0.90657881946902	30	0.3	0.1	12865731978326328116	11528	0.0434
2	0.4144256267507578	30	0.3	0.1	12865731978326328116	11528	0.0434
3	0.24323575230913988	30	0.3	0.1	12865731978326328116	11528	0.0434
4	0.2	30	0.3	0.1	12865731978326328116	11528	0.0434
1	0.574215908941043	10	0.3	0.3	12873680240993408836	19768	0.0253
2	0.437370587670333	10	0.3	0.3	12873680240993408836	19768	0.0253
3	0.314291554838599	10	0.3	0.3	12873680240993408836	19768	0.0253
4	0.2374152176469472	10	0.3	0.3	12873680240993408836	19768	0.0253
5	0.2	10	0.3	0.3	12873680240993408836	19768	0.0253
1	0.7153964029350566	10	0.1	0.3	13027808727837877313	33635	0.0149
2	0.5415945127805164	10	0.1	0.3	13027808727837877313	33635	0.0149
3	0.37578041351510594	10	0.1	0.3	13027808727837877313	33635	0.0149
4	0.2778084227953818	10	0.1	0.3	13027808727837877313	33635	0.0149
5	0.22546049678048977	10	0.1	0.3	13027808727837877313	33635	0.0149
6	0.2	10	0.1	0.3	13027808727837877313	33635	0.0149
1	1.0338382210974173	10	0.1	0.1	13078838299605741877	34261	0.0146
2	0.633536151607826	10	0.1	0.1	13078838299605741877	34261	0.0146
3	0.39865181686465656	10	0.1	0.1	13078838299605741877	34261	0.0146
4	0.2821742410584224	10	0.1	0.1	13078838299605741877	34261	0.0146
5	0.21679794131569577	10	0.1	0.1	13078838299605741877	34261	0.0146
6	0.2	10	0.1	0.1	13078838299605741877	34261	0.0146
1	0.3432447639396193	30	0.5	0.5	13095464885589166655	1825	0.274
2	0.2	30	0.5	0.5	13095464885589166655	1825	0.274
1	0.7825687369844727	10	0.3	0.1	1311948420552619021	143757	0.0035
2	0.5232846908366823	10	0.3	0.1	1311948420552619021	143757	0.0035
3	0.402663445499565	10	0.3	0.1	1311948420552619021	143757	0.0035
4	0.32267305358080606	10	0.3	0.1	1311948420552619021	143757	0.0035
5	0.2682862850815543	10	0.3	0.1	1311948420552619021	143757	0.0035
6	0.22750201956801852	10	0.3	0.1	1311948420552619021	143757	0.0035
7	0.2	10	0.3	0.1	1311948420552619021	143757	0.0035
1	0.5538992596183233	30	0.3	0.1	13122689051676666422	12706	0.0394
2	0.432965135282172	30	0.3	0.1	13122689051676666422	12706	0.0394
3	0.2672805393711171	30	0.3	0.1	13122689051676666422	12706	0.0394
4	0.2	30	0.3	0.1	13122689051676666422	12706	0.0394
1	0.6593330854823592	30	0.1	0.3	1317011315598254458	28627	0.0175
2	0.44616385165903466	30	0.1	0.3	1317011315598254458	28627	0.0175
3	0.30109387535608606	30	0.1	0.3	1317011315598254458	28627	0.0175
4	0.218957772304788	30	0.1	0.3	1317011315598254458	28627	0.0175
5	0.2	30	0.1	0.3	1317011315598254458	28627	0.0175
1	0.7489971618706821	10	0.1	0.5	13186811982616024320	28376	0.0176
2	0.5289377866539984	10	0.1	0.5	13186811982616024320	28376	0.0176
3	0.37950410352378455	10	0.1	0.5	13186811982616024320	28376	0.0176
4	0.28146675068790805	10	0.1	0.5	13186811982616024320	28376	0.0176
5	0.2275195019532996	10	0.1	0.5	13186811982616024320	28376	0.0176
6	0.2	10	0.1	0.5	13186811982616024320	28376	0.0176
1	0.6738483268272033	10	0.1	0.5	13222476142852136858	32727	0.0153
2	0.4461986076363458	10	0.1	0.5	13222476142852136858	32727	0.0153
3	0.3268255256369116	10	0.1	0.5	13222476142852136858	32727	0.0153
4	0.2501070010198004	10	0.1	0.5	13222476142852136858	32727	0.0153
5	0.2045456215909236	10	0.1	0.5	13222476142852136858	32727	0.0153
6	0.2	10	0.1	0.5	13222476142852136858	32727	0.0153
1	0.4027357744283882	10	0.5	0.3	13274726779479320718	28961	0.0173
2	0.29433849779290333	10	0.5	0.3	13274726779479320718	28961	0.0173
3	0.2448819874938837	10	0.5	0.3	13274726779479320718	28961	0.0173
4	0.20404033687352915	10	0.5	0.3	13274726779479320718	28961	0.0173
5	0.2	10	0.5	0.3	13274726779479320718	28961	0.0173
1	0.366895076312006	30	0.3	0.5	13293783872394546526	1888	0.2648
2	0.2	30	0.3	0.5	13293783872394546526	1888	0.2648
1	0.3487956187059708	30	0.3	0.5	132960611360069464	1912	0.2615
2	0.2	30	0.3	0.5	132960611360069464	1912	0.2615
1	0.349684271349761	30	0.3	0.5	13476739342908758047	1830	0.2732
2	0.2	30	0.3	0.5	13476739342908758047	1830	0.2732
1	0.9326736332628563	30	0.1	0.1	13810748291253281081	14762	0.0339
2	0.6091024980212472	30	0.1	0.1	13810748291253281081	14762	0.0339
3	0.3358929920379653	30	0.1	0.1	13810748291253281081	14762	0.0339
4	0.21828579741817	30	0.1	0.1	13810748291253281081	14762	0.0339
5	0.2	30	0.1	0.1	13810748291253281081	14762	0.0339
1	0.3930273554444246	10	0.5	0.3	13860729752513797875	15700	0.0318
2	0.2790614219460223	10	0.5	0.3	13860729752513797875	15700	0.0318
3	0.21676441354592887	10	0.5	0.3	13860729752513797875	15700	0.0318
4	0.2	10	0.5	0.3	13860729752513797875	15700	0.0318
1	0.9326829215430248	10	0.3	0.1	1388955541971874988	91041	0.0055
2	0.5381653293030044	10	0.3	0.1	1388955541971874988	91041	0.0055
3	0.41361838617572527	10	0.3	0.1	1388955541971874988	91041	0.0055
4	0.3232689475557935	10	0.3	0.1	1388955541971874988	91041	0.0055
5	0.26120884115811144	10	0.3	0.1	1388955541971874988	91041	0.0055
6	0.223157081915855	10	0.3	0.1	1388955541971874988	91041	0.0055
7	0.2	10	0.3	0.1	1388955541971874988	91041	0.0055
1	0.3216409399497406	30	0.5	0.5	14357051485996962506	2041	0.245
2	0.2	30	0.5	0.5	14357051485996962506	2041	0.245
1	0.5345753535813076	10	0.5	0.5	14362879418527211751	21999	0.0227
2	0.4198592632592504	10	0.5	0.5	14362879418527211751	21999	0.0227
3	0.3105444508824787	10	0.5	0.5	14362879418527211751	21999	0.0227
4	0.22753166968157257	10	0.5	0.5	14362879418527211751	21999	0.0227
5	0.2	10	0.5	0.5	14362879418527211751	21999	0.0227
1	0.38800843350467074	30	0.3	0.5	1438995816596189165	1964	0.2546
2	0.2	30	0.3	0.5	1438995816596189165	1964	0.2546
1	0.9969470688922468	10	0.5	0.1	14484409694259021589	181046	0.0028
2	0.6252556325305529	10	0.5	0.1	14484409694259021589	181046	0.0028
3	0.49440141841987634	10	0.5	0.1	14484409694259021589	181046	0.0028
4	0.3667231879257704	10	0.5	0.1	14484409694259021589	181046	0.0028
5	0.29803998039309	10	0.5	0.1	14484409694259021589	181046	0.0028
6	0.2463232013262207	10	0.5	0.1	14484409694259021589	181046	0.0028
7	0.21251706304562376	10	0.5	0.1	14484409694259021589	181046	0.0028
8	0.2	10	0.5	0.1	14484409694259021589	181046	0.0028
1	0.6598939801625009	30	0.5	0.1	14745094755072719917	13495	0.0371
2	0.3435961347235416	30	0.5	0.1	14745094755072719917	13495	0.0371
3	0.24152419052004115	30	0.5	0.1	14745094755072719917	13495	0.0371
4	0.2	30	0.5	0.1	14745094755072719917	13495	0.0371
1	0.5120621424274472	30	0.1	0.5	14835862083552975351	4482	0.1116
2	0.27292581465906285	30	0.1	0.5	14835862083552975351	4482	0.1116
3	0.2	30	0.1	0.5	14835862083552975351	4482	0.1116
1	0.31363241057557895	30	0.5	0.3	15063113838409907955	1927	0.2595
2	0.2	30	0.5	0.3	15063113838409907955	1927	0.2595
1	0.618723333656064	30	0.5	0.1	15145801495365410175	15660	0.0319
2	0.37853974031770327	30	0.5	0.1	15145801495365410175	15660	0.0319
3	0.23579003538961765	30	0.5	0.1	15145801495365410175	15660	0.0319
4	0.2	30	0.5	0.1	15145801495365410175	15660	0.0319
1	0.7250705343382176	30	0.3	0.1	1520817947475022445	11460	0.0436
2	0.4063965334000949	30	0.3	0.1	1520817947475022445	11460	0.0436
3	0.281346079375952	30	0.3	0.1	1520817947475022445	11460	0.0436
4	0.2	30	0.3	0.1	1520817947475022445	11460	0.0436
1	0.780679815648904	10	0.5	0.1	15240965955958225907	133456	0.0037
2	0.5945254253326684	10	0.5	0.1	15240965955958225907	133456	0.0037
3	0.44935515679032856	10	0.5	0.1	15240965955958225907	133456	0.0037
4	0.3443905241185228	10	0.5	0.1	15240965955958225907	133456	0.0037
5	0.2712179279001585	10	0.5	0.1	15240965955958225907	133456	0.0037
6	0.22066538503131344	10	0.5	0.1	15240965955958225907	133456	0.0037
7	0.2	10	0.5	0.1	15240965955958225907	133456	0.0037
1	1.0184004808999192	30	0.1	0.1	15307360648536822761	16643	0.03
2	0.5840528988245371	30	0.1	0.1	15307360648536822761	16643	0.03
3	0.3455134014381277	30	0.1	0.1	15307360648536822761	16643	0.03
4	0.23328337809132643	30	0.1	0.1	15307360648536822761	16643	0.03
5	0.2	30	0.1	0.1	15307360648536822761	16643	0.03
1	0.5579181786634284	30	0.3	0.3	15508672556016294740	13949	0.0358
2	0.41885187502301546	30	0.3	0.3	15508672556016294740	13949	0.0358
3	0.26550487472186	30	0.3	0.3	15508672556016294740	13949	0.0358
4	0.2	30	0.3	0.3	15508672556016294740	13949	0.0358
1	0.8873249742739199	10	0.5	0.1	15687300505552018711	47183	0.0106
2	0.49409776546044615	10	0.5	0.1	15687300505552018711	47183	0.0106
3	0.36685647079689726	10	0.5	0.1	15687300505552018711	47183	0.0106
4	0.2830328999887684	10	0.5	0.1	15687300505552018711	47183	0.0106
5	0.2271939542499148	10	0.5	0.1	15687300505552018711	47183	0.0106
6	0.2	10	0.5	0.1	15687300505552018711	47183	0.0106
1	0.7396739314382962	30	0.5	0.5	15692608663021485735	10709	0.0467
2	0.3635498019301559	30	0.5	0.5	15692608663021485735	10709	0.0467
3	0.25491482779297864	30	0.5	0.5	15692608663021485735	10709	0.0467
4	0.2	30	0.5	0.5	15692608663021485735	10709	0.0467
1	0.3595873045733156	30	0.1	0.5	15813531646628356918	2241	0.2231
2	0.2	30	0.1	0.5	15813531646628356918	2241	0.2231
1	0.4751574292492416	10	0.3	0.5	15834970782628597429	50099	0.01
2	0.3590631627629317	10	0.3	0.5	15834970782628597429	50099	0.01
3	0.27794929784072964	10	0.3	0.5	15834970782628597429	50099	0.01
4	0.23085034547092093	10	0.3	0.5	15834970782628597429	50099	0.01
5	0.20227530930918544	10	0.3	0.5	15834970782628597429	50099	0.01
6	0.2	10	0.3	0.5	15834970782628597429	50099	0.01
1	0.4712736026876435	30	0.1	0.5	15855234109714782095	4164	0.1201
2	0.22677910932006712	30	0.1	0.5	15855234109714782095	4164	0.1201
3	0.2	30	0.1	0.5	15855234109714782095	4164	0.1201
1	0.430407711915738	10	0.5	0.1	15871397851859897950	24707	0.0202
2	0.3438193234610256	10	0.5	0.1	15871397851859897950	24707	0.0202
3	0.2673997980999452	10	0.5	0.1	15871397851859897950	24707	0.0202
4	0.21202849345749383	10	0.5	0.1	15871397851859897950	24707	0.0202
5	0.2	10	0.5	0.1	15871397851859897950	24707	0.0202
1	1.076239622899575	10	0.1	0.1	15905897789950566526	65752	0.0076
2	0.7318382831012834	10	0.1	0.1	15905897789950566526	65752	0.0076
3	0.4885908114580661	10	0.1	0.1	15905897789950566526	65752	0.0076
4	0.3573981729484857	10	0.1	0.1	15905897789950566526	65752	0.0076
5	0.269526070653315	10	0.1	0.1	15905897789950566526	65752	0.0076
6	0.22069436648380383	10	0.1	0.1	15905897789950566526	65752	0.0076
7	0.2	10	0.1	0.1	15905897789950566526	65752	0.0076
1	0.4179684031139493	30	0.1	0.5	16039984155404559749	27873	0.0179
2	0.2804419981981941	30	0.1	0.5	16039984155404559749	27873	0.0179
3	0.24527307653297736	30	0.1	0.5	16039984155404559749	27873	0.0179
4	0.2090017918273636	30	0.1	0.5	16039984155404559749	27873	0.0179
5	0.2	30	0.1	0.5	16039984155404559749	27873	0.0179
1	0.638642430579661	10	0.3	0.5	16053759045455919709	18038	0.0277
2	0.49595817932002106	10	0.3	0.5	16053759045455919709	18038	0.0277
3	0.35140210560440127	10	0.3	0.5	16053759045455919709	18038	0.0277
4	0.2570587107103488	10	0.3	0.5	16053759045455919709	18038	0.0277
5	0.2	10	0.3	0.5	16053759045455919709	18038	0.0277
1	0.6299942509446361	30	0.1	0.3	16094730376846178648	8470	0.059
2	0.35980173377452795	30	0.1	0.3	16094730376846178648	8470	0.059
3	0.2324466151828119	30	0.1	0.3	16094730376846178648	8470	0.059
4	0.2	30	0.1	0.3	16094730376846178648	8470	0.059
1	0.6188768703675678	10	0.3	0.3	16163766800891780833	18763	0.0266
2	0.4515932721747794	10	0.3	0.3	16163766800891780833	18763	0.0266
3	0.3195298500278833	10	0.3	0.3	16163766800891780833	18763	0.0266
4	0.2279122559225361	10	0.3	0.3	16163766800891780833	18763	0.0266
5	0.2	10	0.3	0.3	16163766800891780833	18763	0.0266
1	0.619449774699822	10	0.1	0.5	16218104860792983067	110474	0.0045
2	0.4561141488933743	10	0.1	0.5	16218104860792983067	110474	0.0045
3	0.3501296887982224	10	0.1	0.5	16218104860792983067	110474	0.0045
4	0.29648474662611346	10	0.1	0.5	16218104860792983067	110474	0.0045
5	0.2612419933534949	10	0.1	0.5	16218104860792983067	110474	0.0045
6	0.22578499615092945	10	0.1	0.5	16218104860792983067	110474	0.0045
7	0.2	10	0.1	0.5	16218104860792983067	110474	0.0045
1	0.48791097951475865	10	0.1	0.3	16291674819968372240	11480	0.0436
2	0.30920766383716247	10	0.1	0.3	16291674819968372240	11480	0.0436
3	0.2373242284929238	10	0.1	0.3	16291674819968372240	11480	0.0436
4	0.2	10	0.1	0.3	16291674819968372240	11480	0.0436
1	0.4645870046361679	30	0.5	0.5	16327243377591812718	17163	0.0291
2	0.3683745818271168	30	0.5	0.5	16327243377591812718	17163	0.0291
3	0.2473626332413044	30	0.5	0.5	16327243377591812718	17163	0.0291
4	0.2	30	0.5	0.5	16327243377591812718	17163	0.0291
1	0.4773074130783834	10	0.5	0.5	16331329469522382605	11364	0.044
2	0.3694747663052061	10	0.5	0.5	16331329469522382605	11364	0.044
3	0.258706129697331	10	0.5	0.5	16331329469522382605	11364	0.044
4	0.2	10	0.5	0.5	16331329469522382605	11364	0.044
1	0.48010412440730654	30	0.3	0.3	16404740080421380491	30229	0.0165
2	0.3655349462964997	30	0.3	0.3	16404740080421380491	30229	0.0165
3	0.3044963691148945	30	0.3	0.3	16404740080421380491	30229	0.0165
4	0.2244980223139504	30	0.3	0.3	16404740080421380491	30229	0.0165
5	0.2	30	0.3	0.3	16404740080421380491	30229	0.0165
1	0.3994228618426734	30	0.3	0.1	16493880867757490450	19721	0.0254
2	0.32970645177608504	30	0.3	0.1	16493880867757490450	19721	0.0254
3	0.21867500731106607	30	0.3	0.1	16493880867757490450	19721	0.0254
4	0.2	30	0.3	0.1	16493880867757490450	19721	0.0254
1	0.401501306988358	10	0.5	0.3	16536840082372583531	14930	0.0335
2	0.3128590372493737	10	0.5	0.3	16536840082372583531	14930	0.0335
3	0.2283794430099313	10	0.5	0.3	16536840082372583531	14930	0.0335
4	0.2	10	0.5	0.3	16536840082372583531	14930	0.0335
1	0.42592428196683535	10	0.5	0.5	16714718695250042572	23681	0.0211
2	0.33696313355269686	10	0.5	0.5	16714718695250042572	23681	0.0211
3	0.27006695726217084	10	0.5	0.5	16714718695250042572	23681	0.0211
4	0.2153372768918392	10	0.5	0.5	16714718695250042572	23681	0.0211
5	0.2	10	0.5	0.5	16714718695250042572	23681	0.0211
1	0.3994967516712946	10	0.3	0.3	16718408106446548747	14367	0.0348
2	0.2809235172037921	10	0.3	0.3	16718408106446548747	14367	0.0348
3	0.21962621597824028	10	0.3	0.3	16718408106446548747	14367	0.0348
4	0.2	10	0.3	0.3	16718408106446548747	14367	0.0348
1	0.30981497511037875	30	0.5	0.1	16801736128123865740	1962	0.2548
2	0.2	30	0.5	0.1	16801736128123865740	1962	0.2548
1	0.98437410712827	10	0.3	0.1	17062285048400461174	56522	0.0088
2	0.701005263134306	10	0.3	0.1	17062285048400461174	56522	0.0088
3	0.5131723174571475	10	0.3	0.1	17062285048400461174	56522	0.0088
4	0.3667215776775069	10	0.3	0.1	17062285048400461174	56522	0.0088
5	0.2746141685559687	10	0.3	0.1	17062285048400461174	56522	0.0088
6	0.22317896860832465	10	0.3	0.1	17062285048400461174	56522	0.0088
7	0.2	10	0.3	0.1	17062285048400461174	56522	0.0088
1	0.388457911718549	30	0.3	0.5	17103848921848330580	10739	0.0466
2	0.2543544112654001	30	0.3	0.5	17103848921848330580	10739	0.0466
3	0.2102221033171217	30	0.3	0.5	17103848921848330580	10739	0.0466
4	0.2	30	0.3	0.5	17103848921848330580	10739	0.0466
1	0.5619975243833686	30	0.3	0.3	17245610269789780211	32579	0.0153
2	0.4236215717719039	30	0.3	0.3	17245610269789780211	32579	0.0153
3	0.2756664678489929	30	0.3	0.3	17245610269789780211	32579	0.0153
4	0.20536845518202143	30	0.3	0.3	17245610269789780211	32579	0.0153
5	0.2	30	0.3	0.3	17245610269789780211	32579	0.0153
1	0.4244797939696058	10	0.3	0.1	17272340124871958870	13455	0.0372
2	0.3287824924403074	10	0.3	0.1	17272340124871958870	13455	0.0372
3	0.2473313788690633	10	0.3	0.1	17272340124871958870	13455	0.0372
4	0.2	10	0.3	0.1	17272340124871958870	13455	0.0372
1	0.553309995264431	10	0.1	0.3	17486406063469751926	9671	0.0517
2	0.32565012005693056	10	0.1	0.3	17486406063469751926	9671	0.0517
3	0.2389427611383469	10	0.1	0.3	17486406063469751926	9671	0.0517
4	0.2	10	0.1	0.3	17486406063469751926	9671	0.0517
1	0.5335323272487809	30	0.5	0.3	176262839551779	15596	0.0321
2	0.3802787154511468	30	0.5	0.3	176262839551779	15596	0.0321
3	0.22614719223728225	30	0.5	0.3	176262839551779	15596	0.0321
4	0.2	30	0.5	0.3	176262839551779	15596	0.0321
1	0.5257447076268419	30	0.1	0.3	17690317547972576885	4882	0.1024
2	0.2622852434620807	30	0.1	0.3	17690317547972576885	4882	0.1024
3	0.2	30	0.1	0.3	17690317547972576885	4882	0.1024
1	0.4393872261111739	10	0.5	0.5	17756694710573725230	13219	0.0378
2	0.31559778136237265	10	0.5	0.5	17756694710573725230	13219	0.0378
3	0.22484985496436616	10	0.5	0.5	17756694710573725230	13219	0.0378
4	0.2	10	0.5	0.5	17756694710573725230	13219	0.0378
1	0.497571376118216	30	0.1	0.3	17879887868909200378	4037	0.1239
2	0.25092812743781506	30	0.1	0.3	17879887868909200378	4037	0.1239
3	0.2	30	0.1	0.3	17879887868909200378	4037	0.1239
1	0.5610615602092299	30	0.1	0.3	18166447711506901762	7570	0.0661
2	0.3169764740065432	30	0.1	0.3	18166447711506901762	7570	0.0661
3	0.22429269255750017	30	0.1	0.3	18166447711506901762	7570	0.0661
4	0.2	30	0.1	0.3	18166447711506901762	7570	0.0661
1	1.061343867145926	10	0.1	0.1	18236610942765386417	127452	0.0039
2	0.7491558784175576	10	0.1	0.1	18236610942765386417	127452	0.0039
3	0.5281577837780563	10	0.1	0.1	18236610942765386417	127452	0.0039
4	0.3878850553377464	10	0.1	0.1	18236610942765386417	127452	0.0039
5	0.2985525226626463	10	0.1	0.1	18236610942765386417	127452	0.0039
6	0.24406660254475188	10	0.1	0.1	18236610942765386417	127452	0.0039
7	0.2140097709710708	10	0.1	0.1	18236610942765386417	127452	0.0039
8	0.2	10	0.1	0.1	18236610942765386417	127452	0.0039
1	0.8664939426226989	30	0.1	0.1	194995052821884384	39825	0.0126
2	0.5875916311901607	30	0.1	0.1	194995052821884384	39825	0.0126
3	0.37261688593462783	30	0.1	0.1	194995052821884384	39825	0.0126
4	0.2784073668347009	30	0.1	0.1	194995052821884384	39825	0.0126
5	0.22671078606745076	30	0.1	0.1	194995052821884384	39825	0.0126
6	0.2	30	0.1	0.1	194995052821884384	39825	0.0126
1	0.6341708056371201	10	0.1	0.3	1980192533212820792	45702	0.0109
2	0.41478923308173615	10	0.1	0.3	1980192533212820792	45702	0.0109
3	0.3184804798465111	10	0.1	0.3	1980192533212820792	45702	0.0109
4	0.2595574880976454	10	0.1	0.3	1980192533212820792	45702	0.0109
5	0.22326838684880687	10	0.1	0.3	1980192533212820792	45702	0.0109
6	0.2	10	0.1	0.3	1980192533212820792	45702	0.0109
1	1.0299051422831778	10	0.1	0.1	2024740486000829356	66883	0.0075
2	0.6824700791911256	10	0.1	0.1	2024740486000829356	66883	0.0075
3	0.4679805440763192	10	0.1	0.1	2024740486000829356	66883	0.0075
4	0.3278902371075573	10	0.1	0.1	2024740486000829356	66883	0.0075
5	0.2516621907284841	10	0.1	0.1	2024740486000829356	66883	0.0075
6	0.20622588570302797	10	0.1	0.1	2024740486000829356	66883	0.0075
7	0.2	10	0.1	0.1	2024740486000829356	66883	0.0075
1	0.31131405628254705	30	0.5	0.5	2067747425143263820	1899	0.2633
2	0.2	30	0.5	0.5	2067747425143263820	1899	0.2633
1	0.8393333203084236	30	0.3	0.1	2126771200277540483	10285	0.0486
2	0.4431711190387215	30	0.3	0.1	2126771200277540483	10285	0.0486
3	0.25332050365202574	30	0.3	0.1	2126771200277540483	10285	0.0486
4	0.2	30	0.3	0.1	2126771200277540483	10285	0.0486
1	0.9146305567781924	30	0.1	0.1	217031743454669074	9980	0.0501
2	0.5248324708894986	30	0.1	0.1	217031743454669074	9980	0.0501
3	0.2898761639701009	30	0.1	0.1	217031743454669074	9980	0.0501
4	0.2	30	0.1	0.1	217031743454669074	9980	0.0501
1	0.912663812584854	10	0.3	0.1	2213593434494430351	91482	0.0055
2	0.5867936034661683	10	0.3	0.1	2213593434494430351	91482	0.0055
3	0.4300147766292939	10	0.3	0.1	2213593434494430351	91482	0.0055
4	0.31852536122831376	10	0.3	0.1	2213593434494430351	91482	0.0055
5	0.2519374564431561	10	0.3	0.1	2213593434494430351	91482	0.0055
6	0.2066938873817932	10	0.3	0.1	2213593434494430351	91482	0.0055
7	0.2	10	0.3	0.1	2213593434494430351	91482	0.0055
1	0.4103244272608752	10	0.5	0.5	221924258831417018	13770	0.0363
2	0.28557632476130884	10	0.5	0.5	221924258831417018	13770	0.0363
3	0.2259850273568264	10	0.5	0.5	221924258831417018	13770	0.0363
4	0.2	10	0.5	0.5	221924258831417018	13770	0.0363
1	0.5619494786119924	10	0.3	0.1	2234645819432602639	20161	0.0248
2	0.41255437341620266	10	0.3	0.1	2234645819432602639	20161	0.0248
3	0.2971437801894544	10	0.3	0.1	2234645819432602639	20161	0.0248
4	0.22242597850299112	10	0.3	0.1	2234645819432602639	20161	0.0248
5	0.2	10	0.3	0.1	2234645819432602639	20161	0.0248
1	0.6950187680998251	10	0.1	0.5	2319662066440903545	35481	0.0141
2	0.46873860020758207	10	0.1	0.5	2319662066440903545	35481	0.0141
3	0.34151865552481525	10	0.1	0.5	2319662066440903545	35481	0.0141
4	0.25616769683266327	10	0.1	0.5	2319662066440903545	35481	0.0141
5	0.20803900343737547	10	0.1	0.5	2319662066440903545	35481	0.0141
6	0.2	10	0.1	0.5	2319662066440903545	35481	0.0141
1	0.3706629216144713	10	0.5	0.5	2320987823799504984	14701	0.034
2	0.26944336931732166	10	0.5	0.5	2320987823799504984	14701	0.034
3	0.21709218553139745	10	0.5	0.5	2320987823799504984	14701	0.034
4	0.2	10	0.5	0.5	2320987823799504984	14701	0.034
1	0.6758582954877904	10	0.1	0.3	2330121995872489026	118081	0.0042
2	0.515147532534041	10	0.1	0.3	2330121995872489026	118081	0.0042
3	0.4167085383148719	10	0.1	0.3	2330121995872489026	118081	0.0042
4	0.3574099303269372	10	0.1	0.3	2330121995872489026	118081	0.0042
5	0.28125981983650644	10	0.1	0.3	2330121995872489026	118081	0.0042
6	0.2279474792316202	10	0.1	0.3	2330121995872489026	118081	0.0042
7	0.2	10	0.1	0.3	2330121995872489026	118081	0.0042
1	0.4540114685482545	30	0.1	0.5	2373705046855156839	7432	0.0673
2	0.2668366363995998	30	0.1	0.5	2373705046855156839	7432	0.0673
3	0.20751050551735176	30	0.1	0.5	2373705046855156839	7432	0.0673
4	0.2	30	0.1	0.5	2373705046855156839	7432	0.0673
1	0.5428063830088039	30	0.1	0.3	2430184994534588831	4143	0.1207
2	0.29588248519179083	30	0.1	0.3	2430184994534588831	4143	0.1207
3	0.2	30	0.1	0.3	2430184994534588831	4143	0.1207
1	0.8503518592361181	30	0.3	0.1	2471735680122601196	9991	0.05
2	0.4311490612510284	30	0.3	0.1	2471735680122601196	9991	0.05
3	0.2385684335537278	30	0.3	0.1	2471735680122601196	9991	0.05
4	0.2	30	0.3	0.1	2471735680122601196	9991	0.05
1	0.5838146944397075	30	0.1	0.3	2501416109729758636	30031	0.0166
2	0.4557700086883453	30	0.1	0.3	2501416109729758636	30031	0.0166
3	0.3115209906594465	30	0.1	0.3	2501416109729758636	30031	0.0166
4	0.24184005026046812	30	0.1	0.3	2501416109729758636	30031	0.0166
5	0.2	30	0.1	0.3	2501416109729758636	30031	0.0166
1	0.6875173113564002	10	0.1	0.5	2641715766270286150	31039	0.0161
2	0.4612065832733827	10	0.1	0.5	2641715766270286150	31039	0.0161
3	0.3451451114035578	10	0.1	0.5	2641715766270286150	31039	0.0161
4	0.27025619308201515	10	0.1	0.5	2641715766270286150	31039	0.0161
5	0.22169116362539715	10	0.1	0.5	2641715766270286150	31039	0.0161
6	0.2	10	0.1	0.5	2641715766270286150	31039	0.0161
1	0.7651165541115784	30	0.5	0.3	2703795196109317211	11371	0.044
2	0.35376812353305964	30	0.5	0.3	2703795196109317211	11371	0.044
3	0.20400298864651803	30	0.5	0.3	2703795196109317211	11371	0.044
4	0.2	30	0.5	0.3	2703795196109317211	11371	0.044
1	0.8173284542904281	10	0.3	0.3	2832589116694919227	127070	0.0039
2	0.6118577220753292	10	0.3	0.3	2832589116694919227	127070	0.0039
3	0.4664067883355231	10	0.3	0.3	2832589116694919227	127070	0.0039
4	0.3691642975170107	10	0.3	0.3	2832589116694919227	127070	0.0039
5	0.2899124358077356	10	0.3	0.3	2832589116694919227	127070	0.0039
6	0.2377390743659604	10	0.3	0.3	2832589116694919227	127070	0.0039
7	0.2	10	0.3	0.3	2832589116694919227	127070	0.0039
1	0.655305324504059	10	0.1	0.5	2912426812313652998	17526	0.0285
2	0.4388209755655584	10	0.1	0.5	2912426812313652998	17526	0.0285
3	0.3148331333105632	10	0.1	0.5	2912426812313652998	17526	0.0285
4	0.23979318315670076	10	0.1	0.5	2912426812313652998	17526	0.0285
5	0.2	10	0.1	0.5	2912426812313652998	17526	0.0285
1	0.8213806635040137	10	0.1	0.3	3129325991935775389	142888	0.0035
2	0.5755405346250005	10	0.1	0.3	3129325991935775389	142888	0.0035
3	0.42199082209025	10	0.1	0.3	3129325991935775389	142888	0.0035
4	0.31849007538092566	10	0.1	0.3	3129325991935775389	142888	0.0035
5	0.2578304995352902	10	0.1	0.3	3129325991935775389	142888	0.0035
6	0.2225770375533026	10	0.1	0.3	3129325991935775389	142888	0.0035
7	0.20032825746109167	10	0.1	0.3	3129325991935775389	142888	0.0035
8	0.2	10	0.1	0.3	3129325991935775389	142888	0.0035
1	0.5372142445974084	10	0.3	0.3	3203372225301427312	96293	0.0052
2	0.4414921127758471	10	0.3	0.3	3203372225301427312	96293	0.0052
3	0.349426270612975	10	0.3	0.3	3203372225301427312	96293	0.0052
4	0.2832406023789538	10	0.3	0.3	3203372225301427312	96293	0.0052
5	0.2346026712577456	10	0.3	0.3	3203372225301427312	96293	0.0052
6	0.2	10	0.3	0.3	3203372225301427312	96293	0.0052
1	0.7419643921921458	10	0.1	0.3	3225112345373370750	32363	0.0154
2	0.5276754709490151	10	0.1	0.3	3225112345373370750	32363	0.0154
3	0.3617185605026786	10	0.1	0.3	3225112345373370750	32363	0.0154
4	0.2662515005786671	10	0.1	0.3	3225112345373370750	32363	0.0154
5	0.20929627742210544	10	0.1	0.3	3225112345373370750	32363	0.0154
6	0.2	10	0.1	0.3	3225112345373370750	32363	0.0154
1	0.4840154534900782	10	0.3	0.5	3334757336979231929	12515	0.04
2	0.3514662605867488	10	0.3	0.5	3334757336979231929	12515	0.04
3	0.2567699424114965	10	0.3	0.5	3334757336979231929	12515	0.04
4	0.2	10	0.3	0.5	3334757336979231929	12515	0.04
1	0.37684875696705705	10	0.3	0.5	3409624843076991305	12066	0.0414
2	0.25954898638458745	10	0.3	0.5	3409624843076991305	12066	0.0414
3	0.20472560333796175	10	0.3	0.5	3409624843076991305	12066	0.0414
4	0.2	10	0.3	0.5	3409624843076991305	12066	0.0414
1	0.40208541138445647	30	0.5	0.1	3420711540205104912	12600	0.0397
2	0.2537286534296383	30	0.5	0.1	3420711540205104912	12600	0.0397
3	0.21102138264630613	30	0.5	0.1	3420711540205104912	12600	0.0397
4	0.2	30	0.5	0.1	3420711540205104912	12600	0.0397
1	0.34558277486915173	30	0.5	0.3	3449170157769510551	1901	0.263
2	0.2	30	0.5	0.3	3449170157769510551	1901	0.263
1	0.3416671475204545	30	0.5	0.5	3794897322406603016	5125	0.0976
2	0.2077451481153434	30	0.5	0.5	3794897322406603016	5125	0.0976
3	0.2	30	0.5	0.5	3794897322406603016	5125	0.0976
1	0.7785891594886656	10	0.5	0.1	3902871288332431501	117436	0.0043
2	0.5800033997929406	10	0.5	0.1	3902871288332431501	117436	0.0043
3	0.46381827355189015	10	0.5	0.1	3902871288332431501	117436	0.0043
4	0.3664775340222248	10	0.5	0.1	3902871288332431501	117436	0.0043
5	0.28811444052126495	10	0.5	0.1	3902871288332431501	117436	0.0043
6	0.2358389713668462	10	0.5	0.1	3902871288332431501	117436	0.0043
7	0.2	10	0.5	0.1	3902871288332431501	117436	0.0043
1	0.7185408013552707	10	0.5	0.3	3905624721121815164	245935	0.002
2	0.607151311955757	10	0.5	0.3	3905624721121815164	245935	0.002
3	0.49847593493921705	10	0.5	0.3	3905624721121815164	245935	0.002
4	0.39773671405758815	10	0.5	0.3	3905624721121815164	245935	0.002
5	0.32304278633398603	10	0.5	0.3	3905624721121815164	245935	0.002
6	0.26773951268224155	10	0.5	0.3	3905624721121815164	245935	0.002
7	0.22956958643627967	10	0.5	0.3	3905624721121815164	245935	0.002
8	0.2	10	0.5	0.3	3905624721121815164	245935	0.002
1	0.3866790572434637	30	0.3	0.5	4016004777672540235	4500	0.1111
2	0.2281287262231903	30	0.3	0.5	4016004777672540235	4500	0.1111
3	0.2	30	0.3	0.5	4016004777672540235	4500	0.1111
1	0.33985062771152974	30	0.3	0.1	4109786707540845387	1910	0.2618
2	0.2	30	0.3	0.1	4109786707540845387	1910	0.2618
1	0.4126560452130237	10	0.3	0.5	4112681670934732969	28296	0.0177
2	0.292079648119804	10	0.3	0.5	4112681670934732969	28296	0.0177
3	0.23796912536198925	10	0.3	0.5	4112681670934732969	28296	0.0177
4	0.2010709025654581	10	0.3	0.5	4112681670934732969	28296	0.0177
5	0.2	10	0.3	0.5	4112681670934732969	28296	0.0177
1	0.90138494277613	10	0.1	0.3	4252422325969913390	203484	0.0025
2	0.7051910531412416	10	0.1	0.3	4252422325969913390	203484	0.0025
3	0.5213194274221005	10	0.1	0.3	4252422325969913390	203484	0.0025
4	0.3932136063768264	10	0.1	0.3	4252422325969913390	203484	0.0025
5	0.303987391718319	10	0.1	0.3	4252422325969913390	203484	0.0025
6	0.2477406560058513	10	0.1	0.3	4252422325969913390	203484	0.0025
7	0.2115477790549221	10	0.1	0.3	4252422325969913390	203484	0.0025
8	0.2	10	0.1	0.3	4252422325969913390	203484	0.0025
1	0.5560660259359413	30	0.3	0.3	4284504166096652609	14002	0.0357
2	0.39728153682648826	30	0.3	0.3	4284504166096652609	14002	0.0357
3	0.2658966753413061	30	0.3	0.3	4284504166096652609	14002	0.0357
4	0.2	30	0.3	0.3	4284504166096652609	14002	0.0357
1	0.8239803501193828	30	0.1	0.1	4428909692817646380	17185	0.0291
2	0.5120711680135339	30	0.1	0.1	4428909692817646380	17185	0.0291
3	0.31103414253824235	30	0.1	0.1	4428909692817646380	17185	0.0291
4	0.24488630601539851	30	0.1	0.1	4428909692817646380	17185	0.0291
5	0.2	30	0.1	0.1	4428909692817646380	17185	0.0291
1	1.0245673357694765	10	0.1	0.1	464432776290785757	70040	0.0071
2	0.6593867221357264	10	0.1	0.1	464432776290785757	70040	0.0071
3	0.4486946888885924	10	0.1	0.1	464432776290785757	70040	0.0071
4	0.3130444622451145	10	0.1	0.1	464432776290785757	70040	0.0071
5	0.24055881756458716	10	0.1	0.1	464432776290785757	70040	0.0071
6	0.20252221334607975	10	0.1	0.1	464432776290785757	70040	0.0071
7	0.2	10	0.1	0.1	464432776290785757	70040	0.0071
1	0.7089475660924104	30	0.5	0.1	477359681194996012	13702	0.0365
2	0.364678373782021	30	0.5	0.1	477359681194996012	13702	0.0365
3	0.26026898597458964	30	0.5	0.1	477359681194996012	13702	0.0365
4	0.2	30	0.5	0.1	477359681194996012	13702	0.0365
1	0.498259110707617	30	0.3	0.3	4779737912070044738	45605	0.011
2	0.41672555135751177	30	0.3	0.3	4779737912070044738	45605	0.011
3	0.2799677411508136	30	0.3	0.3	4779737912070044738	45605	0.011
4	0.2152338408101145	30	0.3	0.3	4779737912070044738	45605	0.011
5	0.2	30	0.3	0.3	4779737912070044738	45605	0.011
1	0.9564529357596124	30	0.1	0.1	4936923380309805429	9745	0.0513
2	0.567986930382007	30	0.1	0.1	4936923380309805429	9745	0.0513
3	0.31879796195853494	30	0.1	0.1	4936923380309805429	9745	0.0513
4	0.2	30	0.1	0.1	4936923380309805429	9745	0.0513
1	0.5849568528186908	30	0.1	0.1	4971180463539431459	12353	0.0405
2	0.46851960985703706	30	0.1	0.1	4971180463539431459	12353	0.0405
3	0.2907141831800216	30	0.1	0.1	4971180463539431459	12353	0.0405
4	0.2	30	0.1	0.1	4971180463539431459	12353	0.0405
1	0.5871496151845963	30	0.1	0.1	4972908841540946605	31299	0.016
2	0.4548002448356191	30	0.1	0.1	4972908841540946605	31299	0.016
3	0.3009957226689875	30	0.1	0.1	4972908841540946605	31299	0.016
4	0.22234404567904328	30	0.1	0.1	4972908841540946605	31299	0.016
5	0.2	30	0.1	0.1	4972908841540946605	31299	0.016
1	0.5531066347625043	30	0.3	0.3	5005094285731848189	16702	0.0299
2	0.4046829879827042	30	0.3	0.3	5005094285731848189	16702	0.0299
3	0.2495585863841801	30	0.3	0.3	5005094285731848189	16702	0.0299
4	0.2	30	0.3	0.3	5005094285731848189	16702	0.0299
1	0.5362367565075786	10	0.1	0.5	508258402272764512	19462	0.0257
2	0.363032503873672	10	0.1	0.5	508258402272764512	19462	0.0257
3	0.2847062026434025	10	0.1	0.5	508258402272764512	19462	0.0257
4	0.2303265656198695	10	0.1	0.5	508258402272764512	19462	0.0257
5	0.2	10	0.1	0.5	508258402272764512	19462	0.0257
1	0.3733754296229879	30	0.3	0.5	5097729296425890911	1839	0.2719
2	0.2	30	0.3	0.5	5097729296425890911	1839	0.2719
1	0.3634817280747644	30	0.5	0.5	5105530854447755673	1877	0.2664
2	0.2	30	0.5	0.5	5105530854447755673	1877	0.2664
1	0.5212501689114867	10	0.3	0.5	5200550250551094931	90306	0.0055
2	0.41645467330410896	10	0.3	0.5	5200550250551094931	90306	0.0055
3	0.3526893396330061	10	0.3	0.5	5200550250551094931	90306	0.0055
4	0.2878625701929372	10	0.3	0.5	5200550250551094931	90306	0.0055
5	0.2326903985823601	10	0.3	0.5	5200550250551094931	90306	0.0055
6	0.2	10	0.3	0.5	5200550250551094931	90306	0.0055
1	0.6246371211435311	10	0.5	0.3	5532677967593275399	101494	0.0049
2	0.4744215254343525	10	0.5	0.3	5532677967593275399	101494	0.0049
3	0.3881812295022004	10	0.5	0.3	5532677967593275399	101494	0.0049
4	0.3054323627853806	10	0.5	0.3	5532677967593275399	101494	0.0049
5	0.2321834994990269	10	0.5	0.3	5532677967593275399	101494	0.0049
6	0.2	10	0.5	0.3	5532677967593275399	101494	0.0049
1	0.41363758643619225	10	0.5	0.3	5586974118312832039	23664	0.0211
2	0.336289453642592	10	0.5	0.3	5586974118312832039	23664	0.0211
3	0.2592824014703945	10	0.5	0.3	5586974118312832039	23664	0.0211
4	0.20990747096964	10	0.5	0.3	5586974118312832039	23664	0.0211
5	0.2	10	0.5	0.3	5586974118312832039	23664	0.0211
1	0.8788203155362401	10	0.5	0.3	5674687493206412718	97406	0.0051
2	0.4817023294221803	10	0.5	0.3	5674687493206412718	97406	0.0051
3	0.3860058754943742	10	0.5	0.3	5674687493206412718	97406	0.0051
4	0.3028640325965521	10	0.5	0.3	5674687493206412718	97406	0.0051
5	0.24825237002172085	10	0.5	0.3	5674687493206412718	97406	0.0051
6	0.20714364444282207	10	0.5	0.3	5674687493206412718	97406	0.0051
7	0.2	10	0.5	0.3	5674687493206412718	97406	0.0051
1	0.783818483026304	30	0.3	0.3	5702287334421316164	22653	0.0221
2	0.4226809069083188	30	0.3	0.3	5702287334421316164	22653	0.0221
3	0.27941595866509583	30	0.3	0.3	5702287334421316164	22653	0.0221
4	0.22875270300081488	30	0.3	0.3	5702287334421316164	22653	0.0221
5	0.2	30	0.3	0.3	5702287334421316164	22653	0.0221
1	0.6386501984066277	30	0.5	0.3	603255004594369382	16167	0.0309
2	0.38936053425084566	30	0.5	0.3	603255004594369382	16167	0.0309
3	0.2505767879606172	30	0.5	0.3	603255004594369382	16167	0.0309
4	0.2	30	0.5	0.3	603255004594369382	16167	0.0309
1	0.7929556250039985	10	0.3	0.1	6106330207077312431	71494	0.007
2	0.4158197958568713	10	0.3	0.1	6106330207077312431	71494	0.007
3	0.31588133110289424	10	0.3	0.1	6106330207077312431	71494	0.007
4	0.2648157825631404	10	0.3	0.1	6106330207077312431	71494	0.007
5	0.222536500623154	10	0.3	0.1	6106330207077312431	71494	0.007
6	0.2	10	0.3	0.1	6106330207077312431	71494	0.007
1	0.8580102874565453	30	0.1	0.3	6160410264554406585	31767	0.0157
2	0.5567367746284568	30	0.1	0.3	6160410264554406585	31767	0.0157
3	0.3484217549469223	30	0.1	0.3	6160410264554406585	31767	0.0157
4	0.2639751110343443	30	0.1	0.3	6160410264554406585	31767	0.0157
5	0.2066573607412004	30	0.1	0.3	6160410264554406585	31767	0.0157
6	0.2	30	0.1	0.3	6160410264554406585	31767	0.0157
1	0.3162464639159925	30	0.5	0.5	6552203151730385871	1909	0.2619
2	0.2	30	0.5	0.5	6552203151730385871	1909	0.2619
1	0.5932193883245568	10	0.3	0.5	6578926594834382695	19879	0.0252
2	0.3562361408846597	10	0.3	0.5	6578926594834382695	19879	0.0252
3	0.27962725031538094	10	0.3	0.5	6578926594834382695	19879	0.0252
4	0.22769012973081915	10	0.3	0.5	6578926594834382695	19879	0.0252
5	0.2	10	0.3	0.5	6578926594834382695	19879	0.0252
1	0.4708394338457428	30	0.3	0.5	6642130594321410877	15464	0.0323
2	0.3735384937157735	30	0.3	0.5	6642130594321410877	15464	0.0323
3	0.24444920719801536	30	0.3	0.5	6642130594321410877	15464	0.0323
4	0.2	30	0.3	0.5	6642130594321410877	15464	0.0323
1	0.4482119761773201	10	0.5	0.1	6729562148750858879	31077	0.0161
2	0.34160948507795474	10	0.5	0.1	6729562148750858879	31077	0.0161
3	0.27146685929139697	10	0.5	0.1	6729562148750858879	31077	0.0161
4	0.22879882655656145	10	0.5	0.1	6729562148750858879	31077	0.0161
5	0.2	10	0.5	0.1	6729562148750858879	31077	0.0161
1	0.4361392207025879	10	0.5	0.5	6752346445833975352	13481	0.0371
2	0.3346195415543915	10	0.5	0.5	6752346445833975352	13481	0.0371
3	0.2463315010672767	10	0.5	0.5	6752346445833975352	13481	0.0371
4	0.2	10	0.5	0.5	6752346445833975352	13481	0.0371
1	1.116561797840259	10	0.1	0.1	679096438721373062	120557	0.0041
2	0.7827484566805629	10	0.1	0.1	679096438721373062	120557	0.0041
3	0.5275540145643665	10	0.1	0.1	679096438721373062	120557	0.0041
4	0.3918973513230391	10	0.1	0.1	679096438721373062	120557	0.0041
5	0.30015638710827186	10	0.1	0.1	679096438721373062	120557	0.0041
6	0.2452401390093637	10	0.1	0.1	679096438721373062	120557	0.0041
7	0.2106928640272661	10	0.1	0.1	679096438721373062	120557	0.0041
8	0.2	10	0.1	0.1	679096438721373062	120557	0.0041
1	0.4671963511646251	10	0.3	0.5	6889620288743135629	27541	0.0182
2	0.3314231428551729	10	0.3	0.5	6889620288743135629	27541	0.0182
3	0.269078394392392	10	0.3	0.5	6889620288743135629	27541	0.0182
4	0.2217569746323828	10	0.3	0.5	6889620288743135629	27541	0.0182
5	0.2	10	0.3	0.5	6889620288743135629	27541	0.0182
1	0.3431113309037067	30	0.5	0.3	7423723204126864073	1842	0.2714
2	0.2	30	0.5	0.3	7423723204126864073	1842	0.2714
1	0.8092771245212057	30	0.5	0.1	7474856112156025310	12118	0.0413
2	0.3815348976896716	30	0.5	0.1	7474856112156025310	12118	0.0413
3	0.2044879506396061	30	0.5	0.1	7474856112156025310	12118	0.0413
4	0.2	30	0.5	0.1	7474856112156025310	12118	0.0413
1	0.8116838590828769	30	0.5	0.1	7531839416225949642	13777	0.0363
2	0.35482879437767173	30	0.5	0.1	7531839416225949642	13777	0.0363
3	0.2012881631962	30	0.5	0.1	7531839416225949642	13777	0.0363
4	0.2	30	0.5	0.1	7531839416225949642	13777	0.0363
1	0.9433645361302274	10	0.5	0.1	7591210892253466617	45075	0.0111
2	0.5376800050685826	10	0.5	0.1	7591210892253466617	45075	0.0111
3	0.4128289959122348	10	0.5	0.1	7591210892253466617	45075	0.0111
4	0.29387401202200825	10	0.5	0.1	7591210892253466617	45075	0.0111
5	0.22128607158658065	10	0.5	0.1	7591210892253466617	45075	0.0111
6	0.2	10	0.5	0.1	7591210892253466617	45075	0.0111
1	0.4347734251698129	10	0.3	0.3	7699265399382603112	10068	0.0497
2	0.26716002237015035	10	0.3	0.3	7699265399382603112	10068	0.0497
3	0.2151788545926465	10	0.3	0.3	7699265399382603112	10068	0.0497
4	0.2	10	0.3	0.3	7699265399382603112	10068	0.0497
1	0.8563955994898956	30	0.3	0.1	7742707345694514677	10559	0.0474
2	0.3978141864713648	30	0.3	0.1	7742707345694514677	10559	0.0474
3	0.2194941234081346	30	0.3	0.1	7742707345694514677	10559	0.0474
4	0.2	30	0.3	0.1	7742707345694514677	10559	0.0474
1	0.5068073962266925	30	0.1	0.5	776818333782607098	4337	0.1153
2	0.25783516922828675	30	0.1	0.5	776818333782607098	4337	0.1153
3	0.2	30	0.1	0.5	776818333782607098	4337	0.1153
1	1.072168750991681	10	0.1	0.1	7793092514029950330	64967	0.0077
2	0.7562749367966534	10	0.1	0.1	7793092514029950330	64967	0.0077
3	0.4735828250244333	10	0.1	0.1	7793092514029950330	64967	0.0077
4	0.33602093581718817	10	0.1	0.1	7793092514029950330	64967	0.0077
5	0.25788633544779754	10	0.1	0.1	7793092514029950330	64967	0.0077
6	0.217535027923356	10	0.1	0.1	7793092514029950330	64967	0.0077
7	0.2	10	0.1	0.1	7793092514029950330	64967	0.0077
1	0.5911698226803553	10	0.1	0.5	806565339410810165	101526	0.0049
2	0.4419553035942725	10	0.1	0.5	806565339410810165	101526	0.0049
3	0.35450808635317366	10	0.1	0.5	806565339410810165	101526	0.0049
4	0.29515706464199776	10	0.1	0.5	806565339410810165	101526	0.0049
5	0.254872124210672	10	0.1	0.5	806565339410810165	101526	0.0049
6	0.22486699493604156	10	0.1	0.5	806565339410810165	101526	0.0049
7	0.2	10	0.1	0.5	806565339410810165	101526	0.0049
1	0.9894472757428224	10	0.3	0.1	8106910637316419551	76518	0.0065
2	0.5753578327115334	10	0.3	0.1	8106910637316419551	76518	0.0065
3	0.4047043142077338	10	0.3	0.1	8106910637316419551	76518	0.0065
4	0.3173513303257074	10	0.3	0.1	8106910637316419551	76518	0.0065
5	0.25594708468457944	10	0.3	0.1	8106910637316419551	76518	0.0065
6	0.20949646504730857	10	0.3	0.1	8106910637316419551	76518	0.0065
7	0.2	10	0.3	0.1	8106910637316419551	76518	0.0065
1	0.8183368141871409	10	0.5	0.1	8216422240464998818	52165	0.0096
2	0.5096923141898094	10	0.5	0.1	8216422240464998818	52165	0.0096
3	0.38991630333592175	10	0.5	0.1	8216422240464998818	52165	0.0096
4	0.2859683755068883	10	0.5	0.1	8216422240464998818	52165	0.0096
5	0.2273702046911912	10	0.5	0.1	8216422240464998818	52165	0.0096
6	0.2	10	0.5	0.1	8216422240464998818	52165	0.0096
1	0.9078034643832188	30	0.5	0.3	8367584108376016222	9994	0.05
2	0.4223692742483503	30	0.5	0.3	8367584108376016222	9994	0.05
3	0.22924039121935663	30	0.5	0.3	8367584108376016222	9994	0.05
4	0.2	30	0.5	0.3	8367584108376016222	9994	0.05
1	0.7414478788133014	10	0.1	0.3	8553346447575431318	29357	0.017
2	0.5185757906569617	10	0.1	0.3	8553346447575431318	29357	0.017
3	0.3808582754174816	10	0.1	0.3	8553346447575431318	29357	0.017
4	0.278586518522034	10	0.1	0.3	8553346447575431318	29357	0.017
5	0.2240233076960473	10	0.1	0.3	8553346447575431318	29357	0.017
6	0.2	10	0.1	0.3	8553346447575431318	29357	0.017
1	0.41970753182981563	30	0.3	0.5	8555492853315658574	4727	0.1058
2	0.2137137048064217	30	0.3	0.5	8555492853315658574	4727	0.1058
3	0.2	30	0.3	0.5	8555492853315658574	4727	0.1058
1	0.5011013617659343	10	0.3	0.3	8794623012545493877	20658	0.0242
2	0.3870848750840615	10	0.3	0.3	8794623012545493877	20658	0.0242
3	0.2913327812090575	10	0.3	0.3	8794623012545493877	20658	0.0242
4	0.23287168130209948	10	0.3	0.3	8794623012545493877	20658	0.0242
5	0.2	10	0.3	0.3	8794623012545493877	20658	0.0242
1	1.1058071077929956	10	0.1	0.1	9058031756074897716	61106	0.0082
2	0.7766667233794515	10	0.1	0.1	9058031756074897716	61106	0.0082
3	0.5256096485138787	10	0.1	0.1	9058031756074897716	61106	0.0082
4	0.3647973012610232	10	0.1	0.1	9058031756074897716	61106	0.0082
5	0.27066958710036776	10	0.1	0.1	9058031756074897716	61106	0.0082
6	0.21847557567086104	10	0.1	0.1	9058031756074897716	61106	0.0082
7	0.2	10	0.1	0.1	9058031756074897716	61106	0.0082
1	0.9609954796555212	30	0.3	0.1	906702867009414959	10667	0.0469
2	0.43542732977124926	30	0.3	0.1	906702867009414959	10667	0.0469
3	0.2550872486736912	30	0.3	0.1	906702867009414959	10667	0.0469
4	0.2	30	0.3	0.1	906702867009414959	10667	0.0469
1	0.4793726259494781	30	0.1	0.3	918169518634797758	20911	0.0239
2	0.2948895613668459	30	0.1	0.3	918169518634797758	20911	0.0239
3	0.2350314689041123	30	0.1	0.3	918169518634797758	20911	0.0239
4	0.2048824263942337	30	0.1	0.3	918169518634797758	20911	0.0239
5	0.2	30	0.1	0.3	918169518634797758	20911	0.0239
1	0.4469064086009259	10	0.3	0.5	9280099563611518990	11725	0.0426
2	0.35361664287027506	10	0.3	0.5	9280099563611518990	11725	0.0426
3	0.2647252130789865	10	0.3	0.5	9280099563611518990	11725	0.0426
4	0.2	10	0.3	0.5	9280099563611518990	11725	0.0426
1	0.3807306186413765	10	0.5	0.5	9315827950093320290	13253	0.0377
2	0.2943906624149386	10	0.5	0.5	9315827950093320290	13253	0.0377
3	0.22853591993295552	10	0.5	0.5	9315827950093320290	13253	0.0377
4	0.2	10	0.5	0.5	9315827950093320290	13253	0.0377
1	0.4218362891640794	30	0.3	0.3	9348720039211513275	17600	0.0284
2	0.33913383081160714	30	0.3	0.3	9348720039211513275	17600	0.0284
3	0.2534327411044094	30	0.3	0.3	9348720039211513275	17600	0.0284
4	0.2	30	0.3	0.3	9348720039211513275	17600	0.0284
1	0.3631750093176329	30	0.3	0.1	9505671064476685520	1988	0.2515
2	0.2	30	0.3	0.1	9505671064476685520	1988	0.2515
1	0.931298350296546	10	0.3	0.1	9528439663973312530	102750	0.0049
2	0.562840096076486	10	0.3	0.1	9528439663973312530	102750	0.0049
3	0.4218127902822721	10	0.3	0.1	9528439663973312530	102750	0.0049
4	0.31831838230091875	10	0.3	0.1	9528439663973312530	102750	0.0049
5	0.2522420749054183	10	0.3	0.1	9528439663973312530	102750	0.0049
6	0.21287708062299696	10	0.3	0.1	9528439663973312530	102750	0.0049
7	0.2	10	0.3	0.1	9528439663973312530	102750	0.0049
1	0.8523419235053523	30	0.1	0.1	9543636287335516232	10066	0.0497
2	0.4197971370672581	30	0.1	0.1	9543636287335516232	10066	0.0497
3	0.2384508615338385	30	0.1	0.1	9543636287335516232	10066	0.0497
4	0.2	30	0.1	0.1	9543636287335516232	10066	0.0497
1	0.5988497123216351	10	0.5	0.3	9699614480471511733	96364	0.0052
2	0.44054959355563605	10	0.5	0.3	9699614480471511733	96364	0.0052
3	0.3388077522734598	10	0.5	0.3	9699614480471511733	96364	0.0052
4	0.27214811908409414	10	0.5	0.3	9699614480471511733	96364	0.0052
5	0.22090982734050232	10	0.5	0.3	9699614480471511733	96364	0.0052
6	0.2	10	0.5	0.3	9699614480471511733	96364	0.0052
1	0.49453131465108247	30	0.1	0.5	9840677503152397307	4660	0.1073
2	0.2512252114507543	30	0.1	0.5	9840677503152397307	4660	0.1073
3	0.2	30	0.1	0.5	9840677503152397307	4660	0.1073
1	0.3180846509034177	30	0.5	0.3	9918359989962750960	1878	0.2662
2	0.2	30	0.5	0.3	9918359989962750960	1878	0.2662
