# Supplementary material for: Cell-cycle dependent DNA repair and replication unifies patterns of chromosome instability
Source: Nat Commun. 2025 Mar 28;16:3033. doi: 10.1038/s41467-025-58245-z (PMC11953314; doi:10.1038/s41467-025-58245-z)
Supplement: Supplementary file 9 — Source Data [file 41467_2025_58245_MOESM9_ESM.zip › Source Data/SupplementaryFig21_sim_abc_prop_diff.tsv]

real_rDSB	real_frac	real_wgd	real_fusion	real_ecdna	sample	dsb_rate	frac_unrepaired	wgd	fusion	ecdna	diff_dsb	diff_frac	diff_wgd	diff_fusion	diff_ecdna	prop_diff_dsb	prop_diff_frac	prop_diff_wgd	prop_diff_fusion	prop_diff_ecdna
10	0.1	0.1	4.333333333333333	0.8	9058031756074897716	14.010453148221817	0.07601591747516448	0.08929477073448852	2.728666666666667	1.2298	4.010453148221817	-0.023984082524835526	-0.010705229265511484	-1.6046666666666662	0.42979999999999996	0.4010453148221817	-0.23984082524835526	-0.10705229265511484	-0.3703076923076922	0.5372499999999999
10	0.1	0.1	4.666666666666667	2.7	11181153582972838086	11.732710354921185	0.14063417399557948	0.10213636413970575	4.636444444444445	0.9148	1.7327103549211849	0.040634173995579476	0.0021363641397057487	-0.03022222222222215	-1.7852000000000001	0.17327103549211847	0.40634173995579476	0.021363641397057487	-0.00647619047619046	-0.6611851851851852
10	0.1	0.1	4.888888888888889	0.5	18236610942765386417	10.042525583417447	0.1546025336778093	0.1003289836488833	4.495777777777778	0.7000000000000001	0.042525583417447166	0.05460253367780929	3.2898364888329923e-4	-0.39311111111111163	0.20000000000000007	0.004252558341744717	0.5460253367780928	0.0032898364888329923	-0.08040909090909101	0.40000000000000013
10	0.1	0.1	5.111111111111111	1.2	679096438721373062	12.463013750153515	0.12685893631865947	0.09000785813960144	4.608666666666666	1.0028	2.4630137501535145	0.02685893631865946	-0.009992141860398568	-0.5024444444444445	-0.19720000000000004	0.24630137501535146	0.2685893631865946	-0.09992141860398568	-0.09830434782608696	-0.1643333333333334
10	0.1	0.1	5.444444444444445	0.20000000000000004	13078838299605741877	17.440712925689315	0.11821059095060657	0.0979937492513602	5.748888888888889	1.9022	7.440712925689315	0.018210590950606564	-0.002006250748639804	0.3044444444444441	1.7022	0.7440712925689315	0.18210590950606564	-0.02006250748639804	0.055918367346938704	8.510999999999997
10	0.1	0.1	6.666666666666667	2.5	7793092514029950330	17.497858378075865	0.09165071612389257	0.1009615264622625	4.237555555555556	1.7326	7.497858378075865	-0.008349283876107436	9.615264622624964e-4	-2.429111111111111	-0.7674000000000001	0.7497858378075865	-0.08349283876107436	0.009615264622624964	-0.36436666666666667	-0.30696
10	0.1	0.1	6.777777777777778	0.20000000000000004	15905897789950566526	13.534422004703766	0.10038677615797571	0.09736876478151794	3.75	1.1139999999999999	3.5344220047037656	3.867761579757073e-4	-0.0026312352184820614	-3.0277777777777777	0.9139999999999998	0.35344220047037656	0.003867761579757073	-0.026312352184820614	-0.44672131147540983	4.5699999999999985
10	0.1	0.1	7	0	2024740486000829356	10.537369340128212	0.1862623817757935	0.10320705747997448	6.192	0.8194	0.5373693401282118	0.08626238177579348	0.003207057479974476	-0.8079999999999998	0.8194	0.05373693401282118	0.8626238177579348	0.03207057479974476	-0.11542857142857141	0.8194
10	0.1	0.1	9	0.7	464432776290785757	12.173055583918595	0.17034647267325617	0.10394297370778852	6.086666666666667	1.0319999999999998	2.173055583918595	0.07034647267325617	0.003942973707788511	-2.913333333333333	0.33199999999999985	0.2173055583918595	0.7034647267325617	0.03942973707788511	-0.32370370370370366	0.4742857142857141
10	0.1	0.1	13	0	1075695649852187248	10.608714776870821	0.08715264811821635	0.6565867382895157	3.1233333333333335	0.7452	0.608714776870821	-0.012847351881783653	0.5565867382895158	-9.876666666666667	0.7452	0.0608714776870821	-0.12847351881783653	5.565867382895157	-0.7597435897435898	0.7452
10	0.1	0.3	4.888888888888889	0.7999999999999999	3129325991935775389	10.01905882770482	0.05568536764196356	0.6691915018830089	1.6728888888888889	0.6034	0.019058827704819592	-0.04431463235803645	0.3691915018830089	-3.216	-0.19659999999999989	0.0019058827704819593	-0.44314632358036443	1.2306383396100298	-0.6578181818181819	-0.24574999999999989
10	0.1	0.3	5.555555555555555	0	4252422325969913390	10.055861803002259	0.12822982583948792	0.23920666320528258	4.026888888888889	0.7902	0.055861803002258625	0.02822982583948791	-0.060793336794717406	-1.5286666666666662	0.7902	0.005586180300225863	0.2822982583948791	-0.20264445598239136	-0.2751599999999999	0.7902
10	0.1	0.3	8.222222222222221	0.4	8553346447575431318	10.429367884793841	0.09653845170272943	0.6683779869247266	3.456	0.7507999999999999	0.4293678847938409	-0.003461548297270578	0.3683779869247266	-4.766222222222222	0.3507999999999999	0.04293678847938409	-0.03461548297270578	1.2279266230824222	-0.5796756756756757	0.8769999999999997
10	0.1	0.3	9.777777777777779	0	3225112345373370750	9.456002091767248	0.11749162844869487	0.6535979711915142	3.7577777777777777	0.5694	-0.5439979082327522	0.017491628448694868	0.3535979711915142	-6.020000000000001	0.5694	-0.054399790823275215	0.17491628448694868	1.178659903971714	-0.6156818181818182	0.5694
10	0.1	0.3	9.777777777777779	0.2	17486406063469751926	18.862667069371224	0.11449606114318947	0.6731849350944034	6.929555555555556	2.1672000000000002	8.862667069371224	0.014496061143189465	0.37318493509440337	-2.8482222222222227	1.9672000000000003	0.8862667069371224	0.14496061143189465	1.2439497836480113	-0.2912954545454546	9.836
10	0.1	0.3	11.444444444444445	0.8	13027808727837877313	7.79167929300124	0.14861674433844937	0.6519049290585236	3.9466666666666668	0.49860000000000004	-2.2083207069987596	0.04861674433844937	0.3519049290585236	-7.497777777777777	-0.3014	-0.22083207069987595	0.4861674433844937	1.1730164301950787	-0.6551456310679611	-0.37675
10	0.1	0.3	11.444444444444445	1.1	1980192533212820792	15.303989538215623	0.08309328201247437	0.6439948831528918	4.081777777777778	1.5222	5.303989538215623	-0.016906717987525632	0.3439948831528918	-7.362666666666667	0.4221999999999999	0.5303989538215623	-0.16906717987525632	1.1466496105096393	-0.6433398058252427	0.3838181818181817
10	0.1	0.3	14.666666666666666	0.8	2330121995872489026	11.636556914065595	0.12554087549977644	0.3814527858132612	4.707777777777778	0.954	1.6365569140655953	0.025540875499776433	0.08145278581326121	-9.958888888888888	0.15399999999999991	0.16365569140655953	0.25540875499776433	0.27150928604420405	-0.6790151515151515	0.1924999999999999
10	0.1	0.3	18.88888888888889	2.4	10575816457618997273	9.808260683947884	0.23876646442332358	0.6394871333476498	9.373333333333333	0.7468	-0.19173931605211614	0.13876646442332358	0.33948713334764985	-9.515555555555556	-1.6532	-0.019173931605211615	1.3876646442332357	1.1316237778254996	-0.503764705882353	-0.6888333333333334
10	0.1	0.3	19	0	16291674819968372240	18.95858480778292	0.13414839519749155	0.6317059306592978	8.189777777777778	2.2838	8.95858480778292	0.03414839519749155	0.3317059306592978	-10.810222222222222	2.2838	0.895858480778292	0.3414839519749155	1.1056864355309928	-0.5689590643274854	2.2838
10	0.1	0.5	5.333333333333333	0	13186811982616024320	10.937459643575536	0.08203904277036886	0.6464142546326946	2.894	0.8558	0.9374596435755365	-0.017960957229631147	0.14641425463269464	-2.439333333333333	0.8558	0.09374596435755364	-0.17960957229631147	0.2928285092653893	-0.4573749999999999	0.8558
10	0.1	0.5	5.666666666666667	0.4	2641715766270286150	11.957336778992202	0.10012632008234679	0.6423464223340764	3.913333333333333	1.067	1.957336778992202	1.2632008234678138e-4	0.14234642233407635	-1.7533333333333339	0.6669999999999999	0.1957336778992202	0.0012632008234678138	0.2846928446681527	-0.30941176470588244	1.6674999999999998
10	0.1	0.5	5.777777777777778	1.3	2912426812313652998	12.854946045760054	0.09432040577034613	0.6343372267360128	4.293111111111111	1.0204	2.8549460457600535	-0.005679594229653875	0.13433722673601278	-1.4846666666666666	-0.27960000000000007	0.28549460457600534	-0.056795942296538754	0.26867445347202557	-0.25696153846153846	-0.21507692307692314
10	0.1	0.5	6.222222222222222	0.2	13222476142852136858	12.637702736919504	0.09709175487735648	0.6481153700031608	4.173333333333334	0.9882	2.637702736919504	-0.002908245122643524	0.14811537000316077	-2.0488888888888885	0.7882	0.2637702736919504	-0.02908245122643524	0.29623074000632155	-0.32928571428571424	3.941
10	0.1	0.5	6.666666666666667	0.5	12046681369341376645	12.018217813195221	0.10043216477692453	0.651895478531439	4.204888888888889	1.0945999999999998	2.0182178131952213	4.321647769245235e-4	0.15189547853143903	-2.461777777777778	0.5945999999999998	0.20182178131952214	0.004321647769245235	0.30379095706287806	-0.3692666666666667	1.1891999999999996
10	0.1	0.5	6.777777777777778	0	2319662066440903545	11.870173159904153	0.09489138384318893	0.6507990598402494	3.732666666666667	0.9380000000000001	1.8701731599041533	-0.005108616156811074	0.15079905984024944	-3.045111111111111	0.9380000000000001	0.18701731599041532	-0.051086161568110744	0.3015981196804989	-0.44927868852459013	0.9380000000000001
10	0.1	0.5	12.444444444444445	0.2	10542231547172618047	10.347694195753073	0.11914957562779405	0.6720571078269105	4.204666666666666	0.732	0.34769419575307303	0.01914957562779404	0.17205710782691053	-8.239777777777778	0.532	0.034769419575307305	0.1914957562779404	0.34411421565382105	-0.6621250000000001	2.66
10	0.1	0.5	13.555555555555555	0	16218104860792983067	11.371648151400501	0.1355066329319222	0.45485367495558504	5.293333333333333	0.9984000000000001	1.3716481514005014	0.03550663293192219	-0.04514632504441496	-8.262222222222222	0.9984000000000001	0.13716481514005013	0.3550663293192219	-0.09029265008882992	-0.6095081967213115	0.9984000000000001
10	0.1	0.5	16.666666666666668	0.1	508258402272764512	15.631166844167105	0.10536912792260122	0.659217376917707	5.381111111111111	1.5998000000000001	5.631166844167105	0.005369127922601219	0.159217376917707	-11.285555555555558	1.4998	0.5631166844167105	0.05369127922601219	0.318434753835414	-0.6771333333333334	14.998
10	0.1	0.5	21.444444444444443	0.20000000000000004	806565339410810165	10.82004793263465	0.20251124464517606	0.6450903341008859	7.867555555555556	0.8068000000000001	0.8200479326346493	0.10251124464517605	0.1450903341008859	-13.576888888888888	0.6068	0.08200479326346492	1.0251124464517605	0.2901806682017718	-0.6331191709844559	3.0339999999999994
10	0.3	0.1	10.88888888888889	0.10000000000000002	1311948420552619021	12.753324515548636	0.1921459009525374	0.23343985296034014	8.132222222222222	1.2018	2.753324515548636	-0.1078540990474626	0.13343985296034014	-2.7566666666666677	1.1018	0.2753324515548636	-0.359513663491542	1.3343985296034013	-0.25316326530612254	11.017999999999997
10	0.3	0.1	12.333333333333334	2.2	10783968643719392298	11.196401700039475	0.2969200883084917	0.14371255978281663	11.244	1.0218	1.196401700039475	-0.003079911691508286	0.04371255978281663	-1.0893333333333342	-1.1782000000000001	0.11964017000394751	-0.01026637230502762	0.4371255978281663	-0.08832432432432438	-0.5355454545454545
10	0.3	0.1	12.88888888888889	0.5	8106910637316419551	12.58395326008084	0.29573051285357843	0.09923131284821454	12.236666666666666	1.2158	2.5839532600808397	-0.004269487146421558	-7.686871517854632e-4	-0.6522222222222229	0.7158	0.25839532600808396	-0.014231623821405193	-0.007686871517854632	-0.05060344827586212	1.4316
10	0.3	0.1	13.11111111111111	0.7	17062285048400461174	7.856706394705033	0.32274944836850705	0.13714386610679768	8.725555555555555	0.5362	-2.143293605294967	0.022749448368507064	0.03714386610679768	-4.385555555555555	-0.16379999999999995	-0.2143293605294967	0.07583149456169022	0.3714386610679768	-0.33449152542372884	-0.23399999999999993
10	0.3	0.1	13.11111111111111	1	2234645819432602639	9.978117352750598	0.2228493468830946	0.6568551194618508	8.46	0.7918000000000001	-0.021882647249402254	-0.07715065311690539	0.5568551194618508	-4.65111111111111	-0.20819999999999994	-0.0021882647249402256	-0.25716884372301796	5.568551194618508	-0.3547457627118643	-0.20819999999999994
10	0.3	0.1	14.222222222222221	0.3	9528439663973312530	11.304102229335575	0.26139478484185585	0.15306323304114253	9.996888888888888	1.0756000000000001	1.3041022293355748	-0.038605215158144135	0.05306323304114252	-4.225333333333333	0.7756000000000001	0.13041022293355747	-0.12868405052714713	0.5306323304114252	-0.29709375000000005	2.5853333333333337
10	0.3	0.1	15	0.7999999999999999	1388955541971874988	11.55618865902908	0.30297716671072633	0.13134682577406903	11.538222222222222	1.062	1.5561886590290808	0.002977166710726342	0.031346825774069026	-3.461777777777778	0.2620000000000001	0.15561886590290808	0.009923889035754474	0.31346825774069026	-0.23078518518518518	0.3275000000000002
10	0.3	0.1	15.11111111111111	0.5	2213593434494430351	10.148884914507805	0.3607269980585829	0.10337745481812301	12.467333333333332	0.8622	0.14888491450780528	0.06072699805858289	0.003377454818123002	-2.6437777777777782	0.36219999999999997	0.014888491450780528	0.20242332686194298	0.03377454818123002	-0.1749558823529412	0.7243999999999999
10	0.3	0.1	17	2.2	6106330207077312431	18.237215085285534	0.31422267965443806	0.1942940959054146	18.970222222222223	2.7252	8.237215085285534	0.014222679654438075	0.0942940959054146	1.9702222222222225	0.5251999999999999	0.8237215085285534	0.04740893218146025	0.942940959054146	0.11589542483660133	0.23872727272727265
10	0.3	0.1	20.22222222222222	0.4000000000000001	17272340124871958870	13.288301207506784	0.3701823881179963	0.6486729068402307	20.135555555555555	1.6258000000000001	3.288301207506784	0.07018238811799632	0.5486729068402307	-0.086666666666666	1.2258	0.3288301207506784	0.2339412937266544	5.486729068402307	-0.004285714285714253	3.0644999999999993
10	0.3	0.3	10.11111111111111	0.10000000000000002	2832589116694919227	8.43461921996571	0.2986032708661915	0.2236912528159225	9.194222222222223	0.62	-1.5653807800342907	-0.0013967291338085053	-0.07630874718407749	-0.916888888888888	0.52	-0.15653807800342906	-0.004655763779361685	-0.2543624906135916	-0.0906813186813186	5.199999999999999
10	0.3	0.3	12.333333333333334	0.4	10057473354187497606	9.467252857584041	0.4249215542043637	0.1067743690004865	13.702666666666667	0.8502	-0.5327471424159587	0.12492155420436374	-0.1932256309995135	1.3693333333333335	0.45019999999999993	-0.05327471424159587	0.41640518068121246	-0.644085436665045	0.11102702702702703	1.1254999999999997
10	0.3	0.3	12.444444444444445	0	16163766800891780833	10.046961779156192	0.1957740403748698	0.6591989128517655	7.267555555555555	0.7254	0.046961779156191596	-0.10422595962513018	0.3591989128517655	-5.1768888888888895	0.7254	0.00469617791561916	-0.3474198654171006	1.197329709505885	-0.41600000000000004	0.7254
10	0.3	0.3	12.555555555555555	0.4	12873680240993408836	9.30985562391746	0.27309573084986655	0.63968453828039	10.197111111111111	0.726	-0.6901443760825394	-0.026904269150133442	0.33968453828038997	-2.3584444444444443	0.32599999999999996	-0.06901443760825395	-0.08968089716711147	1.1322817942679666	-0.18784070796460176	0.8149999999999998
10	0.3	0.3	12.666666666666666	1.1	12159515859739884979	9.684202252487623	0.20637159996943208	0.4343143795096503	7.564	0.7676000000000001	-0.3157977475123772	-0.09362840003056791	0.1343143795096503	-5.102666666666666	-0.33240000000000003	-0.03157977475123772	-0.31209466676855974	0.44771459836550104	-0.40284210526315783	-0.30218181818181816
10	0.3	0.3	15.11111111111111	0.7	11787413052597719861	16.589269215122922	0.2062066710442676	0.6526364959200304	12.379777777777777	1.7968	6.589269215122922	-0.09379332895573239	0.3526364959200304	-2.7313333333333336	1.0968	0.6589269215122922	-0.31264442985244134	1.1754549864001014	-0.18075000000000002	1.566857142857143
10	0.3	0.3	16.22222222222222	0.7000000000000001	7699265399382603112	21.972479234467155	0.23067869746260894	0.63826963639516765	17.85	3.0694	11.972479234467155	-0.06932130253739105	0.33826963639516766	1.62777777777778	2.3693999999999997	1.1972479234467155	-0.23107100845797018	1.127565454650559	0.1003424657534248	3.3848571428571423
10	0.3	0.3	17.88888888888889	0.6	8794623012545493877	10.314767463587936	0.27645981820654847	0.6076632421602235	11.576666666666666	0.9320000000000002	0.31476746358793584	-0.02354018179345152	0.3076632421602235	-6.312222222222223	0.3320000000000002	0.031476746358793585	-0.07846727264483841	1.0255441405340784	-0.35285714285714287	0.5533333333333337
10	0.3	0.3	19.555555555555557	0.1	3203372225301427312	14.444432859589373	0.331388508720383	0.333459950973481	17.652	1.7172	4.444432859589373	0.03138850872038301	0.033459950973481034	-1.9035555555555561	1.6172	0.4444432859589373	0.10462836240127671	0.11153316991160345	-0.09734090909090912	16.171999999999997
10	0.3	0.3	21.11111111111111	0.4000000000000001	16718408106446548747	15.388715743855565	0.3562993398876143	0.658508733518674	22.07622222222222	1.8858000000000001	5.388715743855565	0.05629933988761432	0.358508733518674	0.9651111111111099	1.4858	0.5388715743855566	0.18766446629204775	1.1950291117289134	0.045715789473684154	3.7144999999999992
10	0.3	0.5	10.88888888888889	0	6578926594834382695	16.000768902475432	0.14967171603670348	0.6570870646930443	8.244666666666667	1.8032	6.000768902475432	-0.1503282839632965	0.15708706469304434	-2.644222222222222	1.8032	0.6000768902475432	-0.5010942798776551	0.3141741293860887	-0.24283673469387754	1.8032
10	0.3	0.5	13.777777777777779	0.3	6889620288743135629	13.242777292309961	0.2708634877355635	0.6477902141776887	13.885777777777777	1.3014	3.2427772923099614	-0.029136512264436476	0.14779021417768867	0.10799999999999876	1.0013999999999998	0.3242777292309961	-0.09712170754812159	0.29558042835537734	0.007838709677419264	3.3379999999999996
10	0.3	0.5	14	3.7	15834970782628597429	12.287252093724058	0.2648571048688877	0.626373744084888	12.555555555555555	1.029	2.2872520937240584	-0.035142895131112295	0.126373744084888	-1.4444444444444446	-2.6710000000000003	0.22872520937240584	-0.11714298377037433	0.252747488169776	-0.10317460317460318	-0.721891891891892
10	0.3	0.5	14.333333333333334	1.8	5200550250551094931	12.58916885090727	0.2566204937170837	0.3881103641171727	12.659555555555556	1.3202	2.589168850907271	-0.043379506282916314	-0.1118896358828273	-1.6737777777777776	-0.4798	0.2589168850907271	-0.14459835427638773	-0.2237792717656546	-0.1167751937984496	-0.26655555555555555
10	0.3	0.5	15.222222222222221	0.6999999999999998	16053759045455919709	7.871300967344047	0.31032347872304833	0.6304217798358297	9.813777777777778	0.5034000000000002	-2.1286990326559527	0.01032347872304834	0.1304217798358297	-5.408444444444443	-0.19659999999999966	-0.21286990326559527	0.03441159574349447	0.2608435596716594	-0.35529927007299267	-0.2808571428571424
10	0.3	0.5	16.555555555555557	1.3	11035630404392956824	10.516367814307545	0.3234149429779961	0.6671396355643048	13.826	0.9504	0.5163678143075447	0.023414942977996123	0.16713963556430478	-2.7295555555555566	-0.3496	0.05163678143075447	0.07804980992665375	0.33427927112860956	-0.16487248322147655	-0.26892307692307693
10	0.3	0.5	24.444444444444443	1.5	3334757336979231929	12.041397254336468	0.2734163384270439	0.6551108936716429	12.887777777777778	1.181	2.0413972543364682	-0.026583661572956108	0.15511089367164288	-11.556666666666665	-0.31899999999999995	0.20413972543364683	-0.08861220524318703	0.31022178734328576	-0.47277272727272723	-0.21266666666666664
10	0.3	0.5	25	1	9280099563611518990	12.191174584427833	0.4459443670543294	0.6344021125998871	22.409777777777776	1.3862	2.1911745844278325	0.1459443670543294	0.1344021125998871	-2.5902222222222235	0.3862000000000001	0.21911745844278324	0.48648122351443135	0.2688042251997742	-0.10360888888888894	0.3862000000000001
10	0.3	0.5	27.444444444444443	8	4112681670934732969	15.802419491808235	0.2613629338016067	0.6271883559346481	16.073555555555554	1.8284	5.8024194918082355	-0.0386370661983933	0.12718835593464806	-11.370888888888889	-6.1716	0.5802419491808235	-0.12879022066131102	0.2543767118692961	-0.4143238866396761	-0.77145
10	0.3	0.5	29.88888888888889	0.5	3409624843076991305	16.157278131698526	0.3840693242495246	0.6541902313664788	24.68488888888889	2.3598	6.157278131698526	0.08406932424952462	0.1541902313664788	-5.204000000000001	1.8598	0.6157278131698526	0.28023108083174875	0.3083804627329576	-0.1741115241635688	3.7196
10	0.5	0.1	13.666666666666666	1.2	3902871288332431501	8.049559555927345	0.4492666014494891	0.22913808108360179	14.499555555555556	0.7398	-1.9504404440726546	-0.0507333985505109	0.12913808108360178	0.8328888888888901	-0.46019999999999994	-0.19504404440726547	-0.1014667971010218	1.2913808108360176	0.0609430894308944	-0.38349999999999995
10	0.5	0.1	14	0.3	7591210892253466617	10.988932969952861	0.45852530602951225	0.09691107117992645	17.278	1.1624	0.9889329699528613	-0.04147469397048775	-0.0030889288200735554	3.2779999999999987	0.86240000000000006	0.09889329699528612	-0.0829493879409755	-0.030889288200735554	0.23414285714285704	2.874666666666667
10	0.5	0.1	14.555555555555555	0.4	15240965955958225907	7.888687424005507	0.5045032587562853	0.2320713624636727	16.05311111111111	0.7814	-2.111312575994493	0.004503258756285322	0.13207136246367268	1.4975555555555555	0.38139999999999996	-0.21113125759944928	0.009006517512570644	1.3207136246367268	0.10288549618320611	0.9534999999999999
10	0.5	0.1	14.555555555555555	0.5	11157612679401964535	8.463321570151711	0.5504520296557136	0.09974377173329568	17.168666666666667	0.8069999999999999	-1.5366784298482887	0.050452029655713604	-0.00025622826670432253	2.6131111111111114	0.30699999999999994	-0.15366784298482888	0.10090405931142721	-0.0025622826670432253	0.17952671755725194	0.6139999999999999
10	0.5	0.1	16.333333333333332	2.4	15687300505552018711	12.875843765098539	0.46570203728267334	0.09783804796369207	20.28488888888889	1.6288	2.875843765098539	-0.03429796271732666	-0.0021619520363079375	3.951555555555558	-0.7711999999999999	0.2875843765098539	-0.06859592543465332	-0.021619520363079375	0.2419319727891158	-0.3213333333333333
10	0.5	0.1	16.444444444444443	0.10000000000000002	14484409694259021589	8.43670766563195	0.548906536874038	0.09472592358920168	16.66888888888889	0.76	-1.5632923343680503	0.04890653687403801	-0.0052740764107983285	0.22444444444444756	0.66	-0.15632923343680502	0.09781307374807602	-0.052740764107983285	0.013648648648648839	6.599999999999999
10	0.5	0.1	17.11111111111111	0.4	8216422240464998818	10.386631861394811	0.4843508530803932	0.13550287745231002	18.14977777777778	1.1638	0.386631861394811	-0.015649146919606782	0.03550287745231001	1.0386666666666677	0.7637999999999999	0.038663186139481096	-0.031298293839213565	0.3550287745231001	0.06070129870129876	1.9094999999999998
10	0.5	0.1	17.11111111111111	1.2	10949173304617603006	9.84903511152846	0.4264779851014732	0.23390951781402808	16.126	0.9684	-0.15096488847154	-0.07352201489852678	0.13390951781402807	-0.9851111111111095	-0.23159999999999992	-0.015096488847154	-0.14704402979705355	1.3390951781402807	-0.057571428571428475	-0.19299999999999995
10	0.5	0.1	24.555555555555557	0.4	6729562148750858879	12.3557173740064	0.4273359985454129	0.6595213904236502	22.903111111111112	1.5202	2.3557173740063995	-0.07266400145458712	0.5595213904236502	-1.6524444444444448	1.1202	0.23557173740063994	-0.14532800290917425	5.595213904236502	-0.06729411764705884	2.8005
10	0.5	0.1	37.55555555555556	0.8	15871397851859897950	10.90760967070064	0.58743510963033585	0.6364686293846658	29.190666666666665	1.5992	0.9076096707006407	0.08743510963033585	0.5364686293846658	-8.364888888888892	0.7991999999999999	0.09076096707006406	0.1748702192606717	5.364686293846657	-0.22273372781065096	0.9989999999999999
10	0.5	0.3	20	0.4000000000000001	9699614480471511733	12.76345451959567	0.4641790507659	0.2909978700141823	23.46066666666667	1.7306000000000001	2.763454519595671	-0.03582094923410001	-0.009002129985817675	3.4606666666666683	1.3306	0.27634545195956706	-0.07164189846820002	-0.030007099952725585	0.17303333333333343	3.3264999999999993
10	0.5	0.3	21.22222222222222	0	13274726779479320718	14.411358368144226	0.46182145896050797	0.6378775365408808	27.74577777777778	2.0309999999999997	4.411358368144226	-0.03817854103949203	0.33787753654088076	6.523555555555557	2.0309999999999997	0.4411358368144226	-0.07635708207898406	1.1262584551362693	0.30739267015706817	2.0309999999999997
10	0.5	0.3	22.11111111111111	0.4	3905624721121815164	7.368517258687019	0.5257240185182437	0.3152472223145809	16.666666666666668	0.672	-2.631482741312981	0.025724018518243685	0.015247222314580922	-5.444444444444443	0.272	-0.2631482741312981	0.05144803703648737	0.05082407438193641	-0.2462311557788944	0.68
10	0.5	0.3	22.666666666666668	1.7	11892086322614729237	18.392228755625357	0.5031716437496554	0.09684608184226659	29.179555555555556	3.4554	8.392228755625357	0.003171643749655395	-0.2031539181577334	6.512888888888888	1.7554	0.8392228755625357	0.00634328749931079	-0.6771797271924447	0.2873333333333333	1.0325882352941178
10	0.5	0.3	23.77777777777778	1.9000000000000001	5674687493206412718	10.63596407111882	0.5787264377864643	0.15618634296753586	23.329777777777778	1.421	0.6359640711188206	0.07872643778646427	-0.14381365703246413	-0.4480000000000004	-0.4790000000000001	0.06359640711188205	0.15745287557292853	-0.47937885677488046	-0.01884112149532712	-0.2521052631578948
10	0.5	0.3	23.88888888888889	3.1	5532677967593275399	9.848791224528885	0.5498144254236456	0.28764809921798384	22.464222222222222	1.1398000000000001	-0.15120877547111533	0.04981442542364556	-0.012351900782016145	-1.424666666666667	-1.9602	-0.015120877547111533	0.09962885084729112	-0.04117300260672049	-0.05963720930232559	-0.6323225806451612
10	0.5	0.3	24.11111111111111	1.9	11652958575247423286	18.303853481762403	0.5888238691686244	0.09728117184025159	34.41288888888889	4.0592	8.303853481762403	0.08882386916862439	-0.2027188281597484	10.301777777777776	2.1592	0.8303853481762402	0.17764773833724878	-0.6757294271991614	0.42726267281105984	1.136421052631579
10	0.5	0.3	30.555555555555557	3.6	16536840082372583531	11.716589912707066	0.5821821589795457	0.6386871758573622	29.925333333333334	1.837	1.7165899127070663	0.08218215897954573	0.33868717585736224	-0.6302222222222227	-1.7630000000000001	0.17165899127070663	0.16436431795909145	1.1289572528578742	-0.020625454545454558	-0.4897222222222222
10	0.5	0.3	35.666666666666664	0.4000000000000001	13860729752513797875	15.001747249946652	0.4899377908590382	0.6630670504158668	31.875777777777778	2.6998	5.001747249946652	-0.010062209140961786	0.3630670504158668	-3.7908888888888868	2.2998000000000003	0.5001747249946652	-0.020124418281923573	1.2102235013862226	-0.10628660436137066	5.749499999999999
10	0.5	0.3	39.22222222222222	1.8999999999999997	5586974118312832039	11.047556873505071	0.6810561369940502	0.6147192106324968	35.17688888888889	1.8642	1.047556873505071	0.1810561369940502	0.3147192106324968	-4.045333333333332	-0.03579999999999961	0.10475568735050711	0.3621122739881004	1.049064035441656	-0.10313881019830025	-0.01884210526315769
10	0.5	0.5	19	0	14362879418527211751	8.439712879944292	0.49333820608203466	0.6580023945689781	19.130666666666666	0.8079999999999999	-1.5602871200557082	-0.006661793917965342	0.15800239456897813	0.1306666666666665	0.8079999999999999	-0.15602871200557084	-0.013323587835930684	0.31600478913795627	0.006877192982456131	0.8079999999999999
10	0.5	0.5	24.666666666666668	0.6	221924258831417018	15.374612398740163	0.3644515097305062	0.652036638928516	22.16	1.981	5.3746123987401635	-0.13554849026949378	0.15203663892851604	-2.5066666666666677	1.3810000000000002	0.5374612398740164	-0.27109698053898756	0.3040732778570321	-0.10162162162162165	2.301666666666667
10	0.5	0.5	26.333333333333332	3	10029073882863849109	9.733839658907591	0.5369598500785739	0.6508379440633864	23.723333333333333	1.1872	-0.2661603410924087	0.03695985007857394	0.15083794406338635	-2.6099999999999994	-1.8128	-0.02661603410924087	0.07391970015714788	0.3016758881267727	-0.09911392405063289	-0.6042666666666666
10	0.5	0.5	29.77777777777778	0.6	16331329469522382605	9.779687784499052	0.5957183328756008	0.6597441012457256	26.654444444444444	1.2314	-0.22031221550094848	0.09571833287560083	0.15974410124572558	-3.123333333333335	0.6314000000000001	-0.02203122155009485	0.19143666575120166	0.31948820249145116	-0.10488805970149259	1.0523333333333336
10	0.5	0.5	30.333333333333332	1	2320987823799504984	15.182906053807862	0.5037334500026485	0.6655771850692562	32.55511111111111	2.6189999999999998	5.182906053807862	0.003733450002648464	0.16557718506925623	2.2217777777777776	1.6189999999999998	0.5182906053807862	0.007466900005296928	0.33115437013851245	0.07324542124542124	1.6189999999999998
10	0.5	0.5	31.77777777777778	0.8	6752346445833975352	11.249571392431928	0.5840119748846877	0.646109410796416	29.205333333333332	1.6298	1.2495713924319283	0.0840119748846877	0.14610941079641604	-2.5724444444444465	0.8297999999999999	0.12495713924319282	0.1680239497693754	0.2922188215928321	-0.080951048951049015	1.0372499999999998
10	0.5	0.5	32.333333333333336	0.4	9315827950093320290	13.310149563162911	0.54651630536324	0.6527472401030942	32.66511111111111	2.232	3.310149563162911	0.04651630536324003	0.15274724010309415	0.3317777777777735	1.8320000000000003	0.3310149563162911	0.09303261072648006	0.3054944802061883	0.010261168384879593	4.58
10	0.5	0.5	33.333333333333336	0.39999999999999997	17756694710573725230	11.709505826387336	0.5091193094849791	0.6353051393517842	26.627333333333333	1.5884	1.7095058263873355	0.009119309484979077	0.13530513935178423	-6.706000000000003	1.1884000000000001	0.17095058263873356	0.018238618969958154	0.27061027870356846	-0.20118000000000008	2.9710000000000005
10	0.5	0.5	35.44444444444444	0.4	1018764768173046119	15.272641025963141	0.5720671232142882	0.6245587342897583	36.779555555555554	2.7986	5.272641025963141	0.07206712321428821	0.12455873428975828	1.335111111111111	2.3986	0.5272641025963141	0.14413424642857642	0.24911746857951655	0.03766771159874608	5.9965
10	0.5	0.5	38.666666666666664	2.2	16714718695250042572	11.51721099423715	0.580682472022378	0.6242230113682611	30.51377777777778	1.7102	1.51721099423715	0.080682472022378	0.12422301136826108	-8.152888888888885	-0.48980000000000024	0.15172109942371498	0.161364944044756	0.24844602273652217	-0.2108505747126436	-0.22263636363636372
30	0.1	0.1	9.88888888888889	4.5	15307360648536822761	34.673416705381484	0.11842667163848039	0.08865324511715743	10.375777777777778	5.2623999999999995	4.673416705381484	0.018426671638480385	-0.011346754882842577	0.48688888888888826	0.7623999999999995	0.15578055684604947	0.18426671638480385	-0.11346754882842577	0.04923595505617971	0.1694222222222221
30	0.1	0.1	11.666666666666666	2.7	13810748291253281081	27.91981068675157	0.12141531391233401	0.12361916551450128	8.569555555555555	4.044	-2.080189313248429	0.021415313912334005	0.023619165514501272	-3.0971111111111114	1.3439999999999994	-0.06933964377494763	0.21415313912334005	0.23619165514501272	-0.2654666666666667	0.49777777777777754
30	0.1	0.1	12.777777777777779	4	1137756424047204366	33.2212606159599	0.10921665509874934	0.10469310287157704	9.737333333333334	4.9988	3.221260615959899	0.009216655098749332	0.004693102871577037	-3.0404444444444447	0.9988000000000001	0.10737535386532997	0.09216655098749332	0.04693102871577037	-0.23794782608695653	0.24970000000000003
30	0.1	0.1	12.777777777777779	6.1	194995052821884384	32.51073011411553	0.11412718745260864	0.1839003974645364	10.095333333333333	5.184	2.510730114115532	0.01412718745260863	0.0839003974645364	-2.682444444444446	-0.9159999999999995	0.08369100380385106	0.1412718745260863	0.8390039746453639	-0.2099304347826088	-0.15016393442622944
30	0.1	0.1	13.555555555555555	2.6	4936923380309805429	30.784938834110054	0.15875696529252964	0.11838266724321131	13.35911111111111	4.803	0.7849388341100543	0.058756965292529634	0.018382667243211304	-0.1964444444444453	2.203	0.026164627803668475	0.5875696529252963	0.18382667243211304	-0.014491803278688589	0.8473076923076922
30	0.1	0.1	15	4.7	217031743454669074	32.92321134852116	0.15595567549884026	0.14807854271197562	14.028444444444444	5.4243999999999994	2.923211348521157	0.05595567549884026	0.04807854271197562	-0.9715555555555557	0.7243999999999993	0.09744037828403856	0.5595567549884025	0.4807854271197562	-0.06477037037037038	0.15412765957446792
30	0.1	0.1	18.77777777777778	1.5	4428909692817646380	32.48457383267363	0.13106810483245632	0.1755554693416626	11.622444444444444	5.1446000000000005	2.4845738326736324	0.03106810483245631	0.0755554693416626	-7.155333333333335	3.6446000000000005	0.08281912775578774	0.3106810483245631	0.755554693416626	-0.3810532544378699	2.4297333333333335
30	0.1	0.1	20.11111111111111	7.1	9543636287335516232	34.37448854129909	0.18116705700649638	0.13009277777609962	16.359111111111112	5.6224	4.374488541299087	0.08116705700649637	0.030092777776099616	-3.751999999999999	-1.4775999999999998	0.14581628470996957	0.8116705700649637	0.30092777776099616	-0.18656353591160216	-0.20811267605633801
30	0.1	0.1	20.333333333333332	5.5	4971180463539431459	32.33522220358532	0.18235049609368437	0.30759069911116704	18.77177777777778	6.4776	2.3352222035853174	0.08235049609368436	0.20759069911116704	-1.5615555555555538	0.9775999999999998	0.07784074011951057	0.8235049609368436	2.0759069911116703	-0.0767978142076502	0.1777454545454545
30	0.1	0.1	27.333333333333332	2.4	4972908841540946605	34.48783369854998	0.15669012354858392	0.29561540686926135	16.604444444444443	6.3156	4.487833698549977	0.05669012354858391	0.19561540686926135	-10.72888888888889	3.9156	0.14959445661833257	0.566901235485839	1.9561540686926133	-0.3925203252032521	1.6315
30	0.1	0.3	11.222222222222221	6.1	16094730376846178648	34.10403050752259	0.06385106855060171	0.6278204886170228	6.592666666666667	5.6462	4.104030507522587	-0.03614893144939829	0.3278204886170228	-4.629555555555554	-0.4537999999999993	0.13680101691741958	-0.3614893144939829	1.0927349620567426	-0.41253465346534646	-0.07439344262295071
30	0.1	0.3	13.666666666666666	4.8	6160410264554406585	36.35778368583442	0.08544317736190679	0.19827496182436333	8.365333333333334	5.9788	6.35778368583442	-0.014556822638093214	-0.10172503817563666	-5.301333333333332	1.1787999999999998	0.21192612286114734	-0.14556822638093214	-0.3390834605854556	-0.38790243902439014	0.24558333333333332
30	0.1	0.3	16.88888888888889	6.1	18166447711506901762	34.405300469203304	0.08241136224992052	0.6188249639672501	8.702444444444444	5.7562	4.405300469203304	-0.01758863775007949	0.3188249639672501	-8.186444444444446	-0.3437999999999999	0.14684334897344348	-0.1758863775007949	1.0627498798908337	-0.48472368421052636	-0.0563606557377049
30	0.1	0.3	17.11111111111111	3.7	1317011315598254458	31.70548685720249	0.13122620126574405	0.2504413260040346	12.052444444444443	5.2194	1.7054868572024908	0.031226201265744047	-0.04955867399596536	-5.058666666666667	1.5194	0.056849561906749696	0.31226201265744047	-0.1651955799865512	-0.2956363636363637	0.41064864864864864
30	0.1	0.3	19.22222222222222	3.7	17690317547972576885	32.26127140629825	0.11530172809261036	0.6505116711628828	11.885111111111112	5.3328	2.261271406298249	0.01530172809261035	0.3505116711628828	-7.33711111111111	1.6327999999999996	0.07537571354327496	0.1530172809261035	1.1683722372096093	-0.38169942196531786	0.44129729729729716
30	0.1	0.3	23.666666666666668	6.3	11415728879793730942	30.42999083210799	0.12201060404981608	0.29512791878000233	10.822222222222223	5.016	0.4299908321079897	0.02201060404981607	-0.004872081219997659	-12.844444444444445	-1.2839999999999998	0.01433302773693299	0.2201060404981607	-0.016240270733325533	-0.5427230046948357	-0.20380952380952377
30	0.1	0.3	25.22222222222222	2.2	2430184994534588831	30.708491375404343	0.1412554907130773	0.6553022768915477	15.15	5.193	0.7084913754043427	0.0412554907130773	0.35530227689154775	-10.072222222222221	2.9929999999999994	0.023616379180144757	0.412554907130773	1.1843409229718258	-0.3993392070484581	1.3604545454545451
30	0.1	0.3	26.444444444444443	5.2	17879887868909200378	31.894787784167953	0.17708861369582926	0.6615726053382198	18.625777777777778	5.3122	1.8947877841679528	0.07708861369582926	0.36157260533821983	-7.818666666666665	0.11219999999999963	0.06315959280559842	0.7708861369582926	1.2052420177940661	-0.29566386554621843	0.021576923076923004
30	0.1	0.3	31.555555555555557	5.7	918169518634797758	33.778377092449766	0.07760159156184895	0.6145928266780295	8.253777777777778	5.572	3.778377092449766	-0.022398408438151052	0.3145928266780295	-23.30177777777778	-0.1280000000000001	0.12594590308165887	-0.22398408438151052	1.0486427555934317	-0.7384366197183099	-0.022456140350877212
30	0.1	0.3	31.77777777777778	5.9	2501416109729758636	30.690575755334084	0.16369337133275264	0.3002973142549984	15.290222222222223	5.4166	0.6905757553340841	0.06369337133275263	2.9731425499840425e-4	-16.487555555555556	-0.4834000000000005	0.02301919184446947	0.6369337133275262	9.910475166613475e-4	-0.5188391608391608	-0.0819322033898306
30	0.1	0.5	22.22222222222222	5.7	16039984155404559749	32.15633371268802	0.16095407684981458	0.4455005955174097	16.888666666666666	5.8633999999999995	2.156333712688017	0.060954076849814576	-0.054499404482590275	-5.333555555555556	0.16339999999999932	0.07187779042293391	0.6095407684981458	-0.10899880896518055	-0.24001000000000003	0.02866666666666655
30	0.1	0.5	22.77777777777778	3.6	14835862083552975351	32.11484502135498	0.13167785051273842	0.6465088296897606	13.747777777777777	5.4302	2.1148450213549808	0.031677850512738415	0.14650882968976064	-9.030000000000001	1.8302	0.07049483404516603	0.31677850512738415	0.2930176593795213	-0.3964390243902439	0.5083888888888889
30	0.1	0.5	23.77777777777778	6.7	9840677503152397307	33.19057989397317	0.1470639051599673	0.6520388864337794	16.198666666666668	5.8248	3.1905798939731724	0.047063905159967306	0.15203888643377939	-7.579111111111111	-0.8752000000000004	0.10635266313243909	0.47063905159967306	0.30407777286755877	-0.3187476635514018	-0.13062686567164186
30	0.1	0.5	25	3	10922412576283175564	32.74292889748965	0.13586228905443307	0.6112572916259856	14.369555555555555	5.4908	2.742928897489648	0.03586228905443306	0.11125729162598563	-10.630444444444445	2.4908	0.09143096324965493	0.3586228905443306	0.22251458325197127	-0.4252177777777778	0.8302666666666667
30	0.1	0.5	27.444444444444443	6.5	10026232698889054493	33.11187198387259	0.1431913676812754	0.6456873775818963	15.436222222222222	5.5194	3.1118719838725895	0.043191367681275405	0.14568737758189632	-12.008222222222221	-0.9805999999999999	0.10372906612908632	0.43191367681275405	0.29137475516379263	-0.4375465587044534	-0.15086153846153844
30	0.1	0.5	28.666666666666668	1.8	15855234109714782095	33.175531876630295	0.16856375638313445	0.6542978420039554	18.144222222222222	5.6606	3.175531876630295	0.06856375638313444	0.15429784200395535	-10.522444444444446	3.8606	0.10585106255434316	0.6856375638313444	0.3085956840079107	-0.367062015503876	2.1447777777777777
30	0.1	0.5	29.11111111111111	7	12526853901429184049	35.06147157099523	0.09248203537018251	0.5388886452280301	10.103555555555555	5.7796	5.061471570995231	-0.007517964629817492	0.03888864522803015	-19.007555555555555	-1.2203999999999997	0.16871571903317437	-0.07517964629817492	0.0777772904560603	-0.6529312977099236	-0.1743428571428571
30	0.1	0.5	29.333333333333332	5	776818333782607098	34.00392448960163	0.15507206694550066	0.6381738755168191	17.59711111111111	5.8918	4.00392448960163	0.05507206694550065	0.13817387551681914	-11.73622222222222	0.8917999999999999	0.13346414965338765	0.5507206694550065	0.2763477510336383	-0.4000984848484848	0.17836
30	0.1	0.5	36.666666666666664	5.2	2373705046855156839	33.60274315924485	0.12477021530986004	0.6290265177825937	12.84688888888889	5.6332	3.6027431592448522	0.02477021530986004	0.12902651778259366	-23.819777777777773	0.43320000000000025	0.12009143864149507	0.24770215309860039	0.2580530355651873	-0.6496303030303029	0.08330769230769235
30	0.1	0.5	38.55555555555556	5.6	15813531646628356918	31.31305793436275	0.26996313756340423	0.6333487428654592	28.91133333333333	6.2586	1.3130579343627495	0.16996313756340423	0.13334874286545917	-9.644222222222226	0.6586000000000007	0.04376859781209165	1.6996313756340422	0.26669748573091834	-0.25013832853025947	0.117607142857143
30	0.3	0.1	24.666666666666668	4.9	2126771200277540483	35.18558672038987	0.2532473709143857	0.1125171125855898	23.872222222222224	6.4832	5.185586720389871	-0.04675262908561428	0.012517112585589796	-0.7944444444444443	1.5831999999999997	0.17285289067966236	-0.15584209695204762	0.12517112585589796	-0.0322072072072072	0.32310204081632643
30	0.3	0.1	29.444444444444443	5.5	12865731978326328116	33.72300605297402	0.31522326310935034	0.10360407946653301	29.877777777777776	7.2366	3.7230060529740214	0.015223263109350349	0.003604079466533003	0.43333333333333357	1.7366000000000001	0.12410020176580071	0.05074421036450116	0.03604079466533003	0.014716981132075481	0.31574545454545455
30	0.3	0.1	31.333333333333332	7.9	1520817947475022445	34.43344298106466	0.31513833892602144	0.2350353042450793	33.85155555555556	7.8404	4.433442981064658	0.015138338926021455	0.13503530424507929	2.5182222222222244	-0.05960000000000054	0.14778143270215527	0.05046112975340485	1.3503530424507928	0.08036879432624121	-0.0075443037974684225
30	0.3	0.1	31.444444444444443	6.2	7742707345694514677	33.812960573747915	0.34134997803201333	0.1304661021729514	32.28	7.402	3.8129605737479153	0.041349978032013346	0.030466102172951398	0.8355555555555583	1.202	0.12709868579159717	0.13783326010671115	0.304661021729514	0.026572438162544256	0.19387096774193546
30	0.3	0.1	31.77777777777778	2.6	906702867009414959	31.441405691012733	0.3427668874711287	0.11570929532763263	30.46511111111111	6.6254	1.4414056910127329	0.04276688747112872	0.015709295327632627	-1.3126666666666686	4.025399999999999	0.04804685636709109	0.1425562915704291	0.15709295327632627	-0.04130769230769237	1.5482307692307689
30	0.3	0.1	32.44444444444444	4.5	2471735680122601196	35.29976390389733	0.31037163684226243	0.12541276396207063	30.675333333333334	7.8982	5.299763903897329	0.010371636842262444	0.025412763962070622	-1.7691111111111084	3.3982	0.17665879679657764	0.03457212280754148	0.2541276396207062	-0.05452739726027389	0.7551555555555556
30	0.3	0.1	42.333333333333336	6.4	9505671064476685520	31.437924195847803	0.30433373011919146	0.6125861072105228	33.93955555555556	7.6448	1.4379241958478026	0.00433373011919147	0.5125861072105228	-8.393777777777778	1.2447999999999997	0.04793080652826009	0.014445767063971568	5.125861072105227	-0.1982782152230971	0.19449999999999995
30	0.3	0.1	47.333333333333336	8.8	13122689051676666422	32.17827727622947	0.325504820985339	0.29974046606622273	32.83555555555556	7.146	2.1782772762294726	0.025504820985339016	0.19974046606622273	-14.497777777777777	-1.6540000000000008	0.07260924254098242	0.08501606995113006	1.997404660662227	-0.30629107981220655	-0.18795454545454554
30	0.3	0.1	48.666666666666664	8.3	16493880867757490450	30.57483290101201	0.3695846423531743	0.3691690703272702	36.910666666666664	7.522	0.5748329010120088	0.0695846423531743	0.2691690703272702	-11.756	-0.7780000000000005	0.019161096700400292	0.23194880784391433	2.691690703272702	-0.24156164383561646	-0.0937349397590362
30	0.3	0.1	55.333333333333336	6.8	4109786707540845387	31.987544554752542	0.4027102196863662	0.6229609328412282	43.916444444444444	8.5922	1.9875445547525423	0.10271021968636623	0.5229609328412282	-11.416888888888892	1.7922000000000002	0.06625148515841808	0.34236739895455415	5.229609328412282	-0.20632931726907636	0.2635588235294118
30	0.3	0.3	36.55555555555556	6.4	5702287334421316164	32.586726548662526	0.30193255763886456	0.19548569142496372	28.99577777777778	6.6976	2.5867265486625257	0.0019325576388645738	-0.10451430857503627	-7.559777777777779	0.2976000000000001	0.08622421828875086	0.0064418587962152465	-0.34838102858345427	-0.20680243161094225	0.046500000000000014
30	0.3	0.3	37.55555555555556	4.7	17245610269789780211	33.81847148361669	0.3145883742261587	0.31899428450101014	33.775555555555556	7.5024	3.8184714836166904	0.014588374226158718	0.01899428450101015	-3.780000000000001	2.8023999999999996	0.127282382787223	0.04862791408719573	0.06331428167003383	-0.10065088757396452	0.596255319148936
30	0.3	0.3	37.666666666666664	7.2	15508672556016294740	32.43830536451647	0.28039259334712663	0.3049672951054261	30.14	7.3524	2.4383053645164665	-0.01960740665287336	0.004967295105426095	-7.526666666666664	0.1524000000000001	0.08127684548388221	-0.06535802217624453	0.016557650351420317	-0.19982300884955745	0.021166666666666677
30	0.3	0.3	37.77777777777778	5.7	5005094285731848189	32.433529521285365	0.3004165192975598	0.29860001524751933	30.851777777777777	7.408	2.433529521285365	4.165192975598142e-4	-0.0013999847524806541	-6.926000000000002	1.7080000000000002	0.08111765070951217	0.001388397658532714	-0.004666615841602181	-0.1833352941176471	0.29964912280701755
30	0.3	0.3	37.888888888888886	5	16404740080421380491	32.985904368248974	0.2965708423661693	0.3823957077481176	32.64511111111111	7.861000000000001	2.985904368248974	-0.0034291576338306706	0.08239570774811761	-5.2437777777777725	2.8610000000000007	0.09953014560829913	-0.011430525446102235	0.27465235916039205	-0.138398826979472	0.5722000000000002
30	0.3	0.3	41.55555555555556	4.4	4284504166096652609	30.656455938389602	0.35412387965294967	0.3038453928942648	35.212444444444444	7.5114	0.6564559383896018	0.05412387965294968	0.003845392894264832	-6.343111111111114	3.1113999999999997	0.021881864612986728	0.18041293217649895	0.012817976314216106	-0.15264171122994658	0.7071363636363636
30	0.3	0.3	44	12.7	10971538593193086901	33.853882732115245	0.2830904956079428	0.6472387166105513	33.111777777777775	7.167199999999999	3.8538827321152453	-0.016909504392057184	0.34723871661055133	-10.888222222222225	-5.5328	0.12846275773717483	-0.056365014640190614	1.1574623887018378	-0.24745959595959602	-0.4356535433070866
30	0.3	0.3	46.55555555555556	6.4	11036707022444811867	33.61655171464547	0.3193997938347294	0.3057854165020597	33.69866666666667	8.021	3.6165517146454675	0.019399793834729395	0.005785416502059715	-12.85688888888889	1.6210000000000004	0.12055172382151559	0.064665979449098	0.019284721673532384	-0.27616229116945107	0.25328125000000007
30	0.3	0.3	47.22222222222222	3.6	4779737912070044738	31.315736053386257	0.30878697365016317	0.3300748337555294	31.74111111111111	6.9302	1.3157360533862565	0.008786973650163177	0.030074833755529384	-15.481111111111112	3.3302	0.04385786844620855	0.02928991216721059	0.10024944585176462	-0.32783529411764706	0.9250555555555555
30	0.3	0.3	58.44444444444444	5	9348720039211513275	28.675887383313768	0.38779327377452677	0.3913803135059169	36.70733333333333	6.7378	-1.3241126166862323	0.08779327377452678	0.09138031350591691	-21.737111111111112	1.7378	-0.04413708722287441	0.2926442459150893	0.30460104501972307	-0.3719277566539924	0.34756
30	0.3	0.5	34.55555555555556	2.7	8555492853315658574	33.14346317429294	0.2583119898696963	0.649930766176735	29.09711111111111	6.6542	3.1434631742929398	-0.04168801013030371	0.14993076617673495	-5.458444444444446	3.9542	0.10478210580976466	-0.13896003376767904	0.2998615323534699	-0.15796141479099682	1.4645185185185186
30	0.3	0.5	39.333333333333336	6.6	17103848921848330580	37.63309755077053	0.2440535077033464	0.5746707285812009	30.24577777777778	8.2638	7.633097550770529	-0.05594649229665358	0.07467072858120094	-9.087555555555557	1.6638000000000002	0.2544365850256843	-0.18648830765551194	0.14934145716240188	-0.2310395480225989	0.25209090909090914
30	0.3	0.5	40.888888888888886	5	4016004777672540235	35.77277113642425	0.24449640379175377	0.6215661679122656	29.275333333333332	6.9804	5.772771136424247	-0.055503596208246214	0.1215661679122656	-11.613555555555553	1.9804000000000004	0.1924257045474749	-0.18501198736082072	0.2431323358245312	-0.28402717391304344	0.3960800000000001
30	0.3	0.5	43.55555555555556	5	1438995816596189165	31.622916345403656	0.3175775878973923	0.619280233398648	35.33288888888889	7.4926	1.622916345403656	0.017577587897392333	0.11928023339864802	-8.222666666666669	2.4926000000000004	0.054097211513455194	0.058591959657974445	0.23856046679729603	-0.18878571428571433	0.4985200000000001
30	0.3	0.5	44.22222222222222	9.3	6642130594321410877	33.3866483629267	0.3677939568691282	0.3434638086105928	40.361777777777775	8.5914	3.3866483629266995	0.0677939568691282	-0.15653619138940722	-3.860444444444447	-0.7086000000000006	0.11288827876422332	0.22597985623042735	-0.31307238277881444	-0.08729648241206035	-0.07619354838709683
30	0.3	0.5	45.22222222222222	9.8	132960611360069464	32.60564768942248	0.3759722645179932	0.6330200229304691	41.032666666666664	8.197	2.605647689422483	0.07597226451799322	0.1330200229304691	-4.1895555555555575	-1.6030000000000015	0.08685492298074943	0.25324088172664405	0.2660400458609382	-0.09264373464373468	-0.16357142857142873
30	0.3	0.5	52.77777777777778	8.3	13293783872394546526	31.118727950077954	0.37911069935202824	0.623470048885767	39.10888888888889	7.5492	1.118727950077954	0.07911069935202825	0.12347004888576696	-13.668888888888887	-0.7508000000000008	0.03729093166926513	0.2637023311734275	0.24694009777153392	-0.2589894736842105	-0.09045783132530129
30	0.3	0.5	56	6.4	5097729296425890911	30.858626768236217	0.3623788600504097	0.6522901070208953	37.35911111111111	7.3328	0.858626768236217	0.06237886005040971	0.1522901070208953	-18.640888888888888	0.9327999999999994	0.028620892274540566	0.20792953350136573	0.3045802140417906	-0.3328730158730159	0.1457499999999999
30	0.3	0.5	56.44444444444444	4.5	13476739342908758047	31.570033603744626	0.4385317619388629	0.6272590868340463	48.428888888888885	8.9728	1.5700336037446263	0.1385317619388629	0.1272590868340463	-8.015555555555558	4.4727999999999994	0.05233445345815421	0.4617725397962097	0.2545181736680926	-0.14200787401574808	0.9939555555555555
30	0.3	0.5	59.333333333333336	10.7	10777061835405240830	32.27153338842347	0.3819761817933897	0.6335776590090728	43.81377777777778	9.4392	2.271533388423471	0.08197618179338972	0.1335776590090728	-15.519555555555556	-1.2607999999999997	0.0757177796141157	0.2732539393112991	0.2671553180181456	-0.26156554307116103	-0.11783177570093456
30	0.5	0.1	43.55555555555556	7.9	7531839416225949642	27.830229543620636	0.5147334483742603	0.0954624427279682	41.315777777777775	7.8078	-2.1697704563793643	0.014733448374260272	-0.004537557272031811	-2.239777777777782	-0.09220000000000006	-0.07232568187931214	0.029466896748520544	-0.045375572720318114	-0.051423469387755195	-0.011670886075949374
30	0.5	0.1	44.44444444444444	7	7474856112156025310	34.38229975886239	0.44368745215690253	0.1176357252246262	41.70044444444444	9.358600000000001	4.382299758862388	-0.05631254784309747	0.017635725224626198	-2.7439999999999998	2.358600000000001	0.14607665862874625	-0.11262509568619494	0.17635725224626198	-0.061739999999999996	0.33694285714285727
30	0.5	0.1	47.888888888888886	10.7	12128423047001381398	35.6203374937129	0.5483135243096598	0.11083541785070539	53.48088888888889	12.2288	5.620337493712903	0.04831352430965985	0.010835417850705381	5.592000000000006	1.5288000000000004	0.18734458312376343	0.0966270486193197	0.10835417850705381	0.11677030162413006	0.14287850467289726
30	0.5	0.1	50.888888888888886	8.6	15145801495365410175	33.20329362492377	0.5103483486062665	0.25091638670577215	53.291111111111114	11.4766	3.2032936249237665	0.010348348606266544	0.15091638670577215	2.4022222222222283	2.8766	0.10677645416412555	0.02069669721253309	1.5091638670577214	0.04720524017467261	0.33448837209302323
30	0.5	0.1	51.77777777777778	12.3	12481291974421467646	33.30605954933483	0.59408483939751	0.14850626949020546	55.157555555555554	12.341000000000001	3.306059549334833	0.09408483939751	0.04850626949020545	3.3797777777777753	0.04100000000000037	0.11020198497782777	0.18816967879502	0.4850626949020545	0.06527467811158794	0.003333333333333363
30	0.5	0.1	51.888888888888886	10.3	14745094755072719917	30.953438435861813	0.5171455409226137	0.226867863472215	49.54644444444445	9.751	0.9534384358618126	0.017145540922613667	0.126867863472215	-2.342444444444439	-0.5490000000000013	0.03178128119539376	0.034291081845227334	1.2686786347221497	-0.04514346895074936	-0.053300970873786525
30	0.5	0.1	52.55555555555556	15.799999999999999	477359681194996012	34.82919279334199	0.500079594760743	0.23711797323403672	52.63155555555556	11.439	4.8291927933419885	7.959476074304028e-5	0.1371179732340367	0.07600000000000051	-4.360999999999999	0.16097309311139962	1.5918952148608057e-4	1.371179732340367	0.001446088794926014	-0.27601265822784804
30	0.5	0.1	54.44444444444444	12.8	12540931993414624271	32.84299407582802	0.5680018719598846	0.17649681521258426	56.562	11.9176	2.8429940758280168	0.06800187195988461	0.07649681521258425	2.1175555555555547	-0.8824000000000005	0.09476646919426722	0.13600374391976922	0.7649681521258425	0.038893877551020396	-0.06893750000000004
30	0.5	0.1	59.666666666666664	11.4	3420711540205104912	33.57254815566177	0.3793155083368855	0.6441673976191324	43.535555555555554	8.188	3.572548155661771	-0.12068449166311451	0.5441673976191325	-16.13111111111111	-3.2119999999999997	0.11908493852205902	-0.24136898332622903	5.441673976191324	-0.2703538175046555	-0.28175438596491226
30	0.5	0.1	66.33333333333333	6.5	16801736128123865740	31.790091223743957	0.5403374699597676	0.6377787512778215	59.02088888888889	11.0312	1.790091223743957	0.04033746995976761	0.5377787512778215	-7.312444444444438	4.5312	0.0596697074581319	0.08067493991953523	5.377787512778214	-0.11023785594639857	0.6971076923076923
30	0.5	0.3	48.77777777777778	8.4	8367584108376016222	35.536706344591636	0.5868850833881903	0.13588854169597533	58.01911111111111	13.2328	5.536706344591636	0.08688508338819034	-0.16411145830402465	9.24133333333333	4.832799999999999	0.18455687815305452	0.17377016677638069	-0.5470381943467488	0.1894578587699316	0.5753333333333331
30	0.5	0.3	53.77777777777778	12.3	2703795196109317211	37.60599292362134	0.5348482211850641	0.1255410553450852	54.86688888888889	13.0982	7.6059929236213435	0.03484822118506414	-0.1744589446549148	1.0891111111111087	0.7981999999999996	0.2535330974540448	0.06969644237012829	-0.5815298155163827	0.020252066115702433	0.0648943089430894
30	0.5	0.3	55	9	176262839551779	32.41401984442359	0.536044155054321	0.2899565189125047	55.94222222222222	11.1212	2.414019844423592	0.036044155054321014	-0.01004348108749531	0.9422222222222203	2.1212	0.08046732814745307	0.07208831010864203	-0.033478270291651034	0.017131313131313098	0.2356888888888889
30	0.5	0.3	57.77777777777778	8.6	603255004594369382	34.999554656100386	0.5348504369204136	0.257970633859156	56.91777777777778	12.414	4.999554656100386	0.03485043692041356	-0.042029366140844016	-0.8599999999999994	3.814	0.16665182187001287	0.06970087384082713	-0.14009788713614674	-0.014884615384615375	0.4434883720930233
30	0.5	0.3	59.77777777777778	10	3449170157769510551	30.742267196660208	0.533126153603168	0.6290773838906735	56.425111111111114	10.4256	0.7422671966602081	0.03312615360316795	0.3290773838906735	-3.3526666666666642	0.4255999999999993	0.024742239888673603	0.0662523072063359	1.0969246129689116	-0.056085501858736016	0.04255999999999993
30	0.5	0.3	61.55555555555556	8.7	12542784023943980763	31.16936473107131	0.5785473985166492	0.29567771638512824	57.684222222222225	11.110199999999999	1.1693647310713082	0.07854739851664916	-0.004322283614871747	-3.8713333333333324	2.4101999999999997	0.03897882436904361	0.15709479703329832	-0.01440761204957249	-0.0628916967509025	0.2770344827586207
30	0.5	0.3	63.77777777777778	4.8	9918359989962750960	31.22116659262373	0.5329385908565767	0.6335479202871158	58.40111111111111	10.8092	1.2211665926237316	0.03293859085657669	0.33354792028711583	-5.376666666666665	6.009200000000001	0.04070555308745772	0.06587718171315338	1.1118264009570529	-0.08430313588850172	1.2519166666666668
30	0.5	0.3	70	9.1	11160396869842711429	32.41155588823203	0.5541843533439873	0.4562585112622143	61.537555555555556	12.2094	2.41155588823203	0.0541843533439873	0.1562585112622143	-8.462444444444444	3.109400000000001	0.08038519627440101	0.1083687066879746	0.520861704207381	-0.12089206349206348	0.3416923076923078
30	0.5	0.3	70.44444444444444	5.9	7423723204126864073	32.204775879187785	0.5087530261788127	0.6341039897916204	57.35933333333333	10.7426	2.2047758791877854	0.008753026178812684	0.3341039897916204	-13.085111111111111	4.842599999999999	0.07349252930625952	0.017506052357625368	1.1136799659720682	-0.18575078864353312	0.820779661016949
30	0.5	0.3	72	8.8	15063113838409907955	31.926487386207206	0.5549125522749425	0.6303717324640837	60.64377777777778	11.464	1.9264873862072065	0.05491255227494252	0.33037173246408374	-11.356222222222222	2.6639999999999997	0.06421624620690689	0.10982510454988503	1.1012391082136126	-0.15772530864197531	0.3027272727272727
30	0.5	0.5	51.44444444444444	8	15692608663021485735	31.745700016178333	0.5473103097615045	0.18404255645038542	51.852222222222224	10.625399999999999	1.7457000161783327	0.04731030976150452	-0.3159574435496146	0.4077777777777811	2.625399999999999	0.05819000053927776	0.09462061952300904	-0.6319148870992292	0.007926565874730087	0.3281749999999999
30	0.5	0.5	64.11111111111111	15.9	10408338707657807502	32.29535205792813	0.487743846659409	0.4963633718118024	53.618	9.8346	2.2953520579281275	-0.012256153340590992	-0.0036366281881975993	-10.493111111111112	-6.0654	0.07651173526427092	-0.024512306681181983	-0.0072732563763951985	-0.16367071057192376	-0.3814716981132076
30	0.5	0.5	65.11111111111111	6.7	5105530854447755673	32.637250038409434	0.4822162418105172	0.65402216116174	53.715333333333334	10.234399999999999	2.6372500384094337	-0.0177837581894828	0.15402216116173995	-11.39577777777778	3.534399999999999	0.08790833461364779	-0.0355675163789656	0.3080443223234799	-0.17502047781569968	0.5275223880597013
30	0.5	0.5	66.11111111111111	7.8	6552203151730385871	31.88986972533227	0.4994234184635218	0.6255245207276788	55.86222222222222	10.4294	1.8898697253322716	-5.765815364782156e-4	0.12552452072767883	-10.248888888888892	2.6293999999999995	0.06299565751107572	-0.0011531630729564313	0.25104904145535767	-0.15502521008403367	0.33710256410256406
30	0.5	0.5	66.88888888888889	8.3	14357051485996962506	31.925196167513647	0.4739213004717187	0.640925039225321	52.663555555555554	10.181	1.925196167513647	-0.02607869952828129	0.14092503922532096	-14.225333333333332	1.8809999999999985	0.06417320558378824	-0.05215739905656258	0.2818500784506419	-0.21267109634551493	0.22662650602409617
30	0.5	0.5	69.55555555555556	6	11308509102959604715	31.690494008990772	0.5125050422332754	0.6117915329348584	58.74666666666667	11.2826	1.6904940089907718	0.01250504223327542	0.11179153293485844	-10.808888888888887	5.2826	0.056349800299692394	0.02501008446655084	0.22358306586971688	-0.15539936102236418	0.8804333333333334
30	0.5	0.5	69.66666666666667	8.1	13095464885589166655	31.31883551557438	0.5036215188660206	0.6279606031542477	56.01222222222222	10.766	1.3188355155743814	0.003621518866020579	0.12796060315424773	-13.65444444444445	2.6660000000000004	0.04396118385247938	0.007243037732041158	0.25592120630849546	-0.1959968102073366	0.3291358024691359
30	0.5	0.5	72.66666666666667	8.5	3794897322406603016	35.899458284898884	0.5357333481640542	0.6341391012411494	65.89555555555556	13.2538	5.899458284898884	0.03573334816405416	0.13413910124114936	-6.771111111111111	4.7538	0.19664860949662946	0.07146669632810831	0.2682782024822987	-0.09318042813455657	0.5592705882352941
30	0.5	0.5	72.88888888888889	10	2067747425143263820	30.991500323941374	0.5990150745960926	0.6305783613307349	64.69844444444445	11.7746	0.9915003239413736	0.0990150745960926	0.13057836133073486	-8.190444444444438	1.7745999999999995	0.03305001079804579	0.1980301491921852	0.2611567226614697	-0.11236890243902431	0.17745999999999995
30	0.5	0.5	72.88888888888889	13.3	16327243377591812718	30.66022054346787	0.533038682491033	0.3405300755967793	54.35577777777778	9.976	0.6602205434678687	0.03303868249103303	-0.15946992440322072	-18.533111111111104	-3.324	0.022007351448928958	0.06607736498206607	-0.31893984880644144	-0.25426524390243893	-0.24992481203007516
