# Supplementary material for: Cell-cycle dependent DNA repair and replication unifies patterns of chromosome instability
Source: Nat Commun. 2025 Mar 28;16:3033. doi: 10.1038/s41467-025-58245-z (PMC11953314; doi:10.1038/s41467-025-58245-z)
Supplement: Supplementary file 9 — Source Data [file 41467_2025_58245_MOESM9_ESM.zip › Source Data/SupplementaryFig26_sampleSA1055.tsv]

0.559384	0.8723	0.0304412	0.344356	0.761536	0.0437457	0.427458	0.728277	0.035197	0.457831	0.261044	0.116466	0.060241	0.0522088	0.0160643	0.00401606	0.00401606	0.00401606	0.0240964	0.7	0.0573356	0.0573356	0.266442	0.618887
0.501212	0.845758	0.0122485	0.354744	0.678327	0.0276341	0.427805	0.73155	0.0264737	0.38	0.293333	0.166667	0.0933333	0.00666667	0.0	0.02	0.0266667	0.0	0.0133333	0.4	0.0247253	0.0769231	0.549451	0.348901
0.571503	0.881257	0.0131951	0.327216	0.794283	0.0397714	0.348511	0.847868	0.0408934	0.397849	0.27957	0.0967742	0.129032	0.0215054	0.0376344	0.0	0.0	0.00537634	0.0322581	0.3	0.0137741	0.046832	0.217631	0.721763
0.492382	0.901387	0.0140716	0.440789	0.875026	0.0216189	0.310422	0.856459	0.023611	0.42069	0.296552	0.0827586	0.0896552	0.062069	0.0137931	0.0	0.0	0.0206897	0.0137931	0.0	0.0311284	0.0428016	0.521401	0.404669
0.877424	0.851181	0.0189414	0.74446	0.785223	0.0257968	0.60838	0.776186	0.0247346	0.299213	0.523622	0.0905512	0.0551181	0.0	0.00787402	0.011811	0.00787402	0.0	0.00393701	0.2	0.0901288	0.0729614	0.313305	0.523605
0.463123	0.906251	0.0132936	0.220914	0.796016	0.0324536	0.304363	0.924007	0.0179154	0.377193	0.342105	0.0877193	0.0438596	0.0526316	0.0263158	0.0438596	0.0	0.0	0.0263158	1.0	0.14876	0.0495868	0.413223	0.38843
0.710526	0.832037	0.0225103	0.528913	0.76767	0.0272307	0.504675	0.807446	0.0202566	0.296875	0.369792	0.135417	0.119792	0.0104167	0.0208333	0.0	0.00520833	0.00520833	0.0364583	0.0	0.0568182	0.0426136	0.306818	0.59375
0.81856	0.865936	0.0130616	0.739958	0.72679	0.0241779	0.477493	0.707173	0.0225263	0.247899	0.432773	0.180672	0.0756303	0.00840336	0.00840336	0.00840336	0.0	0.012605	0.0252101	0.4	0.106422	0.0550459	0.253211	0.585321
0.527701	0.888107	0.0110747	0.340201	0.919625	0.013951	0.434037	0.889583	0.0188258	0.311594	0.376812	0.130435	0.0434783	0.0	0.0434783	0.0144928	0.0	0.00724638	0.0724638	1.0	0.0584615	0.0615385	0.307692	0.572308
0.513504	0.857715	0.0125518	0.40322	0.759736	0.0174227	0.308864	0.727397	0.0466117	0.496552	0.241379	0.158621	0.00689655	0.0275862	0.0275862	0.0413793	0.0	0.0	0.0	0.6	0.0541311	0.0512821	0.333333	0.561254
0.605263	0.819786	0.0341054	0.53376	0.756922	0.0306691	0.469183	0.653292	0.0362262	0.379433	0.255319	0.219858	0.035461	0.0070922	0.0070922	0.0035461	0.0531915	0.0177305	0.0212766	0.5	0.0614379	0.115033	0.300654	0.522876
0.649931	0.872428	0.0138253	0.473857	0.732358	0.0367631	0.471953	0.723652	0.0318756	0.272727	0.315508	0.181818	0.0213904	0.165775	0.0	0.0106952	0.0	0.00534759	0.026738	0.5	0.12	0.065	0.1525	0.6625
0.516794	0.84807	0.0364932	0.333795	0.74788	0.0545355	0.288089	0.808613	0.0514035	0.157303	0.370787	0.179775	0.0561798	0.0337079	0.0337079	0.0449438	0.0224719	0.0561798	0.0449438	0.0	0.0244898	0.0326531	0.37551	0.567347
0.436807	0.813738	0.0461693	0.14491	0.76079	0.0514161	0.424515	0.79564	0.0463272	0.540541	0.243243	0.027027	0.0540541	0.018018	0.018018	0.027027	0.018018	0.0	0.0540541	1.0	0.0150943	0.00754717	0.501887	0.475472
0.563712	0.82945	0.0222916	0.435249	0.891188	0.0175434	0.304882	0.78302	0.0418673	0.211382	0.520325	0.0894309	0.0731707	0.0162602	0.0487805	0.0243902	0.0	0.0162602	0.0	1.0	0.0711297	0.0585774	0.267782	0.60251
0.797611	0.834295	0.018706	0.60232	0.81122	0.0284596	0.576004	0.773595	0.0329448	0.390029	0.40176	0.0821114	0.0205279	0.0498534	0.0	0.026393	0.0146628	0.00879765	0.0058651	1.0	0.0568655	0.0568655	0.456311	0.429958
0.771814	0.828249	0.0175232	0.612361	0.795443	0.0278293	0.659626	0.843445	0.027153	0.398256	0.281977	0.148256	0.0552326	0.0232558	0.00290698	0.00872093	0.00872093	0.0348837	0.0377907	1.0	0.0681342	0.10587	0.300839	0.525157
0.693906	0.80718	0.0209883	0.419841	0.848818	0.0261306	0.575139	0.736089	0.0513555	0.294821	0.330677	0.135458	0.0717131	0.0517928	0.0119522	0.00796813	0.0199203	0.00796813	0.0677291	1.0	0.0852273	0.0625	0.267045	0.585227
0.552112	0.84075	0.0160509	0.345222	0.85639	0.0138258	0.37777	0.826832	0.0293954	0.404255	0.351064	0.0957447	0.0319149	0.0212766	0.0	0.0106383	0.0	0.0425532	0.0425532	1.0	0.0189573	0.042654	0.374408	0.563981
0.786184	0.79417	0.0310388	0.430921	0.816863	0.0368089	0.613573	0.7482	0.0383794	0.531646	0.198312	0.118143	0.0337553	0.00421941	0.0464135	0.0464135	0.00421941	0.0	0.0168776	1.0	0.038633	0.142645	0.466568	0.352155
0.520602	0.962662	0.00508299	0.371711	0.950815	0.0122457	0.211392	0.963614	0.0111112	0.261364	0.215909	0.147727	0.193182	0.113636	0.0	0.0	0.0	0.0	0.0681818	1.0	0.130233	0.055814	0.153488	0.660465
0.740305	0.789734	0.0326777	0.43144	0.779279	0.03588	0.589335	0.77652	0.0413623	0.170833	0.408333	0.233333	0.0333333	0.0166667	0.0375	0.0333333	0.00833333	0.00833333	0.05	1.0	0.040678	0.0830508	0.252542	0.623729
0.680402	0.881731	0.0211051	0.404952	0.871514	0.02186	0.401316	0.850649	0.0307235	0.254054	0.335135	0.102703	0.12973	0.0702703	0.00540541	0.0486486	0.0216216	0.0	0.0324324	1.0	0.105155	0.0804124	0.286598	0.527835
0.345741	0.732768	0.0284559	0.291898	0.717073	0.0284264	0.109072	0.857158	0.0342784	0.148148	0.283951	0.209877	0.0493827	0.0	0.037037	0.0864198	0.0123457	0.0246914	0.148148	1.0	0.0518293	0.054878	0.164634	0.728659
0.649238	0.816352	0.0412285	0.501558	0.828357	0.0366838	0.40045	0.76779	0.0480639	0.193676	0.434783	0.0869565	0.134387	0.0197628	0.0158103	0.00790514	0.0316206	0.00395257	0.0711462	1.0	0.0611028	0.116244	0.177347	0.645306
0.485111	0.814941	0.0230527	0.259695	0.936472	0.0135022	0.436461	0.77017	0.0468665	0.257143	0.25	0.185714	0.0785714	0.0857143	0.0142857	0.00714286	0.0214286	0.0285714	0.0714286	1.0	0.138889	0.0972222	0.243056	0.520833
0.955679	0.832453	0.0152943	0.821676	0.814531	0.0209519	0.76437	0.818961	0.0227041	0.292683	0.381375	0.0909091	0.0931264	0.0487805	0.00443459	0.0221729	0.00886918	0.00886918	0.0487805	1.0	0.0982456	0.104386	0.240351	0.557018
0.664474	0.838697	0.013583	0.390755	0.821698	0.0175946	0.592798	0.8267	0.0187074	0.378378	0.301802	0.0855856	0.036036	0.0585586	0.0135135	0.0225225	0.0675676	0.00900901	0.027027	1.0	0.088785	0.0794393	0.347352	0.484424
0.443906	0.9037	0.0161903	0.181787	0.878881	0.0583174	0.369806	0.782023	0.0634283	0.401961	0.235294	0.147059	0.0686275	0.0392157	0.0686275	0.0392157	0.0	0.0	0.0	0.1	0.0632184	0.0287356	0.247126	0.66092
0.77545	0.842224	0.0209514	0.507098	0.808102	0.0255878	0.628289	0.814139	0.0293148	0.460993	0.297872	0.0957447	0.0248227	0.0425532	0.0141844	0.0035461	0.0212766	0.0106383	0.0283688	1.0	0.0566802	0.107962	0.4278	0.407557
0.765755	0.832454	0.0151951	0.593144	0.85788	0.0139217	0.597126	0.789143	0.0335122	0.604348	0.217391	0.0478261	0.00869565	0.0608696	0.0	0.0	0.0217391	0.00869565	0.0304348	1.0	0.0701403	0.0320641	0.426854	0.470942
0.523373	0.874551	0.0151739	0.385042	0.702442	0.03019	0.4259	0.767221	0.0204544	0.433735	0.271084	0.186747	0.0301205	0.0180723	0.0060241	0.0	0.0060241	0.0180723	0.0301205	0.3	0.0427807	0.0160428	0.473262	0.467914
0.726454	0.848252	0.0144209	0.40374	0.718294	0.0254525	0.477839	0.659056	0.0366665	0.312236	0.413502	0.0337553	0.0801688	0.0295359	0.0759494	0.00421941	0.0421941	0.00843882	0.0	0.6	0.0921502	0.0955631	0.334471	0.477816
0.844183	0.774009	0.0204928	0.639024	0.707246	0.0259088	0.726627	0.587107	0.0274245	0.440217	0.153986	0.139493	0.0634058	0.0144928	0.0289855	0.0380435	0.0597826	0.0416667	0.0199275	0.9	0.0852273	0.0386364	0.373295	0.502841
0.660145	0.865844	0.0137013	0.456371	0.807676	0.0214816	0.545187	0.647708	0.0384801	0.434146	0.258537	0.0731707	0.0829268	0.0682927	0.0146341	0.0097561	0.00487805	0.0292683	0.0243902	1.0	0.108997	0.0346021	0.361592	0.49481
0.861496	0.842711	0.0136491	0.695983	0.801953	0.0206457	0.613054	0.671487	0.0212269	0.319481	0.244156	0.150649	0.0675325	0.0545455	0.038961	0.0467532	0.00779221	0.0545455	0.0155844	0.9	0.0774878	0.0815661	0.256933	0.584013
0.675727	0.830689	0.0247253	0.47126	0.802386	0.0289514	0.484418	0.852885	0.0399627	0.27451	0.27451	0.161765	0.0980392	0.0539216	0.0294118	0.0490196	0.00980392	0.00980392	0.0392157	1.0	0.0907258	0.0524194	0.149194	0.707661
0.401835	0.792961	0.0319117	0.309557	0.752464	0.0529198	0.255713	0.794782	0.0346008	0.22093	0.337209	0.22093	0.0232558	0.127907	0.0116279	0.0581395	0.0	0.0	0.0	0.3	0.0366972	0.0321101	0.321101	0.610092
0.518525	0.786518	0.0328745	0.32912	0.749318	0.0257553	0.40599	0.599879	0.0342828	0.303371	0.235955	0.157303	0.123596	0.0337079	0.0449438	0.011236	0.0337079	0.011236	0.0449438	0.5	0.0966387	0.0252101	0.294118	0.584034
0.538608	0.69214	0.024386	0.385388	0.627104	0.0317986	0.422265	0.723715	0.0186835	0.572139	0.243781	0.0696517	0.0348259	0.0199005	0.0149254	0.00995025	0.0	0.0149254	0.0199005	0.9	0.0618557	0.0701031	0.620619	0.247423
0.497922	0.833335	0.0230589	0.232168	0.701323	0.0406311	0.412396	0.678221	0.0214949	0.19883	0.385965	0.128655	0.181287	0.0	0.0526316	0.0	0.0	0.0	0.0526316	0.4	0.0174292	0.043573	0.302832	0.636166
0.498096	0.871354	0.0141338	0.165512	0.899122	0.0190762	0.473165	0.874232	0.0158146	0.286713	0.41958	0.013986	0.104895	0.034965	0.020979	0.020979	0.034965	0.027972	0.034965	1.0	0.069869	0.0742358	0.39738	0.458515
0.463816	0.857914	0.0166317	0.357514	0.689174	0.0425442	0.380886	0.719779	0.0328241	0.285714	0.217391	0.198758	0.15528	0.0434783	0.0372671	0.0248447	0.0	0.00621118	0.0310559	0.5	0.0806452	0.077957	0.403226	0.438172
0.46295	0.806759	0.0205539	0.270602	0.814422	0.0356105	0.475416	0.772132	0.022569	0.575949	0.196203	0.0949367	0.0126582	0.0253165	0.0126582	0.0189873	0.0	0.0	0.0632911	1.0	0.0920502	0.0648536	0.502092	0.341004
0.487188	0.850411	0.0330751	0.230956	0.813303	0.048279	0.288435	0.798318	0.041633	0.347368	0.368421	0.105263	0.0526316	0.0105263	0.0105263	0.0315789	0.0315789	0.0	0.0421053	0.3	0.0133929	0.0446429	0.160714	0.78125
0.635215	0.926461	0.011315	0.398719	0.846249	0.0244103	0.455852	0.909043	0.0238236	0.238095	0.447619	0.114286	0.0428571	0.0047619	0.052381	0.0142857	0.00952381	0.0142857	0.0619048	1.0	0.0626186	0.056926	0.242884	0.637571
0.619979	0.814039	0.0273263	0.408241	0.750938	0.0376795	0.421053	0.809094	0.0321122	0.303797	0.35443	0.132911	0.0759494	0.0253165	0.0	0.0189873	0.0443038	0.00632911	0.0379747	0.0	0.0409357	0.0497076	0.233918	0.675439
0.629501	0.847714	0.0241392	0.338643	0.785452	0.0343002	0.620152	0.826298	0.0328721	0.368664	0.327189	0.0921659	0.105991	0.0138249	0.0138249	0.00460829	0.0	0.00921659	0.0645161	1.0	0.0466019	0.104854	0.328155	0.520388
0.692001	0.869757	0.0178144	0.389197	0.69931	0.0239015	0.458449	0.708226	0.0271835	0.219512	0.4	0.102439	0.141463	0.0439024	0.0146341	0.0243902	0.0	0.00487805	0.0487805	0.6	0.103853	0.0301508	0.20938	0.656616
0.448927	0.849787	0.0235765	0.337431	0.82791	0.0290597	0.286357	0.864925	0.0404638	0.368	0.272	0.192	0.056	0.0	0.008	0.008	0.008	0.0	0.088	1.0	0.0516717	0.0395137	0.31003	0.598784
0.686461	0.807304	0.021432	0.408068	0.808148	0.0236781	0.597472	0.779439	0.0301593	0.595238	0.242857	0.0619048	0.047619	0.00952381	0.00952381	0.0142857	0.0190476	0.0	0.0	0.1	0.0623377	0.0285714	0.436364	0.472727
0.393525	0.828237	0.0335529	0.214508	0.871537	0.0382901	0.355609	0.837856	0.0304244	0.379032	0.379032	0.112903	0.0403226	0.0403226	0.016129	0.0	0.0	0.0	0.0322581	0.2	0.0733945	0.0550459	0.233945	0.637615
0.752251	0.904823	0.0121595	0.521641	0.813915	0.0413039	0.428151	0.827903	0.0330532	0.313725	0.259804	0.318627	0.0392157	0.0	0.0392157	0.0	0.0	0.0	0.0294118	0.9	0.0318091	0.0178926	0.282306	0.667992
0.563019	0.86193	0.0115351	0.431267	0.870416	0.0132356	0.506752	0.827107	0.0284609	0.409091	0.29798	0.136364	0.0707071	0.0252525	0.010101	0.0151515	0.010101	0.0	0.0252525	1.0	0.0630081	0.0406504	0.436992	0.45935
0.569079	0.816398	0.0263382	0.41482	0.746453	0.0528273	0.354744	0.681814	0.0191023	0.355556	0.36	0.0577778	0.0266667	0.0355556	0.00444444	0.00888889	0.0133333	0.106667	0.0311111	0.9	0.05997	0.0764618	0.217391	0.646177
0.696849	0.853081	0.00993629	0.481994	0.847976	0.012248	0.415686	0.834959	0.02155	0.40678	0.394068	0.0847458	0.0211864	0.0169492	0.0338983	0.00423729	0.0254237	0.00847458	0.00423729	1.0	0.0280899	0.082397	0.453184	0.43633
0.53705	0.798703	0.0309327	0.40374	0.790695	0.0231865	0.296399	0.827143	0.0327033	0.30198	0.356436	0.0643564	0.0990099	0.049505	0.0346535	0.00990099	0.00990099	0.0	0.0742574	1.0	0.015873	0.0376984	0.406746	0.539683
0.614785	0.897444	0.01038	0.401662	0.853136	0.0294877	0.436634	0.813916	0.0174149	0.342246	0.347594	0.139037	0.0213904	0.0213904	0.0481283	0.0106952	0.0106952	0.0106952	0.0481283	0.1	0.127764	0.0786241	0.208845	0.584767
0.613747	0.872522	0.0121437	0.424342	0.778936	0.0281661	0.575485	0.819711	0.0285404	0.346369	0.335196	0.122905	0.0893855	0.0391061	0.0223464	0.0	0.00558659	0.0111732	0.027933	0.9	0.0181818	0.0242424	0.30303	0.654545
0.746364	0.811775	0.0149391	0.508657	0.787352	0.0283875	0.549688	0.81173	0.0179307	0.405858	0.284519	0.125523	0.0543933	0.0376569	0.0125523	0.0167364	0.0083682	0.0125523	0.041841	1.0	0.0441426	0.0543294	0.358234	0.543294
0.506925	0.823741	0.021889	0.361323	0.846031	0.0185219	0.300208	0.694569	0.028896	0.223684	0.361842	0.184211	0.111842	0.0657895	0.0	0.0131579	0.0	0.00657895	0.0328947	1.0	0.0589971	0.020649	0.442478	0.477876
0.677285	0.887104	0.0147597	0.334834	0.677535	0.0587783	0.475069	0.754369	0.0173944	0.362162	0.259459	0.254054	0.0108108	0.00540541	0.0162162	0.0486486	0.0	0.0	0.0432432	0.6	0.0413223	0.103306	0.200413	0.654959
0.554536	0.782512	0.0291718	0.446849	0.754577	0.0381974	0.373096	0.830648	0.0266835	0.273196	0.340206	0.128866	0.0824742	0.0515464	0.0206186	0.0309278	0.0103093	0.0	0.0618557	1.0	0.048	0.054	0.202	0.696
0.675727	0.870634	0.0147201	0.358899	0.815506	0.0272042	0.557479	0.832207	0.0299333	0.25	0.389344	0.0901639	0.106557	0.0655738	0.0327869	0.0	0.0163934	0.0	0.0491803	1.0	0.0467938	0.103986	0.322357	0.526863
0.693386	0.81152	0.0341655	0.402701	0.74316	0.0409872	0.639716	0.686075	0.0543766	0.4	0.271111	0.0533333	0.12	0.04	0.0266667	0.0444444	0.0222222	0.00888889	0.0133333	0.9	0.0758808	0.096206	0.364499	0.463415
0.467625	0.835434	0.0247945	0.248788	0.765127	0.0253786	0.369114	0.786184	0.0398161	0.297101	0.413043	0.115942	0.0289855	0.0652174	0.0144928	0.0	0.00724638	0.0217391	0.0362319	0.3	0.0857143	0.0257143	0.302857	0.585714
0.442001	0.850072	0.0345728	0.235284	0.777053	0.0318659	0.32964	0.836743	0.0524603	0.368421	0.236842	0.0964912	0.0877193	0.0614035	0.0350877	0.0263158	0.00877193	0.00877193	0.0701754	1.0	0.126761	0.105634	0.169014	0.598592
0.631579	0.893236	0.0234816	0.479571	0.873774	0.0317985	0.416551	0.859882	0.0314924	0.238739	0.31982	0.103604	0.108108	0.0405405	0.0630631	0.018018	0.0540541	0.027027	0.027027	0.0	0.116412	0.0763359	0.108779	0.698473
0.729051	0.810316	0.0157362	0.339162	0.620705	0.0877096	0.516447	0.598707	0.0259082	0.245902	0.344262	0.0983607	0.0983607	0.0	0.0737705	0.0163934	0.0409836	0.0491803	0.0327869	0.6	0.0387812	0.0886427	0.210526	0.66205
0.769391	0.80981	0.0285332	0.561807	0.738654	0.0447838	0.51714	0.843094	0.0191595	0.304124	0.458763	0.118557	0.0257732	0.0103093	0.0206186	0.0154639	0.0154639	0.0206186	0.0103093	0.0	0.0645161	0.123656	0.319892	0.491935
0.514543	0.891944	0.0105724	0.375346	0.901903	0.0101458	0.284453	0.875655	0.0220594	0.409524	0.266667	0.12381	0.133333	0.0380952	0.0	0.00952381	0.0	0.0	0.0190476	1.0	0.0398551	0.0688406	0.268116	0.623188
0.51991	0.796376	0.0353031	0.397161	0.799219	0.0433525	0.331891	0.713355	0.04134	0.310811	0.317568	0.114865	0.0743243	0.027027	0.00675676	0.0202703	0.0405405	0.0337838	0.0540541	1.0	0.0860215	0.0483871	0.284946	0.580645
0.438019	0.778477	0.0194358	0.183172	0.877027	0.0173914	0.412569	0.741451	0.0276732	0.345794	0.317757	0.130841	0.0654206	0.046729	0.00934579	0.0	0.0280374	0.0560748	0.0	1.0	0.0610687	0.0496183	0.435115	0.454198
0.648719	0.815088	0.0320907	0.439751	0.865619	0.0352996	0.422957	0.737696	0.0483771	0.414414	0.27027	0.0945946	0.148649	0.0315315	0.00900901	0.0	0.0	0.0045045	0.027027	1.0	0.0471869	0.0490018	0.286751	0.61706
0.895949	0.793288	0.0262162	0.699446	0.769679	0.0474905	0.64162	0.828028	0.020398	0.347395	0.332506	0.129032	0.057072	0.044665	0.00248139	0.00496278	0.00496278	0.00744417	0.0694789	1.0	0.0670671	0.0820821	0.338338	0.512513
0.580679	0.863144	0.0143052	0.314751	0.812343	0.0452507	0.355783	0.804452	0.0272101	0.418033	0.344262	0.0901639	0.0245902	0.0245902	0.0327869	0.0245902	0.0163934	0.00819672	0.0163934	0.2	0.0178571	0.0214286	0.414286	0.546429
0.442175	0.801028	0.0196891	0.249307	0.667566	0.0517107	0.244633	0.741856	0.0382484	0.271739	0.369565	0.0869565	0.0978261	0.0434783	0.0108696	0.0326087	0.0	0.0434783	0.0434783	0.1	0.0935961	0.0591133	0.236453	0.610837
0.77822	0.883232	0.0119181	0.601281	0.835831	0.0249501	0.476108	0.858135	0.0121812	0.388626	0.274882	0.127962	0.0379147	0.0379147	0.042654	0.0331754	0.00947867	0.014218	0.0331754	1.0	0.0831683	0.0732673	0.273267	0.570297
0.833102	0.859856	0.0166161	0.485284	0.871844	0.025392	0.625346	0.888395	0.0180201	0.306011	0.306011	0.120219	0.0437158	0.120219	0.0	0.0	0.0	0.0163934	0.0874317	1.0	0.0697211	0.0239044	0.215139	0.691235
0.638158	0.765519	0.0247265	0.47178	0.722788	0.0389451	0.50277	0.72519	0.0339451	0.418269	0.307692	0.125	0.0144231	0.0	0.0	0.0240385	0.0144231	0.0288462	0.0673077	1.0	0.15025	0.0500835	0.378965	0.420701
0.437673	0.778019	0.0301827	0.309903	0.705758	0.036609	0.251904	0.747629	0.0388254	0.410072	0.230216	0.122302	0.0431655	0.0647482	0.107914	0.0215827	0.0	0.0	0.0	0.7	0.0361757	0.0465116	0.263566	0.653747
0.732687	0.815021	0.0122343	0.550554	0.750364	0.0132459	0.432306	0.728677	0.0182579	0.474843	0.27673	0.13522	0.0157233	0.0220126	0.00314465	0.0157233	0.00943396	0.0188679	0.0283019	0.2	0.0978417	0.0848921	0.264748	0.552518
0.817867	0.864804	0.0163199	0.601454	0.814647	0.0353149	0.631233	0.804121	0.0313916	0.342939	0.282421	0.118156	0.0518732	0.0835735	0.0345821	0.0230548	0.0288184	0.0	0.0345821	1.0	0.0856574	0.0507968	0.340637	0.522908
0.74117	0.901181	0.0173912	0.442175	0.808231	0.0321376	0.53428	0.832485	0.0418661	0.259124	0.361314	0.226277	0.0	0.0	0.0766423	0.0	0.0474453	0.0	0.0291971	0.9	0.0707071	0.0454545	0.228535	0.655303
0.810769	0.799802	0.0185994	0.631752	0.808056	0.0189042	0.498961	0.744451	0.0401487	0.480938	0.278592	0.111437	0.0117302	0.0117302	0.0439883	0.0175953	0.00293255	0.00879765	0.0322581	1.0	0.0750894	0.022646	0.431466	0.470799
0.234418	0.840419	0.0297903	0.175208	0.810372	0.0605175	0.116863	0.894084	0.0521476	0.424242	0.257576	0.0909091	0.0	0.0909091	0.0151515	0.030303	0.030303	0.0	0.0606061	1.0	0.0636943	0.101911	0.267516	0.566879
0.689404	0.8699	0.0101219	0.48286	0.784205	0.0259364	0.554363	0.859783	0.0184922	0.207627	0.317797	0.173729	0.114407	0.0466102	0.0466102	0.0	0.029661	0.00847458	0.0550847	1.0	0.114286	0.0623377	0.3	0.523377
0.90374	0.877282	0.0188796	0.874481	0.835792	0.0305016	0.530125	0.798981	0.0267363	0.352357	0.275434	0.290323	0.0248139	0.00248139	0.00496278	0.0198511	0.00248139	0.00248139	0.0248139	1.0	0.0548415	0.0599829	0.37018	0.514996
0.669841	0.795047	0.0367158	0.376904	0.658098	0.0420841	0.51662	0.70909	0.0382898	0.434555	0.235602	0.120419	0.0575916	0.0366492	0.0418848	0.0052356	0.0471204	0.0	0.0209424	0.2	0.0639386	0.0741688	0.411765	0.450128
0.354398	0.887945	0.0160529	0.296226	0.749621	0.0528037	0.191655	0.771773	0.0394648	0.495327	0.252336	0.0934579	0.0373832	0.0654206	0.00934579	0.0186916	0.0	0.0280374	0.0	0.8	0.0530035	0.00706714	0.480565	0.459364
0.774931	0.871115	0.0116363	0.52822	0.87237	0.0152135	0.484418	0.857564	0.0263413	0.263889	0.314815	0.106481	0.162037	0.00925926	0.0416667	0.00925926	0.0	0.0277778	0.0648148	1.0	0.0721443	0.0801603	0.214429	0.633267
0.524584	0.823515	0.0239081	0.282548	0.743401	0.0307207	0.490305	0.776085	0.0343088	0.596859	0.188482	0.0994764	0.052356	0.0314136	0.0052356	0.0	0.0157068	0.0052356	0.0052356	0.7	0.0180995	0.0271493	0.457014	0.497738
0.702562	0.857984	0.0102791	0.463643	0.793344	0.0237873	0.57081	0.812775	0.0242358	0.522556	0.244361	0.105263	0.0639098	0.0075188	0.0263158	0.0075188	0.0	0.0075188	0.0150376	0.3	0.0380435	0.067029	0.217391	0.677536
0.601108	0.838068	0.024286	0.418109	0.818729	0.0437124	0.439231	0.764849	0.0307229	0.347368	0.194737	0.168421	0.142105	0.115789	0.0105263	0.0	0.0	0.0105263	0.0105263	0.0	0.061008	0.0477454	0.331565	0.559682
0.869633	0.886818	0.0160157	0.652355	0.844166	0.0283939	0.691136	0.868475	0.0252978	0.282178	0.252475	0.193069	0.141089	0.0693069	0.0445545	0.00247525	0.0	0.0	0.0148515	0.9	0.0719424	0.0782374	0.261691	0.588129
0.598511	0.751558	0.0369862	0.331198	0.655841	0.0630845	0.298823	0.827775	0.0200264	0.446237	0.274194	0.102151	0.0268817	0.0268817	0.0107527	0.0	0.0107527	0.0322581	0.0698925	1.0	0.070922	0.0212766	0.530142	0.37766
0.586046	0.799982	0.0427667	0.33241	0.781834	0.0599998	0.400277	0.740664	0.050261	0.345912	0.27673	0.144654	0.0314465	0.0691824	0.00628931	0.0628931	0.00628931	0.0	0.0566038	1.0	0.0995851	0.0684647	0.342324	0.489627
0.694425	0.803956	0.0289976	0.511946	0.770875	0.0471781	0.513331	0.732576	0.0393809	0.368159	0.308458	0.114428	0.0746269	0.0298507	0.0248756	0.0	0.0199005	0.0	0.0597015	1.0	0.056962	0.103376	0.360759	0.478903
0.355436	0.862642	0.0490446	0.206544	0.945759	0.0121631	0.270949	0.742678	0.0880452	0.183673	0.326531	0.122449	0.0918367	0.122449	0.0612245	0.0	0.0102041	0.0	0.0816327	1.0	0.169118	0.0955882	0.158088	0.577206
0.589508	0.760216	0.0439898	0.419494	0.600764	0.0322925	0.479051	0.700219	0.0473826	0.348718	0.420513	0.0820513	0.0564103	0.0461538	0.0	0.0102564	0.0102564	0.0153846	0.0102564	0.3	0.0424528	0.0518868	0.290094	0.615566
0.526489	0.833056	0.0231741	0.389889	0.847543	0.034062	0.387812	0.788779	0.0353608	0.463035	0.276265	0.108949	0.0116732	0.0505837	0.0194553	0.0311284	0.00389105	0.0155642	0.0194553	1.0	0.035061	0.0670732	0.391768	0.506098
0.697715	0.814062	0.0257713	0.36617	0.773466	0.0386955	0.587258	0.728543	0.050134	0.237443	0.356164	0.146119	0.0365297	0.105023	0.0273973	0.00456621	0.00913242	0.0410959	0.0365297	0.9	0.0959119	0.0267296	0.238994	0.638365
0.394044	0.823032	0.0172973	0.375	0.777931	0.0362741	0.354398	0.803424	0.0285949	0.270833	0.333333	0.243056	0.0555556	0.0277778	0.0208333	0.0138889	0.00694444	0.0138889	0.0138889	1.0	0.0258621	0.0977011	0.33046	0.545977
0.83847	0.784643	0.0338252	0.565443	0.81945	0.0445719	0.570983	0.699733	0.0499684	0.3361	0.302905	0.13278	0.06639	0.0539419	0.0290456	0.0373444	0.0165975	0.0	0.0248963	0.0	0.0595745	0.0297872	0.255319	0.655319
0.780471	0.833977	0.016729	0.601801	0.694786	0.0404458	0.663089	0.702346	0.0194708	0.496855	0.248428	0.18239	0.0377358	0.0	0.00943396	0.0220126	0.00314465	0.0	0.0	0.5	0.0906433	0.109649	0.372807	0.426901
0.925208	0.825131	0.0126655	0.654432	0.676087	0.024632	0.701004	0.760096	0.0144941	0.25	0.401042	0.148438	0.0494792	0.0677083	0.0078125	0.015625	0.03125	0.0	0.0286458	0.7	0.0692799	0.0802188	0.308113	0.542388
0.849723	0.849068	0.0138834	0.625346	0.791782	0.0259823	0.539647	0.778275	0.0296495	0.274678	0.330472	0.223176	0.00858369	0.0343348	0.0386266	0.0171674	0.0171674	0.0386266	0.0171674	0.3	0.0934426	0.0393443	0.213115	0.654098
0.531683	0.884324	0.0167053	0.302112	0.704665	0.036901	0.468317	0.632077	0.0410499	0.361386	0.306931	0.183168	0.049505	0.0049505	0.0643564	0.0	0.0049505	0.0049505	0.019802	0.5	0.0858896	0.0817996	0.231084	0.601227
0.519564	0.869965	0.018882	0.226281	0.928453	0.0145983	0.353878	0.839746	0.0263933	0.327684	0.361582	0.135593	0.0338983	0.0169492	0.0169492	0.00564972	0.0282486	0.0	0.0734463	1.0	0.151111	0.111111	0.268889	0.468889
0.628982	0.736812	0.0496261	0.363227	0.767436	0.0393052	0.404952	0.676816	0.090093	0.273224	0.377049	0.125683	0.0273224	0.0491803	0.0327869	0.0437158	0.0601093	0.0	0.010929	0.0	0.0517241	0.0320197	0.330049	0.586207
0.595395	0.858122	0.0165488	0.482514	0.811905	0.0198331	0.443213	0.804852	0.0259614	0.311927	0.243119	0.188073	0.174312	0.0229358	0.0229358	0.00917431	0.00917431	0.00458716	0.0137615	0.0	0.0123203	0.0882957	0.38193	0.517454
0.650277	0.755998	0.0192499	0.506233	0.730615	0.0340108	0.439578	0.781712	0.0176148	0.329588	0.385768	0.0861423	0.0861423	0.011236	0.0187266	0.00374532	0.0337079	0.0187266	0.0262172	1.0	0.0286944	0.0186514	0.644189	0.308465
0.665339	0.68601	0.0251065	0.376904	0.735463	0.0343284	0.432825	0.611802	0.0361079	0.238806	0.437811	0.0945274	0.0497512	0.00497512	0.0348259	0.0248756	0.0696517	0.0298507	0.0149254	0.9	0.0306122	0.11352	0.330357	0.52551
0.630886	0.821283	0.0147266	0.531337	0.763579	0.0321732	0.404086	0.588177	0.056078	0.320513	0.34188	0.166667	0.0128205	0.0641026	0.0042735	0.0598291	0.017094	0.0042735	0.00854701	0.2	0.0734694	0.0857143	0.244898	0.595918
0.521295	0.832812	0.0126619	0.350242	0.690914	0.0194346	0.436288	0.744549	0.0552614	0.27451	0.27451	0.111111	0.156863	0.0196078	0.0326797	0.0196078	0.0261438	0.0261438	0.0588235	0.8	0.0576923	0.0576923	0.290598	0.594017
0.824273	0.845229	0.0118221	0.613747	0.775585	0.0239695	0.723857	0.759628	0.0164257	0.320513	0.312821	0.164103	0.0512821	0.074359	0.0102564	0.0230769	0.0153846	0.0128205	0.0153846	0.7	0.0737705	0.0774135	0.391621	0.457195
0.332756	0.861602	0.044841	0.289474	0.658672	0.0514683	0.142486	0.800303	0.0864892	0.25	0.37069	0.0862069	0.0431034	0.0258621	0.0517241	0.0517241	0.0517241	0.0	0.0689655	0.2	0.0	0.0215827	0.143885	0.834532
0.730263	0.831791	0.0124926	0.5741	0.658853	0.038568	0.40322	0.724934	0.0282586	0.383142	0.367816	0.145594	0.00766284	0.00766284	0.00766284	0.0114943	0.0268199	0.0114943	0.0306513	0.6	0.0728022	0.0425824	0.432692	0.451923
0.742209	0.838831	0.0220919	0.461046	0.769391	0.043137	0.486496	0.708734	0.0461349	0.258333	0.395833	0.0916667	0.0291667	0.125	0.025	0.025	0.0375	0.0	0.0125	0.3	0.0266041	0.086072	0.264476	0.622848
0.682306	0.741527	0.0312698	0.321676	0.75598	0.0357365	0.59349	0.672296	0.0294037	0.287938	0.420233	0.0583658	0.0389105	0.0389105	0.0077821	0.0311284	0.0233463	0.0311284	0.0622568	1.0	0.101695	0.109518	0.258149	0.530639
0.442348	0.842958	0.0343734	0.326524	0.721631	0.0461589	0.281337	0.745525	0.0455185	0.480447	0.290503	0.162011	0.027933	0.0	0.0167598	0.0111732	0.0	0.0	0.0111732	0.7	0.0300429	0.0300429	0.504292	0.435622
0.620499	0.813251	0.0156646	0.446676	0.624841	0.0573361	0.424169	0.711471	0.029067	0.293578	0.293578	0.114679	0.137615	0.0504587	0.0504587	0.00917431	0.00458716	0.0	0.0458716	0.6	0.0460405	0.0589319	0.314917	0.58011
0.722126	0.846102	0.0157629	0.476108	0.735111	0.0445032	0.385734	0.78045	0.0271859	0.38785	0.271028	0.0841121	0.11215	0.0607477	0.0046729	0.0327103	0.00934579	0.0	0.0373832	0.7	0.0410334	0.0121581	0.337386	0.609422
0.596434	0.868913	0.0209129	0.440789	0.786055	0.0256953	0.330679	0.799577	0.0548171	0.295302	0.342282	0.187919	0.0469799	0.0201342	0.033557	0.0201342	0.0	0.0134228	0.0402685	0.7	0.0342105	0.0447368	0.226316	0.694737
0.55973	0.729559	0.0206748	0.430921	0.697181	0.0382487	0.274238	0.560253	0.0385782	0.233766	0.233766	0.220779	0.038961	0.012987	0.025974	0.0649351	0.0194805	0.0974026	0.0519481	0.9	0.0772532	0.0729614	0.124464	0.725322
0.672957	0.859875	0.013107	0.429363	0.80042	0.0276863	0.476108	0.763103	0.0292306	0.555085	0.237288	0.0423729	0.059322	0.0127119	0.0550847	0.0211864	0.0	0.0	0.0169492	0.8	0.0105448	0.0632689	0.293497	0.632689
0.642313	0.860966	0.0214678	0.519737	0.783583	0.0306093	0.314058	0.741392	0.0380929	0.371308	0.291139	0.130802	0.092827	0.0590717	0.0	0.021097	0.0	0.0	0.0337553	0.9	0.0636095	0.0576923	0.272189	0.606509
0.78099	0.90101	0.0054182	0.600589	0.889255	0.0121366	0.536877	0.908008	0.00845267	0.462406	0.319549	0.0676692	0.0902256	0.0	0.037594	0.0	0.0	0.0	0.0225564	1.0	0.078905	0.0338164	0.465378	0.4219
0.602493	0.832161	0.0159927	0.44858	0.844189	0.0187511	0.416551	0.834555	0.0245116	0.453333	0.233333	0.153333	0.0133333	0.00666667	0.0333333	0.02	0.0133333	0.0	0.0733333	1.0	0.0109649	0.0197368	0.337719	0.631579
0.791724	0.836439	0.013792	0.562846	0.806759	0.0294094	0.527181	0.876365	0.0163339	0.337209	0.360465	0.104651	0.0658915	0.0697674	0.0193798	0.0	0.0	0.00387597	0.0387597	1.0	0.11575	0.0588235	0.358634	0.466793
0.76714	0.829971	0.00782988	0.514024	0.660062	0.0243412	0.60786	0.739118	0.0205521	0.440154	0.274131	0.0849421	0.127413	0.019305	0.00772201	0.003861	0.00772201	0.019305	0.015444	0.5	0.0819398	0.0568562	0.295987	0.565217
0.442348	0.814478	0.0305262	0.363054	0.843639	0.0321905	0.267832	0.779963	0.0505765	0.339744	0.326923	0.205128	0.00641026	0.0192308	0.0512821	0.0192308	0.00641026	0.025641	0.0	0.7	0.0896226	0.0990566	0.132075	0.679245
0.680402	0.878901	0.0217798	0.479398	0.743746	0.0374463	0.494287	0.795168	0.0309472	0.324503	0.397351	0.0993377	0.0662252	0.0596026	0.00662252	0.0	0.0463576	0.0	0.0	0.2	0.0332326	0.0271903	0.287009	0.652568
0.673823	0.848144	0.013136	0.500173	0.753857	0.0155079	0.554709	0.845916	0.00913427	0.370787	0.359551	0.0861423	0.0749064	0.0337079	0.00749064	0.0224719	0.0	0.0149813	0.0299625	1.0	0.108225	0.044733	0.484848	0.362193
0.689231	0.868756	0.0244554	0.338296	0.833213	0.0407897	0.556614	0.879373	0.0242007	0.463087	0.248322	0.127517	0.0738255	0.0268456	0.0134228	0.00671141	0.0134228	0.0	0.0268456	0.0	0.116732	0.07393	0.33463	0.474708
0.708968	0.854312	0.0233123	0.597992	0.861203	0.0280029	0.374827	0.844816	0.033949	0.410405	0.317919	0.104046	0.0115607	0.0520231	0.0289017	0.00578035	0.0404624	0.0	0.0289017	0.0	0.0227273	0.0198864	0.289773	0.667614
0.594875	0.875197	0.0159198	0.334661	0.697048	0.0390995	0.445291	0.746296	0.0400629	0.339901	0.339901	0.157635	0.0246305	0.0344828	0.0344828	0.0	0.00985222	0.0394089	0.0197044	0.7	0.0590406	0.0756458	0.335793	0.52952
0.626558	0.835866	0.0204823	0.445637	0.731302	0.0532906	0.463816	0.773167	0.026613	0.265487	0.261062	0.172566	0.10177	0.128319	0.00442478	0.00442478	0.0	0.00884956	0.0530973	0.8	0.0618847	0.0351617	0.316456	0.586498
0.744633	0.897099	0.0142787	0.44581	0.898407	0.0224066	0.57912	0.864663	0.0326231	0.292793	0.364865	0.162162	0.00900901	0.0855856	0.0	0.0675676	0.0	0.0	0.018018	1.0	0.0241158	0.0450161	0.382637	0.548232
0.2384	0.78586	0.0590013	0.167417	0.924911	0.0387261	0.182133	0.725681	0.0661309	0.363636	0.227273	0.0909091	0.0227273	0.0454545	0.204545	0.0	0.0	0.0	0.0454545	1.0	0.0319149	0.0	0.5	0.468085
0.452216	0.922102	0.0118475	0.347472	0.913896	0.0135656	0.305402	0.928937	0.0215479	0.294118	0.277311	0.12605	0.193277	0.00840336	0.0336134	0.0	0.0252101	0.0	0.0420168	1.0	0.0477707	0.0286624	0.302548	0.621019
0.622057	0.846719	0.02284	0.541898	0.817526	0.0239708	0.214508	0.795461	0.0395359	0.352941	0.358824	0.0882353	0.0470588	0.0941176	0.0	0.0117647	0.0	0.0	0.0470588	0.8	0.0705882	0.0188235	0.197647	0.712941
0.826524	0.871156	0.0149479	0.601974	0.797344	0.0323242	0.623788	0.792515	0.0375809	0.315642	0.287709	0.187151	0.106145	0.0111732	0.0614525	0.0	0.0	0.00558659	0.0251397	0.9	0.0535906	0.0235798	0.322615	0.600214
0.766447	0.864881	0.0179145	0.653393	0.785215	0.0301213	0.478012	0.739588	0.0351134	0.333333	0.333333	0.220833	0.0166667	0.0375	0.0208333	0.0208333	0.00416667	0.0	0.0125	0.3	0.061082	0.0855148	0.233857	0.619546
0.917763	0.829588	0.0360397	0.691482	0.789719	0.0334301	0.706717	0.799212	0.0478214	0.355795	0.374663	0.0781671	0.0781671	0.0377358	0.0215633	0.0107817	0.0	0.0107817	0.032345	1.0	0.0660487	0.0915411	0.332561	0.509849
0.573753	0.895205	0.0114289	0.450831	0.888324	0.0173137	0.291551	0.907067	0.0267841	0.273292	0.409938	0.149068	0.0496894	0.0124224	0.0124224	0.0186335	0.00621118	0.0	0.068323	1.0	0.128079	0.133005	0.307882	0.431034
0.415512	0.793518	0.0145422	0.292763	0.640912	0.0559588	0.374134	0.760699	0.0238977	0.34375	0.382812	0.015625	0.0703125	0.0390625	0.0234375	0.0	0.03125	0.078125	0.015625	0.9	0.0465753	0.0438356	0.273973	0.635616
0.352147	0.752933	0.0419508	0.276316	0.63414	0.0584194	0.255886	0.681602	0.0480853	0.384615	0.361538	0.0846154	0.0384615	0.0153846	0.0384615	0.00769231	0.0153846	0.00769231	0.0461538	1.0	0.0732984	0.0680628	0.463351	0.395288
0.307825	0.859849	0.0259706	0.216932	0.723282	0.0730906	0.195291	0.676404	0.0747463	0.656863	0.205882	0.0686275	0.0294118	0.00980392	0.0	0.00980392	0.0	0.0	0.0196078	0.8	0.027907	0.0372093	0.586047	0.348837
0.689578	0.860807	0.0168682	0.518352	0.77419	0.0417015	0.557999	0.827357	0.024615	0.483553	0.282895	0.0789474	0.0625	0.0296053	0.0263158	0.0	0.00328947	0.00986842	0.0230263	0.8	0.0596529	0.105206	0.402386	0.432755
0.593663	0.804555	0.0226728	0.48338	0.774919	0.0380574	0.410319	0.801202	0.0252434	0.473896	0.228916	0.168675	0.0321285	0.0401606	0.0240964	0.00401606	0.0160643	0.00401606	0.00803213	1.0	0.1	0.0236364	0.449091	0.427273
0.748442	0.802861	0.0348203	0.577389	0.714169	0.0530611	0.490132	0.647938	0.0928445	0.292763	0.371711	0.131579	0.0197368	0.0657895	0.0592105	0.0164474	0.0	0.0197368	0.0230263	0.2	0.122671	0.110248	0.226708	0.540373
0.739439	0.832456	0.0185124	0.574792	0.694044	0.0367245	0.399931	0.725371	0.0298969	0.264957	0.440171	0.15812	0.0128205	0.0	0.0384615	0.00854701	0.0512821	0.00854701	0.017094	0.7	0.0279001	0.00881057	0.320117	0.643172
0.590028	0.837809	0.033306	0.391274	0.814604	0.0416025	0.317175	0.78716	0.06981	0.258065	0.368664	0.170507	0.0184332	0.0	0.0276498	0.00460829	0.0	0.101382	0.0506912	1.0	0.0469897	0.0469897	0.268722	0.637298
0.759868	0.810238	0.0179216	0.491343	0.838185	0.0220106	0.600589	0.682956	0.0504036	0.388235	0.243137	0.0666667	0.0745098	0.0862745	0.00392157	0.0666667	0.054902	0.00784314	0.00784314	1.0	0.0342368	0.0984308	0.342368	0.524964
0.888158	0.831912	0.0194627	0.709834	0.74637	0.0366779	0.675727	0.801773	0.0282814	0.484234	0.22973	0.0765766	0.0810811	0.0135135	0.0292793	0.0225225	0.0225225	0.00225225	0.0382883	1.0	0.079858	0.0700976	0.338066	0.511979
0.721607	0.772664	0.0309076	0.484418	0.852814	0.0285049	0.52545	0.677481	0.0459177	0.330049	0.300493	0.08867	0.0541872	0.0344828	0.0541872	0.0394089	0.0	0.00492611	0.0935961	1.0	0.0283688	0.0159574	0.22695	0.728723
0.860284	0.849471	0.0149252	0.728359	0.774144	0.0171458	0.560076	0.73592	0.0388243	0.342342	0.351351	0.18018	0.0630631	0.018018	0.018018	0.00900901	0.00900901	0.0	0.00900901	0.5	0.0388693	0.0424028	0.305654	0.613074
0.563019	0.899061	0.018113	0.387985	0.904836	0.0234458	0.325658	0.834643	0.021574	0.455	0.26	0.125	0.02	0.07	0.015	0.015	0.02	0.0	0.02	1.0	0.0373281	0.0569745	0.306483	0.599214
0.53982	0.774902	0.0220148	0.312846	0.584745	0.0763124	0.346607	0.74541	0.039591	0.316129	0.367742	0.180645	0.0129032	0.0129032	0.0193548	0.0129032	0.00645161	0.0193548	0.0516129	0.1	0.047619	0.0238095	0.366071	0.5625
0.664301	0.846716	0.0252715	0.526316	0.683213	0.0498879	0.373269	0.653785	0.0506422	0.537688	0.201005	0.170854	0.00502513	0.0150754	0.0301508	0.0201005	0.0	0.0	0.0201005	0.7	0.0322581	0.078629	0.489919	0.399194
0.676766	0.817496	0.0266732	0.483033	0.878649	0.0223505	0.550554	0.801475	0.0385819	0.347619	0.433333	0.0619048	0.0190476	0.0619048	0.0190476	0.0047619	0.00952381	0.0142857	0.0285714	1.0	0.0287611	0.0840708	0.389381	0.497788
0.92867	0.840273	0.0159445	0.797265	0.803677	0.0260385	0.836911	0.789053	0.0247651	0.37234	0.268085	0.182979	0.0659574	0.0553191	0.0170213	0.00638298	0.00212766	0.00425532	0.0255319	1.0	0.0805044	0.0979631	0.318138	0.503395
0.344529	0.933663	0.00816024	0.268352	0.947023	0.00981718	0.186288	0.953451	0.00585686	0.264463	0.421488	0.165289	0.0	0.0330579	0.0495868	0.0165289	0.00826446	0.0	0.0413223	1.0	0.0474576	0.0542373	0.149153	0.749153
0.57635	0.853178	0.0301591	0.432133	0.721714	0.0344404	0.293283	0.786426	0.0321209	0.328947	0.289474	0.118421	0.118421	0.0855263	0.0131579	0.0197368	0.0	0.0	0.0263158	0.7	0.142857	0.152709	0.342365	0.362069
0.600762	0.835432	0.0167873	0.385042	0.830815	0.0540267	0.421053	0.780953	0.029898	0.278049	0.190244	0.22439	0.097561	0.0195122	0.0585366	0.0243902	0.0	0.0146341	0.0926829	1.0	0.0628141	0.0653266	0.361809	0.51005
0.710699	0.737182	0.0206782	0.489439	0.573873	0.0518601	0.545187	0.79237	0.0175442	0.373333	0.337778	0.0933333	0.0222222	0.0222222	0.0	0.00888889	0.0488889	0.0444444	0.0488889	1.0	0.0599002	0.0266223	0.46589	0.447587
0.533587	0.86802	0.00880002	0.377078	0.793212	0.017341	0.328601	0.776675	0.0273913	0.38764	0.353933	0.0561798	0.0786517	0.0	0.0561798	0.011236	0.0224719	0.0	0.0337079	0.4	0.0365854	0.0569106	0.26626	0.640244
0.659626	0.819165	0.0207781	0.467798	0.812544	0.0249161	0.459314	0.768824	0.0297832	0.543379	0.26484	0.0136986	0.0547945	0.0	0.00913242	0.0182648	0.00913242	0.00456621	0.0821918	1.0	0.0227704	0.0265655	0.349146	0.601518
0.511773	0.844444	0.018326	0.292763	0.664118	0.0297353	0.313712	0.737513	0.0353977	0.283237	0.375723	0.150289	0.0289017	0.0809249	0.00578035	0.0	0.0289017	0.0289017	0.017341	0.5	0.0488798	0.0590631	0.405295	0.486762
0.484418	0.879374	0.0199295	0.409799	0.870827	0.0316521	0.356129	0.87766	0.0213992	0.320755	0.349057	0.150943	0.0471698	0.0283019	0.0283019	0.00943396	0.00943396	0.0188679	0.0377358	1.0	0.0389105	0.0428016	0.252918	0.66537
0.793629	0.861512	0.0158107	0.665339	0.748614	0.028378	0.560249	0.699257	0.0337977	0.439883	0.290323	0.140762	0.058651	0.0381232	0.00879765	0.0058651	0.0	0.0146628	0.00293255	0.6	0.0588235	0.070028	0.320728	0.55042
0.619633	0.869262	0.0138095	0.509003	0.82359	0.0303426	0.385734	0.739727	0.0403277	0.52	0.213333	0.08	0.02	0.02	0.04	0.0533333	0.0133333	0.04	0.0	0.2	0.0412371	0.139175	0.306701	0.512887
0.607168	0.858113	0.0183158	0.387292	0.725332	0.0392256	0.497576	0.814762	0.0194034	0.377049	0.355191	0.0874317	0.0218579	0.0218579	0.0218579	0.0	0.0437158	0.00546448	0.0655738	1.0	0.0305499	0.0264766	0.366599	0.576375
0.557999	0.885854	0.0172595	0.395429	0.841841	0.0317667	0.382791	0.85583	0.0296712	0.224719	0.308989	0.129213	0.179775	0.0561798	0.011236	0.0	0.0	0.0224719	0.0674157	1.0	0.0981735	0.0547945	0.269406	0.577626
0.421053	0.856631	0.0663531	0.27268	0.8315	0.0804078	0.289993	0.846107	0.0873534	0.141026	0.282051	0.217949	0.0512821	0.102564	0.0769231	0.0128205	0.0128205	0.0	0.102564	1.0	0.00900901	0.0135135	0.189189	0.788288
0.887465	0.820486	0.0121761	0.625	0.674308	0.0236198	0.715547	0.786621	0.0210125	0.260726	0.270627	0.207921	0.155116	0.0429043	0.00330033	0.00990099	0.0	0.0264026	0.0231023	0.3	0.0556199	0.0880649	0.382387	0.473928
0.426073	0.896258	0.0202503	0.297957	0.867991	0.0286701	0.195118	0.93974	0.00890429	0.347826	0.173913	0.108696	0.0326087	0.0543478	0.0217391	0.0326087	0.0326087	0.108696	0.0869565	1.0	0.13764	0.0393258	0.233146	0.589888
0.683864	0.844884	0.019717	0.418456	0.785287	0.0322734	0.499481	0.816312	0.0330216	0.262931	0.288793	0.155172	0.112069	0.0172414	0.0258621	0.0387931	0.0258621	0.00862069	0.0646552	1.0	0.0970874	0.0695793	0.18932	0.644013
0.625519	0.799988	0.0246402	0.452389	0.756837	0.0309173	0.356475	0.850362	0.0271958	0.482759	0.256158	0.0985222	0.0344828	0.0394089	0.0295567	0.0197044	0.0	0.00492611	0.0344828	1.0	0.0512295	0.0840164	0.272541	0.592213
0.569945	0.811358	0.017506	0.411704	0.745058	0.0222107	0.422091	0.799418	0.0251755	0.240642	0.390374	0.139037	0.0427807	0.0909091	0.0213904	0.026738	0.0160428	0.0160428	0.0160428	0.1	0.0703125	0.0208333	0.221354	0.6875
0.429017	0.777454	0.0266243	0.249307	0.70765	0.0793617	0.253289	0.777493	0.015938	0.241379	0.471264	0.126437	0.0344828	0.091954	0.0114943	0.0	0.0	0.0	0.0229885	0.0	0.0895522	0.0	0.393035	0.517413
0.8241	0.832863	0.0264263	0.627943	0.75829	0.0427194	0.46018	0.894487	0.0244228	0.276151	0.380753	0.1841	0.0376569	0.0334728	0.0167364	0.0292887	0.0083682	0.0125523	0.0209205	1.0	0.0660194	0.0368932	0.318447	0.578641
0.804709	0.867765	0.0118999	0.619287	0.869535	0.0156728	0.647334	0.833657	0.014288	0.344371	0.327815	0.119205	0.0662252	0.0165563	0.0298013	0.0364238	0.013245	0.0	0.0463576	1.0	0.0690608	0.0621547	0.379834	0.48895
0.74446	0.778085	0.0249885	0.462604	0.840139	0.0221093	0.545187	0.726039	0.0406363	0.417323	0.362205	0.0354331	0.110236	0.019685	0.019685	0.011811	0.0	0.0	0.023622	0.1	0.0429688	0.0351562	0.355469	0.566406
0.419494	0.84322	0.0343819	0.203428	0.786404	0.0477676	0.355609	0.81385	0.042661	0.297872	0.351064	0.138298	0.0531915	0.0319149	0.0106383	0.0106383	0.0	0.0	0.106383	1.0	0.0398406	0.0438247	0.171315	0.74502
0.63331	0.817855	0.0256676	0.482687	0.769997	0.0367566	0.33847	0.734952	0.0330841	0.369318	0.255682	0.198864	0.0397727	0.0284091	0.0397727	0.00568182	0.0113636	0.0227273	0.0284091	1.0	0.0619658	0.025641	0.358974	0.553419
0.713123	0.83752	0.0178325	0.584314	0.782149	0.0379792	0.471953	0.919371	0.01305	0.300518	0.34715	0.145078	0.0673575	0.0725389	0.015544	0.015544	0.0103627	0.0	0.0259067	1.0	0.0294785	0.0793651	0.287982	0.603175
0.780125	0.819672	0.0149712	0.429536	0.710685	0.0260598	0.708102	0.749439	0.0186456	0.341667	0.297222	0.111111	0.0277778	0.00555556	0.025	0.0944444	0.0416667	0.0138889	0.0416667	0.8	0.0710109	0.0760234	0.324979	0.527987
0.858726	0.85219	0.0214694	0.678843	0.794058	0.0312141	0.53151	0.807712	0.0296491	0.241379	0.489655	0.110345	0.00689655	0.1	0.00344828	0.00689655	0.0	0.0	0.0413793	0.9	0.0562249	0.0749665	0.203481	0.665328
0.839508	0.849951	0.0167985	0.71018	0.76178	0.0471718	0.688712	0.809996	0.027139	0.362018	0.353116	0.148368	0.0445104	0.0118694	0.0178042	0.00593472	0.0267062	0.0178042	0.0118694	1.0	0.0738255	0.0536913	0.393289	0.479195
0.791032	0.794762	0.0245796	0.543629	0.803006	0.0246153	0.56804	0.738961	0.0381979	0.432692	0.322115	0.0432692	0.129808	0.0144231	0.0480769	0.0	0.0	0.0	0.00961538	0.7	0.015748	0.0748031	0.385827	0.523622
0.737535	0.82612	0.0187208	0.525104	0.710679	0.0280341	0.496884	0.800291	0.0196357	0.342105	0.29386	0.22807	0.0833333	0.0	0.0263158	0.00877193	0.0	0.00877193	0.00877193	0.3	0.0313152	0.0647182	0.356994	0.546973
0.384695	0.912125	0.0254888	0.207929	0.734844	0.105109	0.338296	0.767716	0.0622425	0.291667	0.270833	0.208333	0.0833333	0.0416667	0.0208333	0.0	0.0	0.0416667	0.0416667	0.3	0.039604	0.019802	0.168317	0.772277
0.71624	0.805317	0.0139618	0.615478	0.722776	0.0217299	0.517832	0.712538	0.0272093	0.419929	0.341637	0.0533808	0.0427046	0.0142349	0.0177936	0.0391459	0.0142349	0.0320285	0.024911	0.8	0.0619112	0.0874832	0.3607	0.489906
0.607168	0.867673	0.0166476	0.335526	0.761683	0.0361067	0.484072	0.894898	0.016069	0.35468	0.26601	0.147783	0.0197044	0.044335	0.0394089	0.00985222	0.00985222	0.0394089	0.0689655	1.0	0.107023	0.14214	0.282609	0.468227
0.46295	0.837408	0.0212902	0.341066	0.828431	0.0377092	0.356302	0.8742	0.0220373	0.444444	0.333333	0.0902778	0.0347222	0.0277778	0.0277778	0.00694444	0.0138889	0.00694444	0.0138889	1.0	0.0340557	0.0557276	0.582043	0.328173
0.38885	0.796048	0.0191893	0.240997	0.777987	0.0401509	0.273546	0.726103	0.0311309	0.374302	0.251397	0.145251	0.0502793	0.0111732	0.0837989	0.0335196	0.0	0.027933	0.0223464	0.1	0.0407674	0.0191847	0.314149	0.625899
0.95741	0.844743	0.0290862	0.714162	0.726113	0.0298203	0.717105	0.66539	0.026078	0.466165	0.260652	0.14787	0.037594	0.0225564	0.0325815	0.0225564	0.00501253	0.0	0.00501253	0.4	0.0961776	0.0739827	0.390875	0.438964
0.422957	0.83095	0.025843	0.322022	0.526179	0.0426006	0.25606	0.734649	0.0637627	0.394231	0.355769	0.0576923	0.0384615	0.0384615	0.0192308	0.0192308	0.00961538	0.0480769	0.0192308	0.3	0.0473934	0.0853081	0.146919	0.720379
0.817867	0.875304	0.00853994	0.742036	0.876041	0.0119052	0.57081	0.811536	0.0293357	0.502463	0.246305	0.0935961	0.0738916	0.0172414	0.0320197	0.00492611	0.00738916	0.0	0.0221675	1.0	0.0549348	0.0735568	0.306331	0.565177
0.797611	0.849289	0.0333869	0.538435	0.849586	0.0272403	0.509695	0.787469	0.0506046	0.288557	0.40796	0.18408	0.0348259	0.00497512	0.0199005	0.0298507	0.00995025	0.0199005	0.0	0.0	0.0758808	0.0243902	0.208672	0.691057
0.870845	0.830742	0.0239262	0.652528	0.807535	0.0233032	0.577043	0.81073	0.030602	0.478788	0.260606	0.130303	0.030303	0.0030303	0.00909091	0.0515152	0.0030303	0.00909091	0.0242424	1.0	0.0307467	0.0673499	0.392387	0.509517
0.867382	0.851027	0.0081084	0.600069	0.758972	0.0206404	0.68473	0.755461	0.0214828	0.330623	0.365854	0.132791	0.0650407	0.0243902	0.00813008	0.00813008	0.0325203	0.00271003	0.0298103	0.6	0.0790843	0.0426639	0.28512	0.593132
0.425035	0.837419	0.0278027	0.351974	0.749959	0.0498079	0.325658	0.700674	0.047158	0.481132	0.292453	0.0754717	0.0377358	0.0188679	0.0	0.0188679	0.0283019	0.0283019	0.0188679	0.2	0.00719424	0.0431655	0.366906	0.582734
0.77874	0.904515	0.0105825	0.505194	0.899279	0.0124476	0.628982	0.741325	0.0477778	0.166667	0.303922	0.127451	0.0784314	0.0735294	0.0490196	0.0294118	0.0490196	0.0343137	0.0882353	1.0	0.0808511	0.156028	0.13617	0.62695
0.456544	0.844545	0.0508958	0.348338	0.831239	0.0641175	0.153913	0.913471	0.041539	0.153846	0.397436	0.128205	0.115385	0.0128205	0.0	0.0128205	0.0512821	0.0	0.128205	1.0	0.029703	0.029703	0.232673	0.707921
0.632271	0.916068	0.0181861	0.536357	0.911645	0.0162634	0.391447	0.843802	0.0589518	0.243094	0.353591	0.20442	0.0331492	0.0607735	0.0110497	0.0497238	0.0	0.0165746	0.0276243	0.0	0.0966851	0.0718232	0.270718	0.560773
0.914474	0.804492	0.0195193	0.610457	0.677447	0.0418492	0.797265	0.790577	0.0203875	0.339241	0.349367	0.0810127	0.0810127	0.0379747	0.0227848	0.0227848	0.0126582	0.0101266	0.043038	1.0	0.0754553	0.102342	0.38595	0.436253
0.515409	0.794661	0.0360863	0.42036	0.723747	0.0522927	0.347299	0.858233	0.0312626	0.298013	0.370861	0.125828	0.0529801	0.0198675	0.013245	0.013245	0.0264901	0.0397351	0.0397351	1.0	0.0888889	0.145679	0.241975	0.523457
0.872576	0.867188	0.0225486	0.496537	0.845956	0.0246225	0.61946	0.860501	0.0289566	0.32963	0.411111	0.118519	0.0296296	0.037037	0.0111111	0.00740741	0.0	0.00740741	0.0481481	1.0	0.0354839	0.0532258	0.232258	0.679032
0.565789	0.826353	0.0180763	0.512292	0.724374	0.024208	0.4259	0.630429	0.041466	0.313253	0.379518	0.180723	0.0421687	0.0180723	0.0120482	0.0	0.0060241	0.0481928	0.0	0.4	0.0178971	0.0536913	0.362416	0.565996
0.605263	0.792117	0.0216252	0.430575	0.753889	0.029289	0.257445	0.868864	0.026858	0.318841	0.282609	0.130435	0.0507246	0.0869565	0.00724638	0.0144928	0.0	0.0362319	0.0724638	1.0	0.0621118	0.0279503	0.180124	0.729814
0.680921	0.899721	0.0129	0.521122	0.883349	0.0151651	0.340028	0.851835	0.0221769	0.382653	0.413265	0.0510204	0.0204082	0.0969388	0.0	0.0	0.0204082	0.0102041	0.00510204	1.0	0.0967033	0.0791209	0.257143	0.567033
0.686634	0.832785	0.0154881	0.534453	0.744961	0.0235672	0.388331	0.590261	0.0342518	0.337278	0.325444	0.147929	0.0887574	0.0236686	0.00591716	0.0236686	0.035503	0.0	0.0118343	0.4	0.0946292	0.102302	0.306905	0.496164
0.710007	0.908283	0.0149441	0.566482	0.856765	0.0415931	0.494287	0.864582	0.0233262	0.312849	0.396648	0.162011	0.0223464	0.00558659	0.027933	0.0167598	0.0111732	0.0391061	0.00558659	0.0	0.0567568	0.027027	0.364865	0.551351
0.807133	0.853702	0.0117021	0.60232	0.84003	0.0149254	0.578601	0.884541	0.0159746	0.273356	0.456747	0.0588235	0.0899654	0.017301	0.0138408	0.0276817	0.00692042	0.0207612	0.0346021	1.0	0.0914286	0.147143	0.35	0.411429
0.775277	0.831571	0.0138334	0.607341	0.842707	0.0170696	0.561115	0.862019	0.0230462	0.319079	0.338816	0.118421	0.0592105	0.0723684	0.00986842	0.00328947	0.00986842	0.00328947	0.0657895	1.0	0.0641711	0.0935829	0.247326	0.59492
0.501039	0.733532	0.0442408	0.298303	0.746984	0.0520455	0.507964	0.686706	0.0508756	0.442308	0.301282	0.0961538	0.0	0.0384615	0.0128205	0.025641	0.0641026	0.0192308	0.0	1.0	0.0465839	0.0652174	0.413043	0.475155
0.787742	0.843648	0.0276413	0.595568	0.812599	0.0333339	0.518525	0.742139	0.0524704	0.198895	0.480663	0.143646	0.0773481	0.0	0.0662983	0.0	0.0110497	0.00552486	0.0165746	0.0	0.0454545	0.0426136	0.227273	0.684659
0.75554	0.779236	0.0297674	0.479398	0.73482	0.0447413	0.517832	0.803996	0.0253649	0.35906	0.369128	0.107383	0.0469799	0.0167785	0.0268456	0.0	0.00671141	0.0033557	0.0637584	1.0	0.108753	0.0915119	0.407162	0.392573
0.921053	0.879324	0.0118336	0.711219	0.833557	0.0202807	0.691136	0.816583	0.0224225	0.299304	0.366589	0.164733	0.0464037	0.0324826	0.0232019	0.00696056	0.0139211	0.0	0.0464037	1.0	0.0553155	0.0751945	0.292999	0.576491
0.860457	0.842392	0.0239444	0.693213	0.701043	0.0197037	0.612881	0.724439	0.0237283	0.335526	0.292763	0.138158	0.0888158	0.0230263	0.0	0.0296053	0.0657895	0.00657895	0.0197368	0.8	0.0523256	0.0302326	0.344186	0.573256
0.174342	0.924029	0.0306407	0.0872576	0.800179	0.102729	0.189058	0.78457	0.114289	0.283019	0.283019	0.0943396	0.0943396	0.0377358	0.0943396	0.0188679	0.0188679	0.0377358	0.0377358	0.1	0.0234375	0.046875	0.382812	0.546875
0.55419	0.822014	0.02587	0.386427	0.872659	0.028104	0.358553	0.791141	0.0583333	0.303448	0.268966	0.193103	0.0965517	0.0137931	0.062069	0.00689655	0.0206897	0.00689655	0.0275862	0.0	0.0674847	0.0521472	0.349693	0.530675
0.76437	0.850597	0.020138	0.517832	0.835317	0.0332849	0.572715	0.870835	0.0183145	0.38189	0.322835	0.0866142	0.0275591	0.019685	0.0708661	0.011811	0.011811	0.015748	0.0511811	1.0	0.0942335	0.0562588	0.38256	0.466948
0.828774	0.810981	0.0137069	0.772853	0.790161	0.025534	0.467625	0.809394	0.0214889	0.259406	0.316832	0.211881	0.0554455	0.0376238	0.0435644	0.0158416	0.0257426	0.0118812	0.0217822	1.0	0.0889764	0.125984	0.335433	0.449606
0.771814	0.850398	0.0162731	0.57358	0.803985	0.0305281	0.674342	0.802258	0.0260402	0.30137	0.430137	0.0876712	0.0520548	0.0246575	0.00547945	0.030137	0.0383562	0.0164384	0.0136986	1.0	0.0862588	0.0591775	0.407222	0.447342
0.578601	0.819259	0.0300134	0.388158	0.702664	0.0486935	0.407895	0.791183	0.0530255	0.231092	0.294118	0.172269	0.10084	0.10084	0.0	0.00840336	0.0546218	0.0252101	0.012605	0.1	0.111504	0.0831858	0.274336	0.530973
0.766101	0.858037	0.0100649	0.492209	0.758342	0.0300703	0.538262	0.738485	0.0215323	0.526316	0.216066	0.0554017	0.0221607	0.0221607	0.033241	0.066482	0.0443213	0.00277008	0.0110803	0.8	0.0136452	0.0341131	0.461988	0.490253
0.681787	0.713101	0.0404671	0.479398	0.615538	0.0755537	0.501558	0.723416	0.0428667	0.171806	0.23348	0.0704846	0.0792952	0.061674	0.0660793	0.0881057	0.0837004	0.0396476	0.105727	1.0	0.112957	0.0919158	0.287929	0.507198
0.648892	0.899913	0.0173466	0.490824	0.782887	0.0433508	0.523546	0.78803	0.0369237	0.292308	0.369231	0.130769	0.123077	0.0153846	0.0461538	0.0153846	0.00769231	0.0	0.0	0.7	0.0736677	0.0799373	0.327586	0.518809
0.265755	0.673726	0.0488302	0.11617	0.418861	0.115831	0.187154	0.923797	0.0131486	0.421875	0.28125	0.109375	0.0625	0.046875	0.03125	0.0	0.015625	0.0	0.03125	0.1	0.0205479	0.0273973	0.376712	0.575342
0.488573	0.845497	0.0247345	0.228186	0.849786	0.0425472	0.38383	0.820449	0.0373548	0.533981	0.213592	0.116505	0.0582524	0.00970874	0.0	0.00970874	0.0	0.00970874	0.0485437	1.0	0.0204082	0.0	0.479592	0.5
0.747576	0.823481	0.015407	0.442521	0.719514	0.0245972	0.532548	0.724573	0.0145049	0.304762	0.349206	0.139683	0.0761905	0.015873	0.0190476	0.0349206	0.0031746	0.031746	0.0253968	0.9	0.0504414	0.0857503	0.406053	0.457755
0.697542	0.856032	0.0156917	0.464681	0.718504	0.0311642	0.515582	0.734958	0.0288524	0.380952	0.29932	0.176871	0.0612245	0.0204082	0.0204082	0.0408163	0.0	0.0	0.0	0.4	0.0650155	0.0402477	0.331269	0.563467
0.485803	0.823284	0.0220318	0.404086	0.745044	0.0359322	0.269737	0.779634	0.0328155	0.305085	0.313559	0.211864	0.0508475	0.0	0.0254237	0.0	0.00847458	0.0169492	0.0677966	1.0	0.0480769	0.099359	0.407051	0.445513
0.754675	0.859467	0.0203833	0.400277	0.760563	0.0274695	0.527008	0.743463	0.030135	0.501887	0.203774	0.109434	0.0754717	0.0113208	0.0490566	0.0113208	0.00754717	0.00754717	0.0226415	0.8	0.0995106	0.0831974	0.274062	0.54323
0.689231	0.922613	0.00861277	0.42365	0.921239	0.0141754	0.45135	0.885879	0.00925725	0.272727	0.404545	0.104545	0.0954545	0.0363636	0.0590909	0.0	0.00909091	0.0	0.0181818	1.0	0.0267176	0.0610687	0.301527	0.610687
0.766967	0.87048	0.0134627	0.578082	0.733774	0.0290082	0.53982	0.729535	0.0358273	0.334711	0.334711	0.0909091	0.0330579	0.0330579	0.107438	0.0289256	0.00826446	0.0123967	0.0165289	0.7	0.0620805	0.114094	0.0939597	0.729866
0.741863	0.893734	0.00568236	0.405644	0.70544	0.0395978	0.656683	0.770339	0.0264506	0.16055	0.513761	0.206422	0.00458716	0.0366972	0.00917431	0.00917431	0.0275229	0.00458716	0.0275229	0.5	0.0267686	0.0305927	0.156788	0.785851
0.56804	0.86133	0.00565667	0.328082	0.810001	0.0264745	0.482168	0.753758	0.0253702	0.301676	0.430168	0.156425	0.0223464	0.027933	0.0111732	0.0167598	0.0	0.0111732	0.0223464	0.5	0.062753	0.0728745	0.32996	0.534413
0.735284	0.870211	0.0150194	0.52268	0.743296	0.0355756	0.555229	0.841261	0.0227103	0.362791	0.4	0.0976744	0.0186047	0.027907	0.0186047	0.0232558	0.0139535	0.0232558	0.0139535	0.3	0.0554493	0.0229446	0.277247	0.644359
0.760215	0.830035	0.0205224	0.487881	0.770438	0.0279385	0.530817	0.705996	0.0225062	0.373596	0.241573	0.0898876	0.0589888	0.0758427	0.0224719	0.0758427	0.011236	0.0337079	0.0168539	0.9	0.103084	0.0844156	0.393669	0.418831
0.576524	0.795435	0.0227563	0.318386	0.741572	0.034873	0.502251	0.637671	0.0174284	0.388298	0.324468	0.0797872	0.0691489	0.037234	0.0585106	0.00531915	0.0	0.0	0.037234	0.6	0.0092081	0.0718232	0.302026	0.616943
0.304536	0.818164	0.0192762	0.162742	0.880681	0.0259934	0.154952	0.683413	0.069529	0.27027	0.405405	0.0810811	0.0810811	0.027027	0.0	0.0	0.027027	0.0	0.108108	1.0	0.0	0.208333	0.447917	0.34375
0.760734	0.873301	0.0163068	0.530644	0.830152	0.0179346	0.535665	0.887867	0.0229563	0.310078	0.387597	0.108527	0.100775	0.0	0.00775194	0.0271318	0.00387597	0.00387597	0.0503876	1.0	0.0620567	0.101064	0.269504	0.567376
0.504328	0.783421	0.024181	0.425381	0.683728	0.0214809	0.292936	0.758684	0.0697298	0.307692	0.367521	0.111111	0.025641	0.102564	0.0	0.017094	0.00854701	0.034188	0.025641	0.2	0.0300429	0.0858369	0.32618	0.55794
0.746191	0.841319	0.0278679	0.564231	0.819346	0.0400901	0.604051	0.800256	0.0356123	0.26383	0.382979	0.12766	0.0638298	0.012766	0.0340426	0.0212766	0.012766	0.0255319	0.0553191	1.0	0.0357143	0.0565476	0.456845	0.450893
0.673476	0.831785	0.0167531	0.353705	0.803002	0.0352779	0.584834	0.729732	0.0216566	0.310044	0.384279	0.104803	0.0480349	0.0	0.0436681	0.0174672	0.00436681	0.0480349	0.0393013	1.0	0.0435414	0.0638607	0.404935	0.487663
0.538608	0.87217	0.0172444	0.441136	0.630147	0.0358256	0.303843	0.67161	0.0256911	0.438776	0.221088	0.115646	0.0816327	0.102041	0.0	0.0	0.0	0.0	0.0408163	0.6	0.0548589	0.0532915	0.288401	0.603448
0.873788	0.843968	0.0216486	0.566828	0.817941	0.0455173	0.710699	0.815808	0.0232878	0.407625	0.31085	0.0909091	0.102639	0.00293255	0.0234604	0.00879765	0.0	0.00879765	0.0439883	1.0	0.105446	0.0567787	0.369641	0.468134
0.541551	0.887542	0.0219677	0.378809	0.851221	0.046237	0.322022	0.822065	0.02876	0.333333	0.368794	0.0992908	0.0070922	0.113475	0.0212766	0.0070922	0.0283688	0.0070922	0.0141844	1.0	0.0508475	0.0451977	0.288136	0.615819
0.617209	0.909001	0.0202378	0.397507	0.91048	0.0203327	0.395949	0.914769	0.0222393	0.360248	0.248447	0.149068	0.0993789	0.0621118	0.0124224	0.00621118	0.0	0.0310559	0.0310559	1.0	0.0137615	0.0458716	0.142202	0.798165
0.551939	0.902813	0.0222855	0.416724	0.898878	0.0165688	0.416724	0.840964	0.0338006	0.273973	0.383562	0.136986	0.0410959	0.0136986	0.0273973	0.0410959	0.0	0.0136986	0.0684932	1.0	0.0148368	0.0504451	0.154303	0.780415
0.572888	0.844248	0.0281659	0.42642	0.859619	0.0209738	0.446157	0.786263	0.0417718	0.361842	0.322368	0.144737	0.0328947	0.0592105	0.0	0.0197368	0.00657895	0.0131579	0.0394737	1.0	0.0366197	0.0394366	0.419718	0.504225
0.603705	0.889873	0.0115118	0.396814	0.756483	0.036663	0.397507	0.722578	0.0393784	0.274038	0.456731	0.163462	0.0192308	0.0288462	0.0144231	0.0240385	0.00480769	0.0	0.0144231	0.5	0.0551876	0.0286976	0.289183	0.626932
0.533934	0.897632	0.019649	0.22455	0.874694	0.0287389	0.464335	0.868077	0.0297165	0.284768	0.417219	0.0860927	0.0397351	0.0596026	0.0397351	0.0	0.0	0.013245	0.0596026	1.0	0.134177	0.0101266	0.394937	0.460759
0.27545	0.736567	0.0467482	0.25883	0.738509	0.051661	0.134349	0.839035	0.0373915	0.24359	0.320513	0.24359	0.0897436	0.0384615	0.0128205	0.0	0.025641	0.025641	0.0	1.0	0.0127119	0.029661	0.567797	0.389831
0.550381	0.81411	0.0447338	0.411184	0.761548	0.0541103	0.529086	0.825001	0.0500465	0.406393	0.374429	0.100457	0.0136986	0.0182648	0.00913242	0.0319635	0.00913242	0.0136986	0.0228311	1.0	0.0988142	0.124506	0.383399	0.393281
0.207064	0.57952	0.0823038	0.154778	0.628709	0.0709569	0.0862188	0.516559	0.239815	0.288462	0.173077	0.0576923	0.0	0.0	0.0384615	0.134615	0.0192308	0.0961538	0.192308	1.0	0.100559	0.145251	0.223464	0.530726
0.402355	0.762756	0.0339525	0.179363	0.785268	0.0544365	0.25883	0.803379	0.0359513	0.589474	0.231579	0.0631579	0.0105263	0.0631579	0.0315789	0.0105263	0.0	0.0	0.0	0.2	0.0	0.0	0.381215	0.618785
0.59626	0.824997	0.0257672	0.324619	0.723433	0.0372522	0.503982	0.698461	0.0243816	0.325123	0.26601	0.221675	0.0837438	0.0197044	0.0246305	0.0246305	0.0	0.0	0.0344828	0.4	0.104743	0.06917	0.209486	0.616601
0.769217	0.830838	0.0264961	0.561288	0.883213	0.0429989	0.537742	0.804653	0.0362855	0.238683	0.325103	0.131687	0.18107	0.0740741	0.0	0.0	0.0	0.0164609	0.0329218	0.0	0.0754352	0.0444874	0.193424	0.686654
0.38937	0.876271	0.0128409	0.210007	0.685752	0.0526637	0.257791	0.652902	0.0452693	0.1875	0.425	0.0375	0.1625	0.0125	0.05	0.025	0.1	0.0	0.0	0.8	0.259459	0.194595	0.178378	0.367568
0.70464	0.798345	0.0278691	0.580852	0.730456	0.0352068	0.406683	0.706612	0.0403837	0.228	0.308	0.156	0.028	0.08	0.084	0.032	0.012	0.024	0.048	1.0	0.0813124	0.0542083	0.292439	0.57204
0.598165	0.821193	0.0193532	0.476801	0.786684	0.0435638	0.46572	0.822332	0.0221785	0.330189	0.419811	0.0707547	0.0566038	0.0188679	0.0471698	0.00943396	0.00471698	0.0	0.0424528	1.0	0.0402685	0.0715884	0.288591	0.599553
0.518179	0.872183	0.0212921	0.396468	0.786677	0.0510343	0.259868	0.779647	0.0172674	0.212329	0.431507	0.143836	0.0684932	0.0273973	0.0342466	0.0	0.0136986	0.00684932	0.0616438	0.8	0.0287958	0.0445026	0.193717	0.732984
0.592625	0.871041	0.0164457	0.399238	0.698854	0.0305688	0.418629	0.672133	0.0400601	0.38	0.253333	0.1	0.113333	0.1	0.0	0.02	0.0133333	0.0133333	0.00666667	0.6	0.0695876	0.0721649	0.203608	0.654639
0.628982	0.836431	0.0227879	0.558864	0.743802	0.0204854	0.442867	0.692016	0.0243436	0.184739	0.417671	0.124498	0.0963855	0.0481928	0.060241	0.0	0.00401606	0.0	0.064257	0.6	0.056962	0.0996835	0.19462	0.648734
0.530298	0.793497	0.0321261	0.354398	0.751618	0.0395691	0.323234	0.653769	0.0660089	0.204969	0.409938	0.0496894	0.0621118	0.0993789	0.0310559	0.0559006	0.0248447	0.0248447	0.0372671	1.0	0.058952	0.150655	0.172489	0.617904
0.760907	0.873999	0.0143703	0.579813	0.854305	0.020576	0.609072	0.779439	0.0303729	0.410256	0.299145	0.145299	0.0384615	0.00854701	0.0128205	0.025641	0.0128205	0.0	0.0470085	1.0	0.0493097	0.061144	0.291913	0.597633
0.808518	0.844769	0.0171011	0.601801	0.788811	0.028966	0.496364	0.814287	0.0298939	0.403077	0.366154	0.113846	0.0492308	0.0184615	0.00923077	0.00307692	0.00923077	0.00615385	0.0215385	0.1	0.0603715	0.0820433	0.414861	0.442724
0.797438	0.864915	0.0176157	0.764543	0.83578	0.033806	0.47126	0.834023	0.0175649	0.252294	0.376147	0.0779817	0.0550459	0.133028	0.0366972	0.0321101	0.0183486	0.0	0.0183486	0.0	0.0576577	0.144144	0.291892	0.506306
0.779432	0.841021	0.0167115	0.612881	0.875457	0.020588	0.581198	0.805059	0.0302151	0.31761	0.286164	0.13522	0.0880503	0.00943396	0.0566038	0.0251572	0.00628931	0.00314465	0.072327	1.0	0.0390533	0.0544379	0.304142	0.602367
0.573061	0.773458	0.0296748	0.455332	0.720249	0.0460736	0.399584	0.77105	0.035986	0.454936	0.291845	0.0386266	0.0944206	0.0343348	0.0343348	0.0	0.0171674	0.0171674	0.0171674	1.0	0.0892256	0.0353535	0.441077	0.434343
0.474377	0.882459	0.0145695	0.375866	0.807738	0.0220611	0.270429	0.870852	0.0158703	0.342593	0.324074	0.203704	0.0648148	0.00925926	0.0185185	0.0	0.0	0.0	0.037037	0.0	0.0504202	0.0504202	0.386555	0.512605
0.694252	0.810008	0.0267162	0.563885	0.781875	0.0298743	0.36946	0.820799	0.0417158	0.256757	0.355856	0.220721	0.0675676	0.0135135	0.0135135	0.0135135	0.018018	0.00900901	0.0315315	1.0	0.127778	0.124074	0.275926	0.472222
0.658934	0.85696	0.0123497	0.352666	0.638681	0.0509761	0.496364	0.705476	0.0373575	0.401015	0.324873	0.071066	0.0253807	0.035533	0.00507614	0.0862944	0.0101523	0.0152284	0.0253807	0.7	0.0770642	0.0477064	0.379817	0.495413
0.592798	0.853661	0.0102134	0.384868	0.851345	0.028426	0.406337	0.764788	0.0287679	0.352518	0.223022	0.143885	0.0719424	0.0791367	0.0359712	0.00719424	0.00719424	0.0143885	0.0647482	1.0	0.117486	0.122951	0.398907	0.360656
0.293802	0.750588	0.0255009	0.146468	0.763694	0.0434726	0.22732	0.780872	0.0296438	0.21978	0.32967	0.252747	0.043956	0.0659341	0.0	0.010989	0.0	0.021978	0.0549451	1.0	0.052356	0.0471204	0.287958	0.612565
0.634522	0.79462	0.0332729	0.511253	0.776011	0.0349887	0.40322	0.746369	0.0536463	0.47644	0.188482	0.0628272	0.0680628	0.13089	0.0209424	0.0052356	0.0052356	0.0	0.0418848	1.0	0.0533049	0.0191898	0.439232	0.488273
0.818906	0.816068	0.0125779	0.507618	0.779327	0.0357627	0.678151	0.819715	0.0154132	0.348276	0.313793	0.0827586	0.062069	0.0551724	0.00344828	0.00689655	0.0413793	0.00689655	0.0793103	1.0	0.0419948	0.108924	0.257218	0.591864
0.617729	0.754257	0.0281368	0.472645	0.766835	0.0357894	0.379328	0.721622	0.033195	0.257919	0.393665	0.108597	0.00904977	0.081448	0.0135747	0.00904977	0.0180995	0.0	0.108597	1.0	0.107081	0.117444	0.184801	0.590674
0.811807	0.876106	0.0123867	0.621537	0.774632	0.0252213	0.621884	0.746043	0.0181856	0.3875	0.38125	0.040625	0.090625	0.00625	0.0125	0.00625	0.0375	0.009375	0.028125	0.8	0.048906	0.0592021	0.454311	0.43758
0.512985	0.85252	0.0393219	0.363573	0.678552	0.0634675	0.29536	0.746468	0.0330686	0.293233	0.368421	0.0300752	0.165414	0.0	0.0902256	0.0150376	0.0300752	0.0	0.0075188	0.7	0.0602007	0.00668896	0.157191	0.77592
0.421745	0.897951	0.00984057	0.309557	0.905442	0.0190936	0.371711	0.915501	0.0140714	0.330579	0.347107	0.0743802	0.0413223	0.0743802	0.0330579	0.0330579	0.0	0.00826446	0.0578512	1.0	0.029703	0.0693069	0.283828	0.617162
0.477493	0.905096	0.0325641	0.26714	0.871134	0.0416063	0.322542	0.914419	0.0316552	0.157143	0.45	0.1	0.164286	0.0	0.0	0.0	0.0	0.00714286	0.121429	1.0	0.105422	0.0361446	0.0753012	0.783133
0.879501	0.877688	0.0175385	0.610976	0.882398	0.0251113	0.590547	0.882384	0.0219743	0.27907	0.25969	0.135659	0.135659	0.120155	0.00775194	0.00775194	0.0	0.00387597	0.0503876	1.0	0.0718391	0.0818966	0.274425	0.571839
0.519217	0.885767	0.0183509	0.353012	0.844335	0.0569561	0.301593	0.869082	0.0190935	0.351351	0.344595	0.0608108	0.0608108	0.027027	0.0202703	0.0405405	0.00675676	0.00675676	0.0810811	0.1	0.0728863	0.0466472	0.247813	0.632653
0.772161	0.851035	0.0220277	0.494806	0.76941	0.0532479	0.583102	0.890801	0.023038	0.280193	0.386473	0.217391	0.0338164	0.00483092	0.0386473	0.0193237	0.0	0.0	0.0193237	1.0	0.0566449	0.0610022	0.309368	0.572985
0.29536	0.842826	0.0337169	0.13331	0.751669	0.0879417	0.205159	0.881647	0.04028	0.222222	0.322222	0.1	0.0666667	0.0777778	0.0555556	0.0222222	0.0	0.0111111	0.122222	1.0	0.0851064	0.0340426	0.157447	0.723404
0.70135	0.850224	0.023175	0.646122	0.884919	0.0156769	0.31856	0.729977	0.0299972	0.415385	0.307692	0.107692	0.0358974	0.0461538	0.025641	0.0102564	0.0102564	0.0	0.0410256	1.0	0.0891089	0.0673267	0.380198	0.463366
0.595741	0.860804	0.0211667	0.422611	0.74141	0.0313613	0.412223	0.747696	0.0380016	0.429204	0.29646	0.0619469	0.079646	0.0530973	0.0176991	0.0132743	0.039823	0.00884956	0.0	0.4	0.0623701	0.114345	0.234927	0.588358
0.850242	0.805233	0.0225462	0.705852	0.725322	0.0433549	0.589162	0.792658	0.0370481	0.323288	0.39726	0.106849	0.0273973	0.0356164	0.0109589	0.0136986	0.0136986	0.0109589	0.060274	1.0	0.0911885	0.0717213	0.35041	0.48668
0.536011	0.834948	0.0175188	0.445291	0.907563	0.0178744	0.364785	0.841389	0.020929	0.318966	0.344828	0.206897	0.0258621	0.0344828	0.00862069	0.0258621	0.0	0.0	0.0344828	0.0	0.00956938	0.076555	0.253589	0.660287
0.842625	0.852487	0.0110165	0.57081	0.716327	0.0196042	0.650796	0.720578	0.016679	0.254453	0.358779	0.122137	0.0330789	0.142494	0.00763359	0.0407125	0.0	0.0101781	0.0305344	0.5	0.128913	0.058011	0.232044	0.581031
0.347126	0.814315	0.0323253	0.34124	0.740375	0.0438242	0.205159	0.745517	0.0520368	0.22043	0.413978	0.0806452	0.166667	0.00537634	0.0430108	0.0	0.00537634	0.0	0.0645161	0.7	0.0483559	0.0599613	0.226306	0.665377
0.827909	0.826553	0.0221922	0.455506	0.711501	0.0278836	0.607687	0.71871	0.0367485	0.402477	0.306502	0.0495356	0.0681115	0.0773994	0.0123839	0.0340557	0.00619195	0.0309598	0.0123839	0.8	0.0844391	0.053076	0.341375	0.52111
0.770083	0.91195	0.00824936	0.537569	0.768066	0.0531062	0.578601	0.761341	0.0363739	0.432727	0.261818	0.236364	0.0254545	0.00727273	0.00363636	0.00363636	0.00727273	0.0	0.0218182	0.7	0.0740741	0.0555556	0.23569	0.63468
0.621191	0.852252	0.0115104	0.430229	0.816018	0.025765	0.364439	0.831589	0.0315966	0.179856	0.460432	0.143885	0.00719424	0.0719424	0.028777	0.0	0.0359712	0.028777	0.0431655	0.2	0.0823171	0.0396341	0.192073	0.685976
0.628289	0.757286	0.027682	0.522161	0.744357	0.0315282	0.152528	0.694998	0.0336036	0.280952	0.319048	0.0904762	0.104762	0.0571429	0.0285714	0.0190476	0.0047619	0.0761905	0.0190476	1.0	0.0578106	0.0295203	0.441574	0.471095
0.564751	0.894971	0.0240129	0.48009	0.866538	0.0278931	0.281163	0.744828	0.0435636	0.304348	0.391304	0.0621118	0.0621118	0.0807453	0.0559006	0.0186335	0.00621118	0.00621118	0.0124224	0.0	0.0420168	0.0280112	0.358543	0.571429
0.679017	0.827948	0.0315032	0.354051	0.777614	0.0497457	0.598165	0.76988	0.042282	0.447368	0.245614	0.0789474	0.0438596	0.0482456	0.0657895	0.0131579	0.0263158	0.0175439	0.0131579	0.1	0.0549451	0.0457875	0.276557	0.622711
0.714508	0.825949	0.0189622	0.512639	0.835625	0.0329727	0.551766	0.803732	0.0278944	0.381107	0.289902	0.214984	0.029316	0.00325733	0.00325733	0.00651466	0.0	0.0162866	0.0553746	1.0	0.055336	0.106719	0.299078	0.538867
0.706198	0.862653	0.018723	0.56527	0.825236	0.017337	0.63885	0.79755	0.0373178	0.36129	0.296774	0.132258	0.0870968	0.0258065	0.0322581	0.00967742	0.00645161	0.016129	0.0322581	1.0	0.0769231	0.0260181	0.466063	0.430995
0.884176	0.828977	0.0138711	0.61115	0.787513	0.0199715	0.71849	0.748605	0.0188823	0.229839	0.40121	0.120968	0.106855	0.0544355	0.0141129	0.00604839	0.0	0.0504032	0.016129	0.9	0.0722071	0.0885559	0.30654	0.532698
0.468837	0.836382	0.0207606	0.467971	0.878763	0.0173769	0.231302	0.806121	0.0619417	0.454545	0.242424	0.0707071	0.0909091	0.010101	0.020202	0.0505051	0.040404	0.020202	0.0	1.0	0.0625	0.09375	0.441406	0.402344
0.561807	0.872934	0.0293467	0.408414	0.917255	0.0322662	0.401489	0.901282	0.0269398	0.222222	0.472222	0.12963	0.111111	0.0462963	0.00925926	0.0	0.00925926	0.0	0.0	0.0	0.04	0.0571429	0.131429	0.771429
0.501039	0.885941	0.0283541	0.243421	0.715896	0.106209	0.347819	0.794364	0.0377642	0.427184	0.330097	0.0776699	0.0582524	0.0194175	0.0582524	0.00970874	0.00970874	0.0	0.00970874	0.7	0.0730594	0.0228311	0.310502	0.593607
0.57635	0.874986	0.0129303	0.422265	0.759138	0.047746	0.342452	0.761016	0.0238093	0.335443	0.443038	0.0949367	0.0379747	0.0189873	0.0	0.0189873	0.0	0.00632911	0.0443038	0.4	0.0457831	0.0554217	0.462651	0.436145
0.637639	0.779852	0.028197	0.542244	0.747808	0.0368875	0.351974	0.800766	0.0446429	0.336634	0.376238	0.118812	0.049505	0.0247525	0.019802	0.0049505	0.0148515	0.00990099	0.0445545	1.0	0.0584906	0.045283	0.366038	0.530189
0.362188	0.74047	0.0229448	0.286011	0.734321	0.0418761	0.174688	0.716998	0.0463623	0.547619	0.154762	0.0714286	0.0	0.119048	0.047619	0.0	0.0119048	0.0238095	0.0238095	0.1	0.0273224	0.0218579	0.420765	0.530055
0.756925	0.879461	0.0118458	0.552285	0.813731	0.0162244	0.549861	0.850829	0.0252571	0.418502	0.348018	0.0440529	0.101322	0.0132159	0.0132159	0.00440529	0.00440529	0.0	0.0528634	1.0	0.0901961	0.0392157	0.435294	0.435294
0.761427	0.883868	0.0138582	0.551593	0.740943	0.0288325	0.669841	0.788746	0.0397307	0.363636	0.29912	0.134897	0.0410557	0.0322581	0.0293255	0.0146628	0.0146628	0.026393	0.0439883	1.0	0.11266	0.0847851	0.466899	0.335656
0.592105	0.833266	0.0179408	0.496364	0.79228	0.0257777	0.391794	0.801032	0.0502405	0.432927	0.359756	0.0792683	0.0121951	0.0	0.0304878	0.0	0.0365854	0.0182927	0.0304878	0.9	0.0747664	0.116822	0.383178	0.425234
0.726627	0.836593	0.0269896	0.509003	0.763592	0.0399672	0.456371	0.714973	0.0889919	0.275109	0.336245	0.165939	0.0218341	0.0829694	0.0131004	0.0131004	0.0218341	0.0262009	0.0436681	0.9	0.0566343	0.114887	0.211974	0.616505
0.495499	0.796314	0.0203878	0.375519	0.759477	0.0356121	0.339508	0.719407	0.0503727	0.455026	0.169312	0.0793651	0.0529101	0.031746	0.042328	0.026455	0.042328	0.031746	0.0687831	1.0	0.0467938	0.0294627	0.467938	0.455806
0.737361	0.824241	0.0197837	0.451697	0.893424	0.0127749	0.488573	0.788046	0.0306969	0.301471	0.327206	0.102941	0.0919118	0.0588235	0.0330882	0.0	0.0367647	0.00735294	0.0404412	1.0	0.115385	0.0782967	0.335165	0.471154
0.454813	0.889872	0.0247058	0.371537	0.90366	0.0347539	0.187154	0.901458	0.0509955	0.33871	0.241935	0.145161	0.0645161	0.0967742	0.0645161	0.0	0.0322581	0.016129	0.0	0.0	0.0956522	0.0521739	0.234783	0.617391
0.664993	0.777352	0.0289762	0.44027	0.839055	0.0210244	0.473511	0.689256	0.0399226	0.435484	0.344086	0.0537634	0.0322581	0.0	0.016129	0.00537634	0.0483871	0.0107527	0.0537634	1.0	0.075	0.0333333	0.43125	0.460417
0.594702	0.844094	0.0257383	0.486669	0.641839	0.0629847	0.428151	0.722604	0.0368782	0.244726	0.468354	0.0506329	0.00843882	0.0590717	0.00843882	0.0759494	0.0337553	0.021097	0.0295359	0.3	0.0373377	0.0600649	0.159091	0.743506
0.430402	0.853793	0.0306472	0.30142	0.65303	0.0463299	0.315097	0.660249	0.0484635	0.41573	0.247191	0.0674157	0.11236	0.0224719	0.0337079	0.0674157	0.011236	0.011236	0.011236	0.6	0.0526316	0.0263158	0.324561	0.596491
0.818386	0.823972	0.0223779	0.671053	0.800915	0.0325966	0.612881	0.849322	0.0255552	0.383648	0.345912	0.0786164	0.0943396	0.0251572	0.0188679	0.0125786	0.00943396	0.00628931	0.0251572	1.0	0.0522788	0.0536193	0.466488	0.427614
0.57912	0.753295	0.0326767	0.457756	0.745618	0.0414016	0.28151	0.74498	0.0284996	0.347561	0.207317	0.134146	0.103659	0.0243902	0.00609756	0.0487805	0.0426829	0.0304878	0.054878	1.0	0.0509554	0.0254777	0.259554	0.664013
0.84955	0.834105	0.0155969	0.662396	0.741567	0.0383369	0.751385	0.739826	0.0344191	0.463158	0.294737	0.0921053	0.0605263	0.0315789	0.0315789	0.00263158	0.00263158	0.00263158	0.0184211	0.7	0.0408163	0.0521542	0.323129	0.5839
0.438019	0.857457	0.0278552	0.234072	0.806303	0.0129984	0.387292	0.707222	0.0375606	0.519608	0.264706	0.0882353	0.0882353	0.0	0.0	0.0294118	0.00980392	0.0	0.0	0.3	0.0396476	0.0484581	0.436123	0.475771
0.93144	0.853188	0.0168987	0.670014	0.868923	0.0162418	0.84349	0.825667	0.0239613	0.368778	0.323529	0.124434	0.0633484	0.0180995	0.0248869	0.00904977	0.0180995	0.0316742	0.0180995	1.0	0.071251	0.092792	0.362883	0.473074
0.354571	0.846008	0.0200704	0.343837	0.785897	0.0158261	0.225069	0.889822	0.0200997	0.401961	0.22549	0.0980392	0.0882353	0.0490196	0.0294118	0.00980392	0.0196078	0.0	0.0784314	1.0	0.0599251	0.0561798	0.374532	0.509363
0.524065	0.847724	0.0221688	0.405817	0.867224	0.0227447	0.347645	0.860161	0.0294493	0.323232	0.343434	0.131313	0.0808081	0.010101	0.0505051	0.010101	0.030303	0.0	0.020202	0.2	0.0412844	0.0229358	0.247706	0.688073
0.699792	0.874533	0.0148698	0.413262	0.808144	0.030843	0.463296	0.770013	0.0337737	0.253165	0.329114	0.248945	0.0168776	0.0337553	0.00843882	0.0168776	0.0337553	0.0168776	0.0421941	0.3	0.0530035	0.10424	0.243816	0.59894
0.728186	0.773852	0.0180842	0.490132	0.824395	0.0260836	0.558864	0.667711	0.0352991	0.461059	0.330218	0.0809969	0.05919	0.0249221	0.0155763	0.0	0.00623053	0.00623053	0.0155763	0.4	0.0433705	0.0755886	0.369269	0.511772
0.126904	0.855719	0.116134	0.126904	0.674159	0.164194	0.0	0.0	0.0	0.16	0.48	0.0	0.0	0.04	0.04	0.0	0.08	0.0	0.2	0.3	0.083871	0.0129032	0.0258065	0.877419
0.693213	0.841255	0.0241792	0.53982	0.772959	0.0390053	0.593663	0.719538	0.031131	0.402827	0.360424	0.0848057	0.0424028	0.0777385	0.00353357	0.00706714	0.00353357	0.0	0.0176678	0.7	0.053973	0.0584708	0.208396	0.67916
0.653566	0.852487	0.0245438	0.484591	0.831442	0.0282306	0.341066	0.859034	0.0269975	0.329545	0.267045	0.136364	0.130682	0.00568182	0.0340909	0.0	0.00568182	0.00568182	0.0852273	1.0	0.0259179	0.0669546	0.261339	0.645788
0.352666	0.841659	0.0443074	0.248096	0.761249	0.0402485	0.135042	0.705655	0.128109	0.272727	0.30303	0.121212	0.0606061	0.0	0.0707071	0.010101	0.0505051	0.020202	0.0909091	0.2	0.0490196	0.0653595	0.284314	0.601307
0.709834	0.85145	0.0156091	0.456371	0.783907	0.0240649	0.587258	0.777169	0.0539027	0.264317	0.484581	0.101322	0.0837004	0.0176211	0.0132159	0.0	0.0220264	0.00440529	0.00881057	0.7	0.0367412	0.111821	0.400958	0.450479
0.863573	0.816083	0.0170683	0.602147	0.82646	0.0211934	0.797957	0.81283	0.0249521	0.345088	0.322418	0.120907	0.0755668	0.00251889	0.0377834	0.0176322	0.00755668	0.00251889	0.0680101	1.0	0.079334	0.0901077	0.324192	0.506366
0.784972	0.873671	0.0265932	0.671226	0.737075	0.0306248	0.561981	0.786642	0.0354775	0.268	0.54	0.024	0.108	0.012	0.04	0.0	0.0	0.0	0.008	0.2	0.0203252	0.0487805	0.256098	0.674797
0.658414	0.876554	0.0323348	0.257445	0.880201	0.0313431	0.522161	0.876768	0.0373397	0.345178	0.390863	0.111675	0.0253807	0.0304569	0.0	0.0659898	0.0	0.0	0.0304569	1.0	0.0298507	0.0703625	0.298507	0.601279
0.485976	0.830292	0.0283575	0.358899	0.610825	0.059064	0.361842	0.736011	0.0435205	0.307692	0.384615	0.185897	0.0576923	0.0128205	0.00641026	0.0320513	0.0128205	0.0	0.0	0.3	0.0273038	0.0409556	0.283276	0.648464
0.569771	0.819967	0.0287529	0.314404	0.858522	0.0393729	0.485111	0.814974	0.0338213	0.257143	0.32	0.205714	0.0628571	0.00571429	0.0514286	0.0342857	0.00571429	0.0	0.0571429	1.0	0.09375	0.0546875	0.242188	0.609375
0.507964	0.902022	0.0183421	0.34903	0.866674	0.0272538	0.314231	0.927526	0.0124141	0.401961	0.352941	0.0392157	0.0686275	0.0196078	0.00980392	0.0294118	0.0	0.0196078	0.0588235	1.0	0.025974	0.025974	0.411255	0.536797
0.741517	0.909221	0.0147354	0.443733	0.895872	0.0320409	0.478705	0.893389	0.0216503	0.408451	0.328638	0.0610329	0.0892019	0.0328638	0.0187793	0.0	0.0140845	0.0140845	0.0328638	1.0	0.0757895	0.111579	0.168421	0.644211
0.58847	0.836044	0.0227913	0.451004	0.765437	0.030579	0.391447	0.772562	0.0463818	0.26616	0.437262	0.159696	0.0532319	0.0228137	0.0456274	0.0	0.0	0.0	0.0152091	0.9	0.064275	0.0463378	0.331839	0.557549
0.734245	0.817282	0.0342382	0.561634	0.752191	0.034641	0.371191	0.737031	0.0554538	0.348178	0.230769	0.178138	0.125506	0.0364372	0.0283401	0.0	0.00809717	0.0	0.0445344	0.1	0.121547	0.0828729	0.26151	0.53407
0.712258	0.864796	0.0267885	0.441136	0.798789	0.0580019	0.566655	0.762056	0.0422789	0.263636	0.490909	0.104545	0.0409091	0.0363636	0.0136364	0.0136364	0.00909091	0.0136364	0.0136364	0.7	0.0474006	0.0902141	0.281346	0.58104
0.52545	0.839526	0.0291103	0.461392	0.825238	0.0298817	0.340028	0.91341	0.0252106	0.384615	0.326923	0.144231	0.00961538	0.0384615	0.0576923	0.0192308	0.0	0.0	0.0192308	0.0	0.0758929	0.111607	0.361607	0.450893
0.440789	0.867688	0.0112543	0.302458	0.686407	0.0177512	0.293456	0.812053	0.0133761	0.447368	0.333333	0.0964912	0.0175439	0.0175439	0.0175439	0.0350877	0.0350877	0.0	0.0	1.0	0.0436681	0.0655022	0.401747	0.489083
0.386253	0.742962	0.0385522	0.262985	0.632688	0.069929	0.326697	0.775866	0.0573069	0.268519	0.37037	0.148148	0.0185185	0.0277778	0.0462963	0.00925926	0.0	0.00925926	0.101852	1.0	0.13125	0.08125	0.31875	0.46875
0.652528	0.777435	0.0218201	0.439058	0.73842	0.0276388	0.336738	0.770153	0.0298764	0.302198	0.291209	0.0989011	0.0274725	0.0824176	0.0384615	0.0659341	0.00549451	0.043956	0.043956	1.0	0.0813953	0.0930233	0.145349	0.680233
0.411704	0.900511	0.0259062	0.373096	0.882643	0.0374329	0.296918	0.891821	0.0311591	0.262136	0.281553	0.223301	0.135922	0.0194175	0.0194175	0.00970874	0.0291262	0.0	0.0194175	1.0	0.00896861	0.0403587	0.349776	0.600897
0.597299	0.808455	0.027984	0.47732	0.816235	0.0296612	0.503982	0.783667	0.035707	0.40708	0.286136	0.144543	0.0855457	0.0471976	0.0117994	0.0	0.0	0.0	0.0176991	1.0	0.0171625	0.0457666	0.323799	0.613272
0.808518	0.828769	0.0113207	0.658934	0.731735	0.0230529	0.56527	0.698915	0.0253337	0.257225	0.289017	0.210983	0.066474	0.124277	0.0	0.0	0.0260116	0.0	0.0260116	0.8	0.0746432	0.0461032	0.26674	0.612514
0.476801	0.888137	0.0203663	0.387465	0.829581	0.0603995	0.28376	0.833068	0.062154	0.437037	0.266667	0.0592593	0.0888889	0.0296296	0.0	0.0740741	0.0	0.0	0.0444444	0.2	0.0944882	0.0669291	0.149606	0.688976
0.822542	0.831796	0.0220876	0.513677	0.77039	0.0320533	0.701177	0.671208	0.0493588	0.383663	0.321782	0.118812	0.0247525	0.0519802	0.00990099	0.0247525	0.0247525	0.0222772	0.0173267	0.8	0.0804694	0.086337	0.225482	0.607712
0.773373	0.844274	0.0147552	0.481302	0.803859	0.0230637	0.555575	0.904876	0.015622	0.337449	0.320988	0.0987654	0.0823045	0.0205761	0.0288066	0.0329218	0.00411523	0.00823045	0.0658436	1.0	0.0634675	0.0557276	0.402477	0.478328
0.616517	0.830257	0.024842	0.432133	0.767257	0.0523868	0.444771	0.893655	0.0141905	0.194805	0.357143	0.168831	0.103896	0.0909091	0.025974	0.0	0.025974	0.00649351	0.025974	0.0	0.0666667	0.0724638	0.286957	0.573913
0.652181	0.807616	0.016186	0.442175	0.719383	0.0235141	0.493594	0.770238	0.0380418	0.246305	0.359606	0.172414	0.044335	0.0640394	0.0394089	0.00985222	0.00985222	0.0197044	0.0344828	1.0	0.119772	0.081749	0.403042	0.395437
0.859072	0.822674	0.0113137	0.552978	0.777148	0.0298294	0.559557	0.614184	0.0289053	0.395652	0.334783	0.182609	0.0304348	0.026087	0.0130435	0.0	0.0	0.0	0.0173913	0.3	0.078629	0.0282258	0.443548	0.449597
0.294321	0.871191	0.0463244	0.277181	0.869987	0.0455224	0.0481302	0.827098	0.107042	0.0652174	0.326087	0.217391	0.26087	0.0	0.0652174	0.0434783	0.0217391	0.0	0.0	1.0	0.0206186	0.0824742	0.123711	0.773196
0.784799	0.846259	0.0102389	0.542071	0.833643	0.023329	0.659453	0.836523	0.020928	0.365672	0.350746	0.0970149	0.0671642	0.0447761	0.0186567	0.0	0.011194	0.00373134	0.0410448	1.0	0.0346741	0.119279	0.378641	0.467406
0.773199	0.830554	0.0253242	0.619114	0.768562	0.0370653	0.554709	0.713456	0.0318637	0.165563	0.47351	0.112583	0.0927152	0.0827815	0.0364238	0.0	0.00993377	0.00993377	0.0165563	0.2	0.0350877	0.0482456	0.251462	0.665205
0.637639	0.820916	0.0453103	0.370325	0.792723	0.0328984	0.437327	0.76124	0.0660348	0.237864	0.271845	0.228155	0.0970874	0.00485437	0.0242718	0.0533981	0.0339806	0.0291262	0.0194175	0.0	0.0444965	0.0421546	0.297424	0.615925
0.685596	0.864403	0.0089145	0.458102	0.705431	0.0231596	0.496711	0.80958	0.0274787	0.573913	0.208696	0.130435	0.0391304	0.0	0.0217391	0.0	0.00869565	0.00869565	0.00869565	0.3	0.0184332	0.0437788	0.347926	0.589862
0.787223	0.81237	0.0293643	0.549861	0.814922	0.0287964	0.565616	0.792268	0.0437959	0.292793	0.337838	0.0495495	0.0540541	0.036036	0.0630631	0.0675676	0.0315315	0.018018	0.0495495	1.0	0.0378549	0.00630915	0.214511	0.741325
0.687154	0.818329	0.024745	0.600069	0.770878	0.043529	0.275104	0.781739	0.035466	0.25431	0.331897	0.133621	0.0344828	0.0689655	0.00862069	0.0387931	0.00431034	0.012931	0.112069	1.0	0.124077	0.0723781	0.165436	0.638109
0.335353	0.875733	0.0297039	0.217278	0.875163	0.0584906	0.202909	0.877683	0.0305371	0.338983	0.288136	0.135593	0.0847458	0.0677966	0.0508475	0.0169492	0.0169492	0.0	0.0	0.0	0.032	0.016	0.4	0.552
0.411011	0.841574	0.019267	0.225935	0.794539	0.0205656	0.320291	0.786021	0.0564668	0.358025	0.320988	0.0864198	0.0987654	0.0493827	0.037037	0.0	0.0246914	0.0	0.0246914	0.5	0.125604	0.0386473	0.36715	0.468599
0.657029	0.844305	0.00526163	0.478878	0.682122	0.0248018	0.443386	0.785665	0.0137569	0.38565	0.237668	0.103139	0.130045	0.0852018	0.0224215	0.00896861	0.0134529	0.0044843	0.00896861	0.5	0.0702703	0.0432432	0.455405	0.431081
0.499827	0.79617	0.0338792	0.316136	0.652635	0.0392737	0.364439	0.688004	0.0278535	0.291667	0.366667	0.141667	0.05	0.1	0.00833333	0.0	0.00833333	0.00833333	0.025	0.5	0.0661765	0.0808824	0.360294	0.492647
0.515755	0.81665	0.0553112	0.328947	0.886327	0.0253142	0.364266	0.753632	0.091957	0.297297	0.362162	0.0864865	0.00540541	0.0540541	0.0594595	0.0108108	0.0594595	0.0108108	0.0540541	1.0	0.0309278	0.0742268	0.282474	0.612371
0.601801	0.815448	0.0173497	0.521295	0.666307	0.0160447	0.39768	0.611532	0.0183254	0.3	0.333333	0.104762	0.0571429	0.0571429	0.0619048	0.0428571	0.0047619	0.0190476	0.0190476	0.7	0.101351	0.0743243	0.474662	0.349662
0.629501	0.81507	0.0308787	0.561634	0.752541	0.0353962	0.53376	0.770125	0.037446	0.370892	0.356808	0.126761	0.084507	0.0187793	0.0187793	0.0	0.0	0.00469484	0.0187793	0.3	0.0585586	0.0495495	0.333333	0.558559
0.717105	0.852972	0.0322271	0.490132	0.790321	0.0351937	0.499481	0.790397	0.0436704	0.297189	0.421687	0.0562249	0.136546	0.0	0.00803213	0.0240964	0.0200803	0.00401606	0.0321285	1.0	0.0947776	0.0715667	0.284333	0.549323
0.745325	0.874814	0.0139433	0.542417	0.833052	0.0235827	0.523199	0.901118	0.0115328	0.291498	0.40081	0.145749	0.0728745	0.0161943	0.0	0.0323887	0.00404858	0.00809717	0.0283401	1.0	0.0289855	0.057971	0.197464	0.71558
0.640235	0.86697	0.0209729	0.435942	0.75772	0.0463423	0.492209	0.798	0.03552	0.343891	0.411765	0.158371	0.00904977	0.0271493	0.040724	0.00904977	0.0	0.0	0.0	0.4	0.064	0.038	0.35	0.548
0.584488	0.841501	0.020297	0.29536	0.830922	0.0244131	0.39768	0.76119	0.0249041	0.450495	0.257426	0.138614	0.0049505	0.0247525	0.0049505	0.0148515	0.00990099	0.0049505	0.0891089	1.0	0.0551331	0.123574	0.353612	0.467681
0.86617	0.861125	0.011846	0.458968	0.802452	0.0334899	0.807652	0.810191	0.019048	0.469194	0.315166	0.0995261	0.0189573	0.0189573	0.014218	0.0450237	0.00947867	0.0	0.00947867	0.9	0.0516854	0.0337079	0.351685	0.562921
0.61063	0.883992	0.0147268	0.442867	0.862357	0.0113449	0.483899	0.847994	0.0374843	0.322368	0.302632	0.157895	0.0197368	0.0526316	0.0855263	0.0131579	0.0197368	0.0263158	0.0	0.0	0.0381232	0.0527859	0.302053	0.607038
0.875	0.784717	0.0253541	0.728878	0.66114	0.0318769	0.640235	0.75594	0.0382522	0.305136	0.320242	0.0936556	0.163142	0.060423	0.0120846	0.00302115	0.0181269	0.0181269	0.0060423	0.4	0.0575858	0.0930233	0.362126	0.487265
0.794668	0.7628	0.028068	0.635388	0.648804	0.0427761	0.506579	0.713398	0.0307392	0.34728	0.368201	0.133891	0.0209205	0.0083682	0.041841	0.0334728	0.0209205	0.0041841	0.0209205	0.0	0.0340265	0.0491493	0.355388	0.561437
0.803497	0.859352	0.00961738	0.498269	0.794335	0.0283027	0.719875	0.767185	0.020392	0.124088	0.638686	0.135036	0.0291971	0.00364964	0.0291971	0.0	0.00729927	0.0145985	0.0182482	0.6	0.0972222	0.0875	0.261111	0.554167
0.739785	0.876373	0.0123437	0.496364	0.762067	0.0570979	0.571503	0.778939	0.0355098	0.28	0.285	0.25	0.125	0.01	0.01	0.01	0.0	0.02	0.01	0.3	0.0850112	0.0894855	0.205817	0.619687
0.35786	0.923762	0.0073074	0.272853	0.760113	0.0897575	0.297611	0.812166	0.0398292	0.292135	0.258427	0.157303	0.101124	0.0786517	0.0898876	0.011236	0.011236	0.0	0.0	0.8	0.0654206	0.0934579	0.359813	0.481308
0.637639	0.853254	0.0188117	0.48615	0.813399	0.0291028	0.432999	0.78791	0.0359873	0.262376	0.331683	0.222772	0.029703	0.0247525	0.0544554	0.0346535	0.00990099	0.0049505	0.0247525	1.0	0.035524	0.0230906	0.37833	0.563055
0.613227	0.781568	0.0266968	0.460353	0.748758	0.0327483	0.41153	0.736589	0.0338715	0.401235	0.216049	0.191358	0.0740741	0.0493827	0.00617284	0.0432099	0.0185185	0.0	0.0	0.0	0.0509383	0.0911528	0.380697	0.477212
0.615478	0.820907	0.0204008	0.501212	0.729698	0.0349977	0.429709	0.757311	0.0456661	0.382253	0.286689	0.170648	0.0546075	0.0238908	0.00682594	0.0170648	0.0	0.0170648	0.0409556	1.0	0.0518293	0.0670732	0.335366	0.545732
0.71849	0.864764	0.0228626	0.573061	0.79295	0.0239187	0.486496	0.748037	0.0374732	0.328244	0.20229	0.183206	0.0343511	0.0152672	0.0381679	0.0152672	0.0114504	0.0534351	0.118321	1.0	0.0687898	0.0700637	0.233121	0.628025
0.633657	0.89095	0.011153	0.379675	0.792892	0.0263232	0.379848	0.851551	0.0200745	0.255319	0.411348	0.141844	0.0496454	0.070922	0.0	0.0283688	0.0141844	0.0141844	0.0141844	0.7	0.0211082	0.0316623	0.292876	0.654354
0.405471	0.92549	0.0198704	0.260042	0.790883	0.0738603	0.255021	0.781764	0.0625601	0.328571	0.228571	0.171429	0.128571	0.0428571	0.0428571	0.0	0.0	0.0285714	0.0285714	0.8	0.0689655	0.0	0.258621	0.672414
0.316309	0.801103	0.0555243	0.260734	0.679032	0.0496627	0.193906	0.681984	0.0806353	0.75	0.114583	0.0104167	0.0416667	0.0416667	0.0104167	0.0	0.0208333	0.0104167	0.0	0.1	0.0	0.0	0.649289	0.350711
0.616863	0.844502	0.0256643	0.370499	0.717203	0.0378603	0.481994	0.774309	0.0339291	0.22807	0.444444	0.146199	0.105263	0.00584795	0.00584795	0.0116959	0.0116959	0.00584795	0.0350877	0.5	0.0253807	0.0177665	0.218274	0.738579
0.777701	0.736956	0.0361114	0.498442	0.632883	0.0390028	0.590893	0.654476	0.0348736	0.348837	0.267442	0.0813953	0.0852713	0.0348837	0.100775	0.0465116	0.0271318	0.0	0.00775194	0.8	0.0621387	0.0708092	0.354046	0.513006
0.610976	0.838433	0.02914	0.40322	0.821143	0.0353372	0.376731	0.847116	0.0306833	0.436242	0.308725	0.0604027	0.114094	0.0201342	0.033557	0.0	0.0	0.0	0.0268456	0.1	0.0377358	0.0345912	0.330189	0.597484
0.727147	0.877899	0.01291	0.526316	0.830368	0.0351147	0.548996	0.808741	0.0343005	0.397959	0.234694	0.147959	0.0561224	0.0459184	0.0306122	0.0153061	0.0102041	0.0102041	0.0510204	0.9	0.0416667	0.0960145	0.20471	0.657609
0.45412	0.854476	0.0254746	0.139543	0.759871	0.0294255	0.366863	0.62041	0.0594232	0.366071	0.258929	0.0982143	0.116071	0.00892857	0.0446429	0.0178571	0.0357143	0.0	0.0535714	0.6	0.127036	0.162866	0.175896	0.534202
0.753982	0.757021	0.0192429	0.56527	0.779251	0.0265717	0.644391	0.770099	0.0209304	0.46056	0.333333	0.0992366	0.0254453	0.00254453	0.00254453	0.0101781	0.00508906	0.0356234	0.0254453	1.0	0.0600227	0.0724802	0.430351	0.437146
0.781337	0.862205	0.0248442	0.641101	0.87612	0.0251896	0.507964	0.759529	0.0491541	0.176829	0.310976	0.112805	0.146341	0.0823171	0.0670732	0.027439	0.0426829	0.0	0.0335366	1.0	0.0871795	0.130256	0.213333	0.569231
0.384522	0.736842	0.0474124	0.280471	0.728477	0.0607055	0.205852	0.741235	0.0450647	0.198276	0.353448	0.0431034	0.12931	0.0	0.0862069	0.0862069	0.0603448	0.00862069	0.0344828	1.0	0.0451613	0.0709677	0.229032	0.654839
0.797091	0.845432	0.0207232	0.570637	0.757632	0.0245957	0.579294	0.704086	0.0275648	0.279476	0.393013	0.165939	0.0611354	0.0349345	0.00873362	0.00873362	0.0131004	0.0174672	0.0174672	0.4	0.0543131	0.0686901	0.345048	0.531949
0.518352	0.852159	0.0158293	0.472126	0.784629	0.0292948	0.349723	0.797911	0.0242681	0.325581	0.302326	0.186047	0.0310078	0.0542636	0.0155039	0.0387597	0.0232558	0.0232558	0.0	0.2	0.0862069	0.062069	0.2	0.651724
0.586738	0.82207	0.0225919	0.338816	0.804807	0.0268218	0.361669	0.894378	0.019734	0.33913	0.321739	0.0347826	0.0782609	0.00869565	0.0347826	0.0	0.0782609	0.00869565	0.0956522	1.0	0.0941558	0.0876623	0.152597	0.665584
0.59626	0.873583	0.0270949	0.47126	0.784841	0.0413466	0.397507	0.842219	0.0568641	0.293194	0.251309	0.162304	0.0418848	0.0732984	0.0052356	0.0104712	0.0680628	0.0732984	0.0209424	1.0	0.0666667	0.0803419	0.198291	0.654701
0.605783	0.890567	0.0167766	0.332064	0.757657	0.0429393	0.470914	0.81655	0.0379861	0.364341	0.325581	0.127907	0.0736434	0.0581395	0.00387597	0.00775194	0.0	0.00775194	0.0310078	0.7	0.0700855	0.0717949	0.215385	0.642735
0.646468	0.85053	0.0215631	0.431267	0.808678	0.0326024	0.512985	0.775459	0.0400818	0.427586	0.251724	0.124138	0.0931034	0.0448276	0.0241379	0.00689655	0.00344828	0.00689655	0.0172414	0.9	0.0853994	0.0936639	0.241047	0.57989
0.945983	0.817848	0.010923	0.693906	0.757977	0.0160817	0.76108	0.673967	0.0117773	0.300885	0.457227	0.0855457	0.0914454	0.0	0.0117994	0.0147493	0.0235988	0.00294985	0.0117994	0.2	0.0754148	0.125189	0.285068	0.514329
0.692348	0.852606	0.0234272	0.477493	0.800443	0.0330083	0.470048	0.88297	0.0202818	0.378109	0.333333	0.129353	0.0248756	0.0497512	0.0149254	0.0149254	0.0	0.00497512	0.0497512	1.0	0.0105708	0.10148	0.45666	0.43129
0.873269	0.866316	0.0114619	0.690443	0.752229	0.0218633	0.612361	0.691565	0.0247221	0.433846	0.166154	0.156923	0.0769231	0.04	0.0123077	0.0369231	0.04	0.0276923	0.00923077	0.9	0.0891659	0.0527325	0.444871	0.413231
0.65651	0.848269	0.030767	0.561981	0.786667	0.0356744	0.43196	0.72487	0.0484494	0.2	0.55	0.10625	0.13125	0.0	0.00625	0.0	0.00625	0.0	0.0	0.4	0.0263158	0.0559211	0.319079	0.598684
0.532722	0.876342	0.0185878	0.377078	0.835425	0.0389408	0.327216	0.817451	0.0295311	0.519337	0.226519	0.149171	0.0220994	0.0110497	0.00552486	0.0220994	0.0	0.00552486	0.038674	0.9	0.0377358	0.0880503	0.352201	0.522013
0.528566	0.819363	0.0216768	0.345222	0.835403	0.033426	0.482514	0.740288	0.0515297	0.289941	0.408284	0.136095	0.0236686	0.0118343	0.0828402	0.0295858	0.0	0.0177515	0.0	0.8	0.0292887	0.0292887	0.497908	0.443515
0.807133	0.811751	0.0213796	0.534453	0.732727	0.0337062	0.599896	0.767144	0.0286652	0.383387	0.284345	0.182109	0.0415335	0.0191693	0.0191693	0.0	0.0	0.0479233	0.0223642	0.6	0.0491642	0.0314651	0.510324	0.409046
0.820118	0.864618	0.00856602	0.640755	0.782043	0.0196305	0.591586	0.730543	0.0276528	0.366906	0.359712	0.0935252	0.0467626	0.0431655	0.0215827	0.0179856	0.0107914	0.00359712	0.0359712	0.7	0.0931587	0.100437	0.229985	0.576419
0.424342	0.828513	0.0297346	0.219702	0.936791	0.0131222	0.367729	0.802389	0.0453098	0.351064	0.340426	0.0957447	0.0957447	0.0	0.0	0.0957447	0.0106383	0.0106383	0.0	1.0	0.0	0.0221402	0.494465	0.483395
0.553324	0.87623	0.00860785	0.474377	0.758227	0.0593569	0.432479	0.772336	0.0174218	0.322034	0.389831	0.0932203	0.0254237	0.0423729	0.00847458	0.0677966	0.00847458	0.00847458	0.0338983	0.5	0.019544	0.00651466	0.247557	0.726384
0.766274	0.8235	0.0231999	0.543283	0.789807	0.038553	0.609765	0.828853	0.0343021	0.4	0.3	0.109091	0.0636364	0.0227273	0.0181818	0.00454545	0.0409091	0.0136364	0.0272727	1.0	0.0860656	0.0327869	0.329918	0.55123
0.839335	0.750878	0.0164759	0.629328	0.649388	0.0249757	0.66482	0.620622	0.0160838	0.37883	0.233983	0.155989	0.122563	0.0167131	0.0194986	0.00835655	0.0139276	0.0417827	0.00835655	0.9	0.0725894	0.0455038	0.409534	0.472373
0.753982	0.808928	0.025549	0.572368	0.710829	0.0390343	0.384176	0.781715	0.0258924	0.343558	0.386503	0.0920245	0.0429448	0.00613497	0.0184049	0.0245399	0.0429448	0.0	0.0429448	0.2	0.0475	0.035	0.335	0.5825
0.649411	0.835291	0.0164449	0.296226	0.915277	0.0138828	0.498961	0.795223	0.0275444	0.419847	0.29771	0.0763359	0.0229008	0.0610687	0.0	0.0610687	0.0229008	0.00763359	0.0305344	0.0	0.0551724	0.0551724	0.286207	0.603448
0.460353	0.830905	0.017159	0.331025	0.8278	0.032405	0.369806	0.7732	0.0370698	0.265734	0.314685	0.111888	0.111888	0.0839161	0.020979	0.013986	0.00699301	0.027972	0.041958	1.0	0.0837989	0.0670391	0.405028	0.444134
0.527008	0.77318	0.0258199	0.391274	0.701373	0.0442217	0.346434	0.719423	0.0206872	0.347368	0.331579	0.0473684	0.0947368	0.0684211	0.0526316	0.00526316	0.0473684	0.00526316	0.0	0.8	0.0984556	0.125483	0.279923	0.496139
0.478359	0.907583	0.0220414	0.293456	0.865978	0.0383226	0.294321	0.955852	0.00777908	0.333333	0.295455	0.113636	0.121212	0.0151515	0.0454545	0.0	0.0151515	0.0	0.0606061	1.0	0.0341297	0.0477816	0.136519	0.78157
0.403913	0.885029	0.0365252	0.299688	0.802334	0.0620873	0.29259	0.899029	0.0342093	0.343284	0.373134	0.149254	0.0895522	0.0447761	0.0	0.0	0.0	0.0	0.0	0.8	0.0275862	0.0344828	0.455172	0.482759
0.580852	0.830181	0.0289197	0.436115	0.745324	0.0329335	0.29813	0.785993	0.0490083	0.253012	0.331325	0.168675	0.0421687	0.0963855	0.0180723	0.0180723	0.0	0.0421687	0.0301205	0.3	0.0754258	0.080292	0.141119	0.703163
0.657202	0.832271	0.0204988	0.369287	0.869856	0.0166938	0.431094	0.806039	0.0402846	0.367742	0.296774	0.219355	0.0580645	0.00645161	0.00645161	0.0258065	0.0	0.0129032	0.00645161	0.0	0.0337079	0.0149813	0.269663	0.681648
0.439058	0.7182	0.0307763	0.225069	0.776962	0.0422672	0.338123	0.667647	0.0330943	0.337349	0.36747	0.108434	0.0180723	0.0	0.060241	0.0	0.0120482	0.0120482	0.0843373	1.0	0.0502392	0.0837321	0.311005	0.555024
0.425035	0.787123	0.0372269	0.34903	0.734775	0.0581208	0.280817	0.777668	0.055774	0.23301	0.368932	0.106796	0.0970874	0.038835	0.0582524	0.0582524	0.0	0.00970874	0.0291262	1.0	0.0505415	0.115523	0.34296	0.490975
0.537916	0.836931	0.0218467	0.418975	0.738798	0.0317373	0.373615	0.829765	0.0393893	0.301435	0.320574	0.162679	0.0669856	0.0430622	0.0	0.00478469	0.00956938	0.0526316	0.0382775	1.0	0.0688468	0.080895	0.314974	0.535284
0.604744	0.850754	0.0215206	0.336046	0.796135	0.0377083	0.500173	0.838687	0.0257448	0.356828	0.246696	0.0969163	0.118943	0.0748899	0.0352423	0.0132159	0.00881057	0.0	0.0484581	1.0	0.0705467	0.0493827	0.407407	0.472663
0.675727	0.789544	0.0216851	0.53376	0.803479	0.0240666	0.514197	0.775017	0.0294969	0.356436	0.435644	0.133663	0.0148515	0.019802	0.0	0.0	0.00990099	0.0	0.029703	0.3	0.0640394	0.091133	0.243842	0.600985
0.668802	0.855049	0.0161885	0.493421	0.779889	0.0382046	0.355436	0.785919	0.0264014	0.247525	0.415842	0.0643564	0.0792079	0.0544554	0.0346535	0.0049505	0.00990099	0.0693069	0.019802	0.9	0.010582	0.0970018	0.199295	0.693122
0.800727	0.814701	0.0135212	0.617209	0.705362	0.0308974	0.612188	0.824669	0.0267647	0.333333	0.320132	0.191419	0.0990099	0.00660066	0.00660066	0.00660066	0.0132013	0.0132013	0.00990099	0.1	0.058906	0.0827489	0.378682	0.479663
0.692001	0.754146	0.0235356	0.426939	0.747037	0.026121	0.603012	0.68051	0.0253775	0.357488	0.285024	0.120773	0.0676329	0.0338164	0.0338164	0.0434783	0.0289855	0.0144928	0.0144928	0.1	0.0777538	0.075594	0.287257	0.559395
0.560596	0.837005	0.031307	0.197888	0.70951	0.0572547	0.481994	0.838172	0.0403757	0.157895	0.447368	0.171053	0.0789474	0.0855263	0.0	0.0	0.0	0.0	0.0592105	0.7	0.0972851	0.061086	0.20362	0.638009
0.76108	0.881443	0.0113118	0.592452	0.748847	0.0202848	0.419841	0.69963	0.0333628	0.321429	0.337302	0.0873016	0.0436508	0.146825	0.00793651	0.0	0.0198413	0.00396825	0.031746	0.6	0.0231023	0.0511551	0.232673	0.693069
0.623269	0.806765	0.0301423	0.395256	0.809176	0.0223216	0.328774	0.799187	0.0476683	0.248366	0.366013	0.202614	0.0718954	0.0653595	0.0	0.00653595	0.00653595	0.0196078	0.0130719	0.0	0.0434783	0.0666667	0.318841	0.571014
0.687673	0.857525	0.0219491	0.503809	0.687983	0.0275844	0.504328	0.704182	0.0195688	0.413408	0.284916	0.134078	0.0558659	0.00558659	0.0726257	0.0	0.00558659	0.00558659	0.0223464	0.6	0.0643564	0.0346535	0.284653	0.616337
0.504675	0.827733	0.0281225	0.367555	0.771343	0.0714358	0.347645	0.664833	0.027533	0.409091	0.25	0.164773	0.0568182	0.0340909	0.0113636	0.00568182	0.0284091	0.0227273	0.0170455	0.9	0.0445026	0.078534	0.319372	0.557592
0.617209	0.81855	0.0240186	0.431614	0.86092	0.0186935	0.458795	0.794186	0.034116	0.475962	0.221154	0.134615	0.0528846	0.0144231	0.0480769	0.00480769	0.00961538	0.00961538	0.0288462	1.0	0.04814	0.04814	0.496718	0.407002
0.663608	0.858122	0.0142872	0.490305	0.743743	0.0161131	0.521122	0.66443	0.0234068	0.455497	0.340314	0.0837696	0.0628272	0.026178	0.0104712	0.0	0.0104712	0.0	0.0104712	0.6	0.0358744	0.0605381	0.464126	0.439462
0.450312	0.839022	0.0299327	0.363054	0.711206	0.0374561	0.294148	0.796959	0.0494827	0.341463	0.414634	0.0853659	0.0426829	0.0121951	0.0121951	0.0670732	0.00609756	0.00609756	0.0121951	0.9	0.0387409	0.0435835	0.409201	0.508475
0.521468	0.872933	0.0236484	0.282202	0.72713	0.0375111	0.300727	0.743641	0.0453694	0.315385	0.307692	0.123077	0.1	0.1	0.0	0.0153846	0.0153846	0.0230769	0.0	0.6	0.0344828	0.0551724	0.3	0.610345
0.521814	0.86645	0.0104279	0.389889	0.798969	0.0320312	0.284799	0.812169	0.0385623	0.198113	0.518868	0.0849057	0.0377358	0.0849057	0.0188679	0.0	0.0188679	0.0	0.0377358	0.3	0.0440529	0.0176211	0.185022	0.753304
0.625519	0.809936	0.0247337	0.436981	0.769229	0.0333212	0.30973	0.827363	0.0313336	0.265625	0.385417	0.119792	0.0572917	0.0416667	0.0520833	0.0104167	0.00520833	0.0	0.0625	1.0	0.0847458	0.065678	0.447034	0.402542
0.779432	0.914805	0.0120039	0.629675	0.868168	0.0214414	0.512985	0.845256	0.0326535	0.339623	0.403774	0.101887	0.0	0.0150943	0.045283	0.0150943	0.0490566	0.0113208	0.0188679	0.9	0.0977337	0.0254958	0.253541	0.623229
0.767659	0.871321	0.0136067	0.461392	0.82503	0.0275741	0.564751	0.885514	0.0154807	0.380952	0.233766	0.134199	0.108225	0.0779221	0.012987	0.004329	0.004329	0.012987	0.030303	1.0	0.0814394	0.0530303	0.399621	0.465909
0.553843	0.806448	0.0220135	0.479224	0.695345	0.0431372	0.379155	0.710189	0.0233801	0.352113	0.286385	0.201878	0.0657277	0.0187793	0.0234742	0.0187793	0.0	0.0	0.0328638	0.4	0.0819048	0.0152381	0.28	0.622857
0.671572	0.87303	0.0190997	0.425727	0.842697	0.0394324	0.481821	0.876619	0.0251126	0.271523	0.443709	0.0993377	0.0331126	0.0264901	0.0	0.0331126	0.0397351	0.0264901	0.0264901	0.0	0.0498442	0.0747664	0.246106	0.629283
0.84349	0.832982	0.0304216	0.61946	0.85654	0.0281638	0.574446	0.786411	0.0562653	0.371336	0.263844	0.136808	0.0684039	0.0684039	0.00325733	0.0130293	0.00977199	0.0	0.0651466	1.0	0.0546448	0.0765027	0.206284	0.662568
0.592625	0.811978	0.0231694	0.491863	0.784222	0.0252033	0.316482	0.73484	0.0550733	0.331461	0.258427	0.185393	0.0674157	0.00561798	0.0168539	0.0561798	0.0280899	0.0449438	0.00561798	0.1	0.0841584	0.0618812	0.183168	0.670792
0.667244	0.79942	0.023414	0.516967	0.714506	0.027478	0.379328	0.734164	0.0267797	0.420732	0.243902	0.109756	0.0426829	0.0609756	0.0304878	0.0792683	0.0	0.0121951	0.0	0.6	0.0481172	0.0606695	0.353556	0.537657
0.766101	0.765129	0.0235364	0.545014	0.711122	0.0197218	0.483553	0.67563	0.0159706	0.370213	0.340426	0.0893617	0.0765957	0.0382979	0.0510638	0.012766	0.00425532	0.00851064	0.00851064	0.3	0.0578035	0.0655106	0.337187	0.539499
0.809384	0.865563	0.0224771	0.478705	0.742581	0.0275984	0.617729	0.696065	0.0386147	0.393939	0.333333	0.0649351	0.004329	0.134199	0.012987	0.012987	0.004329	0.004329	0.034632	0.6	0.024055	0.00687285	0.298969	0.670103
0.811807	0.846369	0.0115058	0.669841	0.817971	0.0135499	0.518698	0.832881	0.0110554	0.342029	0.35942	0.150725	0.0405797	0.0144928	0.0173913	0.00869565	0.0115942	0.0115942	0.0434783	1.0	0.0718711	0.101611	0.360595	0.465923
0.621018	0.807643	0.0207909	0.374307	0.815405	0.0228418	0.529259	0.7438	0.0208792	0.444444	0.292929	0.0757576	0.0555556	0.0505051	0.0505051	0.00505051	0.00505051	0.00505051	0.0151515	0.5	0.0336449	0.0635514	0.403738	0.499065
0.25277	0.885171	0.0215021	0.222992	0.878088	0.0232732	0.215893	0.892007	0.0225761	0.386364	0.261364	0.125	0.0681818	0.0568182	0.0113636	0.0909091	0.0	0.0	0.0	1.0	0.0241546	0.125604	0.328502	0.521739
0.425035	0.74185	0.0351087	0.2616	0.512509	0.0743129	0.311115	0.773961	0.0236854	0.568862	0.209581	0.0838323	0.0179641	0.011976	0.00598802	0.0359281	0.0359281	0.0179641	0.011976	0.2	0.0964912	0.122807	0.347953	0.432749
0.578255	0.878676	0.0166174	0.23892	0.930753	0.0163614	0.391794	0.849305	0.0230658	0.269231	0.346154	0.0865385	0.0865385	0.0480769	0.0961538	0.0	0.0	0.0192308	0.0480769	1.0	0.127273	0.0454545	0.0863636	0.740909
0.831371	0.829917	0.017992	0.543283	0.767568	0.0182833	0.743421	0.781445	0.0219301	0.520482	0.255422	0.086747	0.0385542	0.0506024	0.0216867	0.0168675	0.00722892	0.00240964	0.0	0.3	0.0399088	0.0775371	0.380844	0.50171
0.39491	0.910307	0.0128381	0.242036	0.950766	0.00850858	0.336046	0.8846	0.0207933	0.571429	0.207792	0.12987	0.012987	0.025974	0.0	0.0	0.012987	0.012987	0.025974	1.0	0.0	0.0	0.703704	0.296296
0.798996	0.771798	0.0231525	0.609938	0.769473	0.0289299	0.540166	0.786359	0.0228167	0.336245	0.353712	0.135371	0.0349345	0.0524017	0.00436681	0.00873362	0.00436681	0.0131004	0.0567686	1.0	0.0718133	0.0754039	0.231598	0.621185
0.630886	0.859379	0.00991423	0.460007	0.725682	0.0322091	0.473684	0.682929	0.0455912	0.239583	0.388889	0.111111	0.0486111	0.142361	0.0	0.00694444	0.00694444	0.0173611	0.0381944	0.5	0.068323	0.0698758	0.21118	0.650621
0.527874	0.749001	0.0309784	0.319252	0.735825	0.0417552	0.382618	0.654885	0.0425887	0.364162	0.381503	0.138728	0.0346821	0.0	0.017341	0.0635838	0.0	0.0	0.0	0.3	0.0409836	0.106557	0.385246	0.467213
0.47732	0.905123	0.0149393	0.356475	0.801283	0.0430553	0.243767	0.869009	0.0364739	0.351351	0.256757	0.175676	0.0675676	0.0472973	0.0540541	0.0135135	0.00675676	0.0135135	0.0135135	0.9	0.0186667	0.0293333	0.442667	0.509333
0.766274	0.83576	0.0259232	0.411877	0.794764	0.0329365	0.618421	0.832052	0.0341327	0.304183	0.323194	0.155894	0.0874525	0.0	0.0494297	0.0152091	0.00380228	0.00380228	0.0570342	1.0	0.0672926	0.0485133	0.350548	0.533646
0.569598	0.829964	0.0351971	0.387985	0.785681	0.0536939	0.45187	0.827216	0.0381019	0.370787	0.348315	0.117978	0.0280899	0.0449438	0.0	0.0168539	0.0168539	0.00561798	0.0505618	1.0	0.0183486	0.0481651	0.362385	0.571101
0.691482	0.825231	0.0196998	0.568386	0.697348	0.0332376	0.286184	0.786114	0.0316337	0.371429	0.348571	0.125714	0.0971429	0.00571429	0.00571429	0.0114286	0.00571429	0.0	0.0285714	0.3	0.0542636	0.0206718	0.364341	0.560724
0.530298	0.82086	0.0301339	0.305921	0.594575	0.0652747	0.327562	0.688527	0.0637849	0.275362	0.253623	0.15942	0.108696	0.0144928	0.0507246	0.00724638	0.0652174	0.0	0.0652174	0.8	0.025974	0.0493506	0.38961	0.535065
0.57635	0.83895	0.0229134	0.403393	0.720603	0.0307144	0.490824	0.764211	0.0354717	0.295858	0.35503	0.142012	0.0591716	0.0295858	0.0118343	0.035503	0.0295858	0.0295858	0.0118343	1.0	0.0644531	0.0585938	0.414062	0.462891
0.606648	0.832472	0.0302823	0.369114	0.842066	0.017068	0.507618	0.806446	0.0385306	0.347418	0.41784	0.0375587	0.0892019	0.0328638	0.0140845	0.0	0.00938967	0.0	0.0516432	1.0	0.072407	0.123288	0.273973	0.530333
0.82081	0.76932	0.0242738	0.423303	0.641323	0.027282	0.576177	0.660388	0.0337865	0.448	0.28	0.076	0.088	0.028	0.032	0.012	0.004	0.008	0.024	0.7	0.0833333	0.0378788	0.462121	0.416667
0.684037	0.870764	0.0180583	0.489266	0.894922	0.0226715	0.555229	0.851308	0.0315508	0.320346	0.307359	0.181818	0.0779221	0.038961	0.012987	0.004329	0.00865801	0.004329	0.04329	1.0	0.0445736	0.0794574	0.403101	0.472868
0.320983	0.757169	0.0452523	0.158068	0.782861	0.0413795	0.177805	0.64794	0.0545381	0.54386	0.22807	0.0701754	0.0175439	0.0	0.0	0.0526316	0.0175439	0.0	0.0701754	0.3	0.0431655	0.151079	0.338129	0.467626
0.82081	0.80116	0.0237206	0.699619	0.808225	0.0271431	0.435942	0.810748	0.0241992	0.332	0.336	0.12	0.076	0.004	0.012	0.032	0.004	0.0	0.084	1.0	0.0684932	0.0520548	0.232877	0.646575
0.703601	0.802565	0.0169317	0.508137	0.777875	0.0278614	0.555402	0.790578	0.0194884	0.369403	0.320896	0.0708955	0.0932836	0.0149254	0.011194	0.0223881	0.011194	0.0373134	0.0485075	1.0	0.0601093	0.0751366	0.377049	0.487705
0.80142	0.776554	0.0285123	0.578255	0.603122	0.0303623	0.523199	0.691697	0.0291266	0.275	0.458333	0.0583333	0.0375	0.0708333	0.0125	0.0416667	0.00416667	0.0208333	0.0208333	0.7	0.0841463	0.095122	0.269512	0.55122
0.735803	0.873719	0.0148337	0.550208	0.854184	0.0347499	0.527528	0.887114	0.0169005	0.271242	0.343137	0.202614	0.0620915	0.00653595	0.0424837	0.00653595	0.0163399	0.0163399	0.0326797	1.0	0.0577717	0.0729023	0.286107	0.583219
0.680748	0.884092	0.00876602	0.407202	0.918085	0.0106966	0.42867	0.848633	0.0170532	0.330189	0.34434	0.150943	0.0235849	0.0	0.0283019	0.00943396	0.00471698	0.0	0.108491	1.0	0.0903733	0.0746562	0.259332	0.575639
0.537569	0.792919	0.0388721	0.387985	0.697418	0.0507353	0.266794	0.851264	0.0333112	0.304965	0.262411	0.177305	0.0992908	0.0425532	0.0	0.0283688	0.0070922	0.0	0.0780142	0.0	0.0454545	0.0909091	0.261364	0.602273
0.556267	0.766719	0.0173604	0.34124	0.874925	0.0146608	0.416551	0.707559	0.0388166	0.502825	0.276836	0.0564972	0.0282486	0.0451977	0.0169492	0.0338983	0.0	0.0169492	0.0225989	1.0	0.0436681	0.0305677	0.454148	0.471616
0.578428	0.891578	0.0125194	0.365478	0.87903	0.0279038	0.363747	0.858725	0.017264	0.243902	0.317073	0.170732	0.0792683	0.0487805	0.00609756	0.0182927	0.054878	0.0121951	0.0487805	0.0	0.04	0.0773333	0.154667	0.728
0.424861	0.944815	0.0182821	0.336911	0.965719	0.00786906	0.162223	0.911387	0.0475425	0.1875	0.414062	0.101562	0.109375	0.0	0.046875	0.0	0.0	0.0390625	0.101562	0.0	0.0503356	0.0738255	0.234899	0.64094
0.62777	0.877787	0.0127865	0.393871	0.847839	0.0297054	0.479051	0.883009	0.0195716	0.289617	0.26776	0.0874317	0.103825	0.131148	0.0163934	0.0327869	0.0163934	0.0	0.0546448	1.0	0.0907216	0.0639175	0.317526	0.527835
0.728705	0.880942	0.00865313	0.541378	0.817581	0.017188	0.498961	0.747777	0.0264113	0.334437	0.360927	0.119205	0.0264901	0.0298013	0.0728477	0.0231788	0.00331126	0.0231788	0.00662252	0.8	0.0634202	0.0283126	0.493771	0.414496
0.573061	0.82306	0.0319188	0.447368	0.817367	0.023762	0.497922	0.751854	0.0528981	0.385	0.34	0.12	0.01	0.06	0.02	0.01	0.005	0.0	0.05	0.0	0.0945274	0.0646766	0.276119	0.564677
0.623961	0.879818	0.0141125	0.453255	0.73615	0.0315345	0.474723	0.807487	0.0317924	0.378698	0.266272	0.106509	0.0828402	0.0414201	0.035503	0.0236686	0.00591716	0.0236686	0.035503	0.9	0.0951526	0.0789946	0.529623	0.29623
0.6366	0.88598	0.0174685	0.385561	0.783349	0.0445874	0.52597	0.809197	0.0390354	0.526316	0.241228	0.0701754	0.0394737	0.0438596	0.00438596	0.0307018	0.0219298	0.00877193	0.0131579	0.9	0.0876897	0.0590219	0.428331	0.424958
0.78982	0.785778	0.0210179	0.600762	0.73396	0.0298565	0.563539	0.738699	0.0215581	0.427586	0.331034	0.131034	0.0137931	0.00344828	0.0310345	0.00344828	0.0103448	0.00344828	0.0448276	1.0	0.0688525	0.0540984	0.501639	0.37541
0.75606	0.871832	0.0194872	0.553497	0.87979	0.0267624	0.563539	0.753705	0.0496578	0.455357	0.276786	0.0223214	0.0625	0.0535714	0.00446429	0.0223214	0.0446429	0.0178571	0.0401786	0.1	0.0635246	0.112705	0.262295	0.561475
0.724896	0.871937	0.00739727	0.627078	0.737458	0.0277459	0.590374	0.830425	0.0222566	0.522388	0.291045	0.0634328	0.0485075	0.0149254	0.0186567	0.0149254	0.00746269	0.00373134	0.0149254	0.9	0.0207006	0.0414013	0.507962	0.429936
0.785145	0.844385	0.0213876	0.526143	0.70054	0.0418545	0.67642	0.719396	0.0333959	0.314815	0.324074	0.12963	0.0509259	0.0694444	0.0231481	0.0277778	0.0277778	0.0138889	0.0185185	0.8	0.0551302	0.0413476	0.313936	0.589587
0.943906	0.828015	0.00992501	0.726281	0.710663	0.0288239	0.879501	0.718309	0.0201335	0.347368	0.290526	0.143158	0.0210526	0.101053	0.0484211	0.0357895	0.00210526	0.00421053	0.00631579	0.6	0.0785609	0.0462555	0.361968	0.513216
0.53653	0.834251	0.0251612	0.409799	0.881691	0.0369762	0.407202	0.784901	0.0404559	0.261682	0.317757	0.158879	0.121495	0.0654206	0.0280374	0.0186916	0.0186916	0.00934579	0.0	0.0	0.0163934	0.0204918	0.32377	0.639344
0.863573	0.891598	0.00901158	0.736323	0.708079	0.0275821	0.593317	0.685618	0.0235819	0.223164	0.432203	0.0988701	0.0338983	0.112994	0.0141243	0.0480226	0.00847458	0.00847458	0.019774	0.5	0.0676692	0.107411	0.291085	0.533835
0.53428	0.82791	0.0182651	0.36063	0.889289	0.0214183	0.332929	0.720337	0.0281853	0.347222	0.284722	0.0694444	0.125	0.0	0.0555556	0.0416667	0.0486111	0.00694444	0.0208333	1.0	0.0716049	0.0469136	0.320988	0.560494
0.518871	0.825209	0.0240316	0.380713	0.74459	0.030439	0.395602	0.67634	0.0372428	0.437037	0.325926	0.103704	0.0148148	0.0296296	0.0444444	0.0296296	0.0148148	0.0	0.0	0.2	0.0195312	0.0273438	0.460938	0.492188
0.347472	0.840092	0.010303	0.201697	0.808221	0.0182692	0.188193	0.900915	0.0102581	0.375	0.386364	0.159091	0.0	0.0568182	0.0113636	0.0113636	0.0	0.0	0.0	1.0	0.109375	0.0208333	0.473958	0.395833
0.475589	0.884931	0.010906	0.334141	0.81324	0.0267137	0.288781	0.744288	0.0328506	0.5	0.269841	0.0873016	0.0238095	0.0634921	0.00793651	0.0	0.0	0.0	0.047619	0.7	0.0778816	0.0280374	0.35514	0.538941
0.373615	0.902696	0.0219253	0.17919	0.903406	0.0198028	0.319771	0.905077	0.0272107	0.410959	0.273973	0.0684932	0.0547945	0.0684932	0.0	0.0136986	0.0136986	0.0273973	0.0684932	0.0	0.0	0.0129032	0.483871	0.503226
