# Supplementary material for: Cell-cycle dependent DNA repair and replication unifies patterns of chromosome instability
Source: Nat Commun. 2025 Mar 28;16:3033. doi: 10.1038/s41467-025-58245-z (PMC11953314; doi:10.1038/s41467-025-58245-z)
Supplement: Supplementary file 9 — Source Data [file 41467_2025_58245_MOESM9_ESM.zip › Source Data/SupplementaryFig22_sample2340225.tsv]

0.0	0.0	0.0	0.0	0.0	0.0	0.0	0.0	0.0	0.0	0.0	0.0	0.0	0.0	0.0	0.0	0.0	0.0	0.0	0.0	0.0	0.0	0.0	0.0
0.0	0.0	0.0	0.0	0.0	0.0	0.0	0.0	0.0	0.0	0.0	0.0	0.0	0.0	0.0	0.0	0.0	0.0	0.0	0.0	0.0	0.0	0.0	0.0
0.0	0.0	0.0	0.0	0.0	0.0	0.0	0.0	0.0	0.0	0.0	0.0	0.0	0.0	0.0	0.0	0.0	0.0	0.0	0.0	0.0	0.0	0.0	0.0
0.0	0.0	0.0	0.0	0.0	0.0	0.0	0.0	0.0	0.0	0.0	0.0	0.0	0.0	0.0	0.0	0.0	0.0	0.0	0.0	0.0	0.0	0.0	0.0
0.0	0.0	0.0	0.0	0.0	0.0	0.0	0.0	0.0	0.0	0.0	0.0	0.0	0.0	0.0	0.0	0.0	0.0	0.0	0.0	0.0	0.0	0.0	0.0
0.0	0.0	0.0	0.0	0.0	0.0	0.0	0.0	0.0	0.0	0.0	0.0	0.0	0.0	0.0	0.0	0.0	0.0	0.0	0.0	0.0	0.0	0.0	0.0
0.0	0.0	0.0	0.0	0.0	0.0	0.0	0.0	0.0	0.0	0.0	0.0	0.0	0.0	0.0	0.0	0.0	0.0	0.0	0.0	0.0	0.0	0.0	0.0
0.0	0.0	0.0	0.0	0.0	0.0	0.0	0.0	0.0	0.0	0.0	0.0	0.0	0.0	0.0	0.0	0.0	0.0	0.0	0.0	0.0	0.0	0.0	0.0
0.0	0.0	0.0	0.0	0.0	0.0	0.0	0.0	0.0	0.0	0.0	0.0	0.0	0.0	0.0	0.0	0.0	0.0	0.0	0.0	0.0	0.0	0.0	0.0
0.0	0.0	0.0	0.0	0.0	0.0	0.0	0.0	0.0	0.0	0.0	0.0	0.0	0.0	0.0	0.0	0.0	0.0	0.0	0.0	0.0	0.0	0.0	0.0
0.0	0.0	0.0	0.0	0.0	0.0	0.0	0.0	0.0	0.0	0.0	0.0	0.0	0.0	0.0	0.0	0.0	0.0	0.0	0.0	0.0	0.0	0.0	0.0
0.0	0.0	0.0	0.0	0.0	0.0	0.0	0.0	0.0	0.0	0.0	0.0	0.0	0.0	0.0	0.0	0.0	0.0	0.0	0.0	0.0	0.0	0.0	0.0
0.0	0.0	0.0	0.0	0.0	0.0	0.0	0.0	0.0	0.0	0.0	0.0	0.0	0.0	0.0	0.0	0.0	0.0	0.0	0.0	0.0	0.0	0.0	0.0
0.0	0.0	0.0	0.0	0.0	0.0	0.0	0.0	0.0	0.0	0.0	0.0	0.0	0.0	0.0	0.0	0.0	0.0	0.0	0.0	0.0	0.0	0.0	0.0
0.0	0.0	0.0	0.0	0.0	0.0	0.0	0.0	0.0	0.0	0.0	0.0	0.0	0.0	0.0	0.0	0.0	0.0	0.0	0.0	0.0	0.0	0.0	0.0
0.0	0.0	0.0	0.0	0.0	0.0	0.0	0.0	0.0	0.0	0.0	0.0	0.0	0.0	0.0	0.0	0.0	0.0	0.0	0.0	0.0	0.0	0.0	0.0
0.0	0.0	0.0	0.0	0.0	0.0	0.0	0.0	0.0	0.0	0.0	0.0	0.0	0.0	0.0	0.0	0.0	0.0	0.0	0.0	0.0	0.0	0.0	0.0
0.0	0.0	0.0	0.0	0.0	0.0	0.0	0.0	0.0	0.0	0.0	0.0	0.0	0.0	0.0	0.0	0.0	0.0	0.0	0.0	0.0	0.0	0.0	0.0
0.0	0.0	0.0	0.0	0.0	0.0	0.0	0.0	0.0	0.0	0.0	0.0	0.0	0.0	0.0	0.0	0.0	0.0	0.0	0.0	0.0	0.0	0.0	0.0
0.0	0.0	0.0	0.0	0.0	0.0	0.0	0.0	0.0	0.0	0.0	0.0	0.0	0.0	0.0	0.0	0.0	0.0	0.0	0.0	0.0	0.0	0.0	0.0
0.0	0.0	0.0	0.0	0.0	0.0	0.0	0.0	0.0	0.0	0.0	0.0	0.0	0.0	0.0	0.0	0.0	0.0	0.0	0.0	0.0	0.0	0.0	0.0
0.0	0.0	0.0	0.0	0.0	0.0	0.0	0.0	0.0	0.0	0.0	0.0	0.0	0.0	0.0	0.0	0.0	0.0	0.0	0.0	0.0	0.0	0.0	0.0
0.0	0.0	0.0	0.0	0.0	0.0	0.0	0.0	0.0	0.0	0.0	0.0	0.0	0.0	0.0	0.0	0.0	0.0	0.0	0.0	0.0	0.0	0.0	0.0
0.0	0.0	0.0	0.0	0.0	0.0	0.0	0.0	0.0	0.0	0.0	0.0	0.0	0.0	0.0	0.0	0.0	0.0	0.0	0.0	0.0	0.0	0.0	0.0
0.0	0.0	0.0	0.0	0.0	0.0	0.0	0.0	0.0	0.0	0.0	0.0	0.0	0.0	0.0	0.0	0.0	0.0	0.0	0.0	0.0	0.0	0.0	0.0
0.0	0.0	0.0	0.0	0.0	0.0	0.0	0.0	0.0	0.0	0.0	0.0	0.0	0.0	0.0	0.0	0.0	0.0	0.0	0.0	0.0	0.0	0.0	0.0
0.0	0.0	0.0	0.0	0.0	0.0	0.0	0.0	0.0	0.0	0.0	0.0	0.0	0.0	0.0	0.0	0.0	0.0	0.0	0.0	0.0	0.0	0.0	0.0
0.0	0.0	0.0	0.0	0.0	0.0	0.0	0.0	0.0	0.0	0.0	0.0	0.0	0.0	0.0	0.0	0.0	0.0	0.0	0.0	0.0	0.0	0.0	0.0
0.0	0.0	0.0	0.0	0.0	0.0	0.0	0.0	0.0	0.0	0.0	0.0	0.0	0.0	0.0	0.0	0.0	0.0	0.0	0.0	0.0	0.0	0.0	0.0
0.0	0.0	0.0	0.0	0.0	0.0	0.0	0.0	0.0	0.0	0.0	0.0	0.0	0.0	0.0	0.0	0.0	0.0	0.0	0.0	0.0	0.0	0.0	0.0
0.0	0.0	0.0	0.0	0.0	0.0	0.0	0.0	0.0	0.0	0.0	0.0	0.0	0.0	0.0	0.0	0.0	0.0	0.0	0.0	0.0	0.0	0.0	0.0
0.0	0.0	0.0	0.0	0.0	0.0	0.0	0.0	0.0	0.0	0.0	0.0	0.0	0.0	0.0	0.0	0.0	0.0	0.0	0.0	0.0	0.0	0.0	0.0
0.0	0.0	0.0	0.0	0.0	0.0	0.0	0.0	0.0	0.0	0.0	0.0	0.0	0.0	0.0	0.0	0.0	0.0	0.0	0.0	0.0	0.0	0.0	0.0
0.0	0.0	0.0	0.0	0.0	0.0	0.0	0.0	0.0	0.0	0.0	0.0	0.0	0.0	0.0	0.0	0.0	0.0	0.0	0.0	0.0	0.0	0.0	0.0
0.0	0.0	0.0	0.0	0.0	0.0	0.0	0.0	0.0	0.0	0.0	0.0	0.0	0.0	0.0	0.0	0.0	0.0	0.0	0.0	0.0	0.0	0.0	0.0
0.0	0.0	0.0	0.0	0.0	0.0	0.0	0.0	0.0	0.0	0.0	0.0	0.0	0.0	0.0	0.0	0.0	0.0	0.0	0.0	0.0	0.0	0.0	0.0
0.0	0.0	0.0	0.0	0.0	0.0	0.0	0.0	0.0	0.0	0.0	0.0	0.0	0.0	0.0	0.0	0.0	0.0	0.0	0.0	0.0	0.0	0.0	0.0
0.0	0.0	0.0	0.0	0.0	0.0	0.0	0.0	0.0	0.0	0.0	0.0	0.0	0.0	0.0	0.0	0.0	0.0	0.0	0.0	0.0	0.0	0.0	0.0
0.0	0.0	0.0	0.0	0.0	0.0	0.0	0.0	0.0	0.0	0.0	0.0	0.0	0.0	0.0	0.0	0.0	0.0	0.0	0.0	0.0	0.0	0.0	0.0
0.0	0.0	0.0	0.0	0.0	0.0	0.0	0.0	0.0	0.0	0.0	0.0	0.0	0.0	0.0	0.0	0.0	0.0	0.0	0.0	0.0	0.0	0.0	0.0
0.0	0.0	0.0	0.0	0.0	0.0	0.0	0.0	0.0	0.0	0.0	0.0	0.0	0.0	0.0	0.0	0.0	0.0	0.0	0.0	0.0	0.0	0.0	0.0
0.0	0.0	0.0	0.0	0.0	0.0	0.0	0.0	0.0	0.0	0.0	0.0	0.0	0.0	0.0	0.0	0.0	0.0	0.0	0.0	0.0	0.0	0.0	0.0
0.0	0.0	0.0	0.0	0.0	0.0	0.0	0.0	0.0	0.0	0.0	0.0	0.0	0.0	0.0	0.0	0.0	0.0	0.0	0.0	0.0	0.0	0.0	0.0
0.0	0.0	0.0	0.0	0.0	0.0	0.0	0.0	0.0	0.0	0.0	0.0	0.0	0.0	0.0	0.0	0.0	0.0	0.0	0.0	0.0	0.0	0.0	0.0
0.0	0.0	0.0	0.0	0.0	0.0	0.0	0.0	0.0	0.0	0.0	0.0	0.0	0.0	0.0	0.0	0.0	0.0	0.0	0.0	0.0	0.0	0.0	0.0
0.0	0.0	0.0	0.0	0.0	0.0	0.0	0.0	0.0	0.0	0.0	0.0	0.0	0.0	0.0	0.0	0.0	0.0	0.0	0.0	0.0	0.0	0.0	0.0
0.0	0.0	0.0	0.0	0.0	0.0	0.0	0.0	0.0	0.0	0.0	0.0	0.0	0.0	0.0	0.0	0.0	0.0	0.0	0.0	0.0	0.0	0.0	0.0
0.0	0.0	0.0	0.0	0.0	0.0	0.0	0.0	0.0	0.0	0.0	0.0	0.0	0.0	0.0	0.0	0.0	0.0	0.0	0.0	0.0	0.0	0.0	0.0
0.0	0.0	0.0	0.0	0.0	0.0	0.0	0.0	0.0	0.0	0.0	0.0	0.0	0.0	0.0	0.0	0.0	0.0	0.0	0.0	0.0	0.0	0.0	0.0
0.0	0.0	0.0	0.0	0.0	0.0	0.0	0.0	0.0	0.0	0.0	0.0	0.0	0.0	0.0	0.0	0.0	0.0	0.0	0.0	0.0	0.0	0.0	0.0
0.0	0.0	0.0	0.0	0.0	0.0	0.0	0.0	0.0	0.0	0.0	0.0	0.0	0.0	0.0	0.0	0.0	0.0	0.0	0.0	0.0	0.0	0.0	0.0
0.0	0.0	0.0	0.0	0.0	0.0	0.0	0.0	0.0	0.0	0.0	0.0	0.0	0.0	0.0	0.0	0.0	0.0	0.0	0.0	0.0	0.0	0.0	0.0
0.0	0.0	0.0	0.0	0.0	0.0	0.0	0.0	0.0	0.0	0.0	0.0	0.0	0.0	0.0	0.0	0.0	0.0	0.0	0.0	0.0	0.0	0.0	0.0
0.0	0.0	0.0	0.0	0.0	0.0	0.0	0.0	0.0	0.0	0.0	0.0	0.0	0.0	0.0	0.0	0.0	0.0	0.0	0.0	0.0	0.0	0.0	0.0
0.0	0.0	0.0	0.0	0.0	0.0	0.0	0.0	0.0	0.0	0.0	0.0	0.0	0.0	0.0	0.0	0.0	0.0	0.0	0.0	0.0	0.0	0.0	0.0
0.0	0.0	0.0	0.0	0.0	0.0	0.0	0.0	0.0	0.0	0.0	0.0	0.0	0.0	0.0	0.0	0.0	0.0	0.0	0.0	0.0	0.0	0.0	0.0
0.0	0.0	0.0	0.0	0.0	0.0	0.0	0.0	0.0	0.0	0.0	0.0	0.0	0.0	0.0	0.0	0.0	0.0	0.0	0.0	0.0	0.0	0.0	0.0
0.0	0.0	0.0	0.0	0.0	0.0	0.0	0.0	0.0	0.0	0.0	0.0	0.0	0.0	0.0	0.0	0.0	0.0	0.0	0.0	0.0	0.0	0.0	0.0
0.0	0.0	0.0	0.0	0.0	0.0	0.0	0.0	0.0	0.0	0.0	0.0	0.0	0.0	0.0	0.0	0.0	0.0	0.0	0.0	0.0	0.0	0.0	0.0
0.0	0.0	0.0	0.0	0.0	0.0	0.0	0.0	0.0	0.0	0.0	0.0	0.0	0.0	0.0	0.0	0.0	0.0	0.0	0.0	0.0	0.0	0.0	0.0
0.0	0.0	0.0	0.0	0.0	0.0	0.0	0.0	0.0	0.0	0.0	0.0	0.0	0.0	0.0	0.0	0.0	0.0	0.0	0.0	0.0	0.0	0.0	0.0
0.0	0.0	0.0	0.0	0.0	0.0	0.0	0.0	0.0	0.0	0.0	0.0	0.0	0.0	0.0	0.0	0.0	0.0	0.0	0.0	0.0	0.0	0.0	0.0
0.0	0.0	0.0	0.0	0.0	0.0	0.0	0.0	0.0	0.0	0.0	0.0	0.0	0.0	0.0	0.0	0.0	0.0	0.0	0.0	0.0	0.0	0.0	0.0
0.0	0.0	0.0	0.0	0.0	0.0	0.0	0.0	0.0	0.0	0.0	0.0	0.0	0.0	0.0	0.0	0.0	0.0	0.0	0.0	0.0	0.0	0.0	0.0
0.0	0.0	0.0	0.0	0.0	0.0	0.0	0.0	0.0	0.0	0.0	0.0	0.0	0.0	0.0	0.0	0.0	0.0	0.0	0.0	0.0	0.0	0.0	0.0
0.0	0.0	0.0	0.0	0.0	0.0	0.0	0.0	0.0	0.0	0.0	0.0	0.0	0.0	0.0	0.0	0.0	0.0	0.0	0.0	0.0	0.0	0.0	0.0
0.0	0.0	0.0	0.0	0.0	0.0	0.0	0.0	0.0	0.0	0.0	0.0	0.0	0.0	0.0	0.0	0.0	0.0	0.0	0.0	0.0	0.0	0.0	0.0
0.0	0.0	0.0	0.0	0.0	0.0	0.0	0.0	0.0	0.0	0.0	0.0	0.0	0.0	0.0	0.0	0.0	0.0	0.0	0.0	0.0	0.0	0.0	0.0
0.0	0.0	0.0	0.0	0.0	0.0	0.0	0.0	0.0	0.0	0.0	0.0	0.0	0.0	0.0	0.0	0.0	0.0	0.0	0.0	0.0	0.0	0.0	0.0
0.0	0.0	0.0	0.0	0.0	0.0	0.0	0.0	0.0	0.0	0.0	0.0	0.0	0.0	0.0	0.0	0.0	0.0	0.0	0.0	0.0	0.0	0.0	0.0
0.0	0.0	0.0	0.0	0.0	0.0	0.0	0.0	0.0	0.0	0.0	0.0	0.0	0.0	0.0	0.0	0.0	0.0	0.0	0.0	0.0	0.0	0.0	0.0
0.0	0.0	0.0	0.0	0.0	0.0	0.0	0.0	0.0	0.0	0.0	0.0	0.0	0.0	0.0	0.0	0.0	0.0	0.0	0.0	0.0	0.0	0.0	0.0
0.0	0.0	0.0	0.0	0.0	0.0	0.0	0.0	0.0	0.0	0.0	0.0	0.0	0.0	0.0	0.0	0.0	0.0	0.0	0.0	0.0	0.0	0.0	0.0
0.0	0.0	0.0	0.0	0.0	0.0	0.0	0.0	0.0	0.0	0.0	0.0	0.0	0.0	0.0	0.0	0.0	0.0	0.0	0.0	0.0	0.0	0.0	0.0
0.0	0.0	0.0	0.0	0.0	0.0	0.0	0.0	0.0	0.0	0.0	0.0	0.0	0.0	0.0	0.0	0.0	0.0	0.0	0.0	0.0	0.0	0.0	0.0
0.0	0.0	0.0	0.0	0.0	0.0	0.0	0.0	0.0	0.0	0.0	0.0	0.0	0.0	0.0	0.0	0.0	0.0	0.0	0.0	0.0	0.0	0.0	0.0
0.0	0.0	0.0	0.0	0.0	0.0	0.0	0.0	0.0	0.0	0.0	0.0	0.0	0.0	0.0	0.0	0.0	0.0	0.0	0.0	0.0	0.0	0.0	0.0
0.0	0.0	0.0	0.0	0.0	0.0	0.0	0.0	0.0	0.0	0.0	0.0	0.0	0.0	0.0	0.0	0.0	0.0	0.0	0.0	0.0	0.0	0.0	0.0
0.0	0.0	0.0	0.0	0.0	0.0	0.0	0.0	0.0	0.0	0.0	0.0	0.0	0.0	0.0	0.0	0.0	0.0	0.0	0.0	0.0	0.0	0.0	0.0
0.0	0.0	0.0	0.0	0.0	0.0	0.0	0.0	0.0	0.0	0.0	0.0	0.0	0.0	0.0	0.0	0.0	0.0	0.0	0.0	0.0	0.0	0.0	0.0
0.0	0.0	0.0	0.0	0.0	0.0	0.0	0.0	0.0	0.0	0.0	0.0	0.0	0.0	0.0	0.0	0.0	0.0	0.0	0.0	0.0	0.0	0.0	0.0
0.0	0.0	0.0	0.0	0.0	0.0	0.0	0.0	0.0	0.0	0.0	0.0	0.0	0.0	0.0	0.0	0.0	0.0	0.0	0.0	0.0	0.0	0.0	0.0
0.0	0.0	0.0	0.0	0.0	0.0	0.0	0.0	0.0	0.0	0.0	0.0	0.0	0.0	0.0	0.0	0.0	0.0	0.0	0.0	0.0	0.0	0.0	0.0
0.0	0.0	0.0	0.0	0.0	0.0	0.0	0.0	0.0	0.0	0.0	0.0	0.0	0.0	0.0	0.0	0.0	0.0	0.0	0.0	0.0	0.0	0.0	0.0
0.0	0.0	0.0	0.0	0.0	0.0	0.0	0.0	0.0	0.0	0.0	0.0	0.0	0.0	0.0	0.0	0.0	0.0	0.0	0.0	0.0	0.0	0.0	0.0
0.0	0.0	0.0	0.0	0.0	0.0	0.0	0.0	0.0	0.0	0.0	0.0	0.0	0.0	0.0	0.0	0.0	0.0	0.0	0.0	0.0	0.0	0.0	0.0
0.0	0.0	0.0	0.0	0.0	0.0	0.0	0.0	0.0	0.0	0.0	0.0	0.0	0.0	0.0	0.0	0.0	0.0	0.0	0.0	0.0	0.0	0.0	0.0
0.0	0.0	0.0	0.0	0.0	0.0	0.0	0.0	0.0	0.0	0.0	0.0	0.0	0.0	0.0	0.0	0.0	0.0	0.0	0.0	0.0	0.0	0.0	0.0
0.0	0.0	0.0	0.0	0.0	0.0	0.0	0.0	0.0	0.0	0.0	0.0	0.0	0.0	0.0	0.0	0.0	0.0	0.0	0.0	0.0	0.0	0.0	0.0
0.0	0.0	0.0	0.0	0.0	0.0	0.0	0.0	0.0	0.0	0.0	0.0	0.0	0.0	0.0	0.0	0.0	0.0	0.0	0.0	0.0	0.0	0.0	0.0
0.0	0.0	0.0	0.0	0.0	0.0	0.0	0.0	0.0	0.0	0.0	0.0	0.0	0.0	0.0	0.0	0.0	0.0	0.0	0.0	0.0	0.0	0.0	0.0
0.0	0.0	0.0	0.0	0.0	0.0	0.0	0.0	0.0	0.0	0.0	0.0	0.0	0.0	0.0	0.0	0.0	0.0	0.0	0.0	0.0	0.0	0.0	0.0
0.0	0.0	0.0	0.0	0.0	0.0	0.0	0.0	0.0	0.0	0.0	0.0	0.0	0.0	0.0	0.0	0.0	0.0	0.0	0.0	0.0	0.0	0.0	0.0
0.98615	0.853839	0.00752455	0.976454	0.756716	0.0171067	0.990824	0.7748	0.0212729	0.644976	0.215311	0.061244	0.0296651	0.015311	0.0105263	0.00574163	0.0114833	0.00191388	0.00382775	1.0	0.0673284	0.0414329	0.746224	0.145015
0.984591	0.848008	0.00925124	0.957064	0.767281	0.0174542	0.967971	0.738705	0.0189939	0.56599	0.262267	0.0482234	0.0473773	0.0152284	0.0160745	0.0135364	0.0194585	0.00507614	0.00676819	1.0	0.0529141	0.0590491	0.706288	0.181748
0.948927	0.813576	0.0187946	0.924342	0.631173	0.031672	0.936634	0.65768	0.0265732	0.645078	0.222798	0.0544041	0.0259067	0.0259067	0.011658	0.00259067	0.00647668	0.00518135	0.0	0.3	0.0395421	0.0405827	0.797607	0.122268
0.981475	0.845454	0.0114459	0.952216	0.799531	0.017503	0.943906	0.746356	0.0269394	0.577201	0.238095	0.038961	0.030303	0.023088	0.027417	0.033189	0.010101	0.015873	0.00577201	1.0	0.0372493	0.0372493	0.707736	0.217765
0.973165	0.849423	0.0118687	0.941828	0.69954	0.0270173	0.863573	0.776445	0.0246589	0.493349	0.334946	0.0918984	0.0302297	0.0278114	0.00846433	0.00483676	0.00846433	0.0	0.0	0.9	0.0444341	0.0243218	0.701123	0.230122
0.981475	0.824891	0.00854903	0.896988	0.720889	0.0182933	0.963123	0.694208	0.0135225	0.561644	0.188737	0.106545	0.0547945	0.0319635	0.0243531	0.0258752	0.0	0.00304414	0.00304414	0.7	0.0482154	0.0457107	0.688791	0.217282
0.972472	0.849589	0.00659843	0.974723	0.70675	0.0104667	0.971087	0.683502	0.0125221	0.607444	0.226124	0.0955056	0.0337079	0.0196629	0.0119382	0.00140449	0.00280899	0.00140449	0.0	0.7	0.0854241	0.0427121	0.713262	0.158602
0.962084	0.851581	0.00406336	0.933518	0.736717	0.00614812	0.96295	0.729034	0.00984976	0.512438	0.266169	0.0957711	0.0472637	0.0335821	0.00248756	0.0248756	0.00746269	0.00248756	0.00746269	0.7	0.0720721	0.0832008	0.642819	0.201908
0.975069	0.816781	0.00848646	0.927632	0.683335	0.0189575	0.952909	0.688445	0.0197617	0.648613	0.247028	0.0568032	0.0211361	0.0171731	0.00528402	0.001321	0.0	0.0	0.00264201	0.2	0.0321101	0.0223624	0.829128	0.116399
0.970914	0.823061	0.0085166	0.944771	0.670163	0.0131336	0.963816	0.654728	0.0115128	0.630872	0.206136	0.1093	0.021093	0.0115053	0.0115053	0.00767018	0.0	0.00191755	0.0	0.3	0.0423301	0.0683495	0.718058	0.171262
0.965547	0.85979	0.0078021	0.94027	0.793816	0.0163979	0.934903	0.796022	0.0117645	0.599483	0.226098	0.0736434	0.0348837	0.0310078	0.00904393	0.0103359	0.00775194	0.00258398	0.00516796	1.0	0.0239453	0.0587229	0.763968	0.153364
0.969356	0.780947	0.0178525	0.959834	0.610396	0.0288282	0.952389	0.619389	0.020574	0.58267	0.211317	0.10168	0.061008	0.0185676	0.00972591	0.00176835	0.00972591	0.00353669	0.0	0.0	0.0975128	0.0611923	0.713778	0.127517
0.990305	0.831814	0.00709199	0.985111	0.709722	0.0197452	0.983726	0.741721	0.0201097	0.565941	0.22023	0.0806658	0.0377721	0.0339309	0.0243278	0.0185659	0.0115237	0.00576184	0.00128041	1.0	0.0686837	0.0649293	0.761705	0.104682
0.98338	0.756574	0.0224167	0.923303	0.604473	0.0318643	0.95187	0.599979	0.0264768	0.638916	0.232333	0.0648596	0.0367861	0.0154889	0.00290416	0.00677638	0.00193611	0.0	0.0	0.1	0.060181	0.0714932	0.684163	0.184163
0.992036	0.856826	0.00865611	0.982687	0.78932	0.0217398	0.998096	0.751164	0.0126594	0.573074	0.239021	0.0835133	0.0410367	0.0259179	0.0172786	0.00719942	0.00431965	0.00431965	0.00431965	1.0	0.0452972	0.0701096	0.766013	0.11858
0.955332	0.793038	0.0126328	0.637292	0.747024	0.0212648	0.90097	0.73998	0.0186676	0.655738	0.20765	0.057377	0.0191257	0.0491803	0.00546448	0.0	0.0	0.0	0.00546448	0.0	0.0323529	0.0441176	0.701471	0.222059
0.979917	0.865142	0.00479271	0.987015	0.824944	0.0111975	0.947022	0.778175	0.0106161	0.350524	0.323427	0.16521	0.0410839	0.0218531	0.0305944	0.0218531	0.0104895	0.0104895	0.0244755	1.0	0.0781476	0.108538	0.487337	0.325977
0.989093	0.829221	0.00851132	0.948234	0.679237	0.00979692	0.952216	0.726461	0.0115741	0.444837	0.319506	0.0617829	0.0308914	0.0529568	0.0203001	0.0247132	0.0185349	0.0176523	0.00882613	0.9	0.0744777	0.0974871	0.5934	0.234635
0.972992	0.836297	0.00821175	0.978705	0.731541	0.0163358	0.981648	0.706802	0.017059	0.594156	0.244589	0.0714286	0.0649351	0.0108225	0.00757576	0.0021645	0.00108225	0.00324675	0.0	0.1	0.0613071	0.0798149	0.59572	0.263158
1.0	0.816266	0.00907289	0.99723	0.714601	0.0165597	0.988747	0.63159	0.0219777	0.558246	0.24411	0.0549738	0.0477749	0.0255236	0.0229058	0.0150524	0.020288	0.00589005	0.0052356	0.9	0.0888603	0.0598841	0.716033	0.135222
0.981475	0.833686	0.00995427	0.904432	0.64152	0.0134091	0.976627	0.727306	0.0140677	0.613071	0.198133	0.06639	0.0591286	0.0477178	0.00518672	0.00207469	0.00414938	0.00207469	0.00207469	0.5	0.0568876	0.0756935	0.706629	0.16079
0.98892	0.850537	0.0114191	0.964335	0.725832	0.0206616	0.945291	0.716973	0.019386	0.548964	0.224105	0.116761	0.0451977	0.0583804	0.00376648	0.0	0.00188324	0.00094162	0.0	0.6	0.0763006	0.061657	0.657803	0.204239
0.981302	0.872067	0.00737212	0.968144	0.758864	0.0157468	0.974204	0.76559	0.0154588	0.603683	0.190314	0.095498	0.0559345	0.0197817	0.0143247	0.0129604	0.00204638	0.00272851	0.00272851	1.0	0.0536707	0.0684093	0.75584	0.12208
0.98009	0.848958	0.0095644	0.976108	0.761499	0.0137279	0.959488	0.679429	0.0199251	0.550688	0.254068	0.12015	0.0413016	0.0187735	0.00500626	0.00250313	0.00250313	0.00500626	0.0	0.0	0.0583942	0.0637027	0.656271	0.221632
0.987188	0.868357	0.00758348	0.980263	0.760703	0.0155211	0.976454	0.748089	0.0217027	0.567476	0.234143	0.0890688	0.0506073	0.0283401	0.0182186	0.00539811	0.00134953	0.00269906	0.00269906	1.0	0.0431195	0.0449827	0.750865	0.161033
0.988747	0.83147	0.00931453	0.926593	0.726497	0.0146076	0.967105	0.723606	0.0136576	0.557721	0.241379	0.095952	0.0329835	0.0149925	0.0149925	0.005997	0.005997	0.0149925	0.0149925	0.9	0.0699433	0.0667927	0.668557	0.194707
1.0	0.881398	0.00789246	0.996364	0.811783	0.0128634	0.990305	0.714611	0.0244651	0.630741	0.202082	0.0630741	0.0287814	0.0293938	0.0220453	0.0104103	0.00796081	0.00551133	0.0	1.0	0.0423749	0.0711037	0.745511	0.14101
1.0	0.81934	0.00814545	0.995845	0.69581	0.0225838	0.982341	0.750322	0.0163368	0.564142	0.244204	0.0826893	0.0370943	0.0208655	0.0131376	0.0123648	0.00850077	0.0139104	0.00309119	1.0	0.0702651	0.0622804	0.705845	0.16161
0.990824	0.800398	0.0197937	0.986842	0.619994	0.0298005	0.972819	0.651497	0.0362902	0.5105	0.316437	0.0695148	0.0434468	0.0260681	0.0152064	0.0144823	0.00144823	0.00289645	0.0	0.3	0.0745019	0.11002	0.582732	0.232746
0.982168	0.805991	0.00787432	0.912742	0.717589	0.0308139	0.966066	0.670215	0.0243308	0.392512	0.34058	0.115942	0.0277778	0.0398551	0.0193237	0.0144928	0.0205314	0.0289855	0.0	0.8	0.10253	0.0765692	0.583963	0.236937
0.97178	0.822604	0.00894734	0.922438	0.661913	0.0200039	0.96901	0.698226	0.0205321	0.604832	0.185505	0.0940466	0.0586713	0.0353753	0.0120794	0.00431406	0.0	0.00172563	0.00345125	0.6	0.0692792	0.0829251	0.693842	0.153954
0.948234	0.799199	0.0149315	0.884349	0.66088	0.0222366	0.892486	0.710806	0.0272073	0.60312	0.214905	0.0745234	0.0311958	0.0311958	0.0103986	0.0207972	0.0034662	0.00693241	0.0034662	0.0	0.0373198	0.0687023	0.663274	0.230704
0.996191	0.854154	0.00907075	0.985284	0.751061	0.0226087	0.992382	0.76293	0.019535	0.550756	0.24478	0.0799136	0.0446364	0.0309575	0.0230382	0.00719942	0.00647948	0.0050396	0.00719942	1.0	0.0837364	0.0547158	0.673216	0.188331
0.96901	0.824934	0.0136733	0.919321	0.67257	0.0236459	0.929363	0.700572	0.0333007	0.489655	0.212414	0.108966	0.0924138	0.0317241	0.0193103	0.00827586	0.0234483	0.00827586	0.00551724	0.0	0.0730539	0.094012	0.577246	0.255689
0.98892	0.818529	0.00796917	0.868421	0.758904	0.0204914	0.946157	0.825234	0.0114809	0.469388	0.282799	0.0685131	0.0306122	0.0553936	0.0291545	0.0116618	0.0218659	0.00291545	0.0276968	1.0	0.0810481	0.0585009	0.542352	0.318099
0.953082	0.816551	0.0119001	0.944945	0.64953	0.021136	0.914647	0.697892	0.0187726	0.644951	0.179153	0.0803474	0.0575461	0.0152009	0.0162866	0.00217155	0.00217155	0.00217155	0.0	0.1	0.0834688	0.0509485	0.715989	0.149593
0.999827	0.881559	0.00474991	0.996884	0.803981	0.0105118	0.998615	0.796125	0.0106129	0.487936	0.217828	0.128016	0.0784182	0.0375335	0.0107239	0.0154155	0.00737265	0.00737265	0.00938338	1.0	0.108168	0.0905077	0.612859	0.188466
0.963643	0.802214	0.0139349	0.86669	0.696951	0.0235552	0.865651	0.743872	0.00934049	0.550091	0.213115	0.0947177	0.0819672	0.0255009	0.0163934	0.0	0.00728597	0.00364299	0.00728597	0.0	0.0590583	0.0383081	0.593775	0.308859
0.992902	0.860099	0.0106166	0.953428	0.747535	0.0155417	0.975935	0.772437	0.0152428	0.516762	0.242845	0.108749	0.058054	0.0335241	0.00735895	0.00817661	0.00735895	0.0106296	0.00654129	1.0	0.0943835	0.0943835	0.637421	0.173812
0.984245	0.848293	0.00735014	0.965893	0.702542	0.0136137	0.973511	0.696313	0.0132188	0.516832	0.275248	0.0881188	0.0821782	0.0158416	0.0118812	0.0039604	0.0039604	0.0019802	0.0	0.4	0.0865998	0.0756609	0.611212	0.226527
0.97455	0.833056	0.0110679	0.956025	0.664867	0.0200217	0.964508	0.711082	0.0176397	0.51002	0.341683	0.0781563	0.0160321	0.0280561	0.00801603	0.012024	0.00200401	0.00400802	0.0	0.5	0.0747855	0.0494483	0.608092	0.267675
0.983726	0.850001	0.00793217	0.942001	0.711858	0.0152903	0.9375	0.779633	0.0152942	0.525445	0.253181	0.109415	0.0776081	0.00381679	0.00508906	0.0127226	0.00508906	0.00254453	0.00508906	0.7	0.0321303	0.0528169	0.706866	0.208187
0.966586	0.796115	0.0114581	0.944425	0.647477	0.0168667	0.931614	0.636526	0.017155	0.554758	0.285458	0.0915619	0.0287253	0.0224417	0.00448833	0.00179533	0.00718133	0.0	0.00359066	0.2	0.0525386	0.0684327	0.686093	0.192936
0.999827	0.8688	0.00946703	0.995325	0.752458	0.0224386	0.989785	0.734562	0.0217509	0.497268	0.280055	0.0655738	0.0416667	0.0163934	0.034153	0.0286885	0.0204918	0.011612	0.00409836	1.0	0.0876615	0.125412	0.545984	0.240942
0.993248	0.852003	0.00389485	0.976974	0.703257	0.0104555	0.991517	0.697117	0.0128625	0.576061	0.224057	0.130307	0.0288915	0.0159198	0.00707547	0.0153302	0.0	0.00235849	0.0	0.6	0.081305	0.0976178	0.525634	0.295443
0.989093	0.849239	0.00617424	0.934211	0.721071	0.00962022	0.956717	0.70109	0.0123259	0.622437	0.200241	0.115802	0.0277443	0.00965018	0.00723764	0.00965018	0.00482509	0.00241255	0.0	0.4	0.050786	0.0604595	0.688029	0.200726
0.953774	0.805926	0.0162537	0.861669	0.687828	0.0141947	0.929882	0.66928	0.0240603	0.612576	0.231237	0.0791075	0.00811359	0.0365112	0.0243408	0.00811359	0.0	0.0	0.0	0.3	0.0562814	0.040201	0.694472	0.209045
0.993421	0.846705	0.0119693	0.986323	0.741553	0.0258728	0.987015	0.72793	0.0335104	0.459913	0.282799	0.165452	0.0546647	0.00874636	0.0116618	0.0123907	0.00145773	0.0	0.00291545	1.0	0.0877682	0.0858178	0.622736	0.203678
0.983553	0.866786	0.00650524	0.966932	0.713026	0.0132458	0.970914	0.766601	0.0136914	0.426778	0.29205	0.131381	0.0535565	0.0451883	0.0242678	0.0083682	0.0100418	0.00334728	0.00502092	0.8	0.107632	0.0916504	0.535877	0.26484
1.0	0.878499	0.0059624	0.999654	0.824779	0.0126143	0.990132	0.772632	0.0184361	0.515868	0.244429	0.098582	0.0627954	0.0162053	0.0229575	0.0128292	0.0128292	0.00945307	0.00405132	1.0	0.0775401	0.0745989	0.593316	0.254545
0.985803	0.801458	0.0149597	0.983553	0.638876	0.0345726	0.990997	0.628003	0.0309371	0.488727	0.317639	0.12069	0.0251989	0.0139257	0.0145889	0.00994695	0.00795756	0.00132626	0.0	0.8	0.0655296	0.0810144	0.649461	0.203995
0.989266	0.822573	0.010638	0.957929	0.687782	0.0188607	0.990824	0.66791	0.0295377	0.578401	0.261682	0.05919	0.0643821	0.0176532	0.0124611	0.00415369	0.00207684	0.0	0.0	0.1	0.0620996	0.0709709	0.608674	0.258255
0.956371	0.854677	0.00642303	0.941136	0.772432	0.00896608	0.925381	0.818623	0.00964429	0.630137	0.23516	0.0547945	0.0273973	0.00799087	0.0159817	0.00342466	0.00342466	0.00570776	0.0159817	1.0	0.0345561	0.0473153	0.775651	0.142477
0.983899	0.788938	0.00925459	0.962604	0.629081	0.0147949	0.947195	0.642091	0.0143037	0.628153	0.188771	0.115541	0.0463792	0.00732303	0.00569569	0.00325468	0.00488202	0.0	0.0	0.4	0.0475722	0.0482283	0.802822	0.101378
0.909107	0.826615	0.0163756	0.73009	0.773885	0.0237786	0.820983	0.777025	0.025439	0.609499	0.184697	0.0765172	0.0659631	0.0184697	0.0237467	0.00527704	0.00527704	0.0	0.0105541	0.0	0.0444444	0.0416667	0.6125	0.301389
0.998961	0.867201	0.00762109	0.979051	0.81508	0.0130457	0.998096	0.795864	0.0167724	0.376	0.327333	0.132	0.0753333	0.0233333	0.026	0.018	0.00333333	0.00733333	0.0113333	1.0	0.0949914	0.111687	0.53483	0.258492
0.995152	0.873766	0.0045302	0.984765	0.772027	0.0129869	0.989093	0.763604	0.0160793	0.50543	0.249791	0.103592	0.0618212	0.0417711	0.0116959	0.00584795	0.00835422	0.00501253	0.00668338	1.0	0.0906183	0.0753376	0.644634	0.18941
0.897334	0.873092	0.00570984	0.711738	0.787777	0.0125011	0.808691	0.774249	0.0104495	0.629195	0.248322	0.0486577	0.0302013	0.0369128	0.0	0.0	0.0	0.0	0.00671141	0.5	0.0440252	0.0566038	0.629717	0.269654
1.0	0.868265	0.00766724	0.976627	0.755702	0.0126258	0.995499	0.797514	0.0136831	0.460863	0.311631	0.0841258	0.0519386	0.0146306	0.0190198	0.0204828	0.00950988	0.0131675	0.0146306	1.0	0.0920645	0.0706758	0.607564	0.229696
0.993767	0.84122	0.0101533	0.993767	0.753367	0.0180165	0.991517	0.710478	0.0358617	0.505384	0.270525	0.0942127	0.0430686	0.026245	0.025572	0.0114401	0.012786	0.00672948	0.00403769	1.0	0.067313	0.098338	0.643767	0.190582
0.97126	0.867962	0.00826416	0.979398	0.745481	0.015078	0.973165	0.759746	0.0155303	0.669091	0.167273	0.072	0.0494545	0.0210909	0.00654545	0.00436364	0.00363636	0.00509091	0.00145455	1.0	0.0467085	0.068652	0.791223	0.0934169
0.986842	0.784442	0.0176428	0.946849	0.644861	0.0311294	0.949619	0.604584	0.0312968	0.599073	0.23175	0.0730012	0.03708	0.0173812	0.0243337	0.00811124	0.0023175	0.00463499	0.0023175	0.0	0.049325	0.0451713	0.745067	0.160436
0.990997	0.833927	0.0119769	0.938366	0.726778	0.0183856	0.923996	0.755185	0.0150289	0.555963	0.321101	0.0587156	0.0311927	0.0146789	0.00733945	0.0	0.0	0.00733945	0.00366972	0.0	0.051168	0.0567297	0.588432	0.303671
0.954986	0.819068	0.01503	0.902355	0.722073	0.0239933	0.850589	0.738497	0.024023	0.429348	0.266304	0.106884	0.121377	0.0471014	0.0108696	0.00362319	0.00362319	0.0108696	0.0	0.0	0.0510121	0.0502024	0.585425	0.31336
0.938539	0.849458	0.00674048	0.870152	0.759429	0.0125246	0.850762	0.734275	0.0210118	0.621818	0.223636	0.0727273	0.0563636	0.00909091	0.00363636	0.00909091	0.00363636	0.0	0.0	0.1	0.0301954	0.044405	0.769982	0.155417
0.995325	0.857815	0.0053951	0.982514	0.790443	0.0102395	0.960699	0.769385	0.0180117	0.59901	0.207921	0.070297	0.0445545	0.0435644	0.00693069	0.00693069	0.00891089	0.00594059	0.00594059	1.0	0.0668437	0.0858787	0.72023	0.127047
0.995325	0.868943	0.00696201	0.951177	0.773335	0.0196385	0.959488	0.810777	0.012868	0.471316	0.296963	0.0944882	0.0494938	0.0213723	0.0303712	0.0101237	0.0112486	0.00787402	0.00674916	1.0	0.0936721	0.0807175	0.552068	0.273543
0.984245	0.845727	0.0111653	0.951177	0.711344	0.0197514	0.975762	0.715975	0.01829	0.49554	0.299306	0.0832507	0.0753221	0.00792864	0.012884	0.011893	0.011893	0.00198216	0.0	0.6	0.0495513	0.0460398	0.67343	0.230979
0.952389	0.82381	0.0179234	0.889716	0.661475	0.0317604	0.755367	0.708693	0.0336586	0.614934	0.212299	0.0980966	0.0175695	0.00585652	0.011713	0.00878477	0.00878477	0.0161054	0.00585652	0.5	0.0404345	0.0561255	0.625226	0.278214
0.986496	0.881373	0.0043714	0.984245	0.80891	0.00816293	0.957929	0.786386	0.0103135	0.557722	0.219189	0.106864	0.0522621	0.0202808	0.0156006	0.00702028	0.0109204	0.00546022	0.00468019	1.0	0.0602165	0.0937077	0.698579	0.147497
0.968317	0.795211	0.00829968	0.979917	0.633053	0.0146098	0.970395	0.622809	0.0114253	0.619742	0.202575	0.101288	0.0454936	0.0128755	0.00686695	0.00429185	0.00343348	0.00343348	0.0	0.4	0.0639386	0.0544392	0.729996	0.151626
0.981302	0.810564	0.0122205	0.994633	0.673406	0.0231021	0.987188	0.645294	0.022744	0.634868	0.175164	0.0674342	0.0337171	0.0279605	0.0222039	0.0205592	0.00986842	0.00657895	0.00164474	0.8	0.0618676	0.057242	0.690951	0.189939
0.989612	0.834146	0.0118988	0.96624	0.714021	0.0206448	0.977493	0.668788	0.0268721	0.521346	0.296388	0.0509031	0.046798	0.043514	0.0188834	0.0090312	0.00821018	0.0	0.00492611	0.9	0.0534686	0.0627913	0.732383	0.151357
0.980783	0.829992	0.00982683	0.958276	0.69682	0.0190808	0.946157	0.660169	0.0241077	0.595874	0.226942	0.105583	0.0315534	0.0291262	0.00606796	0.00485437	0.0	0.0	0.0	0.4	0.0737564	0.0611778	0.666095	0.198971
0.998615	0.817779	0.0100754	0.983726	0.678456	0.0181351	0.978359	0.697725	0.0196533	0.366667	0.354167	0.1075	0.106667	0.0416667	0.01	0.00666667	0.00333333	0.00333333	0.0	0.2	0.115708	0.127279	0.51122	0.245792
0.956891	0.818621	0.0167651	0.88106	0.718446	0.0229608	0.890755	0.736236	0.0192295	0.543967	0.304703	0.0715746	0.0511247	0.0122699	0.00817996	0.00408998	0.00408998	0.0	0.0	0.0	0.0436321	0.067217	0.637972	0.251179
0.984072	0.845129	0.00691483	0.94356	0.713029	0.015591	0.91482	0.720693	0.00836348	0.482295	0.272283	0.0927961	0.04884	0.018315	0.037851	0.00732601	0.028083	0.00976801	0.002442	0.8	0.0714624	0.054425	0.591576	0.282537
1.0	0.88293	0.00757278	0.987015	0.816104	0.014449	0.985284	0.79533	0.0146448	0.438378	0.302652	0.0920437	0.0717629	0.0171607	0.0187207	0.0296412	0.00936037	0.00780031	0.0124805	1.0	0.105728	0.108674	0.523077	0.26252
0.977666	0.840027	0.00873769	0.943733	0.646118	0.0121379	0.952909	0.659282	0.0196989	0.698448	0.223947	0.0487805	0.0221729	0.00665188	0.0	0.0	0.0	0.0	0.0	0.0	0.0429408	0.0566038	0.76838	0.132075
0.98892	0.81721	0.00702753	0.987188	0.713692	0.0154631	0.964162	0.683972	0.0112306	0.412357	0.243116	0.143721	0.0758899	0.0188046	0.0322364	0.0268637	0.0235057	0.0194762	0.00402955	0.9	0.115576	0.104966	0.480813	0.298646
0.965374	0.834925	0.0103546	0.950831	0.702986	0.0133036	0.93144	0.657052	0.0109072	0.669927	0.201711	0.0672372	0.0207824	0.0403423	0.0	0.0	0.0	0.0	0.0	0.5	0.014988	0.0131894	0.845923	0.125899
0.977493	0.820738	0.0112848	0.952562	0.703926	0.0213105	0.948753	0.713361	0.016225	0.654008	0.219409	0.07173	0.00843882	0.02391	0.0126582	0.00562588	0.00421941	0.0	0.0	0.0	0.0391872	0.0566038	0.74238	0.161829
0.992209	0.798131	0.00996035	0.964681	0.626721	0.0151045	0.965028	0.659084	0.0218815	0.547342	0.254153	0.115449	0.0315615	0.0282392	0.0157807	0.00332226	0.00415282	0.0	0.0	0.3	0.0626827	0.0587853	0.708022	0.17051
0.982341	0.769904	0.0235607	0.963989	0.585049	0.043813	0.960007	0.643204	0.037941	0.450319	0.305378	0.0929809	0.0483136	0.0483136	0.0337284	0.0154968	0.00182315	0.00364631	0.0	0.0	0.109314	0.103629	0.515523	0.271535
0.940789	0.837599	0.0101983	0.927285	0.69313	0.0169011	0.891274	0.706182	0.0148362	0.603226	0.212903	0.0935484	0.0516129	0.016129	0.0193548	0.00322581	0.0	0.0	0.0	0.0	0.0467213	0.0590164	0.743443	0.15082
0.990651	0.856415	0.0075309	0.980436	0.725531	0.0223539	0.988747	0.788195	0.0176439	0.52332	0.266403	0.0774704	0.0284585	0.0426877	0.0142292	0.0118577	0.0150198	0.00869565	0.0118577	1.0	0.111455	0.074613	0.65356	0.160372
0.992729	0.840737	0.0104477	0.981821	0.708563	0.027347	0.997922	0.723193	0.0296941	0.492295	0.201946	0.129765	0.0413625	0.0373074	0.0300081	0.0308191	0.0129765	0.0170316	0.00648824	1.0	0.101575	0.0811979	0.582896	0.234332
0.949446	0.804559	0.00690993	0.858206	0.688625	0.00853475	0.930055	0.644823	0.0138041	0.698912	0.170496	0.0411125	0.0314389	0.0120919	0.019347	0.0157195	0.00604595	0.00241838	0.00241838	0.8	0.0392542	0.0387635	0.826791	0.0951914
0.991517	0.835654	0.00482661	0.982168	0.727875	0.00750964	0.99723	0.662521	0.0137068	0.456212	0.283775	0.0868975	0.0434487	0.0495587	0.0278344	0.023761	0.0176511	0.00814664	0.00271555	0.8	0.0727317	0.0771102	0.603016	0.247142
0.990132	0.766655	0.0263068	0.940789	0.636972	0.044467	0.973511	0.621406	0.0430793	0.444444	0.20614	0.125731	0.0862573	0.0540936	0.0380117	0.0277778	0.00584795	0.00292398	0.00877193	0.0	0.0762898	0.0691548	0.591658	0.262898
0.983553	0.898817	0.00710933	0.961046	0.853538	0.0123651	0.94304	0.830906	0.0199385	0.532537	0.302789	0.0478088	0.061089	0.0424967	0.00265604	0.0	0.00265604	0.0	0.00796813	1.0	0.0339257	0.0683899	0.73398	0.163705
0.941309	0.82523	0.0149396	0.88937	0.735384	0.0267759	0.856994	0.700076	0.035887	0.600386	0.222008	0.0637066	0.0501931	0.0212355	0.00965251	0.0173745	0.00772201	0.003861	0.003861	0.1	0.053202	0.044335	0.585222	0.317241
1.0	0.862654	0.00513718	0.992729	0.767	0.0122864	0.993421	0.747584	0.0127265	0.541393	0.254271	0.0709593	0.0519054	0.0282523	0.0183968	0.00985545	0.0124836	0.00591327	0.0065703	1.0	0.0803213	0.0800703	0.685492	0.154116
0.96849	0.805697	0.0144364	0.93473	0.726179	0.021769	0.906683	0.706667	0.0200492	0.676656	0.205047	0.0536278	0.0347003	0.0126183	0.00788644	0.00946372	0.0	0.0	0.0	0.0	0.0304212	0.0429017	0.793292	0.133385
0.979571	0.853738	0.00958437	0.957929	0.750847	0.0186088	0.967971	0.737907	0.023859	0.630225	0.180868	0.0610932	0.0434084	0.0249196	0.0152733	0.0176849	0.00562701	0.0104502	0.0104502	1.0	0.0590743	0.0423264	0.773447	0.125152
0.986496	0.886835	0.00497095	0.973857	0.794496	0.0144271	0.934037	0.824319	0.0116465	0.494289	0.317757	0.0778816	0.0280374	0.026999	0.01973	0.00415369	0.01973	0.00311526	0.00830737	1.0	0.0398305	0.0673729	0.647034	0.245763
0.998615	0.877569	0.00474912	0.996018	0.775583	0.0116006	0.990997	0.784304	0.0115183	0.499007	0.25546	0.103243	0.0430179	0.0297816	0.0172071	0.0198544	0.0145599	0.0125745	0.00529451	1.0	0.0769835	0.115475	0.589421	0.21812
0.971953	0.843145	0.0120653	0.963296	0.75358	0.0270936	0.915166	0.760554	0.0210253	0.62474	0.195426	0.0800416	0.043659	0.0384615	0.002079	0.00727651	0.004158	0.0	0.004158	1.0	0.0370224	0.0350532	0.805435	0.122489
0.982168	0.842956	0.0116146	0.978878	0.702575	0.0334512	0.982341	0.738785	0.0244438	0.694169	0.199132	0.0502481	0.0235732	0.00744417	0.0124069	0.00434243	0.00682382	0.0	0.00186104	1.0	0.0274987	0.0375463	0.872025	0.0629297
0.96018	0.756418	0.0152835	0.96347	0.644352	0.0215869	0.958276	0.527859	0.035982	0.676964	0.16857	0.0745467	0.0416387	0.0208193	0.00402955	0.00940228	0.00134318	0.0	0.00268637	0.7	0.0837947	0.043533	0.762708	0.109965
0.97732	0.87725	0.00875167	0.90374	0.801559	0.0187135	0.84678	0.791669	0.0242477	0.548831	0.270977	0.0508941	0.0839065	0.0151307	0.0165062	0.0	0.00550206	0.00825309	0.0	0.8	0.0555556	0.0759494	0.527426	0.341069
0.987361	0.815125	0.0148876	0.967278	0.663316	0.0281111	0.960873	0.664634	0.0204251	0.583696	0.251087	0.0923913	0.0413043	0.0163043	0.00652174	0.00652174	0.00217391	0.0	0.0	0.0	0.0406307	0.0818678	0.646452	0.231049
0.956025	0.829412	0.0108194	0.902355	0.708407	0.0133723	0.934037	0.665065	0.0367837	0.626263	0.219697	0.0871212	0.0252525	0.0214646	0.00252525	0.0126263	0.00505051	0.0	0.0	0.4	0.0544496	0.0562061	0.68911	0.200234
0.983033	0.83973	0.0136502	0.941309	0.796559	0.0273206	0.884003	0.712424	0.0368756	0.552906	0.223547	0.0909091	0.04769	0.0193741	0.0163934	0.0163934	0.0178838	0.00596125	0.00894188	1.0	0.0290503	0.0938547	0.713408	0.163687
0.982341	0.867714	0.00763639	0.959488	0.840894	0.0107195	0.957756	0.732477	0.0252947	0.57221	0.230853	0.0754923	0.0262582	0.0317287	0.00765864	0.0131291	0.0109409	0.0229759	0.00875274	1.0	0.0682364	0.0725613	0.622297	0.236905
0.991517	0.844814	0.0116173	0.980436	0.76648	0.0221402	0.986669	0.811775	0.0178544	0.467049	0.297994	0.116523	0.0429799	0.0143266	0.0248329	0.00668577	0.0095511	0.0105062	0.0095511	1.0	0.0763857	0.0782487	0.583605	0.261761
0.992382	0.861505	0.0107816	0.985111	0.769902	0.0220117	0.998442	0.751611	0.028815	0.542232	0.267722	0.066365	0.0490196	0.0294118	0.0196078	0.0120664	0.00754148	0.00452489	0.0015083	1.0	0.0891521	0.0785536	0.655237	0.177057
0.962604	0.849731	0.011818	0.893006	0.748766	0.0130487	0.944425	0.716484	0.0174161	0.568543	0.258297	0.106782	0.036075	0.015873	0.00865801	0.002886	0.0	0.0	0.002886	0.3	0.0460432	0.0913669	0.648921	0.213669
0.982687	0.855984	0.00815099	0.979917	0.71577	0.0131112	0.975416	0.763448	0.0109196	0.555556	0.243728	0.107527	0.0510753	0.0107527	0.0170251	0.00716846	0.0	0.0	0.00716846	0.9	0.0616861	0.036669	0.770391	0.131254
0.99394	0.772221	0.00732291	1.0	0.641288	0.0159223	0.970222	0.598423	0.0183473	0.580952	0.234014	0.0585034	0.0346939	0.0353741	0.0210884	0.0136054	0.0122449	0.00408163	0.00544218	0.9	0.0756046	0.0645691	0.729044	0.130782
0.971953	0.806564	0.00979115	0.940616	0.670566	0.0138221	0.973857	0.680369	0.0125671	0.52381	0.320162	0.08308	0.0263425	0.0314083	0.00506586	0.00607903	0.00202634	0.00202634	0.0	0.2	0.0526992	0.0702656	0.703513	0.173522
0.980956	0.86612	0.00710085	0.963296	0.784968	0.0263275	0.967105	0.795634	0.0120115	0.509717	0.29947	0.085689	0.0379859	0.0114841	0.0256184	0.00706714	0.00530035	0.00530035	0.0123675	1.0	0.0750605	0.0560936	0.623083	0.245763
0.981302	0.864915	0.00794115	0.986669	0.752932	0.02659	0.970568	0.761949	0.0162885	0.574468	0.250591	0.0772262	0.0417652	0.0197006	0.0126084	0.0110323	0.00315209	0.00472813	0.00472813	1.0	0.0519956	0.0516294	0.731966	0.164409
0.993248	0.823252	0.0102186	0.973338	0.641627	0.0231134	0.971607	0.66978	0.0156113	0.434783	0.362319	0.0891304	0.0485507	0.0362319	0.0166667	0.0123188	0.0	0.0	0.0	0.3	0.0795907	0.090108	0.521603	0.308698
0.988747	0.8412	0.0049501	0.983899	0.717991	0.0098974	0.962084	0.723806	0.00992254	0.581897	0.244612	0.0592672	0.0474138	0.0269397	0.0161638	0.00862069	0.00431034	0.00646552	0.00431034	0.9	0.0358531	0.0539957	0.723974	0.186177
0.981994	0.766396	0.0160376	0.970914	0.634439	0.0364585	0.982687	0.597894	0.0331965	0.665534	0.18015	0.0421482	0.0373895	0.0176751	0.0224337	0.0122366	0.0135962	0.00611829	0.00271924	1.0	0.0616899	0.0724916	0.742679	0.12314
1.0	0.874231	0.00690996	0.984591	0.763562	0.0160829	0.982514	0.750298	0.0176736	0.544292	0.251142	0.111416	0.0347032	0.0429224	0.00273973	0.00365297	0.00730594	0.0	0.00182648	1.0	0.0605292	0.0630663	0.704241	0.172164
0.992729	0.860487	0.0064441	0.939578	0.797764	0.0178313	0.950485	0.789929	0.0151149	0.439581	0.30352	0.119886	0.0399619	0.0323501	0.0209324	0.0076118	0.00570885	0.0133206	0.0171265	1.0	0.0846154	0.0884615	0.589744	0.237179
0.98009	0.796616	0.0185484	0.973857	0.633564	0.0299038	0.978012	0.641618	0.0312245	0.558727	0.241493	0.120746	0.0329308	0.0197585	0.00878156	0.00548847	0.00329308	0.00878156	0.0	0.3	0.046309	0.0706098	0.690509	0.192572
0.986323	0.864466	0.00812545	0.986842	0.745158	0.0203006	0.989612	0.780461	0.0136895	0.545785	0.269622	0.0872093	0.0276163	0.0261628	0.0152616	0.00872093	0.0116279	0.00145349	0.0065407	1.0	0.0668568	0.0722433	0.692015	0.168885
0.941136	0.829616	0.0172317	0.907548	0.672036	0.0203731	0.904605	0.692461	0.0283256	0.647934	0.173554	0.0727273	0.0479339	0.0297521	0.0181818	0.00991736	0.0	0.0	0.0	0.1	0.0736842	0.0817814	0.692308	0.152227
0.976281	0.79252	0.0061166	0.935076	0.688221	0.0155901	0.956544	0.658904	0.017464	0.65411	0.188356	0.0342466	0.0627854	0.0205479	0.0194064	0.00570776	0.00913242	0.00570776	0.0	0.6	0.0291872	0.0309834	0.798833	0.140997
0.979051	0.861559	0.00728395	0.987188	0.738751	0.017655	0.967798	0.706363	0.0196539	0.623179	0.231126	0.0536424	0.0483444	0.0178808	0.0145695	0.00397351	0.00331126	0.0013245	0.00264901	0.9	0.0549699	0.063755	0.749247	0.132028
0.998615	0.84895	0.0131375	0.990997	0.721002	0.0388348	0.992729	0.749322	0.0226514	0.478827	0.271987	0.117264	0.0423453	0.0350163	0.0228013	0.0130293	0.0130293	0.00570033	0.0	1.0	0.0899758	0.0748792	0.640097	0.195048
0.995152	0.870805	0.00639212	0.992209	0.778712	0.0177824	0.982341	0.747084	0.0235137	0.494631	0.25302	0.118121	0.0510067	0.0308725	0.0208054	0.00805369	0.0107383	0.00738255	0.00536913	1.0	0.0981625	0.0715667	0.589458	0.240812
1.0	0.84223	0.00473813	0.973338	0.724012	0.0109164	0.989612	0.727476	0.00949042	0.433087	0.238145	0.132771	0.0579557	0.0558483	0.0537408	0.0136986	0.0105374	0.0	0.00421496	0.6	0.0965909	0.111151	0.513139	0.279119
0.910145	0.852845	0.00852174	0.796053	0.717122	0.0132593	0.784799	0.774836	0.0152906	0.557457	0.298289	0.0855746	0.0342298	0.0146699	0.00488998	0.0	0.00488998	0.0	0.0	0.2	0.0402685	0.0778523	0.673826	0.208054
0.96849	0.854725	0.0104733	0.886253	0.810643	0.0163666	0.900796	0.742163	0.0173144	0.592949	0.197115	0.0657051	0.0496795	0.0240385	0.025641	0.00801282	0.00801282	0.00961538	0.0192308	1.0	0.0639333	0.0646282	0.586518	0.28492
0.956544	0.827391	0.0153915	0.902181	0.695415	0.0276138	0.926247	0.684016	0.0208779	0.582873	0.279006	0.0718232	0.0248619	0.0165746	0.0151934	0.00414365	0.00276243	0.00276243	0.0	0.2	0.044843	0.0257848	0.780269	0.149103
0.985284	0.87172	0.00926583	0.952909	0.840549	0.0182496	0.97126	0.765033	0.0220006	0.579498	0.281381	0.0366109	0.040795	0.0219665	0.0177824	0.0115063	0.0	0.00627615	0.0041841	1.0	0.0464079	0.0539938	0.726015	0.173583
0.970395	0.83238	0.0138112	0.961219	0.709276	0.0158387	0.897161	0.679633	0.0209084	0.601671	0.232591	0.0835655	0.045961	0.0111421	0.0167131	0.0	0.00557103	0.00278552	0.0	0.2	0.0576389	0.0743056	0.656944	0.211111
0.956198	0.853715	0.0123975	0.958795	0.738184	0.026327	0.972645	0.746844	0.0219364	0.609639	0.181928	0.0927711	0.0445783	0.0361446	0.0204819	0.00481928	0.00240964	0.00240964	0.00481928	0.7	0.0539665	0.0717755	0.690772	0.183486
0.947542	0.837672	0.0063489	0.955506	0.684515	0.0108311	0.953428	0.674631	0.0132289	0.657447	0.204255	0.0553191	0.043617	0.0276596	0.00319149	0.00638298	0.0	0.00212766	0.0	0.6	0.0482997	0.0389354	0.79793	0.114835
0.991343	0.849965	0.00765488	0.997576	0.767472	0.0161405	0.953601	0.773498	0.0148609	0.629864	0.21991	0.0669683	0.0325792	0.0226244	0.0162896	0.000904977	0.00361991	0.00542986	0.00180995	1.0	0.0461409	0.0427852	0.770134	0.14094
0.983899	0.837322	0.00780511	0.933691	0.741766	0.0142006	0.961565	0.730637	0.0063474	0.550725	0.26614	0.088274	0.0395257	0.0171278	0.027668	0.0	0.00263505	0.00527009	0.00263505	0.6	0.0475871	0.0824397	0.669571	0.200402
0.987015	0.816829	0.0158457	0.959661	0.667729	0.0318417	0.976627	0.671238	0.0383866	0.5836	0.234292	0.0915868	0.0319489	0.0117146	0.0181044	0.0149095	0.0138445	0.0	0.0	0.0	0.0793651	0.0634921	0.628352	0.22879
0.973684	0.831893	0.00863717	0.978359	0.673624	0.0199516	0.932479	0.727486	0.0207946	0.552632	0.271531	0.0729665	0.0538278	0.0167464	0.0155502	0.00717703	0.00717703	0.00239234	0.0	0.1	0.097195	0.0828441	0.596217	0.223744
0.981475	0.797446	0.0158454	0.923996	0.627799	0.0259714	0.987708	0.640211	0.0250728	0.58392	0.18995	0.0824121	0.0502513	0.039196	0.0251256	0.00904523	0.0100503	0.0080402	0.00201005	0.1	0.0681663	0.0746421	0.613156	0.244035
0.890582	0.814694	0.0106645	0.804709	0.735935	0.0186729	0.709661	0.74633	0.0170089	0.609375	0.241071	0.0959821	0.0290179	0.00892857	0.00446429	0.0111607	0.0	0.0	0.0	0.0	0.0303413	0.0644753	0.74842	0.156764
0.989266	0.859205	0.00572266	0.987535	0.767844	0.00862809	0.971087	0.753043	0.0153181	0.53012	0.240964	0.104418	0.0674699	0.0232932	0.0064257	0.0120482	0.00562249	0.00321285	0.0064257	1.0	0.0424223	0.064443	0.71114	0.181995
0.984765	0.810729	0.0102721	0.936461	0.632208	0.0163311	0.981994	0.68049	0.020314	0.419872	0.344017	0.144231	0.0395299	0.0106838	0.0213675	0.00961538	0.0106838	0.0	0.0	0.2	0.0738462	0.114725	0.514286	0.297143
0.970222	0.769069	0.0148375	0.976281	0.597718	0.0333231	0.966066	0.634913	0.0287567	0.587021	0.187807	0.120944	0.0412979	0.0255654	0.0147493	0.013766	0.00688299	0.0	0.00196657	0.4	0.063022	0.0573273	0.670843	0.208808
0.981994	0.849484	0.00764775	0.977839	0.707644	0.0239497	0.978186	0.730712	0.0168193	0.597015	0.240163	0.0719132	0.0298507	0.0352782	0.00814111	0.0149254	0.0027137	0.0	0.0	0.3	0.0525031	0.045177	0.691087	0.211233
0.983899	0.797285	0.00884901	0.967625	0.621739	0.0109596	0.929017	0.64083	0.0132254	0.676892	0.212679	0.0695297	0.0204499	0.00920245	0.00715746	0.0	0.00204499	0.00204499	0.0	0.0	0.0553291	0.042516	0.751893	0.150262
0.963989	0.759294	0.0257708	0.946503	0.656557	0.0372883	0.934037	0.631972	0.0500666	0.612275	0.212575	0.0868263	0.010479	0.0299401	0.0179641	0.00748503	0.0164671	0.00598802	0.0	0.0	0.0513176	0.0859917	0.678225	0.184466
0.984245	0.85988	0.00981189	0.964508	0.762496	0.019103	0.919494	0.804998	0.0162703	0.584984	0.245047	0.0615224	0.0396246	0.0239833	0.0135558	0.0135558	0.00729927	0.00417101	0.00625652	1.0	0.0390038	0.0554511	0.726034	0.179511
0.982168	0.871284	0.00754755	0.975935	0.743437	0.0177274	0.984418	0.737766	0.0224448	0.522398	0.236389	0.10889	0.061337	0.0254997	0.00827016	0.0130944	0.0103377	0.00964852	0.00413508	1.0	0.0945097	0.0740235	0.697624	0.133843
0.992902	0.829604	0.0138379	0.922265	0.787409	0.0222007	0.935076	0.737192	0.0231033	0.527202	0.255181	0.0816062	0.0297927	0.0440415	0.0284974	0.00518135	0.0103627	0.0103627	0.00777202	1.0	0.0506406	0.0878585	0.602807	0.258694
0.95464	0.870549	0.00741263	0.839855	0.780611	0.0186965	0.922091	0.735645	0.0238171	0.66858	0.176471	0.0645624	0.0588235	0.0200861	0.00860832	0.0	0.0	0.0	0.00286944	0.6	0.038808	0.0679141	0.711019	0.182259
0.987015	0.758989	0.0208097	0.960873	0.60179	0.0253042	0.949273	0.58773	0.0324298	0.612676	0.224346	0.055332	0.0352113	0.0311871	0.0181087	0.0160966	0.00503018	0.0	0.00201207	0.1	0.0823529	0.064488	0.661002	0.192157
0.986323	0.883424	0.0065069	0.936288	0.770173	0.0167962	0.953255	0.805769	0.0150328	0.538789	0.265675	0.0648247	0.0499469	0.0255048	0.00743889	0.0138151	0.010627	0.0116897	0.0116897	1.0	0.0504648	0.065073	0.69367	0.190792
0.948753	0.819842	0.0130557	0.847126	0.68931	0.0145687	0.870845	0.73336	0.0153541	0.467692	0.243077	0.150769	0.109231	0.00153846	0.00923077	0.00307692	0.00923077	0.0	0.00615385	0.4	0.0504261	0.0710227	0.605114	0.273438
0.989958	0.867536	0.00624964	0.978186	0.769843	0.0120557	0.966586	0.739194	0.0137828	0.629855	0.199543	0.0875857	0.033511	0.0106626	0.019802	0.00304646	0.00456969	0.00228484	0.00913938	1.0	0.0439525	0.0529355	0.769329	0.133782
0.971953	0.852969	0.00589546	0.927978	0.709551	0.0108323	0.935076	0.707234	0.0114791	0.565421	0.235981	0.100467	0.0654206	0.0175234	0.00116822	0.00934579	0.0	0.0046729	0.0	0.5	0.0620653	0.0679508	0.623863	0.246121
0.986323	0.862265	0.00528405	0.964855	0.788139	0.0131427	0.942521	0.814	0.013827	0.435328	0.265444	0.143822	0.0743243	0.0318533	0.0222008	0.00579151	0.00289575	0.00772201	0.0106178	1.0	0.0669405	0.0899384	0.543737	0.299384
0.992555	0.859476	0.00908872	0.969529	0.785837	0.0159161	0.987361	0.795263	0.0161628	0.535677	0.274043	0.0703206	0.0475698	0.0186143	0.0206825	0.0041365	0.0124095	0.0041365	0.0124095	1.0	0.0680851	0.0765957	0.669031	0.186288
0.992902	0.853446	0.00520747	0.961565	0.768131	0.0110271	0.954294	0.763021	0.0161108	0.463542	0.313542	0.0916667	0.0229167	0.0364583	0.0114583	0.0260417	0.00833333	0.00625	0.0197917	1.0	0.057554	0.0809353	0.643885	0.217626
0.988573	0.807801	0.0135565	0.995845	0.67476	0.0268912	0.992729	0.664327	0.0331664	0.499596	0.28975	0.0605327	0.0669895	0.0290557	0.0161421	0.0177563	0.0153349	0.00161421	0.00322841	0.9	0.0647629	0.0596634	0.714941	0.160632
0.97126	0.764175	0.0164569	0.970395	0.623183	0.0244519	0.950139	0.583096	0.0247497	0.684003	0.185973	0.0575256	0.037037	0.0173365	0.00788022	0.00472813	0.00157604	0.00394011	0.0	0.3	0.0632565	0.085123	0.648965	0.202655
0.990132	0.827842	0.00813723	0.975069	0.67199	0.0108687	0.980263	0.672817	0.0150079	0.471098	0.350434	0.0975434	0.0361272	0.0274566	0.00578035	0.0050578	0.00361272	0.00289017	0.0	0.3	0.0859173	0.0988372	0.531977	0.283269
0.991343	0.816294	0.0052516	0.979917	0.673029	0.00783423	0.978012	0.675364	0.00693236	0.561746	0.250696	0.0789229	0.0297122	0.0250696	0.0139276	0.0287837	0.00278552	0.00464253	0.00371402	0.7	0.0790213	0.0677898	0.677497	0.175692
0.981821	0.842098	0.00897934	0.985284	0.681304	0.0119922	0.993594	0.726314	0.0164388	0.529741	0.281316	0.096571	0.0573828	0.0237929	0.0	0.00559832	0.00419874	0.00139958	0.0	0.7	0.0679278	0.0702207	0.658641	0.20321
0.977147	0.853454	0.00670251	0.9491	0.756626	0.0142172	0.952216	0.717659	0.0203939	0.60178	0.213571	0.0856507	0.0355951	0.0211346	0.0200222	0.00556174	0.00333704	0.00222469	0.0111235	1.0	0.04914	0.0397215	0.820229	0.0909091
0.947022	0.808755	0.0161581	0.884868	0.714764	0.0473512	0.958449	0.72417	0.0234915	0.515742	0.272864	0.0884558	0.0434783	0.0224888	0.029985	0.0149925	0.0089955	0.0029985	0.0	0.1	0.0849673	0.0842411	0.557008	0.273784
0.958622	0.79559	0.0182588	0.956371	0.707714	0.0334688	0.942521	0.660511	0.0310081	0.466321	0.309585	0.120466	0.0336788	0.0297927	0.0103627	0.0168394	0.00777202	0.0	0.00518135	0.4	0.0946715	0.0760476	0.619762	0.209519
0.98563	0.859061	0.00812624	0.954467	0.716309	0.0198611	0.957064	0.751825	0.0162647	0.359021	0.356301	0.155032	0.0534905	0.0244787	0.0271985	0.00906618	0.00453309	0.00725295	0.00362647	0.7	0.0945906	0.0585279	0.544192	0.30269
0.957237	0.780653	0.0218692	0.956717	0.657938	0.0404573	0.924688	0.67133	0.0269628	0.585714	0.217143	0.09	0.0314286	0.0485714	0.0214286	0.0	0.00571429	0.0	0.0	0.0	0.0663094	0.0723376	0.719357	0.141996
0.961219	0.79668	0.0155723	0.952216	0.640312	0.0187579	0.939751	0.610788	0.0226042	0.631313	0.197811	0.0951178	0.0488215	0.0193603	0.00252525	0.0016835	0.0	0.0	0.003367	0.4	0.0477696	0.0695469	0.748858	0.133825
0.988227	0.856303	0.00883448	0.99394	0.709877	0.0234552	0.97126	0.716169	0.0231423	0.495189	0.285714	0.103627	0.0399704	0.0370096	0.0185048	0.00814212	0.00518135	0.00666173	0.0	1.0	0.11464	0.0811435	0.621427	0.182789
0.992902	0.864537	0.00628101	0.980263	0.758575	0.0151909	0.972645	0.733484	0.0166631	0.589595	0.20737	0.0881503	0.041185	0.0122832	0.0202312	0.0108382	0.0115607	0.0101156	0.00867052	1.0	0.0606303	0.0494124	0.770833	0.119124
0.970395	0.879939	0.00735674	0.911011	0.739519	0.00853722	0.936288	0.833509	0.0154174	0.572981	0.268634	0.0543478	0.0357143	0.015528	0.0295031	0.0124224	0.00776398	0.0	0.00310559	0.9	0.0605653	0.0423957	0.652759	0.24428
0.950312	0.845122	0.0109953	0.802978	0.822338	0.0132546	0.889543	0.781794	0.0232579	0.497409	0.278066	0.107081	0.0379965	0.0103627	0.0241796	0.0189983	0.0	0.00863558	0.0172712	1.0	0.031122	0.04914	0.611794	0.307944
0.979224	0.871884	0.0068905	0.959141	0.852339	0.0103887	0.892832	0.783358	0.0169069	0.511111	0.271345	0.112281	0.0467836	0.00935673	0.00584795	0.00818713	0.0163743	0.00701754	0.0116959	1.0	0.0643537	0.0900951	0.612759	0.232792
0.973684	0.844924	0.00998103	0.962604	0.70463	0.0286985	0.962604	0.783795	0.0135405	0.479001	0.266742	0.0794552	0.0703746	0.0238365	0.0215664	0.0113507	0.0204313	0.00908059	0.0181612	1.0	0.0691691	0.081822	0.634753	0.214256
0.99723	0.771343	0.0228043	0.975069	0.633917	0.0277582	0.984591	0.637789	0.0302452	0.523861	0.262473	0.104121	0.0520607	0.027115	0.021692	0.0021692	0.0021692	0.0021692	0.0021692	0.0	0.0767717	0.0875984	0.607283	0.228346
0.98009	0.872204	0.00390254	0.962431	0.741335	0.0141327	0.961046	0.786695	0.0096843	0.654626	0.17533	0.0678414	0.0167401	0.0246696	0.0185022	0.0140969	0.0246696	0.00176211	0.00176211	0.9	0.0395863	0.0638374	0.734308	0.162268
0.991517	0.834647	0.00629363	0.973338	0.690864	0.0120988	0.968317	0.729212	0.00810844	0.436479	0.284029	0.102541	0.0408348	0.0272232	0.0353902	0.0208711	0.0208711	0.0208711	0.0108893	0.9	0.126433	0.0904029	0.541435	0.241729
0.993767	0.814469	0.00759934	0.94027	0.676436	0.0150794	0.936807	0.67514	0.0344293	0.542857	0.285714	0.0975369	0.0216749	0.0197044	0.017734	0.00788177	0.00295567	0.0	0.00394089	0.4	0.0772105	0.0834371	0.652553	0.1868
0.974896	0.827609	0.00895915	0.911184	0.737654	0.0178615	0.909799	0.758014	0.0193549	0.444073	0.320534	0.0984975	0.0717863	0.00500835	0.0133556	0.0350584	0.0	0.00500835	0.0066778	0.6	0.0571429	0.0589286	0.617262	0.266667
0.997749	0.854065	0.00740055	0.967105	0.759151	0.0139186	0.947542	0.76619	0.0173577	0.535062	0.2805	0.120077	0.0268972	0.012488	0.0153698	0.00192123	0.0	0.00192123	0.00576369	1.0	0.0332326	0.0728852	0.711103	0.182779
0.965201	0.830358	0.0144062	0.947195	0.65626	0.0272627	0.934384	0.716322	0.0236746	0.507784	0.313772	0.091018	0.0479042	0.0191617	0.00958084	0.00359281	0.00479042	0.0	0.00239521	0.7	0.0242634	0.0411612	0.742634	0.191941
0.98563	0.837437	0.00710984	0.958968	0.685719	0.0113032	0.983726	0.681182	0.0151692	0.613422	0.176749	0.106805	0.0661626	0.0311909	0.0	0.00567108	0.0	0.0	0.0	0.5	0.0668535	0.0736589	0.699359	0.160128
0.984765	0.741744	0.0164346	0.96295	0.639624	0.01652	0.973165	0.518976	0.0504231	0.573024	0.218213	0.0747423	0.0335052	0.0266323	0.040378	0.0189003	0.0103093	0.00257732	0.00171821	0.6	0.0447721	0.0351206	0.758177	0.16193
0.996018	0.822935	0.0103175	0.979571	0.665328	0.0173073	0.987881	0.660848	0.0221993	0.553488	0.212403	0.110078	0.0527132	0.0372093	0.0162791	0.0131783	0.00310078	0.00155039	0.0	0.6	0.0675715	0.0779671	0.623159	0.231302
0.992729	0.870072	0.0059458	0.972819	0.820443	0.0107105	0.983726	0.773586	0.0164551	0.499544	0.230629	0.135825	0.0729262	0.0291705	0.00546946	0.00911577	0.00729262	0.000911577	0.00911577	1.0	0.0830658	0.0918941	0.630016	0.195024
0.984418	0.866552	0.0082095	0.9259	0.795397	0.0138132	0.932133	0.744725	0.0216128	0.633262	0.223881	0.0682303	0.0234542	0.0234542	0.00852878	0.00533049	0.00319829	0.00426439	0.00639659	1.0	0.0442298	0.0569395	0.747331	0.1515
0.953947	0.820816	0.0110132	0.824792	0.748368	0.0136559	0.876558	0.709531	0.0124786	0.586907	0.268623	0.0925508	0.013544	0.0112867	0.00677201	0.0112867	0.0	0.00451467	0.00451467	0.3	0.0469314	0.022864	0.651023	0.279182
0.995499	0.790873	0.0151029	0.955506	0.588777	0.0280585	0.975762	0.676098	0.0227546	0.559662	0.231257	0.0686378	0.062302	0.0580781	0.0063358	0.0031679	0.0031679	0.00739176	0.0	0.5	0.0567523	0.074565	0.696355	0.172328
0.97455	0.81762	0.00781744	0.9491	0.695421	0.0161503	0.938712	0.652436	0.0132152	0.679659	0.169306	0.0730816	0.0292326	0.0292326	0.00487211	0.00487211	0.00730816	0.0	0.00243605	0.6	0.0398252	0.0262263	0.780476	0.153473
0.94858	0.84478	0.0121153	0.885734	0.816604	0.0149872	0.899931	0.67053	0.0168597	0.614	0.2	0.14	0.022	0.004	0.016	0.004	0.0	0.0	0.0	0.0	0.0535506	0.0675204	0.682189	0.19674
0.99169	0.841568	0.00711967	0.914474	0.790056	0.0120679	0.979224	0.79034	0.0113619	0.505917	0.279093	0.0808679	0.0473373	0.0128205	0.0374753	0.00986193	0.00887574	0.00788955	0.00986193	1.0	0.0756637	0.0676991	0.659292	0.197345
0.975242	0.779573	0.0191746	0.975416	0.662079	0.034298	0.967798	0.589674	0.0229051	0.65704	0.168773	0.0875451	0.034296	0.0351986	0.0117329	0.00361011	0.00180505	0.0	0.0	0.0	0.0666667	0.0630081	0.702439	0.167886
0.992382	0.772712	0.0208467	0.973165	0.575255	0.0401061	0.98615	0.587324	0.0340623	0.555833	0.234167	0.115	0.0508333	0.03	0.0025	0.00333333	0.00333333	0.00166667	0.00333333	0.0	0.0740038	0.100569	0.658824	0.166603
0.992902	0.824357	0.00726843	0.962258	0.632021	0.0154093	0.990997	0.703727	0.0119538	0.562086	0.201159	0.109272	0.0745033	0.0339404	0.0107616	0.00331126	0.00165563	0.00165563	0.00165563	0.5	0.0594562	0.035853	0.749328	0.155363
0.976108	0.826715	0.0119123	0.97455	0.67693	0.0132706	0.975935	0.656425	0.0216895	0.603088	0.227066	0.0990009	0.0454133	0.0181653	0.00181653	0.0	0.00181653	0.00363306	0.0	0.5	0.0709804	0.0596078	0.62902	0.240392
0.992036	0.816493	0.020929	0.961219	0.692529	0.0342364	0.98892	0.667815	0.0246587	0.466146	0.285156	0.106771	0.0651042	0.0351562	0.0208333	0.00520833	0.0078125	0.0078125	0.0	0.0	0.0705045	0.0795602	0.568564	0.281371
0.970222	0.825169	0.0116327	0.914301	0.703903	0.0142433	0.920014	0.674983	0.0193148	0.416337	0.300395	0.168643	0.0434783	0.0474308	0.00790514	0.00263505	0.00263505	0.00790514	0.00263505	0.3	0.0815451	0.0925812	0.570815	0.255058
0.994979	0.858841	0.00858824	0.994806	0.744014	0.0266743	0.980263	0.790109	0.0147646	0.499238	0.264482	0.0884146	0.0487805	0.0259146	0.0213415	0.0175305	0.0167683	0.00685976	0.0106707	1.0	0.0798931	0.0852391	0.609148	0.22572
0.970568	0.81455	0.0191478	0.967278	0.638866	0.0228081	0.96624	0.619073	0.0265812	0.582353	0.201681	0.123529	0.0554622	0.0176471	0.0142857	0.00168067	0.00168067	0.00168067	0.0	0.3	0.0654739	0.0715645	0.712219	0.150742
0.974377	0.811427	0.0100981	0.896122	0.720018	0.0205432	0.946503	0.659845	0.0148583	0.502571	0.271208	0.134961	0.0501285	0.0154242	0.0102828	0.0102828	0.0	0.00257069	0.00257069	0.0	0.0557123	0.107898	0.605078	0.231312
1.0	0.806816	0.0162807	0.971607	0.644127	0.0246227	0.975416	0.662579	0.0255146	0.432759	0.314655	0.0931034	0.0974138	0.0396552	0.012069	0.00517241	0.00172414	0.00172414	0.00172414	0.0	0.106299	0.106737	0.508311	0.278653
0.998269	0.870301	0.00574613	0.931787	0.797433	0.0129174	0.950312	0.774612	0.0122473	0.490175	0.253275	0.105895	0.0633188	0.0174672	0.0196507	0.0120087	0.00436681	0.0131004	0.0207424	1.0	0.100548	0.0991773	0.568099	0.232176
0.981302	0.791551	0.0249655	0.906337	0.621073	0.0490787	0.951697	0.68456	0.0387597	0.52381	0.296703	0.0695971	0.029304	0.026862	0.014652	0.015873	0.004884	0.013431	0.004884	0.4	0.0845854	0.106845	0.521981	0.286589
0.936634	0.860122	0.00728198	0.904086	0.767157	0.0199157	0.887639	0.768845	0.0143748	0.567127	0.238394	0.0853199	0.0276035	0.0414053	0.0188206	0.0	0.00376412	0.00752823	0.0100376	1.0	0.0459831	0.0539112	0.737844	0.162262
0.975242	0.814736	0.00927199	0.957929	0.647874	0.017193	0.918802	0.702784	0.0169042	0.520458	0.234043	0.134206	0.0515548	0.0171849	0.0253682	0.012275	0.00327332	0.00163666	0.0	0.1	0.108919	0.0864246	0.538674	0.265983
0.980956	0.857563	0.00486224	0.96849	0.770481	0.0115615	0.973511	0.7776	0.00909501	0.480925	0.262428	0.110983	0.0369942	0.0427746	0.0150289	0.0127168	0.0104046	0.00693642	0.0208092	1.0	0.0947467	0.0769231	0.597092	0.231238
0.987361	0.876645	0.00646286	0.97455	0.796698	0.013419	0.984418	0.784639	0.0151724	0.454545	0.325284	0.0816761	0.0639205	0.0205966	0.015625	0.0127841	0.00994318	0.00568182	0.00994318	1.0	0.0640024	0.106971	0.640024	0.189002
0.975762	0.841273	0.0112939	0.909799	0.750235	0.0212912	0.907895	0.756273	0.0245408	0.589525	0.236297	0.0609013	0.0328867	0.0304507	0.0109622	0.0243605	0.00487211	0.00243605	0.00730816	1.0	0.0401691	0.0554968	0.737844	0.16649
0.978012	0.7866	0.0133809	0.968317	0.591106	0.0337792	0.973857	0.63754	0.0294589	0.621165	0.183469	0.082655	0.0350657	0.0306825	0.0294302	0.0131497	0.00438322	0.0	0.0	0.8	0.0683431	0.060434	0.760292	0.110931
0.979224	0.847878	0.00713396	0.936115	0.695428	0.00795447	0.9259	0.692582	0.0153247	0.549451	0.242979	0.105006	0.0695971	0.013431	0.00732601	0.004884	0.0	0.004884	0.002442	0.4	0.0623583	0.0804989	0.678571	0.178571
0.971953	0.868739	0.00709623	0.922438	0.819925	0.013537	0.935249	0.82648	0.0159569	0.410714	0.288265	0.167092	0.0471939	0.0216837	0.0153061	0.0216837	0.00510204	0.00765306	0.0153061	1.0	0.0752566	0.063854	0.531927	0.328962
0.972819	0.870247	0.00739282	0.975935	0.770447	0.0202175	0.950658	0.775921	0.0148208	0.640369	0.226434	0.0584016	0.0276639	0.0163934	0.00922131	0.0112705	0.00819672	0.0	0.00204918	1.0	0.0459973	0.0402477	0.827068	0.0866873
0.970222	0.817608	0.0106679	0.965547	0.692371	0.0182493	0.948061	0.68599	0.0148116	0.486182	0.369498	0.04913	0.0522006	0.0184237	0.0143296	0.00409417	0.0	0.00204708	0.00409417	0.2	0.0742942	0.0802377	0.690936	0.154532
0.967278	0.807537	0.0117399	0.949792	0.622367	0.0204434	0.898719	0.685132	0.0160434	0.560307	0.255482	0.111842	0.0383772	0.0230263	0.00219298	0.00438596	0.00219298	0.0	0.00219298	0.2	0.0448505	0.0855482	0.744601	0.125
0.979224	0.88347	0.00556424	0.967798	0.795583	0.0099774	0.98338	0.778575	0.0148344	0.566638	0.254514	0.0576096	0.0541702	0.027515	0.0180567	0.00515907	0.00601892	0.00343938	0.00687876	1.0	0.0475009	0.0613258	0.766749	0.124424
1.0	0.870847	0.00616599	0.97732	0.767164	0.0169621	0.957583	0.824689	0.00886143	0.452257	0.304688	0.108507	0.0373264	0.0347222	0.0208333	0.0164931	0.0078125	0.00868056	0.00868056	1.0	0.0745455	0.0941818	0.512727	0.318545
0.995152	0.856749	0.00862621	0.987361	0.771274	0.0146122	0.997057	0.751042	0.0145352	0.500306	0.273729	0.111451	0.0545009	0.0159216	0.00918555	0.00918555	0.0104103	0.0061237	0.00918555	1.0	0.0547809	0.103088	0.636703	0.205428
0.978359	0.823264	0.00709455	0.976801	0.647401	0.00828256	0.972645	0.658209	0.0129085	0.53304	0.311307	0.0903084	0.0301028	0.0249633	0.00587372	0.00146843	0.00146843	0.0	0.00146843	0.4	0.080292	0.0910822	0.706125	0.122501
0.997922	0.855753	0.0065008	0.982168	0.727267	0.0207204	0.990305	0.718649	0.0227037	0.642353	0.173333	0.0776471	0.0298039	0.0227451	0.0164706	0.014902	0.012549	0.0101961	0.0	1.0	0.0412404	0.0549872	0.690217	0.213555
0.976454	0.856642	0.00740691	0.982514	0.794227	0.0139458	0.946849	0.784163	0.013736	0.575175	0.266608	0.0611888	0.0332168	0.0166084	0.0148601	0.020979	0.00437063	0.0034965	0.0034965	1.0	0.053756	0.0627154	0.728463	0.155065
0.992036	0.876112	0.00629737	0.978705	0.770908	0.0181219	0.982341	0.791767	0.0170866	0.457865	0.247893	0.124298	0.0435393	0.0463483	0.0224719	0.0231742	0.0126404	0.0133427	0.00842697	1.0	0.0963824	0.0757106	0.631783	0.196124
0.998096	0.853356	0.0095416	0.994979	0.735492	0.0260266	0.997057	0.712061	0.0213048	0.592254	0.18662	0.0852113	0.0471831	0.0352113	0.0204225	0.0119718	0.0126761	0.00704225	0.00140845	1.0	0.0834321	0.071818	0.701588	0.143162
0.979571	0.822402	0.0152042	0.890062	0.722314	0.0270186	0.972126	0.750814	0.0277716	0.628141	0.20603	0.048995	0.0301508	0.0251256	0.0163317	0.00879397	0.0100503	0.0188442	0.00753769	1.0	0.0465233	0.06003	0.706353	0.187094
0.964855	0.768402	0.0212097	0.937673	0.53431	0.050052	0.929882	0.636584	0.0322747	0.590009	0.201697	0.0772856	0.0367578	0.0377003	0.0245052	0.0169651	0.00942507	0.00377003	0.00188501	0.1	0.0695584	0.123486	0.618601	0.188355
0.988747	0.841239	0.00851739	0.960353	0.732213	0.0295961	0.982687	0.771868	0.0177283	0.419289	0.257868	0.143147	0.0639594	0.0192893	0.0192893	0.0314721	0.0172589	0.0121827	0.0162437	1.0	0.0417323	0.0854331	0.596063	0.276772
0.966586	0.829607	0.00924937	0.864439	0.68631	0.0145196	0.929536	0.678892	0.0089954	0.608931	0.224628	0.0811908	0.0270636	0.0351827	0.00405954	0.00405954	0.0121786	0.0	0.00270636	0.5	0.0258384	0.0324354	0.816932	0.124794
0.99723	0.828712	0.0105046	0.997403	0.630823	0.0327173	0.982341	0.728706	0.0211034	0.574286	0.208	0.0805714	0.0531429	0.0131429	0.0194286	0.0222857	0.0125714	0.0131429	0.00342857	1.0	0.0918406	0.0918406	0.669639	0.146679
0.96849	0.814563	0.0114819	0.93144	0.662755	0.0163128	0.956371	0.63947	0.0142247	0.566705	0.285063	0.0718358	0.04561	0.0193843	0.004561	0.0022805	0.0	0.004561	0.0	0.0	0.0614137	0.0648899	0.71321	0.160487
0.971607	0.79568	0.0227939	0.980436	0.621259	0.0351324	0.910319	0.703028	0.0308188	0.530639	0.286832	0.0782269	0.0391134	0.0273794	0.0273794	0.00521512	0.00260756	0.00260756	0.0	0.0	0.0642623	0.0380328	0.608525	0.28918
0.983899	0.84208	0.00809763	0.965893	0.709381	0.0163153	0.940097	0.702871	0.017641	0.608523	0.206145	0.10109	0.0455897	0.0148662	0.0168484	0.00297324	0.00396432	0.0	0.0	0.5	0.0934535	0.0887097	0.619545	0.198292
0.96295	0.825222	0.0137217	0.973684	0.668126	0.0385933	0.921572	0.69823	0.0332118	0.60865	0.234177	0.0759494	0.0221519	0.021097	0.0253165	0.0	0.00843882	0.00421941	0.0	0.1	0.0574074	0.0782407	0.626852	0.2375
0.993594	0.864893	0.00977483	0.977839	0.746548	0.0257057	0.984765	0.773794	0.0170851	0.501387	0.257975	0.129681	0.0367545	0.0159501	0.0256588	0.0131761	0.0	0.00554785	0.0138696	1.0	0.0835794	0.0850561	0.613113	0.218252
1.0	0.851426	0.0116285	0.985284	0.72621	0.0281303	0.996364	0.732569	0.0245799	0.542533	0.258349	0.0623819	0.0415879	0.0396975	0.0144928	0.0189036	0.0094518	0.0126024	0.0	1.0	0.0971104	0.0902416	0.652534	0.160114
0.940789	0.862918	0.00500039	0.854051	0.735175	0.011207	0.873615	0.745415	0.0112556	0.524409	0.248819	0.119685	0.0724409	0.0251969	0.0	0.0	0.00314961	0.0	0.00629921	0.5	0.0447309	0.0735406	0.634572	0.247157
0.984765	0.853206	0.00844307	0.975935	0.785703	0.0161275	0.96018	0.786965	0.0207916	0.603141	0.226178	0.0534031	0.0513089	0.034555	0.0115183	0.00209424	0.0104712	0.00314136	0.00418848	1.0	0.0513834	0.076087	0.695652	0.176877
0.977666	0.768406	0.0206709	0.954813	0.608142	0.0336228	0.952735	0.590678	0.0269928	0.571545	0.278005	0.0498774	0.058054	0.0253475	0.00735895	0.00163532	0.00817661	0.0	0.0	0.5	0.0761062	0.0542773	0.734808	0.134808
0.9884	0.855104	0.00894989	0.937154	0.712234	0.00825116	0.936288	0.728446	0.0126337	0.476134	0.278043	0.0990453	0.0465394	0.0298329	0.0143198	0.0441527	0.00238663	0.00477327	0.00477327	0.7	0.0591451	0.0795229	0.574056	0.287276
0.973511	0.866695	0.0103731	0.958795	0.748054	0.0215755	0.969356	0.744472	0.0244217	0.615979	0.204467	0.0773196	0.0300687	0.0395189	0.0137457	0.0103093	0.0	0.00515464	0.00343643	1.0	0.0662451	0.0451671	0.676603	0.211984
0.97403	0.810641	0.0176273	0.962604	0.641113	0.023059	0.960873	0.634485	0.0216449	0.639245	0.21434	0.090566	0.0264151	0.0135849	0.00679245	0.00528302	0.000754717	0.0	0.00301887	0.4	0.0572917	0.0482639	0.761111	0.133333
0.988227	0.87296	0.00896586	0.994979	0.782101	0.0234384	0.98563	0.782198	0.0138933	0.5028	0.248911	0.0883634	0.0572495	0.0311139	0.0273802	0.018046	0.0130678	0.0105787	0.00248911	1.0	0.0857594	0.100654	0.607989	0.205597
0.971607	0.85031	0.00756251	0.980956	0.690762	0.0166493	0.959141	0.708208	0.00973398	0.474227	0.363116	0.0973654	0.0126002	0.0274914	0.00687285	0.0045819	0.0091638	0.0045819	0.0	0.5	0.0712329	0.0816438	0.616986	0.230137
0.981129	0.878637	0.00595324	0.941309	0.784905	0.0156615	0.970741	0.750684	0.0113886	0.557366	0.245757	0.0841819	0.0353021	0.0183299	0.0224033	0.00950441	0.0162933	0.00678887	0.00407332	1.0	0.0639474	0.0871053	0.708421	0.140526
0.981475	0.828523	0.00932106	0.961738	0.682391	0.0149942	0.93473	0.721321	0.00749102	0.569705	0.25067	0.0844504	0.0321716	0.0268097	0.0201072	0.00536193	0.0080429	0.0	0.00268097	0.6	0.0399758	0.0763174	0.728044	0.155663
0.986669	0.798086	0.0154728	0.956371	0.649407	0.0209535	0.942001	0.631938	0.0221546	0.666283	0.201381	0.0667434	0.0253165	0.0195627	0.0115075	0.00460299	0.00460299	0.0	0.0	0.1	0.0509479	0.0396919	0.691351	0.218009
0.998096	0.797456	0.00787201	0.985976	0.667984	0.0120624	0.996364	0.625989	0.0181006	0.535166	0.234655	0.10422	0.056266	0.0319693	0.0127877	0.0134271	0.00639386	0.00127877	0.00383632	0.8	0.0797326	0.0720936	0.702793	0.145381
0.96901	0.751646	0.019873	0.95135	0.573554	0.0506281	0.956371	0.607294	0.0343348	0.593718	0.242148	0.0577508	0.0557244	0.0212766	0.0162107	0.00911854	0.00405268	0.0	0.0	0.1	0.0965233	0.0850869	0.652333	0.166057
0.996884	0.861078	0.00789178	0.973338	0.782248	0.0142585	0.996711	0.759546	0.017483	0.576007	0.241578	0.0805259	0.0295809	0.0238291	0.0164339	0.00821693	0.0115037	0.00903862	0.00328677	1.0	0.0805932	0.0828498	0.653449	0.183108
1.0	0.870259	0.00560957	0.9884	0.770989	0.00850432	0.99117	0.739243	0.0105866	0.612799	0.228184	0.0743374	0.0316742	0.0252101	0.0051713	0.00840336	0.00452489	0.00711054	0.00258565	1.0	0.0712676	0.0501408	0.764789	0.113803
0.972992	0.841957	0.00876193	0.965893	0.66453	0.0214185	0.938885	0.669074	0.0258936	0.549069	0.228426	0.1489	0.0245347	0.0152284	0.0118443	0.00592217	0.00761421	0.00676819	0.00169205	0.7	0.0537341	0.0664845	0.673649	0.206132
0.976801	0.801761	0.0133326	0.955852	0.699484	0.0233104	0.955679	0.643028	0.0274424	0.543665	0.216482	0.126691	0.0442804	0.0147601	0.0332103	0.0110701	0.00738007	0.00246002	0.0	0.0	0.0754098	0.0677596	0.700546	0.156284
0.992036	0.825866	0.0109006	0.956371	0.654345	0.0198989	0.964162	0.700884	0.0143608	0.666205	0.217452	0.067867	0.0193906	0.00831025	0.0207756	0.0	0.0	0.0	0.0	0.0	0.0637813	0.0690964	0.724374	0.142749
0.99723	0.80466	0.016943	0.974896	0.597546	0.0176064	0.986669	0.63454	0.022932	0.50289	0.293353	0.0953757	0.0614162	0.0267341	0.00867052	0.00650289	0.00144509	0.00216763	0.00144509	0.6	0.0539063	0.0674479	0.710677	0.167969
0.985284	0.796307	0.0155381	0.964162	0.630802	0.0299031	0.97126	0.631751	0.0306225	0.585075	0.227861	0.0905473	0.0348259	0.0119403	0.0268657	0.0189055	0.00199005	0.00199005	0.0	0.0	0.0520413	0.0641543	0.663078	0.220727
0.972299	0.808065	0.0159276	0.959834	0.676068	0.0271062	0.968663	0.706881	0.0296332	0.502134	0.256046	0.116643	0.0625889	0.029872	0.00995733	0.00284495	0.00853485	0.0113798	0.0	0.0	0.0595588	0.0992647	0.563971	0.277206
0.993594	0.869797	0.00710212	0.997749	0.73632	0.0245364	0.985111	0.76638	0.0160222	0.594903	0.181898	0.109842	0.0474517	0.026362	0.0140598	0.00966608	0.00527241	0.00702988	0.00351494	1.0	0.0652327	0.0684062	0.718265	0.148096
0.976108	0.852344	0.00670534	0.958968	0.697237	0.0151454	0.959488	0.755319	0.0116696	0.632429	0.200904	0.0885013	0.0310078	0.0142119	0.0142119	0.00968992	0.00322997	0.00193798	0.00387597	1.0	0.0555709	0.0702239	0.766105	0.108101
0.972472	0.737243	0.0255214	0.960699	0.579787	0.0335746	0.97178	0.568179	0.0275382	0.562664	0.198948	0.109553	0.0736196	0.0219106	0.0131464	0.00876424	0.00613497	0.0035057	0.00175285	0.1	0.117624	0.0877329	0.63587	0.158773
0.984591	0.843959	0.00952755	0.877251	0.792267	0.0154538	0.918802	0.782139	0.0201644	0.52415	0.309481	0.0679785	0.0304114	0.0232558	0.019678	0.0107335	0.0	0.0107335	0.00357782	0.0	0.0373737	0.0808081	0.520202	0.361616
0.990305	0.86838	0.00588996	0.978532	0.780014	0.0129228	0.985803	0.820703	0.0120836	0.556929	0.240071	0.0953222	0.054722	0.0255958	0.00794351	0.000882613	0.00970874	0.00529568	0.00353045	1.0	0.0530445	0.0537916	0.723571	0.169593
0.992729	0.872718	0.00497391	0.969875	0.773884	0.0114265	0.963989	0.795104	0.0107339	0.428241	0.35108	0.0949074	0.0385802	0.0192901	0.0192901	0.0131173	0.0138889	0.0123457	0.00925926	1.0	0.0985769	0.0930233	0.552933	0.255467
0.996191	0.825185	0.00702654	0.986323	0.648501	0.0121577	0.978705	0.659817	0.0141615	0.563523	0.293063	0.08106	0.0311769	0.0109119	0.00857366	0.00779423	0.00389712	0.0	0.0	0.3	0.077886	0.0751043	0.647079	0.19993
0.925381	0.834252	0.0124163	0.858726	0.720368	0.0145164	0.876731	0.69314	0.0138835	0.763636	0.112727	0.0709091	0.0127273	0.0181818	0.00363636	0.0109091	0.0	0.0	0.00727273	0.1	0.0253659	0.0156098	0.838049	0.120976
0.978532	0.85293	0.00615596	0.985457	0.698092	0.0125982	0.978012	0.720164	0.0112499	0.572254	0.258189	0.0953757	0.0491329	0.00770713	0.0144509	0.0	0.0	0.00192678	0.000963391	0.7	0.0429641	0.0532125	0.781632	0.122192
0.961392	0.8135	0.00712596	0.927458	0.719282	0.0140458	0.909972	0.731281	0.0116587	0.565445	0.233857	0.122164	0.0418848	0.0157068	0.0034904	0.0069808	0.0034904	0.0	0.0069808	0.0	0.0484581	0.0475771	0.651101	0.252863
0.967278	0.830888	0.013223	0.92919	0.68958	0.0156347	0.949965	0.660503	0.0332755	0.631399	0.221843	0.0591581	0.0546075	0.0159272	0.00796359	0.00796359	0.00113766	0.0	0.0	0.4	0.0631263	0.0355711	0.766533	0.13477
0.990478	0.805059	0.0149109	0.970568	0.622876	0.0204503	0.985976	0.637498	0.0179397	0.512039	0.296148	0.0898876	0.0601926	0.0321027	0.00321027	0.00160514	0.00160514	0.00321027	0.0	0.1	0.103643	0.103209	0.537294	0.255854
0.974896	0.763174	0.0161223	0.994633	0.618029	0.0182553	0.967278	0.576339	0.0213317	0.557283	0.259411	0.089198	0.0392799	0.0294599	0.012275	0.00981997	0.00327332	0.0	0.0	0.2	0.0636492	0.0661245	0.764851	0.105375
1.0	0.845946	0.0106496	0.980783	0.706336	0.0175453	0.988573	0.718261	0.0223869	0.387826	0.344348	0.102609	0.104348	0.0313043	0.0208696	0.0	0.00695652	0.00173913	0.0	0.6	0.0834747	0.0831354	0.537496	0.295894
0.974377	0.837999	0.00783948	0.981302	0.74527	0.0142801	0.993075	0.701192	0.0166934	0.442782	0.296655	0.161092	0.0695423	0.00704225	0.0140845	0.00176056	0.00528169	0.0	0.00176056	0.8	0.0689655	0.0652709	0.697044	0.168719
0.967278	0.721415	0.0345549	0.956891	0.498459	0.0485831	0.944945	0.567508	0.0341526	0.699341	0.149094	0.0494234	0.0477759	0.029654	0.00988468	0.00988468	0.00494234	0.0	0.0	0.1	0.0676007	0.0619965	0.751313	0.119089
0.99169	0.834423	0.00791277	0.96295	0.712772	0.0171779	0.995672	0.723003	0.0115906	0.374506	0.333992	0.171937	0.0681818	0.0197628	0.0197628	0.00592885	0.00296443	0.000988142	0.00197628	0.5	0.0840725	0.0809873	0.60162	0.23332
0.99169	0.853344	0.00452829	0.944425	0.717962	0.0081073	0.978705	0.724526	0.00590178	0.522232	0.272886	0.097646	0.0427201	0.0191805	0.016565	0.0200523	0.00348736	0.00174368	0.00348736	0.7	0.0414453	0.0697839	0.716968	0.171803
0.970741	0.818334	0.0111584	0.947022	0.692823	0.0162797	0.933691	0.673568	0.0170068	0.480127	0.344992	0.0794913	0.0381558	0.00953895	0.0302067	0.00953895	0.00476948	0.0	0.00317965	0.2	0.0560166	0.0643154	0.657676	0.221992
0.992902	0.771568	0.015768	0.982168	0.638065	0.0287334	0.982341	0.61669	0.0251792	0.585106	0.25266	0.0682624	0.0452128	0.0177305	0.0150709	0.00797872	0.00620567	0.00177305	0.0	0.6	0.0525304	0.0509289	0.748238	0.148302
0.989785	0.841416	0.0071215	0.938885	0.742193	0.0230588	0.943906	0.758918	0.0169571	0.647228	0.161568	0.110899	0.0181644	0.0152964	0.0172084	0.0162524	0.00478011	0.00286807	0.00573614	1.0	0.0662007	0.0349507	0.769737	0.129112
0.974896	0.743739	0.0173797	0.960007	0.58716	0.025017	0.95412	0.591441	0.0232472	0.648474	0.173913	0.0869565	0.0425532	0.0185014	0.0111008	0.00832562	0.00647549	0.00370028	0.0	0.2	0.0395997	0.0944299	0.653612	0.212359
0.953947	0.819973	0.0127407	0.880886	0.712701	0.0217339	0.908934	0.67822	0.0322326	0.536155	0.285714	0.0828924	0.0388007	0.0282187	0.0123457	0.00881834	0.0	0.00352734	0.00352734	0.2	0.0693227	0.0701195	0.65259	0.207968
0.990132	0.729188	0.0307389	0.973338	0.57457	0.0380099	0.977493	0.551154	0.0486632	0.556046	0.207414	0.11827	0.0538394	0.0406002	0.0167696	0.00617829	0.000882613	0.0	0.0	0.0	0.101462	0.052924	0.705556	0.140058
0.992036	0.814061	0.0117234	0.968663	0.579241	0.0196426	0.990824	0.66162	0.0141443	0.601443	0.200481	0.0922213	0.074579	0.0136327	0.00801925	0.0064154	0.0	0.0032077	0.0	0.4	0.0422318	0.0409988	0.786991	0.129778
0.96901	0.862104	0.00943735	0.902701	0.792037	0.014861	0.920706	0.80585	0.01637	0.592958	0.226761	0.1	0.0112676	0.0197183	0.015493	0.0112676	0.0084507	0.0028169	0.0112676	1.0	0.037234	0.0352394	0.678856	0.24867
0.978359	0.754577	0.0258466	0.968663	0.546848	0.046352	0.983726	0.594569	0.024427	0.634208	0.185436	0.0931414	0.0431837	0.0254022	0.0084674	0.00677392	0.00169348	0.00169348	0.0	0.1	0.0799439	0.0739832	0.708976	0.137097
1.0	0.864906	0.0057588	0.993594	0.804621	0.0138788	0.989266	0.771615	0.0167225	0.527388	0.253511	0.103933	0.054073	0.0154494	0.0147472	0.00912921	0.00842697	0.00632022	0.00702247	1.0	0.103782	0.0765507	0.63298	0.186687
0.976801	0.749114	0.018351	0.981302	0.591236	0.0324712	0.965201	0.566585	0.0266383	0.558737	0.213656	0.0543319	0.0425844	0.0389134	0.0323054	0.0352423	0.0146843	0.00660793	0.00293686	0.7	0.0788119	0.0691089	0.738614	0.113465
0.975935	0.804269	0.0105623	0.890755	0.647601	0.0129975	0.926073	0.693576	0.014432	0.514429	0.276035	0.104141	0.0489335	0.0363864	0.00501882	0.00501882	0.00250941	0.0	0.00752823	0.0	0.0768185	0.0849762	0.569001	0.269205
0.987708	0.788717	0.0145645	0.964681	0.612627	0.0211548	0.978532	0.620498	0.0186052	0.551036	0.278588	0.0706063	0.0353031	0.0445127	0.00306984	0.0076746	0.00306984	0.00460476	0.00153492	0.7	0.0536398	0.0704023	0.708094	0.167864
0.988747	0.837068	0.0101451	0.972645	0.67288	0.0187335	0.972992	0.693761	0.0173037	0.542215	0.19055	0.173509	0.0565453	0.0232378	0.0123935	0.0	0.0	0.0	0.00154919	0.7	0.106519	0.0762515	0.635332	0.181898
0.990997	0.861077	0.00655052	0.98615	0.75645	0.0208765	0.98563	0.72986	0.020872	0.504464	0.263393	0.0863095	0.0364583	0.0230655	0.0252976	0.0282738	0.014881	0.00892857	0.00892857	1.0	0.0705338	0.102397	0.629085	0.197985
0.984072	0.83741	0.0139125	0.966759	0.694768	0.019517	0.937846	0.701343	0.0151093	0.528947	0.253947	0.121053	0.0434211	0.0394737	0.0	0.00526316	0.00263158	0.00263158	0.00263158	0.5	0.0234029	0.0480708	0.734978	0.193548
0.979744	0.84598	0.00864172	0.967625	0.76136	0.0121754	0.95187	0.706835	0.0308723	0.606609	0.231314	0.0582219	0.043273	0.018096	0.0165224	0.0110149	0.00393391	0.00472069	0.00629426	1.0	0.0780069	0.0649485	0.730241	0.126804
0.968144	0.822871	0.0140967	0.942867	0.742149	0.021361	0.924861	0.763246	0.0250432	0.546693	0.27821	0.105058	0.040856	0.0214008	0.00389105	0.0	0.0	0.00389105	0.0	0.0	0.0620843	0.100887	0.654102	0.182927
0.98286	0.789352	0.0183042	0.992036	0.660021	0.039514	0.989958	0.658384	0.0286544	0.636671	0.203654	0.0751015	0.0433018	0.0209743	0.011502	0.00405954	0.00473613	0.0	0.0	0.6	0.0823056	0.0903599	0.570602	0.256733
0.974896	0.837171	0.00741283	0.939924	0.707032	0.0112014	0.930402	0.713343	0.0111905	0.626374	0.223443	0.108669	0.020757	0.00976801	0.00610501	0.004884	0.0	0.0	0.0	0.4	0.0460227	0.0335227	0.771023	0.149432
0.978705	0.841413	0.0104296	0.965201	0.708311	0.0193796	0.96018	0.685037	0.0246921	0.5334	0.306082	0.0787637	0.00997009	0.0249252	0.0169492	0.0129611	0.00897308	0.00598205	0.00199402	0.4	0.0738585	0.0599821	0.59803	0.268129
0.979398	0.762324	0.0215739	0.987708	0.558344	0.0490175	0.975069	0.628587	0.043626	0.620915	0.205415	0.0896359	0.0448179	0.0214753	0.0112045	0.00653595	0.0	0.0	0.0	0.3	0.0356205	0.0498688	0.778403	0.136108
0.9884	0.834675	0.00991947	0.979917	0.697789	0.0162193	0.976627	0.649621	0.0169708	0.535267	0.235992	0.104153	0.0388926	0.0323006	0.0415293	0.00659196	0.00395517	0.0	0.00131839	0.7	0.0737245	0.103316	0.625765	0.197194
0.985976	0.860581	0.00611477	0.941482	0.749243	0.00974459	0.970914	0.770005	0.0155657	0.503395	0.277401	0.0766246	0.0581959	0.028128	0.014549	0.00872939	0.013579	0.00775946	0.0116392	1.0	0.0744449	0.0822812	0.576404	0.26687
0.966066	0.841261	0.00887951	0.872922	0.79375	0.0168108	0.908934	0.729455	0.0200653	0.612587	0.241958	0.0657343	0.0335664	0.0125874	0.0041958	0.00699301	0.0027972	0.00559441	0.013986	1.0	0.0451482	0.0377358	0.756739	0.160377
0.971607	0.819997	0.0176583	0.825485	0.708424	0.0372555	0.875693	0.672256	0.0239629	0.515306	0.244898	0.0782313	0.0561224	0.037415	0.00340136	0.0306122	0.0102041	0.0136054	0.0102041	0.7	0.056806	0.0310825	0.640943	0.271168
0.985111	0.846831	0.0126996	0.935422	0.781188	0.0219443	0.928324	0.72638	0.0211494	0.611663	0.241935	0.0471464	0.0347395	0.0235732	0.00372208	0.0136476	0.00496278	0.00868486	0.00992556	1.0	0.040371	0.0534643	0.702128	0.204037
0.941136	0.826449	0.0142351	0.861496	0.747864	0.0231272	0.839508	0.744789	0.0271287	0.522968	0.243816	0.14311	0.0229682	0.024735	0.0123675	0.0229682	0.0	0.00353357	0.00353357	0.0	0.0954724	0.0679134	0.602362	0.234252
0.976627	0.843905	0.00819307	0.944425	0.699031	0.0115036	0.950658	0.689663	0.0183682	0.577735	0.239283	0.0678183	0.078055	0.0275112	0.00191939	0.00447857	0.0	0.00191939	0.00127959	0.7	0.0957015	0.126791	0.553663	0.223844
0.947542	0.805668	0.0182189	0.924688	0.686475	0.032997	0.890409	0.709617	0.0263664	0.580756	0.243986	0.0945017	0.0446735	0.0137457	0.0120275	0.00687285	0.0	0.0	0.00343643	0.0	0.0544959	0.0599455	0.661217	0.224342
0.965374	0.793301	0.0188281	0.945464	0.61943	0.0272289	0.920187	0.627719	0.0294701	0.605735	0.240143	0.0716846	0.041816	0.0238949	0.0083632	0.00238949	0.0	0.00358423	0.00238949	0.0	0.0638665	0.0592635	0.731876	0.144994
0.977666	0.812641	0.017929	0.974377	0.64322	0.023006	0.975935	0.658494	0.0251514	0.572799	0.324324	0.0592851	0.0252833	0.00959024	0.00523104	0.00348736	0.0	0.0	0.0	0.5	0.0538188	0.0605461	0.738029	0.147606
0.986496	0.824477	0.0104552	0.976801	0.727697	0.0196541	0.958795	0.70902	0.0232828	0.561883	0.224753	0.0987092	0.0296128	0.0212604	0.015186	0.0242976	0.00759301	0.0136674	0.00303721	1.0	0.0718407	0.0738604	0.726486	0.127813
0.988747	0.833557	0.00668608	0.982514	0.700161	0.00867572	0.968317	0.713372	0.011607	0.535922	0.223301	0.115534	0.0456311	0.0223301	0.0184466	0.0165049	0.0223301	0.0	0.0	0.8	0.0378358	0.0408627	0.699205	0.222096
1.0	0.850672	0.00631331	0.963989	0.76147	0.0148645	0.998961	0.808591	0.011743	0.444822	0.301358	0.101019	0.0517827	0.024618	0.0178268	0.0220713	0.00764007	0.0169779	0.0118846	1.0	0.0850128	0.08941	0.565042	0.260535
0.988573	0.805995	0.0117069	0.987015	0.62294	0.0334854	0.972645	0.668866	0.0212991	0.519884	0.265761	0.108632	0.0640155	0.0164888	0.00484966	0.00387973	0.0106693	0.00387973	0.00193986	0.4	0.0775371	0.0752566	0.697073	0.150133
0.98892	0.735901	0.0294441	0.966932	0.578666	0.0477675	0.978359	0.54243	0.0502222	0.539936	0.246006	0.0910543	0.0678914	0.0231629	0.0231629	0.00239617	0.00479233	0.00159744	0.0	0.0	0.0807959	0.0883328	0.658728	0.172144
0.987188	0.869672	0.00773599	0.984418	0.800441	0.0132343	0.971434	0.743212	0.0203102	0.571096	0.216006	0.105672	0.0559441	0.028749	0.010878	0.00621601	0.003108	0.000777001	0.001554	1.0	0.0575748	0.0842715	0.736893	0.121261
0.981821	0.82627	0.00917772	0.978359	0.657646	0.0139729	0.984591	0.693597	0.00965257	0.547101	0.235507	0.126812	0.0384058	0.0362319	0.00144928	0.00869565	0.0057971	0.0	0.0	0.5	0.0867234	0.0927152	0.602334	0.218228
0.974204	0.847085	0.0115726	0.948927	0.767063	0.0165112	0.944425	0.778385	0.0184084	0.547357	0.248899	0.0748899	0.0418502	0.0319383	0.0165198	0.00991189	0.00991189	0.0143172	0.00440529	1.0	0.0922162	0.0738721	0.662866	0.171046
0.998788	0.871025	0.0077845	0.98563	0.754828	0.0211052	0.959314	0.822836	0.0181524	0.505	0.245	0.1025	0.075	0.0525	0.0025	0.0025	0.0	0.005	0.01	0.9	0.0750262	0.0697796	0.512067	0.343127
0.980263	0.828435	0.0106894	0.970914	0.741956	0.0234782	0.976627	0.728816	0.0186031	0.630363	0.209571	0.0544554	0.0371287	0.0132013	0.0115512	0.019802	0.0107261	0.00825083	0.0049505	1.0	0.0483922	0.0910538	0.7851	0.0754537
0.97732	0.860363	0.00918588	0.956025	0.801298	0.0138637	0.95135	0.750856	0.0136578	0.586475	0.226164	0.0820399	0.0532151	0.00886918	0.00554324	0.0144124	0.0121951	0.0	0.0110865	1.0	0.062988	0.0874545	0.668922	0.180635
0.987361	0.861676	0.00683754	0.970568	0.74094	0.0143679	0.956025	0.760282	0.0115619	0.555885	0.245302	0.0702275	0.0633037	0.049456	0.00395648	0.00395648	0.00197824	0.00395648	0.00197824	0.6	0.0508968	0.0761028	0.597673	0.275327
0.97403	0.855403	0.0101567	0.876731	0.796433	0.0149428	0.938712	0.799469	0.0177822	0.594918	0.186846	0.0762332	0.0433483	0.0418535	0.0179372	0.0149477	0.0104634	0.0104634	0.00298954	1.0	0.0439367	0.039836	0.726421	0.189807
0.972992	0.790528	0.0104768	0.950485	0.648948	0.0222805	0.972472	0.641842	0.0118118	0.716578	0.181818	0.0534759	0.0275019	0.00993125	0.00458365	0.00458365	0.00152788	0.0	0.0	0.2	0.0700419	0.0460601	0.744576	0.139322
0.995499	0.763595	0.0187509	0.99169	0.583257	0.0343231	0.965028	0.601778	0.0282294	0.561655	0.251689	0.0734797	0.0405405	0.0194257	0.0253378	0.0177365	0.00844595	0.0	0.00168919	0.2	0.0570692	0.0931517	0.606775	0.243004
0.998615	0.87804	0.00785962	0.984245	0.816848	0.0163087	0.971434	0.796901	0.0111342	0.524668	0.266603	0.0844402	0.0265655	0.0351044	0.0227704	0.0104364	0.0132827	0.00379507	0.012334	1.0	0.0809249	0.0853713	0.598044	0.23566
0.967105	0.822458	0.015016	0.726108	0.739615	0.0246482	0.889543	0.793888	0.0198636	0.503597	0.26259	0.116906	0.0341727	0.0323741	0.0233813	0.00359712	0.00719424	0.00179856	0.0143885	1.0	0.0793651	0.0595238	0.556349	0.304762
0.987361	0.838338	0.00606445	0.958795	0.703506	0.011725	0.919841	0.734436	0.0111235	0.457531	0.253681	0.0792752	0.0645527	0.0407701	0.0419026	0.0453001	0.0101925	0.00453001	0.00226501	0.7	0.0415118	0.0610285	0.631351	0.266109
0.995152	0.843865	0.00837175	0.984072	0.756156	0.0158752	0.999827	0.744013	0.0187701	0.447995	0.290279	0.10809	0.0407886	0.0503059	0.0190347	0.0129164	0.014276	0.00815772	0.00815772	1.0	0.110443	0.0889843	0.534192	0.266381
0.992729	0.829157	0.012158	0.976281	0.685982	0.0226835	0.988054	0.682555	0.0168303	0.510703	0.255861	0.136595	0.0479103	0.0224261	0.00917431	0.00815494	0.00713558	0.00203874	0.0	0.3	0.0994898	0.0727041	0.649235	0.178571
0.985284	0.809597	0.0124576	0.954467	0.665969	0.0136747	0.969183	0.661024	0.0224771	0.571288	0.236971	0.0943953	0.0481809	0.0245821	0.0167158	0.0	0.00786627	0.0	0.0	0.1	0.0683263	0.0990466	0.596928	0.235699
0.983033	0.815616	0.0116565	0.962258	0.675503	0.0178579	0.976108	0.668869	0.0197121	0.415804	0.387582	0.0809031	0.0545626	0.0291627	0.0112888	0.00940734	0.0056444	0.00188147	0.00376294	0.4	0.0604472	0.104472	0.566387	0.268693
0.98563	0.812958	0.0100462	0.975416	0.605394	0.0265283	0.991517	0.679522	0.0174727	0.587736	0.211321	0.107547	0.0462264	0.0207547	0.00660377	0.0150943	0.00283019	0.00188679	0.0	0.2	0.0642769	0.0453234	0.611454	0.278945
0.993767	0.865688	0.00541221	0.984418	0.806294	0.00782059	0.953255	0.809133	0.0169169	0.510894	0.317806	0.0608565	0.0443276	0.0187829	0.0135237	0.0112697	0.00751315	0.00901578	0.00601052	1.0	0.0861646	0.0784588	0.603503	0.231874
0.990305	0.852356	0.00904353	0.902355	0.809191	0.010167	0.965547	0.798956	0.0158334	0.495575	0.300885	0.106195	0.0164349	0.0316056	0.0189633	0.011378	0.00884956	0.00758534	0.00252845	1.0	0.0649666	0.0631451	0.596843	0.275046
0.976281	0.774578	0.0164431	0.934903	0.607147	0.0251298	0.934903	0.594248	0.0303846	0.63074	0.21462	0.0646673	0.027179	0.0309278	0.0112465	0.0121837	0.00374883	0.00468604	0.0	0.4	0.0399287	0.0524064	0.720499	0.187166
0.976108	0.846998	0.0127714	0.98286	0.708477	0.0174356	0.979917	0.668917	0.0312454	0.543873	0.294251	0.096823	0.0325265	0.02118	0.00832073	0.00302572	0.0	0.0	0.0	0.6	0.0804598	0.0855308	0.664976	0.169033
0.974204	0.821508	0.0147649	0.898719	0.589909	0.0297939	0.914474	0.709513	0.0214531	0.611182	0.182973	0.0914867	0.0673443	0.0304956	0.00508259	0.00127065	0.0025413	0.00762389	0.0	0.6	0.0496795	0.0705128	0.754274	0.125534
0.978705	0.844576	0.00833534	0.920706	0.746692	0.0116821	0.949619	0.715201	0.0113941	0.47512	0.373997	0.0754414	0.0208668	0.0208668	0.011236	0.00642055	0.00642055	0.00642055	0.00321027	0.2	0.0597134	0.0652866	0.54379	0.33121
0.994806	0.831937	0.00584237	0.981302	0.708118	0.0100098	0.990997	0.661515	0.0109135	0.544197	0.269024	0.0614912	0.0245965	0.0407379	0.0199846	0.0176787	0.0161414	0.00461184	0.00153728	0.8	0.062628	0.0766754	0.708224	0.152473
0.970914	0.839917	0.00734238	0.933172	0.753061	0.0155344	0.961911	0.720226	0.0158832	0.48433	0.326211	0.126781	0.039886	0.00854701	0.00854701	0.002849	0.0	0.002849	0.0	0.2	0.0788357	0.0460885	0.67071	0.204366
0.98286	0.803956	0.0140941	0.969875	0.642772	0.0154531	0.90876	0.622507	0.0240148	0.605117	0.206897	0.125695	0.0500556	0.0	0.00333704	0.00222469	0.00222469	0.00444939	0.0	0.0	0.0437352	0.0786052	0.68026	0.1974
0.984591	0.802254	0.0103392	0.95741	0.628503	0.017011	0.951524	0.653523	0.010876	0.564935	0.254174	0.0927644	0.0408163	0.0213358	0.0111317	0.00556586	0.00556586	0.0	0.00371058	0.1	0.0876242	0.103884	0.581752	0.226739
0.978359	0.80253	0.0100775	0.923476	0.680345	0.0173467	0.981475	0.65925	0.0177804	0.566667	0.24359	0.115385	0.0333333	0.0179487	0.0128205	0.0	0.0025641	0.00512821	0.0025641	0.0	0.0685945	0.0746469	0.648958	0.207801
0.98563	0.858241	0.00610949	0.967625	0.718327	0.018953	0.938539	0.772885	0.010223	0.484211	0.334211	0.0833333	0.0254386	0.0394737	0.00877193	0.0122807	0.00526316	0.00350877	0.00350877	0.9	0.0744171	0.063558	0.635899	0.226126
0.971953	0.839662	0.0101368	0.986669	0.708097	0.0175642	0.976454	0.687049	0.0183796	0.590573	0.228281	0.0850277	0.0425139	0.0443623	0.00369686	0.0	0.00184843	0.00369686	0.0	0.6	0.0822654	0.0578752	0.690781	0.169078
0.993248	0.882879	0.00608652	0.997576	0.756832	0.0135016	0.979224	0.785485	0.0147243	0.597156	0.222072	0.0758294	0.0291131	0.0257278	0.0209885	0.00812458	0.00406229	0.0115098	0.00541638	1.0	0.0556344	0.0522282	0.736872	0.155265
0.998615	0.831863	0.0064131	0.989266	0.691862	0.0124039	0.994114	0.675112	0.011862	0.455183	0.246298	0.105222	0.0545596	0.0389712	0.0265004	0.0249415	0.0226033	0.025721	0.0	0.9	0.0925732	0.0755753	0.599634	0.232218
0.966586	0.720556	0.0306134	0.954294	0.542606	0.042365	0.95412	0.587404	0.0374436	0.658135	0.156307	0.0603291	0.0585009	0.0265082	0.0137112	0.0146252	0.00914077	0.00274223	0.0	0.6	0.0360053	0.0346912	0.841524	0.0877792
0.995672	0.869534	0.00559016	0.994633	0.757077	0.0152751	0.983553	0.745751	0.0143335	0.532025	0.301653	0.0785124	0.035124	0.0216942	0.0216942	0.00929752	0.0	0.0	0.0	0.9	0.0646853	0.0402098	0.698864	0.196241
0.978186	0.817501	0.016168	0.961911	0.749589	0.0232906	0.928324	0.677637	0.0293645	0.481054	0.286656	0.103789	0.0411862	0.0263591	0.0230643	0.0131796	0.0214168	0.00329489	0.0	0.0	0.0462963	0.0671296	0.591821	0.294753
0.993248	0.783565	0.0160628	0.986669	0.651479	0.0318121	0.984418	0.631689	0.0275611	0.610783	0.221567	0.0699242	0.0353833	0.0244313	0.0193766	0.0101095	0.00673968	0.00168492	0.0	0.1	0.0781925	0.100196	0.664047	0.157564
0.928324	0.841954	0.010748	0.833102	0.73432	0.0191156	0.876039	0.746422	0.0161535	0.628258	0.1893	0.0603567	0.0356653	0.0260631	0.0219479	0.0233196	0.0150892	0.0	0.0	0.9	0.0365927	0.0479904	0.742052	0.173365
0.984591	0.818941	0.00971553	0.984418	0.712106	0.0124487	0.952389	0.722531	0.018181	0.375116	0.245125	0.154132	0.0714949	0.0362117	0.0492108	0.0389972	0.00928505	0.0167131	0.00371402	0.7	0.124416	0.116411	0.482322	0.276851
0.95741	0.802172	0.0144157	0.926766	0.699311	0.0161008	0.94581	0.68693	0.0200986	0.6	0.278873	0.0605634	0.0309859	0.015493	0.0056338	0.0028169	0.0056338	0.0	0.0	0.0	0.0451128	0.0634921	0.694236	0.19716
0.978532	0.820438	0.00767164	0.960007	0.693031	0.00991611	0.959488	0.65672	0.0135235	0.620879	0.213501	0.0627943	0.0384615	0.0164835	0.0172684	0.0117739	0.0172684	0.00156986	0.0	0.8	0.0666261	0.0474597	0.793124	0.0927898
0.985284	0.859976	0.00900692	0.978705	0.736457	0.0192181	0.97178	0.79399	0.019625	0.592564	0.192716	0.0667678	0.0462822	0.0265554	0.0379363	0.0204856	0.00758725	0.0060698	0.0030349	1.0	0.0507149	0.0677097	0.748854	0.132722
0.979398	0.859428	0.00753048	0.949619	0.789531	0.0144705	0.961911	0.793638	0.0178097	0.584173	0.208633	0.0877698	0.0345324	0.0302158	0.028777	0.00863309	0.0028777	0.0028777	0.0115108	1.0	0.0377238	0.064578	0.65601	0.241688
0.935596	0.819992	0.0119394	0.791551	0.752048	0.0173083	0.784453	0.772415	0.0218861	0.535433	0.255906	0.0669291	0.0433071	0.0314961	0.0137795	0.00984252	0.0019685	0.0255906	0.015748	1.0	0.0554017	0.0397045	0.651893	0.253001
0.979224	0.809689	0.010898	0.963643	0.677587	0.0165879	0.972126	0.65081	0.0131048	0.695201	0.193256	0.0700389	0.0259403	0.0077821	0.00518807	0.0	0.00259403	0.0	0.0	0.0	0.0406562	0.0513552	0.798859	0.10913
0.980956	0.872613	0.00761617	0.957756	0.750804	0.0201004	0.970568	0.78932	0.0188691	0.569953	0.274178	0.0544601	0.0384977	0.0178404	0.0187793	0.0206573	0.00187793	0.00187793	0.00187793	1.0	0.0466019	0.0598058	0.674175	0.219417
0.997922	0.822811	0.014018	0.973684	0.673949	0.0208008	0.976108	0.610231	0.0392772	0.444006	0.275237	0.128549	0.090694	0.0347003	0.00630915	0.0055205	0.00867508	0.00473186	0.00157729	0.7	0.123802	0.0926518	0.552183	0.231363
0.975762	0.793043	0.00979008	0.967452	0.645676	0.0166314	0.955332	0.660794	0.0189453	0.624404	0.204957	0.042898	0.0324118	0.0285987	0.0266921	0.013346	0.00762631	0.0171592	0.00190658	0.9	0.0343348	0.0274018	0.827006	0.111258
1.0	0.778744	0.011323	0.985284	0.590793	0.0231197	0.978359	0.613771	0.0257393	0.536104	0.236376	0.0735695	0.0674387	0.0456403	0.0149864	0.01703	0.0020436	0.00408719	0.0027248	0.5	0.073472	0.0745557	0.615301	0.236671
0.979917	0.846867	0.00515751	0.950658	0.716855	0.00806514	0.9259	0.755389	0.0152035	0.645198	0.19209	0.0497175	0.0225989	0.0135593	0.0338983	0.0124294	0.0282486	0.00225989	0.0	0.8	0.0279132	0.0323438	0.709792	0.229951
0.993594	0.845842	0.00971406	0.988227	0.780615	0.0179485	0.973857	0.730766	0.0238824	0.48	0.271795	0.10359	0.0523077	0.0389744	0.0164103	0.00820513	0.0102564	0.0123077	0.00615385	1.0	0.0650714	0.0768262	0.649874	0.208228
0.963989	0.845694	0.00596564	0.925208	0.745431	0.0104614	0.985803	0.733736	0.0141688	0.575547	0.240557	0.105368	0.0129225	0.0218688	0.0337972	0.00198807	0.00198807	0.00397614	0.00198807	0.7	0.0677233	0.0792507	0.6561	0.196926
0.977147	0.82925	0.0126217	0.939751	0.715446	0.0197989	0.958102	0.72783	0.023504	0.49118	0.287653	0.126187	0.0325645	0.0162822	0.0203528	0.0149254	0.0027137	0.00814111	0.0	0.0	0.0635965	0.0891813	0.553363	0.29386
0.9884	0.775768	0.0224827	0.969183	0.610652	0.0459143	0.975242	0.636363	0.0383026	0.560543	0.259916	0.0991649	0.039666	0.0167015	0.0187891	0.00417537	0.00104384	0.0	0.0	0.0	0.0529628	0.0629261	0.68904	0.195071
0.982687	0.841572	0.00980701	0.980783	0.715636	0.0188508	0.963989	0.68216	0.0351141	0.595852	0.181647	0.0873664	0.0377121	0.0333124	0.0282841	0.0119422	0.0113136	0.00817096	0.00439975	1.0	0.0610421	0.0573359	0.744059	0.137563
0.990478	0.861833	0.00606627	0.983553	0.793854	0.0166767	0.905298	0.800737	0.0135707	0.444317	0.27899	0.152698	0.0355913	0.0241102	0.0160735	0.0183697	0.00688863	0.00459242	0.0183697	1.0	0.0645812	0.0908174	0.614026	0.230575
1.0	0.876904	0.0044003	0.975935	0.806255	0.0119697	0.982687	0.785018	0.0126329	0.435206	0.300375	0.103371	0.0651685	0.0157303	0.0149813	0.0202247	0.0127341	0.0157303	0.0164794	1.0	0.0940499	0.119642	0.520473	0.265835
0.98563	0.806442	0.0117679	0.988747	0.659748	0.0176982	0.939058	0.633526	0.0217619	0.495935	0.286992	0.115447	0.0764228	0.0121951	0.00650407	0.00487805	0.00162602	0.0	0.0	0.4	0.0765361	0.0909091	0.61193	0.220625
0.996191	0.840452	0.00788824	0.952735	0.716924	0.0134172	0.950312	0.721221	0.0108454	0.481119	0.253147	0.172028	0.048951	0.0027972	0.0125874	0.020979	0.0	0.00559441	0.0027972	0.6	0.0962199	0.0366552	0.57732	0.289805
0.982168	0.80419	0.0136412	0.926939	0.645564	0.0153157	0.971087	0.643909	0.0242716	0.630561	0.200193	0.0715667	0.040619	0.0270793	0.0174081	0.00773694	0.00290135	0.0	0.00193424	0.0	0.0468241	0.0456026	0.713355	0.194218
0.975762	0.851367	0.0107186	0.917244	0.760392	0.0201333	0.953255	0.779009	0.0160364	0.502217	0.252772	0.0886918	0.0742794	0.0232816	0.0110865	0.0133038	0.00997783	0.0177384	0.00665188	1.0	0.0935673	0.0926676	0.59919	0.214575
0.973338	0.804499	0.0100589	0.950485	0.683997	0.0193149	0.94581	0.643328	0.0124655	0.652121	0.201212	0.0969697	0.0327273	0.00727273	0.00727273	0.0	0.0	0.0	0.00242424	0.0	0.0376516	0.063178	0.718571	0.1806
0.9884	0.844224	0.00862609	0.987188	0.689971	0.0235094	0.976801	0.754819	0.0180894	0.557377	0.215082	0.10623	0.0478689	0.0288525	0.0144262	0.0131148	0.00786885	0.00918033	0.0	1.0	0.0613448	0.0650951	0.702652	0.170908
0.992902	0.843748	0.0108287	0.985284	0.738041	0.0206608	0.956717	0.723424	0.022658	0.573981	0.218013	0.0693352	0.0586133	0.0321658	0.0121515	0.00929235	0.0135811	0.0100071	0.00285919	1.0	0.0677686	0.0495868	0.70854	0.174105
0.990478	0.868912	0.00716174	0.983553	0.763262	0.0230589	0.97178	0.780628	0.0210926	0.62207	0.208008	0.0722656	0.0371094	0.0185547	0.0126953	0.0126953	0.00976562	0.00488281	0.00195312	1.0	0.0510891	0.0368317	0.750495	0.161584
0.968317	0.822458	0.00940214	0.974896	0.658915	0.0103167	0.910838	0.642156	0.0127906	0.612684	0.266138	0.0486976	0.0373726	0.01812	0.00792752	0.0	0.00453001	0.00453001	0.0	0.2	0.0487546	0.0476948	0.744568	0.158983
0.96901	0.788898	0.0106752	0.932825	0.623415	0.0180007	0.951004	0.667974	0.0149996	0.577778	0.247475	0.113131	0.0343434	0.0040404	0.00909091	0.00808081	0.0040404	0.0020202	0.0	0.0	0.0623644	0.0531453	0.712581	0.171909
0.983899	0.846192	0.00738595	0.962084	0.69869	0.0103541	0.967625	0.68361	0.0130544	0.466531	0.309331	0.130832	0.0365112	0.0324544	0.00608519	0.010142	0.0	0.0040568	0.0040568	0.3	0.0720076	0.0972818	0.523128	0.307582
0.976801	0.825483	0.0067027	0.97732	0.677541	0.0139166	0.977493	0.701235	0.0149235	0.601362	0.191377	0.0786687	0.0310136	0.0332829	0.02118	0.02118	0.00605144	0.0113464	0.00453858	0.9	0.0505898	0.0519004	0.764089	0.133421
0.993248	0.856832	0.00784578	0.962777	0.806386	0.0145899	0.967971	0.81401	0.0173081	0.42562	0.240702	0.136364	0.0733471	0.0433884	0.017562	0.0165289	0.0196281	0.0123967	0.0144628	1.0	0.0914236	0.0783631	0.513714	0.3165
0.991863	0.837545	0.0138637	0.953601	0.705912	0.0290131	0.987708	0.780845	0.0180311	0.527289	0.216549	0.108275	0.0448944	0.0352113	0.0272887	0.0123239	0.0123239	0.00528169	0.0105634	1.0	0.0657501	0.0597729	0.708607	0.16587
0.979917	0.7921	0.011317	0.970914	0.668035	0.0184478	0.968317	0.657171	0.0159872	0.6379	0.196619	0.0578292	0.0266904	0.0231317	0.0177936	0.0115658	0.00711744	0.0177936	0.00355872	0.9	0.0296097	0.0585464	0.76144	0.150404
0.98286	0.84077	0.0100075	0.99169	0.721271	0.0235325	0.962084	0.724793	0.0220109	0.538595	0.254987	0.094536	0.0442324	0.0268864	0.0112749	0.0147441	0.00780572	0.00520382	0.00173461	1.0	0.0802768	0.083737	0.679585	0.156401
0.948407	0.823716	0.00858474	0.913089	0.76685	0.0149756	0.866343	0.780787	0.0160572	0.660322	0.204978	0.0424597	0.0468521	0.00439239	0.00732064	0.00585652	0.0102489	0.00585652	0.011713	1.0	0.0541331	0.026335	0.713241	0.206291
0.982168	0.842938	0.00701708	0.984765	0.714574	0.0169356	0.980956	0.720694	0.0126971	0.520817	0.271799	0.0832679	0.0400628	0.0298507	0.0251375	0.0164965	0.00235664	0.0102121	0.0	0.9	0.070411	0.0920548	0.696986	0.140548
1.0	0.88288	0.00488211	0.978359	0.809467	0.0119522	0.97732	0.798274	0.00981994	0.571542	0.238474	0.0850556	0.0413355	0.0540541	0.0	0.00476948	0.0	0.00158983	0.00317965	1.0	0.0645492	0.050888	0.718238	0.166325
0.992555	0.862203	0.00619663	0.977147	0.736633	0.0176015	0.970568	0.75697	0.0177157	0.461028	0.220564	0.144279	0.106965	0.0356551	0.0174129	0.000829187	0.00497512	0.00331675	0.00497512	0.9	0.0912162	0.0838452	0.650184	0.174754
0.980956	0.860913	0.00605941	0.964508	0.773672	0.0119742	0.983726	0.78975	0.0100047	0.664537	0.211928	0.027689	0.0457934	0.0202343	0.0138445	0.00319489	0.00638978	0.00212993	0.00425985	1.0	0.0182254	0.0306954	0.818225	0.132854
0.983033	0.816805	0.00571521	0.973165	0.660809	0.0139007	0.98563	0.66397	0.0102225	0.562771	0.225108	0.0822511	0.04329	0.031746	0.018759	0.025974	0.00577201	0.001443	0.002886	0.7	0.0916456	0.0873418	0.691646	0.129367
0.999654	0.875207	0.00551576	0.981129	0.780434	0.0122869	0.99723	0.769676	0.0128485	0.488183	0.288774	0.0856721	0.0369276	0.0332349	0.0169867	0.0199409	0.0132939	0.00664697	0.0103397	1.0	0.10873	0.0850656	0.573073	0.233131
0.988747	0.793496	0.0153061	0.972819	0.629263	0.0231756	0.981475	0.656453	0.0253936	0.556297	0.246038	0.106756	0.0525438	0.0158465	0.0141785	0.00500417	0.00166806	0.0	0.00166806	0.0	0.101702	0.0797011	0.629307	0.18929
0.984245	0.871276	0.00923917	0.965893	0.746609	0.0208197	0.974723	0.76161	0.020069	0.538809	0.262999	0.112283	0.0587792	0.00602864	0.0150716	0.00301432	0.0	0.00150716	0.00150716	1.0	0.0658598	0.0484098	0.725865	0.159865
0.981302	0.825387	0.0072074	0.975242	0.646833	0.0166837	0.978012	0.680177	0.0143321	0.584806	0.257951	0.065371	0.0273852	0.0388693	0.0114841	0.00706714	0.00530035	0.00176678	0.0	0.1	0.104555	0.0937093	0.578308	0.223427
0.987015	0.783398	0.0220677	0.921399	0.674164	0.03207	0.945118	0.66351	0.0405756	0.403352	0.322905	0.128492	0.0581006	0.0234637	0.0212291	0.0178771	0.0201117	0.00223464	0.00223464	0.0	0.105205	0.113425	0.515616	0.265753
0.996191	0.807855	0.0134888	0.967452	0.588319	0.0324057	0.966413	0.687923	0.0199737	0.518788	0.214545	0.150303	0.0715152	0.0339394	0.00242424	0.00363636	0.0	0.00484848	0.0	0.0	0.0749386	0.0749386	0.614251	0.235872
0.980783	0.875685	0.00528042	0.956025	0.773059	0.0112406	0.988573	0.783876	0.00953251	0.654771	0.168348	0.0783553	0.0426687	0.0271528	0.0100853	0.00620636	0.0	0.00775795	0.00465477	1.0	0.0369523	0.0206017	0.789405	0.153041
0.995152	0.730369	0.0245223	0.945464	0.58512	0.0307539	0.98286	0.56766	0.0417575	0.534211	0.322807	0.0605263	0.0201754	0.0219298	0.022807	0.0140351	0.00175439	0.00175439	0.0	0.5	0.0550031	0.0835923	0.751398	0.110006
0.933172	0.798523	0.00997931	0.856821	0.77746	0.0179822	0.861842	0.754122	0.014682	0.542035	0.331858	0.0243363	0.0619469	0.0132743	0.0132743	0.0	0.0	0.00884956	0.00442478	0.0	0.0248447	0.0372671	0.664596	0.273292
0.97126	0.809756	0.0101904	0.92642	0.678653	0.0156044	0.953082	0.647805	0.0141843	0.634274	0.218391	0.0940439	0.030303	0.00835946	0.00835946	0.0	0.0	0.00208986	0.00417973	0.1	0.063655	0.0359343	0.742813	0.157598
0.963989	0.823827	0.0200863	0.885734	0.676135	0.0324623	0.851974	0.674433	0.0285103	0.630699	0.193009	0.0653495	0.06231	0.0212766	0.0243161	0.0	0.00303951	0.0	0.0	0.2	0.0562278	0.0362989	0.712456	0.195018
0.977147	0.853537	0.00636054	0.953774	0.744198	0.0152825	0.947195	0.811388	0.0160486	0.48991	0.232063	0.10426	0.0549327	0.0470852	0.0201794	0.0201794	0.0044843	0.0112108	0.0156951	1.0	0.0610022	0.0775599	0.625708	0.23573
0.993594	0.811894	0.0125698	0.901316	0.695158	0.02359	0.987535	0.696441	0.0198079	0.529255	0.279255	0.125	0.043883	0.00265957	0.0119681	0.00531915	0.0	0.00265957	0.0	0.0	0.0600601	0.0698198	0.62988	0.24024
0.953082	0.827005	0.0160493	0.958276	0.708444	0.025423	0.912569	0.681367	0.0345748	0.533528	0.294461	0.058309	0.0612245	0.0233236	0.0102041	0.00728863	0.00291545	0.00874636	0.0	0.0	0.0584997	0.0316586	0.703372	0.206469
0.976801	0.864008	0.00797998	0.97126	0.781035	0.0181685	0.930402	0.760303	0.0110762	0.578831	0.209482	0.0771775	0.0485116	0.0341786	0.0176406	0.00551268	0.00220507	0.00661521	0.0198456	1.0	0.0529595	0.0663106	0.720516	0.160214
0.997922	0.860157	0.00845358	0.97455	0.820242	0.0122772	0.989785	0.768855	0.0165288	0.578986	0.268185	0.0580456	0.0499633	0.00440852	0.00808229	0.0117561	0.00587803	0.00661278	0.00808229	1.0	0.0470508	0.0617116	0.70849	0.182748
0.981302	0.800946	0.0112002	0.922784	0.683015	0.0174006	0.97403	0.643489	0.0247984	0.54435	0.319563	0.072904	0.0218712	0.0170109	0.00486027	0.0072904	0.00486027	0.00243013	0.00486027	0.2	0.0775623	0.0493075	0.674792	0.198338
0.992209	0.831631	0.00808547	0.988054	0.678294	0.0104664	0.943733	0.674952	0.009746	0.607934	0.23893	0.0498155	0.0387454	0.0175277	0.0258303	0.00276753	0.0166052	0.0	0.00184502	0.8	0.037023	0.0438232	0.76955	0.149603
0.973338	0.877711	0.00435441	0.953947	0.803249	0.015224	0.977666	0.782556	0.0190553	0.58672	0.23885	0.0753221	0.0386521	0.0227948	0.011893	0.0049554	0.00693756	0.00396432	0.0099108	1.0	0.033469	0.0452284	0.751696	0.169607
