# Supplementary material for: Cell-cycle dependent DNA repair and replication unifies patterns of chromosome instability
Source: Nat Commun. 2025 Mar 28;16:3033. doi: 10.1038/s41467-025-58245-z (PMC11953314; doi:10.1038/s41467-025-58245-z)
Supplement: Supplementary file 9 — Source Data [file 41467_2025_58245_MOESM9_ESM.zip › Source Data/SupplementaryFig42_musig.tsv]

Cancer Types	sum_type	sample	icgc_specimen_id	SBS1	SBS2	SBS3	SBS4	SBS5	SBS6	SBS8	SBS9	SBS12	SBS13	SBS14	SBS16	SBS17a	SBS17b	SBS18	SBS26	SBS28	SBS29	SBS30	SBS35	SBS36	SBS38	SBS39	SBS40	SBS41	DBS1	DBS2	DBS3	DBS4	DBS5	DBS6	DBS7	DBS8	DBS9	DBS11	ID1	ID2	ID3	ID4	ID5	ID6	ID8	ID9	ID10	ID11	ID12
Ovary-AdenoCA	Ovary-AdenoCA	SA505328	SP101528	464	0	5601	0	1376	0	0	0	0	0	0	0	0	0	0	0	0	0	0	0	0	0	0	0	0	0	54	0	0	0	0	0	0	0	0	35	23	0	0	0	54	44	137	0	0	0
Ovary-AdenoCA	Ovary-AdenoCA	SA505389	SP101544	631	0	2686	0	2465	0	0	0	0	0	0	0	0	0	629	0	0	0	0	0	0	0	0	0	0	0	7	0	10	0	11	0	0	0	0	94	40	0	0	132	70	0	81	0	0	0
Ovary-AdenoCA	Ovary-AdenoCA	SA505529	SP101584	717	0	3745	0	2746	0	0	0	0	0	0	0	0	0	0	0	0	0	0	0	0	0	0	0	0	0	5	0	0	0	12	0	0	0	0	45	45	0	93	0	50	68	123	0	0	0
Ovary-AdenoCA	Ovary-AdenoCA	SA505540	SP101588	748	0	3602	0	2338	0	0	0	0	0	0	0	0	0	0	0	0	0	0	0	0	0	0	0	0	0	32	0	0	0	0	0	0	0	0	69	70	0	73	0	53	47	98	0	0	0
Ovary-AdenoCA	Ovary-AdenoCA	SA505633	SP101616	661	0	8453	0	3092	0	0	0	0	0	0	0	0	0	0	0	0	0	0	0	0	0	0	0	0	0	9	0	17	8	29	0	0	0	0	165	58	0	0	0	160	0	224	0	0	0
Ovary-AdenoCA	Ovary-AdenoCA	SA505750	SP101648	402	192	5999	0	888	0	0	0	0	169	0	0	0	0	0	0	0	0	0	0	0	0	0	0	0	0	47	0	41	0	0	0	0	0	0	31	0	0	0	110	233	143	0	0	0	0
Ovary-AdenoCA	Ovary-AdenoCA	SA505889	SP101686	797	0	2422	0	2234	0	0	0	0	0	0	0	0	0	0	0	0	0	0	0	0	0	0	0	0	0	0	0	4	3	0	0	0	14	0	41	31	0	35	82	25	0	37	0	0	0
Ovary-AdenoCA	Ovary-AdenoCA	SA505950	SP101716	980	0	7474	0	4280	0	0	0	0	0	0	0	0	0	1126	0	0	0	0	0	0	0	0	0	0	0	24	0	33	0	40	0	0	0	0	174	132	0	104	0	103	91	151	0	0	0
Panc-Endocrine	Pancreatic	SA506702	SP102537	269	139	1481	0	598	0	0	0	0	66	0	0	0	0	0	0	0	0	512	0	208	0	0	0	0	0	2	0	3	0	0	0	0	9	0	31	0	29	0	58	0	32	44	0	0	0
Kidney-RCC	Kidney	SA507306	SP103515	308	0	0	0	863	0	0	0	0	0	0	0	0	0	0	0	0	0	0	0	0	0	0	6129	0	0	44	0	55	0	0	0	0	0	0	0	0	115	0	545	0	127	0	0	58	0
Liver-HCC	Liver	SA515347	SP107084	266	0	0	0	2594	0	0	0	2319	0	0	0	0	0	0	0	0	0	0	0	0	0	0	8225	0	0	83	0	54	0	0	0	0	0	0	131	0	200	0	211	0	93	0	0	0	0
Liver-HCC	Liver	SA515360	SP107091	205	0	0	1651	5919	0	0	0	1488	0	0	0	0	0	0	0	0	0	0	0	0	0	0	0	0	0	34	0	36	0	0	0	0	0	0	177	31	172	0	199	0	81	0	0	0	0
Liver-HCC	Liver	SA515463	SP107150	52	0	0	1212	5857	0	0	0	1714	0	0	0	0	0	0	0	0	0	0	0	0	0	0	0	0	0	39	0	0	0	0	0	0	0	0	94	0	132	0	159	0	73	37	0	0	0
CNS-Medullo	CNS	SA517374	SP107384	980	0	0	0	1129	0	0	0	0	0	0	0	0	0	0	0	0	0	0	0	0	0	0	3023	0	0	5	0	0	10.09	9	8	0	9	6	184	48	0	0	328	0	191	0	0	0	0
CNS-Medullo	CNS	SA517269	SP107457	160	0	0	0	731	0	0	0	0	0	0	0	0	0	158	0	0	0	0	0	0	0	0	0	0	0	0	2	1	0	0	2	0	0	0	188	0	0	0	0	0	0	0	0	0	0
CNS-Medullo	CNS	SA517371	SP107545	167	0	0	0	230	0	0	0	0	0	0	0	0	0	0	0	0	0	0	0	0	0	0	279	0	0	0	0	0	0	0	0	0	0	0	52	0	0	0	0	0	25	0	27	0	0
Panc-AdenoCA	Pancreatic	SA518611	SP107805	1185	0	0	0	5705	0	0	0	0	0	0	0	627	1794	0	0	547	0	0	0	0	0	0	0	0	0	4	0	8	0	5	10	0	0	0	235	101	0	0	0	0	122	0	0	81	0
Panc-AdenoCA	Pancreatic	SA518664	SP107874	1294	0	0	0	1233	0	0	0	0	0	0	0	224	211	927	0	0	0	0	0	0	0	0	5300	0	0	10	0	6	0	6	0	0	16	0	558	269	0	0	0	0	0	0	0	0	0
Panc-AdenoCA	Pancreatic	SA518622	SP107945	1074	0	0	0	2383	0	0	0	0	0	0	0	0	0	859	0	0	0	0	0	0	0	0	0	0	0	2	0	0	0	4	0	0	13	0	378	231	0	0	0	0	0	0	0	0	0
Eso-AdenoCA	Eso-AdenoCA	SA528890	SP111064	2143	705	0	0	4933	0	0	0	0	206	0	0	808	1620	2849	0	0	0	0	0	0	0	0	6089	0	0	16	0	17	0	12	0	0	26	10	1143	934	0	0	0	0	0	0	0	0	0
Eso-AdenoCA	Eso-AdenoCA	SA528899	SP111072	1546	829	0	0	4826	0	0	0	0	1031	0	0	466	1001	0	0	0	0	0	0	0	0	0	0	0	0	4	0	6	0	2	0	0	6	4	515	569	0	0	0	0	0	0	0	0	0
Eso-AdenoCA	Eso-AdenoCA	SA528999	SP111170	1616	0	0	0	12894	0	0	0	0	0	0	0	3908	7266	6439	0	0	0	0	0	0	0	0	0	0	0	17	0	28	0	24	40	16	0	16	1127	1290	0	0	0	0	0	0	0	0	0
Liver-HCC	Liver	SA529759	SP112196	0	0	0	0	12193	0	0	0	0	0	0	0	0	0	0	0	0	0	0	0	0	0	0	0	0	0	57	0	34	101	0	0	0	0	0	194	38	201	0	230	0	130	0	0	0	0
Liver-HCC	Liver	SA529841	SP112252	0	0	0	0	12188	0	0	0	1894	0	0	0	0	0	0	0	0	1850	0	0	0	0	0	0	0	0	58	0	45	0	0	0	0	0	0	303	60	192	0	268	0	104	0	0	0	0
Prost-AdenoCA	Prost-AdenoCA	SA530438	SP112787	1150	0	0	0	796	0	0	0	0	0	0	0	0	0	0	0	0	0	0	0	0	0	0	3188	0	0	23	0	0	0	0	0	0	0	0	120	0	0	0	141	0	39	36	0	0	49
Prost-AdenoCA	Prost-AdenoCA	SA530442	SP112791	641	0	0	0	726	0	0	0	0	0	0	0	0	0	0	0	0	0	0	0	0	0	0	1921	0	0	10	0	0	0	0	0	0	0	0	117	28	0	0	130	0	42	0	0	0	0
Prost-AdenoCA	Prost-AdenoCA	SA530444	SP112793	537	0	0	0	2231	0	0	0	0	0	0	0	0	0	479	0	0	0	0	0	0	0	0	0	0	0	23	0	0	0	0	0	0	0	0	88	20	0	0	88	0	40	39	0	0	0
Prost-AdenoCA	Prost-AdenoCA	SA530551	SP112855	339	0	0	0	802	0	0	0	0	0	0	0	0	0	0	0	0	0	0	0	0	0	0	1045	0	0	1	0	0	0	0	0	5	0	6	32	15	0	0	93	0	17	0	0	0	26
Prost-AdenoCA	Prost-AdenoCA	SA530582	SP112871	608	0	0	0	989	0	0	0	0	0	0	0	0	0	0	0	0	0	0	0	0	0	0	1615	0	0	2	0	9	0	0	0	0	0	8	59	13	0	0	91	0	22	0	0	0	32
Prost-AdenoCA	Prost-AdenoCA	SA530532	SP112915	733	0	0	0	1107	0	0	0	0	0	0	0	0	0	0	0	0	0	0	0	0	0	0	2304	0	0	4	0	9	0	12	0	0	0	0	53	23	0	0	69	0	34	51	0	0	47
Prost-AdenoCA	Prost-AdenoCA	SA530583	SP112941	485	0	0	0	534	0	0	0	0	0	0	0	0	0	746	0	0	0	0	0	0	0	0	1620	0	0	4	0	0	0	0	0	0	10	0	48	14	39	0	95	0	32	17	0	0	0
Prost-AdenoCA	Prost-AdenoCA	SA538873	SP114904	1025	176	1937	0	2315	0	0	0	0	82	0	0	0	0	952	0	0	0	0	0	0	0	0	0	0	0	26	0	0	0	0	0	0	0	0	474	120	0	0	252	0	0	0	0	0	0
Prost-AdenoCA	Prost-AdenoCA	SA538878	SP114908	1161	0	0	0	1211	0	0	0	0	0	0	0	0	0	0	0	0	0	0	0	0	0	0	3741	0	0	14	0	11	0	0	0	0	0	0	393	70	0	0	217	0	0	0	0	0	0
Prost-AdenoCA	Prost-AdenoCA	SA538881	SP114910	1178	0	0	0	2038	0	0	0	0	0	0	0	0	0	647	0	0	0	0	0	0	0	0	3149	0	0	27	0	0	0	0	0	0	0	0	492	124	0	0	265	0	0	0	0	0	0
Prost-AdenoCA	Prost-AdenoCA	SA538884	SP114912	1053	0	0	0	1807	0	0	0	0	0	0	0	0	0	495	0	0	0	0	0	0	0	0	2761	0	0	22	0	0	0	0	0	0	0	0	460	109	0	0	229	0	0	0	0	0	0
Prost-AdenoCA	Prost-AdenoCA	SA538889	SP114917	1061	0	0	0	1900	0	0	0	0	0	0	0	0	0	622	0	0	0	0	0	0	0	0	2716	0	0	24	0	0	0	0	0	0	0	0	484	115	0	0	241	0	0	0	0	0	0
Prost-AdenoCA	Prost-AdenoCA	SA538893	SP114920	1127	0	0	0	1583	0	0	0	0	0	0	0	0	0	588	0	0	0	0	0	0	0	0	3150	0	0	25	0	0	0	0	0	0	0	0	499	115	0	0	253	0	0	0	0	0	0
Prost-AdenoCA	Prost-AdenoCA	SA538869	SP114949	711	0	0	0	2151	0	0	0	0	0	0	0	0	0	631	0	0	0	0	0	0	0	0	0	470	0	10	0	0	0	0	0	0	0	0	384	0	0	0	304	0	0	0	0	0	0
Prost-AdenoCA	Prost-AdenoCA	SA541782	SP116284	311	0	0	0	517	0	0	0	0	0	0	0	0	0	0	0	0	0	0	0	0	0	0	636	0	0	2	0	2	0	0	0	0	0	4	59	21	0	0	68	0	0	0	0	0	0
Bone-Epith	Bone-Osteosarc	SA541948	SP116385	237	0	0	0	1076	0	0	0	0	0	0	0	0	0	0	0	0	0	0	0	0	0	0	1248	0	0	4	0	1	0	0	0	0	6	1	58	15	0	0	81	0	49	27	0	0	0
Bone-Osteosarc	Bone-Osteosarc	SA541924	SP116459	356	236	0	0	513	0	0	0	0	295	0	0	0	0	0	0	0	0	0	0	0	0	0	4483	0	0	0	0	6	0	0	9	0	0	12	35	28	0	36	0	0	33	69	0	0	0
Bone-Osteosarc	Bone-Osteosarc	SA541926	SP116462	137	46	0	0	131	0	0	0	0	70	0	0	0	0	0	0	0	0	0	0	0	0	0	1368	0	0	4	0	0	4	0	0	0	0	0	28	13	25	0	25	0	11	0	0	0	0
Bone-Osteosarc	Bone-Osteosarc	SA541928	SP116465	126	0	529	0	366	0	0	0	0	0	0	0	61	34	0	0	0	0	0	0	0	0	0	895	0	0	3	0	0	0	8	0	0	0	0	15	35	0	83	47	0	0	16	0	0	0
Bone-Osteosarc	Bone-Osteosarc	SA541870	SP116499	248	155	2217	0	571	0	0	0	0	178	0	0	0	0	0	0	0	0	0	0	0	0	0	1292	0	0	21	0	0	0	0	0	0	0	0	18	34	0	0	0	0	32	75	0	0	0
Breast-AdenoCA	Breast-AdenoCA	SA542427	SP116948	368	213	0	0	2092	0	0	0	0	56	0	0	0	0	378	0	0	0	0	0	0	0	0	0	0	0	0	0	10	0	0	0	0	0	0	121	24	0	0	0	0	74	78	0	0	0
Breast-AdenoCA	Breast-AdenoCA	SA542718	SP117126	446	92	0	0	1493	0	0	0	0	52	0	0	0	0	227	0	0	0	0	0	0	0	0	0	0	0	2	0	4	0	0	0	0	5	0	67	16	0	0	0	0	60	56	0	0	0
Panc-AdenoCA	Pancreatic	SA520182	SP117201	1401	457	0	0	1258	0	0	0	0	232	0	0	0	0	0	0	0	0	0	0	0	0	0	3449	0	0	5	0	5	0	10	0	0	11	9	458	283	0	0	0	0	0	0	0	0	0
Panc-AdenoCA	Pancreatic	SA520201	SP117291	1434	189	0	0	1512	0	0	0	0	0	0	0	0	0	0	0	0	0	0	0	0	0	0	4106	0	0	0	0	6	0	9	0	0	14	0	473	237	0	0	0	0	0	0	0	0	0
Panc-AdenoCA	Pancreatic	SA533741	SP117323	1792	802	0	0	1892	0	0	0	0	196	0	0	312	898	0	0	0	0	0	0	0	0	0	5611	0	6	10	0	8	0	6	0	0	18	0	330	226	0	0	0	0	214	0	0	151	0
Panc-AdenoCA	Pancreatic	SA533681	SP117412	976	283	3585	0	1967	0	0	0	0	247	0	0	0	0	739	0	0	0	0	0	0	0	0	0	0	0	9	0	19	0	20	0	0	34	0	378	131	0	0	0	341	230	0	0	0	0
Breast-AdenoCA	Breast-AdenoCA	SA543426	SP117552	233	47	0	0	760	0	0	0	0	14	0	0	0	0	201	0	0	0	0	0	0	0	0	0	0	0	0	0	5	0	0	0	0	0	0	27	12	0	0	0	0	26	29	0	0	0
Panc-AdenoCA	Pancreatic	SA533702	SP117660	744	0	0	0	2423	0	0	0	0	0	0	0	0	0	668	0	0	0	0	0	0	0	0	0	0	0	0	0	3	0	0	0	0	1	3	289	97	0	0	0	0	155	0	0	0	0
Panc-AdenoCA	Pancreatic	SA533770	SP117661	1135	0	0	0	2786	0	0	0	0	0	0	0	0	0	753	0	0	0	0	0	0	0	0	0	0	0	6	0	5	0	5	0	0	5	0	384	321	0	0	0	0	0	0	0	0	0
Panc-Endocrine	Pancreatic	SA544136	SP117984	101	0	0	0	1896	0	0	0	0	0	0	0	0	0	0	0	0	0	0	0	0	0	0	0	0	0	0	0	7	0	0	0	0	0	0	29	5	20	0	55	0	11	0	0	0	0
Skin-Melanoma	Skin	SA557315	SP124264	699	108	0	0	2017	0	0	0	0	585	0	0	0	0	0	0	0	0	0	0	0	500	0	9467	0	9	17	0	0	0	32	0	0	0	0	128	34	0	0	194	0	0	197	0	0	0
Skin-Melanoma	Skin	SA557416	SP124359	812	0	0	0	2629	0	0	0	0	0	0	0	0	0	0	0	0	0	0	0	0	239	0	3726	0	10	6	0	0	0	18	0	0	0	0	146	39	0	0	182	0	56	0	0	0	0
Panc-AdenoCA	Pancreatic	SA533743	SP125710	1365	0	0	0	991	0	0	0	0	0	0	0	0	0	0	0	0	0	0	0	0	0	0	2115	0	0	6	0	0	0	4	0	0	0	0	271	65	0	0	0	0	95	0	0	80	0
Panc-AdenoCA	Pancreatic	SA533682	SP125716	1531	0	0	0	3194	0	0	0	0	0	0	0	0	0	957	0	0	0	0	0	0	0	0	0	0	0	2	0	4	5	0	12	0	16	0	364	133	0	0	0	0	170	0	0	117	0
Panc-AdenoCA	Pancreatic	SA533709	SP125724	1102	146	0	0	2620	0	0	0	0	124	0	0	0	0	0	0	0	0	0	0	0	0	0	0	0	0	4	0	3	0	2	0	0	4	0	297	318	0	0	0	0	0	0	0	0	0
Panc-AdenoCA	Pancreatic	SA533666	SP125726	1493	0	0	0	1175	0	0	0	0	0	0	0	0	0	0	0	0	0	0	0	0	0	0	2386	0	0	6	0	3	0	6	0	0	0	0	389	272	0	0	0	0	0	0	0	0	0
Panc-AdenoCA	Pancreatic	SA533736	SP125738	800	531	0	0	809	0	0	0	0	22	0	0	0	0	0	0	0	0	0	0	0	0	0	1349	0	0	3	0	0	0	2	0	0	3	3	103	59	0	0	0	0	74	0	0	48	0
Panc-AdenoCA	Pancreatic	SA533615	SP125756	876	846	4326	0	674	0	0	0	0	1429	0	0	354	701	0	0	0	0	0	0	0	0	0	4969	0	0	19	0	28	0	21	0	0	36	0	148	236	0	0	0	424	383	0	0	0	0
Panc-AdenoCA	Pancreatic	SA558649	SP125757	968	134	0	0	2438	0	0	0	0	82	0	0	0	0	0	0	0	0	0	0	0	0	0	0	0	0	7	0	4	0	3	0	0	3	0	258	109	0	0	0	0	154	0	0	0	0
Panc-AdenoCA	Pancreatic	SA533718	SP125772	396	110	0	0	904	0	0	0	0	18	0	0	0	0	0	0	0	0	0	0	0	0	0	1226	0	0	0	0	1	0	0	0	0	4	0	148	29	0	0	0	0	67	0	0	0	0
Panc-Endocrine	Pancreatic	SA570837	SP135288	0	0	0	0	0	0	0	0	0	0	0	0	0	0	0	0	0	0	0	0	24022	0	0	0	0	0	5	0	8	0	0	0	0	0	11	41	0	33	0	58	0	28	18	0	0	0
Panc-Endocrine	Pancreatic	SA570881	SP135434	203	166	2090	0	1739	0	0	0	0	41	0	0	0	0	0	0	0	0	288	0	0	0	0	0	0	0	3	0	5	0	0	0	0	0	8	43	9	49	0	107	0	0	0	0	0	0
Panc-AdenoCA	Pancreatic	SA409327	SP70122	748	0	0	0	2251	0	0	0	0	0	0	0	0	0	825	0	0	0	0	0	0	0	0	0	0	0	4	0	0	0	7	0	0	0	0	398	233	0	0	0	0	0	0	0	0	0
Panc-AdenoCA	Pancreatic	SA410223	SP70780	1152	0	0	0	3017	0	0	0	0	0	0	0	0	0	814	0	0	0	0	0	0	0	0	0	0	0	6	0	7	8	0	0	0	0	0	424	290	0	0	0	0	0	0	0	0	0
Panc-AdenoCA	Pancreatic	SA410670	SP71228	1622	422	0	0	1886	0	0	0	0	0	0	0	0	0	0	0	0	0	691	0	0	0	0	5090	0	0	6	0	11	0	6	0	0	16	0	533	541	0	0	0	0	0	0	0	0	0
Panc-AdenoCA	Pancreatic	SA411297	SP71846	936	359	3377	0	3860	0	0	0	0	544	0	0	0	0	0	0	0	0	0	0	0	0	0	0	0	0	12	0	11	0	3	0	0	8	16	373	268	0	0	0	0	0	0	0	0	0
Panc-AdenoCA	Pancreatic	SA411401	SP71950	2037	347	0	0	1164	0	0	0	0	24	0	0	0	0	0	0	0	0	0	0	0	0	0	2773	0	0	4	0	5	0	0	0	0	0	7	346	105	0	0	0	0	145	0	0	0	0
Panc-AdenoCA	Pancreatic	SA410892	SP76017	814	2001	0	0	1204	0	0	0	0	345	0	0	0	0	0	0	0	0	0	0	0	0	0	1455	0	0	0	0	7	0	2	0	0	0	10	212	194	0	0	0	0	0	0	0	0	0
Panc-AdenoCA	Pancreatic	SA411002	SP76136	771	215	2704	0	1425	0	0	0	0	215	0	0	795	1047	1125	0	0	0	0	0	0	0	0	0	0	0	28	0	24	33	0	47	0	0	0	385	275	0	0	0	0	435	0	0	0	0
Panc-AdenoCA	Pancreatic	SA411713	SP76843	1381	185	0	0	1546	0	0	0	0	0	0	0	0	0	0	0	0	0	0	0	0	0	0	2780	0	2	4	0	4	0	2	0	0	6	0	585	274	0	0	0	0	0	0	0	0	0
Panc-AdenoCA	Pancreatic	SA412291	SP77443	579	403	3026	0	3275	0	0	0	0	366	0	0	0	0	1058	0	0	0	0	0	0	0	0	0	0	0	5	0	8	0	14	0	0	20	0	425	90	0	0	0	0	229	0	0	0	0
Liver-HCC	Liver	SA501393	SP98861	0	0	0	0	14240	0	0	0	0	0	0	0	0	0	0	0	0	2397	0	0	0	0	0	0	0	0	119	0	72	0	0	0	0	0	0	97	34	244	0	213	83	102	0	0	0	0
Liver-HCC	Liver	SA501523	SP98991	29	0	0	0	4873	0	0	0	0	0	0	0	0	0	0	0	0	1036	0	0	0	0	0	0	0	0	57	0	34	0	0	0	0	0	0	52	18	36	0	76	0	75	32	0	0	0
Liver-HCC	Liver	SA501627	SP99097	154	0	0	0	2623	0	0	0	0	0	0	0	0	0	0	0	0	0	0	0	0	0	0	0	0	0	4	0	5	0	0	0	0	0	8	123	14	0	0	103	0	0	0	0	0	0
Liver-HCC	Liver	SA501481	SP99201	96	0	0	0	4555	0	0	0	0	0	0	0	0	0	0	0	0	634	0	0	0	0	0	0	0	0	48	0	0	0	0	0	0	0	0	140	19	0	0	148	0	61	0	0	0	0
Liver-HCC	Liver	SA501515	SP99233	163	0	0	0	2799	0	0	0	0	0	0	728	0	0	0	0	0	0	0	0	0	0	0	3644	0	0	49	0	39	0	0	0	0	0	0	104	0	48	0	174	0	88	0	0	43	0
Biliary-AdenoCA	Liver	SA501590	SP99305	286	0	0	0	1828	0	0	0	0	0	0	0	0	0	0	0	0	0	0	0	0	0	0	1706	0	0	7	0	16	0	0	0	0	0	0	76	0	46	0	104	0	42	0	0	0	0
Biliary-AdenoCA	Liver	SA501622	SP99337	180	0	0	0	3043	0	0	0	0	0	0	0	0	0	691	0	0	0	0	0	0	0	0	0	0	0	4	0	6	0	0	0	0	0	13	240	32	0	0	172	0	0	0	0	0	0
