# Supplementary material for: Cell-cycle dependent DNA repair and replication unifies patterns of chromosome instability
Source: Nat Commun. 2025 Mar 28;16:3033. doi: 10.1038/s41467-025-58245-z (PMC11953314; doi:10.1038/s41467-025-58245-z)
Supplement: Supplementary file 9 — Source Data [file 41467_2025_58245_MOESM9_ESM.zip › Source Data/SupplementaryFig33_sim_real_corr_ecdna.tsv]

cycleID	cellID	nDSB	nUnrepair	nDBS_unique	nBP_unique	nBP	nDel	nDup	nH2HInv	nT2TInv	nTra	nCircle	nECDNA	nNoCentromere	ploidy	real_rDSB	real_frac	real_wgd
5	10	0	0	294	294	466	15	28	54	38	98	12	10	26	4	30	0.1	0.5
4	14	0	0	213	213	424	13	12	42	53	92	3	2	29	4	30	0.1	0.5
4	15	0	0	219	219	424	13	16	44	39	100	1	0	29	4	30	0.1	0.5
6	16	0	0	272	272	462	16	15	56	50	94	12	10	25	4	30	0.1	0.5
6	17	0	0	310	310	604	14	15	79	74	120	8	6	25	4	30	0.1	0.5
4	18	0	0	240	240	368	12	12	37	27	96	7	4	31	4	30	0.1	0.5
4	19	0	0	220	220	340	8	16	31	27	88	10	7	25	4	30	0.1	0.5
5	20	0	0	350	349	526	26	34	43	34	126	11	7	31	4	30	0.1	0.5
5	21	0	0	340	339	568	14	32	50	54	134	17	13	40	4	30	0.1	0.5
3	7	0	0	210	210	354	12	11	36	34	84	8	6	31	4	30	0.1	0.5
3	10	0	0	56	56	114	3	8	15	17	14	5	5	12	4	10	0.5	0.5
5	13	0	0	90	90	176	5	2	28	32	21	3	3	12	4	10	0.5	0.5
4	14	0	0	65	65	158	5	1	32	30	11	2	1	15	4	10	0.5	0.5
5	16	0	0	59	59	132	4	1	23	26	12	2	1	14	4	10	0.5	0.5
5	17	0	0	61	61	132	4	1	24	25	12	2	1	13	4	10	0.5	0.5
4	18	0	0	60	60	128	3	5	21	24	11	1	1	15	4	10	0.5	0.5
4	19	0	0	65	65	118	3	7	16	18	15	1	1	16	4	10	0.5	0.5
6	20	0	0	100	100	178	10	10	18	26	25	7	7	18	4	10	0.5	0.5
6	21	0	0	110	110	224	6	8	28	43	27	7	7	21	4	10	0.5	0.5
4	9	0	0	63	63	122	5	3	18	14	21	3	3	15	4	10	0.5	0.5
4	10	0	0	57	57	86	0	2	11	9	21	3	1	13	2	10	0.3	0.3
4	12	0	0	50	50	82	1	2	14	11	13	1	0	5	2	10	0.3	0.3
4	13	0	0	59	59	114	1	0	18	15	23	1	0	9	2	10	0.3	0.3
5	14	0	0	91	91	140	0	4	19	19	28	4	1	8	2	10	0.3	0.3
6	16	0	0	94	94	146	0	4	20	24	25	2	0	10	2	10	0.3	0.3
6	17	0	0	85	85	138	0	4	23	15	27	4	2	9	2	10	0.3	0.3
4	18	0	0	60	60	118	0	4	18	11	26	1	0	13	2	10	0.3	0.3
4	19	0	0	46	46	76	2	0	14	4	18	1	0	11	2	10	0.3	0.3
1	2	0	0	15	15	18	0	0	2	2	5	0	0	3	2	10	0.3	0.3
3	6	0	0	39	39	62	1	0	11	5	14	1	0	7	2	10	0.3	0.3
6	13	0	0	104	104	306	5	13	52	56	27	0	0	31	4	10	0.5	0.5
7	16	0	0	121	121	296	11	12	50	48	27	0	0	35	4	10	0.5	0.5
7	17	0	0	117	117	328	11	8	56	54	35	0	0	40	4	10	0.5	0.5
3	19	0	0	63	63	156	6	6	27	25	14	4	0	19	4	10	0.5	0.5
7	20	0	0	148	148	426	6	21	63	82	41	1	1	32	4	10	0.5	0.5
7	21	0	0	154	154	536	8	29	99	105	27	3	3	31	4	10	0.5	0.5
7	22	0	0	108	108	360	6	7	77	61	29	0	0	24	4	10	0.5	0.5
7	23	0	0	108	108	366	6	13	59	66	39	0	0	25	4	10	0.5	0.5
1	3	0	0	16	16	24	1	1	4	4	2	0	0	6	2	10	0.5	0.5
4	8	0	0	70	70	198	4	5	39	29	22	0	0	18	4	10	0.5	0.5
3	10	0	0	135	135	312	13	7	54	51	31	6	6	31	4	30	0.5	0.5
3	11	0	0	135	135	322	13	3	54	50	41	3	3	32	4	30	0.5	0.5
4	14	0	0	149	149	312	5	8	39	65	39	10	10	30	2	30	0.5	0.5
4	18	0	0	198	198	586	6	18	83	95	91	7	6	48	4	30	0.5	0.5
4	19	0	0	187	187	466	10	18	61	81	63	2	1	52	4	30	0.5	0.5
6	21	0	0	274	273	1122	21	31	198	217	94	32	32	78	4	30	0.5	0.5
7	22	0	0	280	279	1062	17	39	167	185	123	18	18	65	4	30	0.5	0.5
8	24	0	0	298	297	1176	40	21	222	214	91	37	37	66	4	30	0.5	0.5
8	25	0	0	335	334	1462	30	33	256	263	149	36	36	75	4	30	0.5	0.5
3	8	0	0	111	111	208	4	4	31	48	17	10	10	23	2	30	0.5	0.5
5	11	0	0	111	111	208	0	10	13	10	71	0	0	13	4	10	0.1	0.5
5	12	0	0	108	108	194	0	7	19	9	62	0	0	11	4	10	0.1	0.5
6	14	0	0	123	123	234	0	12	23	15	67	0	0	12	4	10	0.1	0.5
7	17	0	0	129	129	222	2	8	25	13	63	0	0	14	4	10	0.1	0.5
6	18	0	0	100	100	178	0	6	19	15	49	0	0	12	4	10	0.1	0.5
6	19	0	0	97	97	150	0	2	14	14	45	0	0	7	4	10	0.1	0.5
8	20	0	0	146	146	268	1	5	26	19	83	1	1	29	4	10	0.1	0.5
8	21	0	0	153	153	276	1	13	33	24	67	1	1	26	4	10	0.1	0.5
2	5	0	0	44	44	70	0	1	4	3	27	0	0	5	4	10	0.1	0.5
3	6	0	0	55	55	84	0	3	3	4	32	0	0	4	4	10	0.1	0.5
4	10	0	0	105	105	240	2	5	24	23	66	1	0	21	4	10	0.1	0.3
3	12	0	0	68	68	134	3	4	7	17	36	4	4	10	4	10	0.1	0.3
5	14	0	0	108	108	240	2	1	31	30	56	1	0	15	4	10	0.1	0.3
4	17	0	0	86	86	188	4	1	17	26	46	1	1	17	4	10	0.1	0.3
4	18	0	0	133	133	264	9	14	19	15	75	5	4	21	4	10	0.1	0.3
4	19	0	0	111	111	180	5	14	14	6	51	5	4	10	4	10	0.1	0.3
5	20	0	0	90	90	166	5	2	14	19	43	1	1	11	4	10	0.1	0.3
5	21	0	0	114	114	252	5	6	28	36	51	5	5	15	4	10	0.1	0.3
6	22	0	0	129	129	328	2	3	45	44	70	3	2	19	4	10	0.1	0.3
6	23	0	0	123	123	264	2	3	32	37	58	4	3	16	4	10	0.1	0.3
5	13	0	0	111	111	180	2	5	11	10	62	0	0	13	4	10	0.1	0.1
5	14	0	0	116	116	202	2	7	10	12	70	0	0	16	4	10	0.1	0.1
5	15	0	0	118	118	198	2	9	8	14	66	0	0	10	4	10	0.1	0.1
6	16	0	0	116	116	170	1	5	10	7	62	0	0	15	4	10	0.1	0.1
6	17	0	0	128	128	242	7	5	16	13	80	0	0	30	4	10	0.1	0.1
5	19	0	0	105	105	228	5	4	21	21	63	0	0	7	4	10	0.1	0.1
6	20	0	0	105	105	198	5	2	18	27	47	0	0	14	4	10	0.1	0.1
6	21	0	0	94	94	166	1	6	17	16	43	0	0	18	4	10	0.1	0.1
2	5	0	0	40	40	60	0	0	2	2	26	0	0	9	4	10	0.1	0.1
4	9	0	0	92	92	130	4	4	5	8	44	0	0	7	4	10	0.1	0.1
5	11	0	0	260	260	500	26	15	63	78	68	10	8	54	4	30	0.3	0.5
6	13	0	0	320	320	682	38	28	94	91	90	14	11	36	4	30	0.3	0.5
5	15	0	0	272	272	562	17	25	77	75	87	18	16	50	4	30	0.3	0.5
6	16	0	0	336	336	784	32	36	105	104	115	14	12	52	4	30	0.3	0.5
7	18	0	0	355	355	946	39	41	135	143	115	16	14	56	4	30	0.3	0.5
7	19	0	0	323	323	868	27	31	124	123	129	10	8	59	4	30	0.3	0.5
7	20	0	0	322	322	856	33	23	126	125	121	13	10	44	4	30	0.3	0.5
7	21	0	0	306	306	684	33	31	103	110	65	20	17	46	4	30	0.3	0.5
2	4	0	0	112	112	208	8	8	23	29	36	6	4	25	4	30	0.3	0.5
3	7	0	0	145	145	296	13	11	38	38	48	9	7	42	4	30	0.3	0.5
3	11	0	0	65	65	146	2	2	15	18	36	3	3	11	4	10	0.3	0.1
4	12	0	0	59	59	88	2	3	10	11	18	2	2	9	2	10	0.3	0.1
3	14	0	0	60	60	104	1	3	18	10	20	4	4	11	2	10	0.3	0.1
4	16	0	0	76	76	110	6	3	15	12	19	3	3	15	2	10	0.3	0.1
4	17	0	0	81	81	120	6	5	15	13	21	5	5	13	2	10	0.3	0.1
4	18	0	0	62	62	104	1	0	16	15	20	0	0	11	2	10	0.3	0.1
4	19	0	0	64	64	94	1	0	10	12	24	0	0	7	2	10	0.3	0.1
5	20	0	0	94	94	158	4	7	14	12	42	3	3	19	2	10	0.3	0.1
5	21	0	0	110	110	186	4	1	23	11	54	1	1	12	2	10	0.3	0.1
2	6	0	0	31	31	56	0	1	5	8	14	1	1	6	2	10	0.3	0.1
2	11	0	0	124	124	150	8	10	12	16	29	5	2	14	2	30	0.1	0.5
3	13	0	0	209	209	470	26	32	29	34	114	13	6	22	4	30	0.1	0.5
6	16	0	0	330	328	632	29	24	57	63	143	1	0	52	4	30	0.1	0.5
6	17	0	0	364	363	778	45	40	70	81	153	3	2	49	4	30	0.1	0.5
5	18	0	0	221	219	424	23	17	37	31	104	3	3	39	4	30	0.1	0.5
6	20	0	0	284	283	642	26	29	75	61	130	3	3	37	4	30	0.1	0.5
6	21	0	0	258	257	542	26	35	45	45	120	4	4	34	4	30	0.1	0.5
6	22	0	0	321	319	684	45	41	53	54	149	4	4	55	4	30	0.1	0.5
6	23	0	0	322	320	644	49	27	52	61	133	4	4	46	4	30	0.1	0.5
3	7	0	0	151	151	278	16	20	15	14	74	2	2	21	4	30	0.1	0.5
5	11	0	0	74	74	168	5	2	25	20	32	2	0	16	4	10	0.5	0.1
6	12	0	0	110	110	386	6	7	46	57	77	6	4	11	4	10	0.5	0.1
6	13	0	0	100	100	242	6	3	26	37	49	2	0	18	4	10	0.5	0.1
4	15	0	0	56	56	110	1	0	16	21	17	3	2	10	2	10	0.5	0.1
3	16	0	0	44	44	72	1	1	10	12	12	1	1	11	2	10	0.5	0.1
5	18	0	0	78	78	146	1	2	16	25	29	2	1	8	2	10	0.5	0.1
5	19	0	0	69	69	114	1	2	16	17	21	2	1	6	2	10	0.5	0.1
4	20	0	0	68	68	116	4	2	17	20	15	3	3	13	2	10	0.5	0.1
4	21	0	0	68	68	122	4	0	21	13	23	0	0	13	2	10	0.5	0.1
1	3	0	0	12	12	18	0	0	2	4	3	0	0	4	2	10	0.5	0.1
5	10	0	0	224	224	422	8	29	66	43	65	18	17	31	4	30	0.3	0.3
6	12	0	0	282	282	652	19	36	95	100	76	22	21	25	4	30	0.3	0.3
4	14	0	0	171	171	282	3	13	40	43	42	7	5	27	4	30	0.3	0.3
4	15	0	0	186	186	314	7	13	42	39	56	8	6	23	4	30	0.3	0.3
7	16	0	0	274	273	596	16	26	81	82	93	14	14	33	4	30	0.3	0.3
8	18	0	0	400	400	1208	27	50	181	178	168	15	15	39	4	30	0.3	0.3
8	19	0	0	375	375	984	35	58	131	130	138	18	18	35	4	30	0.3	0.3
5	20	0	0	293	293	552	28	34	73	68	73	17	15	35	4	30	0.3	0.3
5	21	0	0	274	274	516	20	38	62	59	79	17	15	37	4	30	0.3	0.3
2	4	0	0	73	73	142	5	3	14	13	36	1	1	20	4	30	0.3	0.3
4	10	0	0	77	77	144	0	4	21	16	31	1	0	10	4	10	0.3	0.5
4	11	0	0	68	68	106	2	2	10	10	29	1	0	6	4	10	0.3	0.5
5	15	0	0	79	79	150	3	5	22	17	28	1	0	21	4	10	0.3	0.5
6	16	0	0	104	104	226	3	5	36	34	35	3	2	15	4	10	0.3	0.5
6	17	0	0	96	96	184	3	5	25	26	33	3	2	14	4	10	0.3	0.5
5	18	0	0	79	79	198	4	5	31	31	28	5	4	4	4	10	0.3	0.5
5	19	0	0	79	79	164	6	5	22	21	28	3	2	9	4	10	0.3	0.5
4	20	0	0	96	96	158	2	5	21	19	32	0	0	23	4	10	0.3	0.5
4	21	0	0	98	98	168	4	7	20	17	36	3	3	14	4	10	0.3	0.5
3	6	0	0	52	52	80	2	0	10	9	19	0	0	9	4	10	0.3	0.5
3	11	0	0	116	116	210	7	8	33	24	33	2	1	17	2	30	0.3	0.3
2	13	0	0	90	90	130	7	8	13	14	23	4	3	21	2	30	0.3	0.3
4	14	0	0	161	161	302	9	18	40	40	44	4	2	24	2	30	0.3	0.3
4	15	0	0	138	138	246	9	8	35	33	38	7	5	18	2	30	0.3	0.3
6	18	0	0	338	337	828	41	32	115	98	128	16	14	45	4	30	0.3	0.3
6	19	0	0	328	327	820	51	28	90	105	136	6	4	39	4	30	0.3	0.3
3	20	0	0	213	213	562	16	36	69	64	96	18	9	43	4	30	0.3	0.3
6	22	0	0	319	319	838	42	29	118	118	112	14	13	44	4	30	0.3	0.3
6	23	0	0	303	303	872	48	35	121	108	124	12	11	54	4	30	0.3	0.3
3	7	0	0	98	98	172	7	5	23	26	25	2	2	23	2	30	0.3	0.3
4	12	0	0	46	46	74	1	0	8	7	21	0	0	7	2	10	0.5	0.1
4	13	0	0	55	55	118	1	0	19	18	21	0	0	9	2	10	0.5	0.1
3	14	0	0	46	46	96	6	3	16	17	6	1	0	5	2	10	0.5	0.1
3	15	0	0	39	39	62	2	1	8	14	6	2	1	9	2	10	0.5	0.1
3	16	0	0	48	48	66	4	4	9	8	8	3	1	8	2	10	0.5	0.1
3	17	0	0	59	59	108	4	4	24	14	8	5	3	16	2	10	0.5	0.1
4	18	0	0	57	57	156	4	0	22	30	22	0	0	12	2	10	0.5	0.1
4	19	0	0	45	45	80	0	2	13	9	16	0	0	13	2	10	0.5	0.1
3	6	0	0	31	31	50	0	0	10	6	9	0	0	7	2	10	0.5	0.1
3	9	0	0	36	36	50	0	0	7	9	9	0	0	5	2	10	0.5	0.1
5	10	0	0	185	185	520	15	11	80	69	85	8	7	54	4	30	0.5	0.3
5	11	0	0	168	168	428	9	9	73	68	55	3	2	26	4	30	0.5	0.3
5	13	0	0	214	214	542	10	12	113	91	45	13	13	43	4	30	0.5	0.3
6	14	0	0	274	274	824	18	31	148	120	95	12	12	52	4	30	0.5	0.3
7	16	0	0	253	253	912	14	31	174	148	89	11	11	61	4	30	0.5	0.3
2	18	0	0	55	55	94	1	0	19	17	10	1	1	17	2	30	0.5	0.3
2	19	0	0	77	77	146	3	2	22	30	16	3	3	19	2	30	0.5	0.3
8	20	0	0	278	278	832	16	25	164	130	81	19	19	61	4	30	0.5	0.3
8	21	0	0	230	230	594	14	13	115	82	73	18	18	53	4	30	0.5	0.3
3	6	0	0	138	138	352	9	7	56	52	52	5	5	31	4	30	0.5	0.3
4	11	0	0	88	88	138	6	4	10	15	34	2	2	17	2	10	0.1	0.1
3	12	0	0	70	70	88	13	1	4	2	24	0	0	5	2	10	0.1	0.1
3	13	0	0	72	72	96	7	1	6	4	30	0	0	4	2	10	0.1	0.1
5	14	0	0	122	122	224	8	14	16	21	53	7	7	15	2	10	0.1	0.1
3	16	0	0	77	77	104	0	0	6	5	41	0	0	10	2	10	0.1	0.1
3	17	0	0	59	59	68	0	0	5	4	25	0	0	8	2	10	0.1	0.1
6	18	0	0	130	130	242	6	21	19	20	55	8	8	12	2	10	0.1	0.1
6	19	0	0	144	144	380	12	23	32	32	91	10	10	13	2	10	0.1	0.1
2	7	0	0	43	43	50	4	1	4	1	15	0	0	2	2	10	0.1	0.1
3	8	0	0	63	63	90	2	1	6	10	26	0	0	14	2	10	0.1	0.1
3	10	0	0	153	153	304	12	6	53	47	34	2	1	34	4	30	0.5	0.5
5	12	0	0	248	248	632	12	20	115	113	56	10	10	64	4	30	0.5	0.5
4	14	0	0	167	167	368	13	2	72	62	35	1	0	31	4	30	0.5	0.5
4	15	0	0	196	196	430	11	12	78	77	37	6	5	33	4	30	0.5	0.5
6	16	0	0	273	272	692	16	13	122	124	71	4	4	45	4	30	0.5	0.5
6	17	0	0	254	254	628	14	31	97	111	61	14	14	58	4	30	0.5	0.5
4	19	0	0	228	228	546	24	13	89	84	63	6	6	51	4	30	0.5	0.5
5	20	0	0	223	223	528	17	19	89	84	55	9	8	46	4	30	0.5	0.5
5	21	0	0	210	210	522	17	21	92	88	43	10	9	53	4	30	0.5	0.5
4	8	0	0	220	220	494	20	19	80	81	47	3	3	49	4	30	0.5	0.5
4	10	0	0	187	187	320	19	16	25	21	79	3	2	11	2	30	0.1	0.1
3	13	0	0	157	157	240	12	13	26	22	47	4	3	13	2	30	0.1	0.1
5	14	0	0	226	226	422	22	13	35	36	105	5	4	22	2	30	0.1	0.1
5	15	0	0	227	227	412	22	19	24	38	103	4	3	17	2	30	0.1	0.1
4	16	0	0	230	230	370	13	22	37	44	69	9	7	21	2	30	0.1	0.1
4	17	0	0	203	203	316	23	14	26	32	63	5	3	14	2	30	0.1	0.1
4	18	0	0	214	214	308	19	11	24	19	81	9	7	12	2	30	0.1	0.1
4	19	0	0	199	199	300	17	15	27	20	71	11	9	20	2	30	0.1	0.1
2	5	0	0	110	110	148	10	8	9	10	37	2	1	12	2	30	0.1	0.1
2	7	0	0	126	126	150	11	9	12	6	37	2	1	17	2	30	0.1	0.1
3	13	0	0	163	163	208	12	16	17	8	51	7	5	14	2	30	0.1	0.3
4	14	0	0	192	192	288	15	15	15	19	80	6	5	21	2	30	0.1	0.3
4	16	0	0	210	210	540	30	25	39	54	122	6	4	31	4	30	0.1	0.3
4	17	0	0	197	197	424	18	31	34	37	92	6	4	30	4	30	0.1	0.3
3	18	0	0	145	145	204	12	18	19	13	40	12	11	11	2	30	0.1	0.3
4	21	0	0	210	210	544	32	32	46	40	122	15	8	41	4	30	0.1	0.3
5	22	0	0	242	242	582	28	37	59	51	116	5	4	27	2	30	0.1	0.3
5	23	0	0	200	200	340	20	21	28	19	82	9	8	19	2	30	0.1	0.3
4	24	0	0	207	207	408	18	26	29	25	106	14	5	34	4	30	0.1	0.3
4	25	0	0	220	220	544	30	32	58	40	112	18	9	55	4	30	0.1	0.3
3	10	0	0	50	50	94	2	0	17	15	13	0	0	12	2	10	0.5	0.3
2	14	0	0	51	51	98	3	4	16	15	11	2	1	11	2	10	0.5	0.3
2	15	0	0	31	31	48	3	2	8	4	7	2	1	11	2	10	0.5	0.3
5	16	0	0	64	64	156	0	1	31	28	18	0	0	9	2	10	0.5	0.3
5	17	0	0	71	71	150	0	1	30	28	16	0	0	16	2	10	0.5	0.3
5	18	0	0	82	82	200	0	14	35	30	21	4	4	22	2	10	0.5	0.3
5	19	0	0	85	85	202	0	2	39	33	27	1	1	20	2	10	0.5	0.3
3	7	0	0	39	39	88	0	3	18	16	7	5	5	13	2	10	0.5	0.3
4	8	0	0	67	67	156	1	8	31	25	13	4	4	7	2	10	0.5	0.3
4	9	0	0	72	72	186	3	2	29	32	27	3	3	9	2	10	0.5	0.3
4	11	0	0	85	85	134	4	3	17	14	29	0	0	10	4	10	0.3	0.3
4	13	0	0	70	70	98	9	4	10	9	17	2	1	8	4	10	0.3	0.3
4	14	0	0	67	67	94	6	3	8	9	21	1	0	13	4	10	0.3	0.3
5	16	0	0	96	96	162	8	10	12	15	36	4	3	19	4	10	0.3	0.3
5	17	0	0	100	100	148	8	14	16	12	24	4	3	10	4	10	0.3	0.3
5	18	0	0	88	88	196	8	11	16	15	48	2	0	16	4	10	0.3	0.3
5	19	0	0	94	94	182	8	3	17	23	40	2	0	14	4	10	0.3	0.3
5	20	0	0	89	89	170	10	5	16	20	34	0	0	17	4	10	0.3	0.3
5	21	0	0	96	96	180	10	7	15	18	40	0	0	16	4	10	0.3	0.3
3	6	0	0	55	55	104	10	3	11	13	15	0	0	15	4	10	0.3	0.3
5	10	0	0	81	81	170	2	2	34	30	17	4	2	16	2	10	0.5	0.3
6	12	0	0	95	95	188	3	2	32	31	26	6	4	17	2	10	0.5	0.3
6	13	0	0	91	91	214	3	8	40	36	20	2	0	27	2	10	0.5	0.3
4	14	0	0	68	68	110	2	5	10	13	25	1	1	12	2	10	0.5	0.3
5	17	0	0	64	64	134	1	2	17	24	23	1	1	10	2	10	0.5	0.3
6	18	0	0	110	110	210	5	5	34	25	36	3	3	8	2	10	0.5	0.3
6	19	0	0	96	96	172	5	7	24	30	20	2	2	15	2	10	0.5	0.3
1	3	0	0	14	14	20	1	2	2	2	3	0	0	4	2	10	0.5	0.3
2	5	0	0	32	32	50	1	3	7	8	6	1	1	6	2	10	0.5	0.3
4	9	0	0	86	86	222	4	11	38	29	29	3	3	14	2	10	0.5	0.3
5	12	0	0	134	134	210	10	4	15	16	60	2	0	16	4	10	0.1	0.5
4	14	0	0	97	97	180	2	1	12	19	56	0	0	15	4	10	0.1	0.5
5	16	0	0	129	129	224	12	3	19	17	61	1	1	7	4	10	0.1	0.5
6	18	0	0	190	190	368	21	8	25	27	103	2	0	26	4	10	0.1	0.5
6	19	0	0	166	166	306	23	6	23	24	77	2	0	21	4	10	0.1	0.5
5	20	0	0	96	96	172	4	3	12	10	57	0	0	14	4	10	0.1	0.5
5	21	0	0	124	124	240	8	3	23	19	67	0	0	12	4	10	0.1	0.5
6	22	0	0	161	161	274	15	6	22	18	76	1	1	16	4	10	0.1	0.5
6	23	0	0	164	164	296	17	6	22	13	90	3	3	16	4	10	0.1	0.5
2	6	0	0	47	47	100	0	0	9	5	36	0	0	11	4	10	0.1	0.5
4	10	0	0	145	145	328	5	10	65	59	25	11	10	23	2	30	0.5	0.1
5	12	0	0	160	160	410	4	14	86	76	25	19	17	20	2	30	0.5	0.1
5	13	0	0	152	152	392	8	24	67	50	47	27	25	39	2	30	0.5	0.1
4	16	0	0	127	127	312	11	9	55	62	19	10	9	28	2	30	0.5	0.1
4	17	0	0	141	141	288	7	13	46	53	25	11	10	23	2	30	0.5	0.1
4	18	0	0	130	130	266	5	2	50	46	30	8	7	17	2	30	0.5	0.1
4	19	0	0	135	135	338	9	10	51	57	42	14	13	21	2	30	0.5	0.1
1	3	0	0	42	42	68	3	1	7	13	10	1	0	13	2	30	0.5	0.1
4	8	0	0	144	143	294	9	12	45	49	32	8	7	22	2	30	0.5	0.1
4	9	0	0	167	166	356	3	12	61	66	36	10	9	31	2	30	0.5	0.1
4	12	0	0	63	63	182	1	0	16	16	58	0	0	20	4	10	0.3	0.3
4	13	0	0	51	51	102	1	2	8	10	30	2	2	14	4	10	0.3	0.3
4	15	0	0	70	70	142	7	5	14	14	31	4	2	12	4	10	0.3	0.3
3	16	0	0	35	35	38	0	3	2	3	11	1	0	1	2	10	0.3	0.3
3	17	0	0	45	45	58	0	3	6	3	17	1	0	7	2	10	0.3	0.3
5	18	0	0	106	106	224	10	5	21	19	57	4	2	27	4	10	0.3	0.3
5	19	0	0	105	105	188	6	7	17	21	43	6	4	18	4	10	0.3	0.3
4	20	0	0	70	70	122	3	5	10	9	34	2	0	14	4	10	0.3	0.3
5	22	0	0	93	93	172	3	4	22	10	47	3	1	22	4	10	0.3	0.3
5	23	0	0	99	99	210	3	2	30	23	47	2	0	18	4	10	0.3	0.3
3	10	0	0	135	135	298	6	3	60	48	32	8	8	17	2	30	0.5	0.1
3	11	0	0	117	117	232	2	5	37	42	30	8	8	28	2	30	0.5	0.1
5	12	0	0	204	204	612	14	16	115	111	50	23	22	31	2	30	0.5	0.1
6	14	0	0	279	279	1222	38	24	216	223	110	42	31	68	4	30	0.5	0.1
5	17	0	0	165	165	442	11	8	79	78	45	19	17	39	2	30	0.5	0.1
6	18	0	0	197	197	604	5	23	117	124	33	18	17	41	2	30	0.5	0.1
6	19	0	0	210	210	630	23	17	113	99	63	15	14	45	2	30	0.5	0.1
2	20	0	0	89	89	158	6	5	23	29	16	1	1	20	2	30	0.5	0.1
2	21	0	0	81	81	136	6	1	23	20	18	3	3	14	2	30	0.5	0.1
3	7	0	0	95	95	178	3	2	31	33	20	2	2	34	2	30	0.5	0.1
4	14	0	0	196	196	466	15	5	52	39	122	0	0	40	4	30	0.1	0.5
5	17	0	0	315	315	692	17	23	73	68	165	3	3	35	4	30	0.1	0.5
5	19	0	0	279	279	704	25	36	77	46	168	9	9	41	4	30	0.1	0.5
1	2	0	0	36	36	46	3	0	3	1	16	0	0	8	2	30	0.1	0.5
6	20	0	0	326	325	806	20	36	99	54	194	17	17	49	4	30	0.1	0.5
6	21	0	0	310	308	760	22	54	91	57	156	12	12	48	4	30	0.1	0.5
5	22	0	0	290	290	670	22	44	63	51	155	21	10	44	4	30	0.1	0.5
5	23	0	0	305	305	750	24	34	79	65	173	21	10	45	4	30	0.1	0.5
6	24	0	0	358	358	904	21	24	108	94	205	4	4	59	4	30	0.1	0.5
6	25	0	0	297	297	648	17	26	69	73	139	5	5	49	4	30	0.1	0.5
6	12	0	0	239	238	918	30	15	192	133	89	24	24	52	4	30	0.5	0.1
6	13	0	0	214	213	828	16	23	168	132	75	17	17	61	4	30	0.5	0.1
4	16	0	0	148	148	344	8	7	65	67	25	11	11	30	2	30	0.5	0.1
4	17	0	0	172	172	400	14	11	74	74	27	11	11	35	2	30	0.5	0.1
4	19	0	0	157	157	386	10	14	68	69	32	17	17	32	2	30	0.5	0.1
1	2	0	0	38	38	56	1	4	7	6	10	4	4	8	2	30	0.5	0.1
5	20	0	0	153	153	458	15	16	86	81	31	16	16	33	2	30	0.5	0.1
5	21	0	0	118	118	318	5	12	47	56	39	13	13	33	2	30	0.5	0.1
3	6	0	0	113	113	248	8	4	45	49	18	2	2	18	2	30	0.5	0.1
4	9	0	0	153	153	374	15	9	58	55	50	13	13	35	2	30	0.5	0.1
4	11	0	0	134	134	298	2	8	52	36	51	6	6	20	2	30	0.5	0.3
3	12	0	0	116	116	194	1	1	29	37	29	2	2	29	2	30	0.5	0.3
5	15	0	0	212	212	618	8	12	117	96	76	28	11	40	4	30	0.5	0.3
3	16	0	0	120	120	222	5	3	35	42	26	4	4	25	2	30	0.5	0.3
4	19	0	0	252	252	760	4	16	146	126	88	38	24	66	4	30	0.5	0.3
4	20	0	0	134	134	274	3	13	55	42	24	4	4	26	2	30	0.5	0.3
4	21	0	0	129	129	256	3	5	52	42	26	6	6	33	2	30	0.5	0.3
3	22	0	0	189	189	510	16	14	99	90	36	27	17	38	4	30	0.5	0.3
5	26	0	0	225	225	734	18	22	111	115	101	8	6	66	4	30	0.5	0.3
5	27	0	0	194	194	530	12	16	96	88	53	9	7	49	4	30	0.5	0.3
3	11	0	0	145	145	268	8	8	34	43	41	3	3	31	2	30	0.3	0.1
4	14	0	0	150	150	316	13	6	45	47	47	6	6	22	2	30	0.3	0.1
4	15	0	0	156	156	300	17	10	34	44	45	6	6	18	2	30	0.3	0.1
4	16	0	0	183	183	302	15	15	41	37	43	7	5	23	2	30	0.3	0.1
4	17	0	0	178	178	332	15	13	41	46	51	8	6	24	2	30	0.3	0.1
4	18	0	0	161	161	278	10	9	37	39	44	8	8	22	2	30	0.3	0.1
4	19	0	0	154	154	272	16	13	35	34	38	11	11	29	2	30	0.3	0.1
2	4	0	0	103	103	156	6	6	25	22	19	3	2	16	2	30	0.3	0.1
3	8	0	0	100	100	178	8	6	26	15	34	4	4	11	2	30	0.3	0.1
3	9	0	0	92	92	174	6	8	24	23	26	4	4	13	2	30	0.3	0.1
4	10	0	0	70	70	118	3	3	14	14	25	1	0	14	4	10	0.3	0.3
4	11	0	0	82	82	150	9	3	21	19	23	1	0	17	4	10	0.3	0.3
4	13	0	0	94	94	152	4	5	15	14	38	2	1	7	4	10	0.3	0.3
4	14	0	0	59	59	108	2	4	13	14	21	0	0	7	4	10	0.3	0.3
5	16	0	0	109	109	176	8	8	15	16	41	2	1	16	4	10	0.3	0.3
5	17	0	0	117	117	210	8	6	29	15	47	3	2	20	4	10	0.3	0.3
5	19	0	0	85	85	154	3	2	24	13	35	1	0	16	4	10	0.3	0.3
6	20	0	0	95	95	152	4	3	20	17	32	1	0	6	4	10	0.3	0.3
6	21	0	0	113	113	296	6	9	43	32	58	1	0	22	4	10	0.3	0.3
3	6	0	0	44	44	94	2	2	17	9	17	0	0	12	4	10	0.3	0.3
4	11	0	0	87	87	146	6	5	7	2	53	1	1	11	4	10	0.1	0.3
6	16	0	0	90	90	158	3	1	21	13	41	0	0	5	4	10	0.1	0.3
6	17	0	0	109	109	306	3	1	40	30	79	0	0	20	4	10	0.1	0.3
5	18	0	0	120	120	212	12	11	13	8	62	0	0	10	4	10	0.1	0.3
5	19	0	0	109	109	170	8	9	11	9	48	2	2	13	4	10	0.1	0.3
5	20	0	0	95	95	148	4	7	9	7	47	4	2	4	4	10	0.1	0.3
5	21	0	0	103	103	208	4	9	19	11	61	2	0	7	4	10	0.1	0.3
6	22	0	0	108	108	212	5	5	31	13	52	1	1	17	4	10	0.1	0.3
6	23	0	0	101	101	182	7	5	16	11	52	2	2	8	4	10	0.1	0.3
2	8	0	0	35	35	78	2	0	4	3	30	0	0	7	4	10	0.1	0.3
5	10	0	0	123	123	204	6	5	14	12	65	0	0	15	2	10	0.1	0.1
5	11	0	0	117	117	196	8	3	16	18	53	2	2	17	2	10	0.1	0.1
3	13	0	0	47	47	62	2	0	6	5	18	0	0	2	2	10	0.1	0.1
5	14	0	0	111	111	176	6	1	20	17	44	0	0	14	2	10	0.1	0.1
5	15	0	0	103	103	188	14	1	19	14	46	0	0	11	2	10	0.1	0.1
4	16	0	0	106	106	184	2	6	15	12	57	1	0	16	2	10	0.1	0.1
4	17	0	0	82	82	116	2	4	9	4	39	1	0	6	2	10	0.1	0.1
4	18	0	0	63	63	86	6	0	5	8	24	0	0	7	2	10	0.1	0.1
4	19	0	0	68	68	102	4	2	9	4	32	0	0	11	2	10	0.1	0.1
1	2	0	0	19	19	24	2	0	2	1	7	0	0	3	2	10	0.1	0.1
5	13	0	0	242	242	632	34	17	100	111	54	11	11	44	4	30	0.5	0.5
5	14	0	0	221	221	598	22	37	111	90	39	13	11	37	4	30	0.5	0.5
3	16	0	0	165	165	392	16	22	50	65	43	8	6	42	4	30	0.5	0.5
6	18	0	0	233	233	586	27	20	104	90	52	8	7	48	4	30	0.5	0.5
6	19	0	0	286	286	776	45	32	129	110	72	7	6	38	4	30	0.5	0.5
6	20	0	0	247	247	616	28	21	112	94	53	10	8	47	4	30	0.5	0.5
6	21	0	0	272	272	728	32	29	113	115	75	10	8	45	4	30	0.5	0.5
4	22	0	0	208	208	510	10	10	92	97	46	12	11	49	4	30	0.5	0.5
4	23	0	0	201	201	480	14	8	85	89	44	8	7	52	4	30	0.5	0.5
3	7	0	0	144	144	368	15	16	62	48	43	8	6	45	4	30	0.5	0.5
3	10	0	0	53	53	106	7	4	8	11	23	0	0	8	4	10	0.3	0.1
4	12	0	0	82	82	118	3	0	13	7	36	2	1	12	2	10	0.3	0.1
4	13	0	0	93	93	132	3	2	14	7	40	1	0	13	2	10	0.3	0.1
3	14	0	0	62	62	94	2	3	11	9	22	0	0	13	2	10	0.3	0.1
4	17	0	0	69	69	160	1	4	12	15	48	0	0	11	2	10	0.3	0.1
4	18	0	0	94	94	190	11	3	13	29	39	0	0	21	4	10	0.3	0.1
4	19	0	0	84	84	170	9	1	16	12	47	0	0	20	4	10	0.3	0.1
5	20	0	0	96	96	142	5	8	11	9	38	2	0	6	2	10	0.3	0.1
5	21	0	0	100	100	168	3	6	16	13	46	2	0	11	2	10	0.3	0.1
3	9	0	0	62	62	86	2	2	10	11	18	1	0	8	2	10	0.3	0.1
5	12	0	0	205	205	564	15	18	63	82	104	17	15	46	4	30	0.3	0.1
5	14	0	0	288	288	682	22	16	81	101	121	7	6	45	4	30	0.3	0.1
5	15	0	0	264	264	578	22	22	62	82	101	8	7	37	4	30	0.3	0.1
3	17	0	0	159	159	250	11	7	30	37	40	7	6	21	2	30	0.3	0.1
4	18	0	0	172	172	304	8	18	38	41	47	8	8	21	2	30	0.3	0.1
4	19	0	0	212	212	506	12	22	84	66	69	7	7	32	2	30	0.3	0.1
6	20	0	0	280	280	856	30	21	93	134	150	20	18	59	4	30	0.3	0.1
6	21	0	0	269	269	808	32	19	89	122	142	22	20	57	4	30	0.3	0.1
2	5	0	0	87	87	136	4	5	19	18	22	3	1	19	2	30	0.3	0.1
2	9	0	0	110	110	164	8	3	13	20	38	1	0	14	2	30	0.3	0.1
4	11	0	0	179	179	284	11	8	23	34	66	1	0	17	2	30	0.1	0.3
5	12	0	0	263	263	418	24	22	42	43	78	6	4	20	2	30	0.1	0.3
6	15	0	0	314	314	600	26	33	60	64	117	4	1	19	2	30	0.1	0.3
3	17	0	0	142	142	336	16	8	27	33	84	6	2	30	4	30	0.1	0.3
7	18	0	0	300	300	528	21	32	57	47	107	10	6	18	2	30	0.1	0.3
7	19	0	0	342	342	670	39	32	56	65	143	14	10	28	2	30	0.1	0.3
3	21	0	0	169	169	334	18	15	21	35	78	4	2	39	4	30	0.1	0.3
4	22	0	0	237	237	436	28	21	39	28	102	9	7	23	4	30	0.1	0.3
4	23	0	0	256	256	472	28	21	37	42	108	7	5	33	4	30	0.1	0.3
3	8	0	0	112	112	138	5	3	12	10	39	1	0	8	2	30	0.1	0.3
5	10	0	0	95	95	130	6	5	5	8	41	0	0	9	4	10	0.1	0.5
3	13	0	0	55	55	82	7	7	1	2	24	0	0	9	4	10	0.1	0.5
4	15	0	0	74	74	112	4	14	3	2	33	0	0	2	4	10	0.1	0.5
5	17	0	0	86	86	132	4	6	15	10	31	0	0	7	4	10	0.1	0.5
6	18	0	0	102	102	154	7	8	10	6	46	0	0	12	4	10	0.1	0.5
6	19	0	0	108	108	160	7	6	13	8	46	0	0	8	4	10	0.1	0.5
6	20	0	0	138	138	214	14	11	10	12	60	0	0	16	4	10	0.1	0.5
6	21	0	0	132	132	194	10	9	10	10	58	0	0	12	4	10	0.1	0.5
3	6	0	0	55	55	86	2	4	7	7	23	0	0	8	4	10	0.1	0.5
4	9	0	0	67	67	122	6	7	5	11	32	0	0	9	4	10	0.1	0.5
4	11	0	0	107	107	182	3	5	23	11	49	0	0	12	4	10	0.1	0.5
5	12	0	0	108	108	166	2	3	14	12	52	1	0	11	4	10	0.1	0.5
5	13	0	0	102	102	156	2	3	11	10	52	1	0	11	4	10	0.1	0.5
5	15	0	0	126	126	208	8	5	19	16	56	0	0	22	4	10	0.1	0.5
6	16	0	0	165	165	236	11	6	20	16	65	2	0	18	4	10	0.1	0.5
6	17	0	0	173	173	288	13	6	33	21	71	2	0	18	4	10	0.1	0.5
5	18	0	0	130	130	256	1	17	30	18	62	4	2	18	4	10	0.1	0.5
5	19	0	0	116	116	214	1	7	21	14	64	2	0	18	4	10	0.1	0.5
3	20	0	0	76	76	118	1	3	5	7	43	0	0	9	4	10	0.1	0.5
3	21	0	0	80	80	122	1	5	5	9	41	0	0	12	4	10	0.1	0.5
4	10	0	0	71	71	146	3	5	18	29	18	0	0	23	4	10	0.5	0.3
3	14	0	0	45	45	82	2	1	12	13	13	0	0	20	4	10	0.5	0.3
3	15	0	0	47	47	98	2	1	16	11	19	0	0	14	4	10	0.5	0.3
6	16	0	0	99	99	222	4	9	34	39	25	0	0	21	4	10	0.5	0.3
6	17	0	0	105	105	260	10	7	35	45	33	0	0	22	4	10	0.5	0.3
6	19	0	0	89	89	220	5	4	33	43	25	0	0	19	4	10	0.5	0.3
4	20	0	0	49	49	114	1	8	11	12	25	0	0	14	4	10	0.5	0.3
4	21	0	0	60	60	148	3	12	18	22	19	0	0	23	4	10	0.5	0.3
7	22	0	0	92	92	218	6	9	34	41	19	0	0	17	4	10	0.5	0.3
7	23	0	0	113	113	282	10	15	48	49	19	0	0	15	4	10	0.5	0.3
4	11	0	0	233	233	434	20	24	47	56	70	8	8	35	4	30	0.3	0.5
6	14	0	0	308	308	620	35	25	80	95	75	11	10	51	4	30	0.3	0.5
6	15	0	0	324	324	676	25	37	91	104	81	12	11	41	4	30	0.3	0.5
6	16	0	0	283	283	668	25	21	95	106	87	5	5	56	4	30	0.3	0.5
6	17	0	0	314	314	768	35	29	102	109	109	8	8	47	4	30	0.3	0.5
4	19	0	0	188	188	382	17	20	51	53	50	10	10	24	4	30	0.3	0.5
5	20	0	0	214	214	454	19	16	54	67	71	4	4	33	4	30	0.3	0.5
5	21	0	0	226	226	568	17	28	77	83	79	15	15	35	4	30	0.3	0.5
3	6	0	0	152	152	286	15	11	33	35	49	6	6	35	4	30	0.3	0.5
3	8	0	0	152	152	282	8	18	25	33	57	6	6	20	4	30	0.3	0.5
6	12	0	0	284	284	716	32	25	105	116	80	22	21	38	4	30	0.3	0.5
6	13	0	0	253	253	542	18	15	87	87	64	14	13	34	4	30	0.3	0.5
5	14	0	0	234	234	444	20	22	55	59	66	5	4	32	4	30	0.3	0.5
6	16	0	0	262	262	526	32	35	76	66	54	20	18	34	4	30	0.3	0.5
7	18	0	0	250	250	476	16	24	75	70	53	16	13	27	4	30	0.3	0.5
7	19	0	0	275	275	704	20	46	103	108	75	20	17	32	4	30	0.3	0.5
6	20	0	0	242	242	492	24	12	78	58	74	4	3	33	4	30	0.3	0.5
6	21	0	0	232	232	448	26	8	60	66	64	2	1	38	4	30	0.3	0.5
2	5	0	0	90	90	176	9	8	15	23	33	4	4	16	4	30	0.3	0.5
3	6	0	0	131	131	240	11	11	19	36	43	4	4	22	4	30	0.3	0.5
4	10	0	0	261	261	504	19	26	58	78	71	5	4	30	4	30	0.3	0.5
5	12	0	0	275	275	590	34	24	94	76	67	7	6	52	4	30	0.3	0.5
6	15	0	0	295	295	654	30	19	100	90	88	5	4	40	4	30	0.3	0.5
7	16	0	0	301	301	916	22	42	144	127	123	7	6	34	4	30	0.3	0.5
5	18	0	0	277	277	580	14	12	87	101	76	3	2	41	4	30	0.3	0.5
5	19	0	0	305	305	604	22	20	90	94	76	7	6	39	4	30	0.3	0.5
8	20	0	0	281	280	746	18	9	134	102	110	5	4	39	4	30	0.3	0.5
8	21	0	0	283	282	670	26	19	114	102	74	9	8	31	4	30	0.3	0.5
2	5	0	0	116	116	202	4	7	27	28	35	2	2	32	4	30	0.3	0.5
4	8	0	0	252	252	502	23	36	75	53	64	4	3	31	4	30	0.3	0.5
3	10	0	0	146	146	198	4	7	17	16	55	3	2	21	2	30	0.1	0.1
3	11	0	0	146	146	200	4	11	21	19	45	3	2	11	2	30	0.1	0.1
3	12	0	0	149	149	188	2	8	15	15	54	4	1	10	2	30	0.1	0.1
3	14	0	0	138	138	196	11	10	12	16	49	1	1	16	2	30	0.1	0.1
4	17	0	0	174	174	246	3	11	22	19	68	7	5	17	2	30	0.1	0.1
4	19	0	0	229	229	604	24	34	43	53	148	13	8	34	4	30	0.1	0.1
5	20	0	0	251	251	388	15	11	34	41	93	2	0	20	2	30	0.1	0.1
5	21	0	0	255	255	394	17	21	39	27	93	2	0	18	2	30	0.1	0.1
3	6	0	0	146	146	218	0	12	16	19	62	5	4	16	2	30	0.1	0.1
3	7	0	0	133	133	172	2	8	14	12	50	5	4	10	2	30	0.1	0.1
5	10	0	0	108	108	318	13	2	53	55	36	0	0	21	4	10	0.5	0.3
5	12	0	0	89	89	186	1	2	23	30	37	3	3	17	4	10	0.5	0.3
6	15	0	0	107	107	274	3	8	38	42	46	1	1	23	4	10	0.5	0.3
6	16	0	0	113	113	256	8	2	32	45	41	0	0	29	4	10	0.5	0.3
6	17	0	0	110	110	244	2	2	36	43	39	0	0	39	4	10	0.5	0.3
7	18	0	0	104	103	254	3	0	37	45	42	0	0	36	4	10	0.5	0.3
7	19	0	0	119	119	356	5	0	66	51	56	0	0	46	4	10	0.5	0.3
4	20	0	0	60	60	120	2	5	23	18	12	0	0	9	4	10	0.5	0.3
4	21	0	0	61	61	112	2	3	19	18	14	0	0	10	4	10	0.5	0.3
2	5	0	0	24	24	50	0	0	9	6	10	0	0	13	4	10	0.5	0.3
4	11	0	0	62	62	112	3	5	11	13	24	1	0	9	2	10	0.3	0.1
5	13	0	0	100	100	182	2	8	24	20	37	3	2	14	2	10	0.3	0.1
5	15	0	0	67	67	152	7	3	16	16	34	2	1	10	2	10	0.3	0.1
6	16	0	0	93	93	204	5	3	17	24	53	1	0	17	2	10	0.3	0.1
6	17	0	0	78	78	182	9	3	21	9	49	3	2	12	2	10	0.3	0.1
6	18	0	0	91	91	160	2	5	25	19	29	2	1	8	2	10	0.3	0.1
6	19	0	0	91	91	176	2	3	27	27	29	3	2	9	2	10	0.3	0.1
1	3	0	0	16	16	22	0	1	3	1	6	0	0	2	2	10	0.3	0.1
2	5	0	0	42	42	62	2	3	3	8	15	0	0	9	2	10	0.3	0.1
4	9	0	0	76	76	114	6	6	9	12	24	1	0	9	2	10	0.3	0.1
6	12	0	0	243	242	618	27	21	103	66	92	12	11	55	4	30	0.5	0.5
3	14	0	0	137	137	302	17	8	53	35	38	5	4	25	4	30	0.5	0.5
4	16	0	0	166	166	420	8	7	68	71	56	7	6	40	4	30	0.5	0.5
4	17	0	0	173	173	404	18	7	62	65	50	7	6	38	4	30	0.5	0.5
7	18	0	0	258	258	732	33	8	147	105	73	7	6	43	4	30	0.5	0.5
7	19	0	0	234	234	600	17	10	98	80	95	11	10	49	4	30	0.5	0.5
6	20	0	0	242	242	532	37	24	91	76	38	15	13	38	4	30	0.5	0.5
6	21	0	0	260	259	634	47	32	94	78	66	14	12	40	4	30	0.5	0.5
3	7	0	0	124	124	254	14	11	37	37	28	6	4	31	4	30	0.5	0.5
4	9	0	0	211	211	466	17	10	79	76	51	13	11	48	4	30	0.5	0.5
4	10	0	0	45	45	74	0	2	12	9	14	0	0	11	4	10	0.5	0.5
4	11	0	0	55	55	100	0	2	22	12	14	0	0	9	4	10	0.5	0.5
4	13	0	0	37	37	68	1	0	12	10	11	0	0	5	4	10	0.5	0.5
5	14	0	0	56	56	112	1	4	19	14	18	0	0	14	4	10	0.5	0.5
6	17	0	0	73	73	204	1	3	39	32	27	0	0	15	4	10	0.5	0.5
4	18	0	0	50	50	104	1	0	20	17	14	0	0	16	4	10	0.5	0.5
4	19	0	0	40	40	92	1	0	20	13	12	0	0	11	4	10	0.5	0.5
7	20	0	0	102	102	204	2	5	29	34	32	0	0	19	4	10	0.5	0.5
7	21	0	0	94	94	196	2	5	32	33	26	0	0	21	4	10	0.5	0.5
3	6	0	0	33	33	64	0	0	11	9	12	0	0	9	4	10	0.5	0.5
5	10	0	0	233	233	436	25	19	37	54	83	4	2	20	4	30	0.3	0.5
5	11	0	0	279	279	552	23	27	67	70	89	8	6	29	4	30	0.3	0.5
4	12	0	0	210	210	408	27	21	42	49	65	7	6	29	4	30	0.3	0.5
4	13	0	0	237	237	510	35	35	59	57	69	11	10	32	4	30	0.3	0.5
3	14	0	0	157	157	330	12	14	50	45	44	3	3	32	4	30	0.3	0.5
3	15	0	0	152	152	304	14	16	36	42	44	6	6	39	4	30	0.3	0.5
5	17	0	0	267	267	476	27	19	50	63	79	4	1	22	4	30	0.3	0.5
6	18	0	0	306	306	732	31	42	82	105	106	13	10	34	4	30	0.3	0.5
7	20	0	0	355	355	774	47	40	104	84	112	8	5	36	4	30	0.3	0.5
7	21	0	0	331	331	648	33	32	88	81	90	4	1	30	4	30	0.3	0.5
4	11	0	0	48	48	86	1	0	16	12	14	0	0	7	2	10	0.5	0.1
3	12	0	0	42	42	66	2	1	7	11	12	0	0	11	2	10	0.5	0.1
3	13	0	0	49	49	88	2	3	14	11	14	0	0	15	2	10	0.5	0.1
5	15	0	0	72	72	158	3	2	25	23	26	0	0	17	2	10	0.5	0.1
6	16	0	0	83	83	144	5	6	23	17	21	1	0	13	2	10	0.5	0.1
7	18	0	0	99	99	344	6	4	68	51	43	1	0	24	2	10	0.5	0.1
7	19	0	0	82	82	284	4	4	60	47	27	1	0	19	2	10	0.5	0.1
2	4	0	0	17	17	26	0	2	3	2	6	0	0	2	2	10	0.5	0.1
3	7	0	0	25	25	40	0	0	8	5	7	0	0	7	2	10	0.5	0.1
2	8	0	0	25	25	38	0	0	6	6	7	1	1	5	2	10	0.5	0.1
4	10	0	0	159	159	308	12	11	53	45	33	12	12	18	2	30	0.5	0.1
3	16	0	0	184	184	492	16	10	80	82	58	13	7	45	4	30	0.5	0.1
4	18	0	0	140	140	356	5	1	57	72	43	8	8	34	2	30	0.5	0.1
4	19	0	0	124	124	264	7	1	48	41	35	11	11	26	2	30	0.5	0.1
4	20	0	0	147	147	304	6	8	46	48	44	4	4	30	2	30	0.5	0.1
4	21	0	0	130	130	302	12	8	54	45	32	6	6	35	2	30	0.5	0.1
6	22	0	0	235	235	744	32	25	130	122	63	26	26	46	4	30	0.5	0.1
6	23	0	0	220	220	768	26	37	120	106	95	23	23	51	4	30	0.5	0.1
2	6	0	0	104	104	182	7	3	29	23	29	3	2	17	2	30	0.5	0.1
3	9	0	0	117	117	210	12	4	37	35	17	4	4	16	2	30	0.5	0.1
4	10	0	0	232	232	424	19	17	35	46	95	4	4	28	4	30	0.1	0.5
4	12	0	0	244	244	390	27	19	31	31	87	6	4	36	4	30	0.1	0.5
5	14	0	0	296	296	566	18	31	56	45	133	4	4	29	4	30	0.1	0.5
5	15	0	0	274	274	476	26	21	45	37	109	4	4	23	4	30	0.1	0.5
5	16	0	0	303	303	558	32	28	54	59	106	10	8	34	4	30	0.1	0.5
5	17	0	0	290	290	580	26	34	48	52	130	6	4	38	4	30	0.1	0.5
4	19	0	0	230	230	352	20	14	21	30	91	3	0	24	4	30	0.1	0.5
5	20	0	0	243	243	384	16	19	23	37	97	8	5	34	4	30	0.1	0.5
5	21	0	0	273	273	444	20	15	40	34	113	4	1	41	4	30	0.1	0.5
3	9	0	0	174	174	304	12	12	19	25	84	2	2	28	4	30	0.1	0.5
3	10	0	0	129	129	238	4	11	36	34	34	4	4	28	4	30	0.5	0.3
6	14	0	0	292	292	682	21	16	125	123	56	12	12	35	4	30	0.5	0.3
7	16	0	0	285	285	752	28	20	135	136	57	20	20	38	4	30	0.5	0.3
7	17	0	0	251	251	528	16	14	100	95	39	10	10	39	4	30	0.5	0.3
6	18	0	0	240	240	532	20	9	91	83	63	8	8	30	4	30	0.5	0.3
6	19	0	0	268	268	732	12	49	110	122	73	17	17	45	4	30	0.5	0.3
4	20	0	0	179	179	446	4	21	63	83	52	5	5	59	4	30	0.5	0.3
4	21	0	0	170	170	378	4	17	51	71	46	4	4	48	4	30	0.5	0.3
3	7	0	0	138	138	256	6	11	42	44	25	2	1	24	4	30	0.5	0.3
4	9	0	0	208	208	458	10	18	81	68	52	7	7	37	4	30	0.5	0.3
4	11	0	0	183	182	412	12	17	64	60	53	12	9	30	4	30	0.5	0.1
3	12	0	0	148	148	294	5	9	43	45	45	6	4	23	2	30	0.5	0.1
3	13	0	0	130	130	254	3	7	42	56	19	6	4	37	2	30	0.5	0.1
3	14	0	0	115	115	214	6	3	30	33	35	9	6	16	2	30	0.5	0.1
4	17	0	0	157	157	360	12	15	59	59	35	13	10	24	2	30	0.5	0.1
5	18	0	0	250	250	662	18	25	115	112	61	15	12	34	4	30	0.5	0.1
5	19	0	0	237	237	572	14	23	102	90	57	10	7	32	4	30	0.5	0.1
5	20	0	0	156	156	376	2	12	71	67	36	21	19	34	2	30	0.5	0.1
5	21	0	0	186	186	430	8	16	79	80	32	13	11	34	2	30	0.5	0.1
3	9	0	0	164	163	382	6	11	68	66	40	7	4	39	4	30	0.5	0.1
5	10	0	0	215	215	406	21	9	49	59	65	6	3	29	2	30	0.3	0.1
5	11	0	0	185	185	322	7	15	42	42	55	14	11	29	2	30	0.3	0.1
4	14	0	0	190	190	466	17	7	74	62	73	7	5	34	4	30	0.3	0.1
5	16	0	0	265	265	662	37	15	95	83	101	12	10	49	4	30	0.3	0.1
5	17	0	0	267	267	704	35	17	109	102	89	14	12	39	4	30	0.3	0.1
5	19	0	0	211	211	490	17	8	79	66	75	15	12	25	2	30	0.3	0.1
6	20	0	0	216	216	490	37	14	61	55	78	10	7	34	2	30	0.3	0.1
6	21	0	0	268	268	766	39	20	117	85	122	19	16	29	2	30	0.3	0.1
1	3	0	0	41	41	54	2	0	10	3	12	0	0	9	2	30	0.3	0.1
3	6	0	0	117	117	190	7	6	27	25	30	4	3	17	2	30	0.3	0.1
4	13	0	0	48	48	128	4	3	13	19	25	0	0	16	4	10	0.5	0.1
4	15	0	0	43	43	72	3	2	10	8	13	0	0	6	2	10	0.5	0.1
5	16	0	0	58	58	142	4	4	26	18	19	0	0	8	2	10	0.5	0.1
5	17	0	0	60	60	114	2	4	18	16	17	0	0	9	2	10	0.5	0.1
3	18	0	0	38	38	64	2	1	9	11	9	1	1	8	2	10	0.5	0.1
3	19	0	0	36	36	64	0	1	12	10	9	0	0	12	2	10	0.5	0.1
5	20	0	0	72	72	194	5	3	36	21	32	2	2	17	4	10	0.5	0.1
5	21	0	0	82	82	196	3	3	27	29	36	1	1	19	4	10	0.5	0.1
2	4	0	0	16	16	20	0	1	1	1	7	0	0	2	2	10	0.5	0.1
3	6	0	0	32	32	60	1	2	10	11	6	0	0	6	2	10	0.5	0.1
3	10	0	0	151	151	200	7	20	19	17	37	7	7	12	2	30	0.1	0.1
4	14	0	0	185	185	262	9	19	29	21	53	11	11	13	2	30	0.1	0.1
4	15	0	0	216	216	372	17	19	39	32	79	9	9	13	2	30	0.1	0.1
5	16	0	0	219	219	336	22	28	28	27	63	9	5	21	2	30	0.1	0.1
5	17	0	0	222	222	422	22	18	40	46	85	5	1	19	2	30	0.1	0.1
5	18	0	0	234	234	358	17	22	37	34	69	7	3	23	2	30	0.1	0.1
5	19	0	0	239	239	376	13	18	41	43	73	9	5	35	2	30	0.1	0.1
2	5	0	0	79	79	102	2	4	7	7	31	0	0	11	2	30	0.1	0.1
3	6	0	0	123	123	180	7	10	15	16	42	1	0	23	2	30	0.1	0.1
2	9	0	0	101	101	130	4	9	16	11	25	5	4	10	2	30	0.1	0.1
3	12	0	0	157	157	356	15	15	37	32	79	6	6	39	4	30	0.3	0.3
5	14	0	0	251	251	650	17	36	90	66	116	7	7	44	4	30	0.3	0.3
5	15	0	0	245	245	698	35	28	104	94	88	5	5	36	4	30	0.3	0.3
4	16	0	0	193	193	408	13	18	47	42	84	4	4	30	4	30	0.3	0.3
4	17	0	0	190	190	464	23	14	50	61	84	3	3	43	4	30	0.3	0.3
3	18	0	0	140	140	232	9	9	25	28	45	6	6	23	2	30	0.3	0.3
4	20	0	0	152	152	284	8	15	40	30	49	11	11	22	2	30	0.3	0.3
4	21	0	0	185	185	340	10	13	43	33	71	12	12	26	2	30	0.3	0.3
4	22	0	0	170	170	350	11	20	46	41	57	8	8	18	2	30	0.3	0.3
4	23	0	0	148	148	270	5	14	44	29	43	10	10	17	2	30	0.3	0.3
3	10	0	0	48	48	70	3	1	6	9	16	0	0	8	2	10	0.5	0.1
3	11	0	0	52	52	80	3	1	6	16	14	0	0	14	2	10	0.5	0.1
4	13	0	0	66	66	128	7	1	13	21	22	2	2	6	2	10	0.5	0.1
5	15	0	0	73	73	154	5	2	23	25	22	3	3	6	2	10	0.5	0.1
6	17	0	0	94	94	180	9	1	26	33	21	3	3	14	2	10	0.5	0.1
7	18	0	0	133	133	442	8	4	78	80	51	9	9	11	2	10	0.5	0.1
7	19	0	0	94	94	198	10	4	28	30	27	5	5	12	2	10	0.5	0.1
2	4	0	0	42	42	68	3	0	11	11	9	1	1	9	2	10	0.5	0.1
2	7	0	0	27	27	36	1	0	4	5	8	0	0	5	2	10	0.5	0.1
3	8	0	0	39	39	62	2	1	7	13	8	1	1	8	2	10	0.5	0.1
4	11	0	0	123	123	250	5	11	38	43	28	5	5	27	2	30	0.5	0.5
3	12	0	0	106	105	184	8	6	32	26	20	7	4	24	2	30	0.5	0.5
4	14	0	0	136	135	326	6	10	42	45	60	7	4	25	2	30	0.5	0.5
4	15	0	0	143	142	328	6	10	53	57	38	9	6	27	2	30	0.5	0.5
4	16	0	0	206	204	622	8	20	105	100	78	23	11	48	4	30	0.5	0.5
5	19	0	0	150	150	360	13	10	57	74	26	11	11	37	2	30	0.5	0.5
6	21	0	0	287	287	1082	52	26	184	197	82	48	31	57	4	30	0.5	0.5
3	22	0	0	103	103	228	3	7	29	43	32	5	5	23	2	30	0.5	0.5
3	23	0	0	95	95	196	9	1	37	33	18	2	2	16	2	30	0.5	0.5
2	8	0	0	87	87	154	5	8	19	21	24	3	1	18	2	30	0.5	0.5
7	14	0	0	291	291	546	17	27	67	76	86	5	5	30	4	30	0.1	0.5
7	15	0	0	310	310	744	33	37	76	108	118	5	5	39	4	30	0.1	0.5
3	16	0	0	150	150	234	9	16	14	11	67	12	11	15	4	30	0.1	0.5
3	17	0	0	149	149	230	13	12	24	15	51	4	3	31	4	30	0.1	0.5
6	18	0	0	277	277	534	19	17	66	75	90	3	3	29	4	30	0.1	0.5
6	19	0	0	278	278	596	29	25	70	68	106	5	5	37	4	30	0.1	0.5
7	20	0	0	348	348	706	39	26	77	81	130	7	7	40	4	30	0.1	0.5
7	21	0	0	388	388	938	39	36	102	132	160	5	5	33	4	30	0.1	0.5
3	6	0	0	143	143	238	12	15	16	20	56	6	6	23	4	30	0.1	0.5
4	8	0	0	208	208	388	24	24	34	31	81	6	6	31	4	30	0.1	0.5
6	14	0	0	137	137	248	5	10	36	23	50	5	2	29	4	10	0.3	0.5
5	16	0	0	143	143	282	9	9	34	29	60	5	4	19	4	10	0.3	0.5
5	17	0	0	146	146	278	5	11	35	32	56	3	2	20	4	10	0.3	0.5
6	18	0	0	149	149	346	13	16	42	45	57	11	8	24	4	10	0.3	0.5
6	19	0	0	146	146	304	5	20	30	34	63	9	6	23	4	10	0.3	0.5
3	21	0	0	41	41	96	0	2	9	13	24	2	2	4	4	10	0.3	0.5
7	22	0	0	140	140	296	7	13	39	31	58	5	3	18	4	10	0.3	0.5
7	23	0	0	165	165	340	9	19	48	40	54	9	7	23	4	10	0.3	0.5
2	6	0	0	28	28	44	0	5	3	2	12	1	1	5	2	10	0.3	0.5
3	9	0	0	64	64	148	2	4	16	12	40	2	2	21	4	10	0.3	0.5
5	12	0	0	294	294	658	15	16	77	85	136	1	0	54	4	30	0.1	0.5
5	13	0	0	249	249	458	9	18	62	50	90	1	0	43	4	30	0.1	0.5
5	14	0	0	299	299	620	23	55	56	54	122	3	2	27	4	30	0.1	0.5
5	15	0	0	226	226	364	21	19	32	38	72	5	4	30	4	30	0.1	0.5
4	16	0	0	182	182	274	18	17	21	23	58	3	2	24	4	30	0.1	0.5
4	18	0	0	229	228	424	9	15	53	55	80	2	2	34	4	30	0.1	0.5
4	19	0	0	239	237	448	11	15	43	57	98	3	3	33	4	30	0.1	0.5
5	20	0	0	264	264	540	24	26	54	51	115	3	2	23	4	30	0.1	0.5
5	21	0	0	232	232	428	26	26	27	40	95	2	1	25	4	30	0.1	0.5
3	7	0	0	156	156	248	13	10	17	18	66	3	2	11	4	30	0.1	0.5
4	10	0	0	68	68	166	2	0	19	30	32	0	0	20	4	10	0.5	0.1
3	16	0	0	44	44	90	0	2	7	16	20	0	0	16	4	10	0.5	0.1
3	17	0	0	46	46	114	0	2	17	18	20	0	0	11	4	10	0.5	0.1
6	18	0	0	103	103	348	5	2	68	71	28	0	0	31	4	10	0.5	0.1
6	19	0	0	117	117	342	3	0	66	66	36	1	1	25	4	10	0.5	0.1
6	21	0	0	138	138	394	2	0	67	79	49	2	1	31	4	10	0.5	0.1
4	22	0	0	80	80	234	2	0	47	34	34	3	2	30	4	10	0.5	0.1
7	24	0	0	132	132	350	3	2	51	69	50	3	2	26	4	10	0.5	0.1
7	25	0	0	132	132	378	1	2	66	84	36	3	2	31	4	10	0.5	0.1
3	7	0	0	34	34	48	0	0	6	5	13	0	0	5	2	10	0.5	0.1
5	10	0	0	92	92	116	5	8	6	5	34	2	1	6	2	10	0.1	0.1
5	11	0	0	120	120	186	5	8	14	10	56	2	1	5	2	10	0.1	0.1
2	12	0	0	43	43	64	2	1	1	5	23	0	0	12	2	10	0.1	0.1
3	14	0	0	72	72	100	1	2	12	5	30	0	0	8	2	10	0.1	0.1
4	16	0	0	87	87	104	1	3	9	4	35	0	0	4	2	10	0.1	0.1
4	17	0	0	90	90	118	1	1	9	9	39	0	0	2	2	10	0.1	0.1
3	18	0	0	63	63	102	3	3	9	7	29	0	0	9	2	10	0.1	0.1
3	19	0	0	52	52	80	1	1	4	9	25	0	0	9	2	10	0.1	0.1
3	6	0	0	68	68	106	1	2	9	9	32	0	0	6	2	10	0.1	0.1
4	8	0	0	92	92	124	4	3	10	6	39	1	0	8	2	10	0.1	0.1
3	10	0	0	186	186	426	14	24	34	45	96	12	12	23	4	30	0.1	0.5
4	15	0	0	226	226	378	24	16	37	32	80	7	5	26	4	30	0.1	0.5
5	16	0	0	285	285	534	24	21	72	51	99	12	10	37	4	30	0.1	0.5
5	17	0	0	320	320	648	30	21	75	65	133	9	7	26	4	30	0.1	0.5
4	19	0	0	257	257	708	34	20	68	88	144	15	11	62	4	30	0.1	0.5
4	20	0	0	178	178	298	9	10	23	31	76	4	2	25	2	30	0.1	0.5
4	21	0	0	165	165	286	11	12	24	24	72	6	4	10	2	30	0.1	0.5
4	23	0	0	259	259	478	31	29	44	30	105	5	2	16	4	30	0.1	0.5
5	24	0	0	339	339	672	33	34	52	60	157	6	3	49	4	30	0.1	0.5
5	25	0	0	298	298	478	29	30	44	39	97	4	1	25	4	30	0.1	0.5
4	10	0	0	61	61	138	0	5	16	25	23	1	1	13	4	10	0.3	0.5
4	11	0	0	74	74	142	4	5	13	16	33	4	4	12	4	10	0.3	0.5
4	12	0	0	72	72	136	5	6	15	15	27	0	0	10	4	10	0.3	0.5
5	14	0	0	83	83	158	4	3	18	22	32	0	0	15	4	10	0.3	0.5
4	16	0	0	68	68	102	3	4	6	12	26	1	1	13	4	10	0.3	0.5
4	17	0	0	80	80	128	3	4	13	14	30	1	1	10	4	10	0.3	0.5
6	18	0	0	77	77	144	2	1	21	17	31	0	0	15	4	10	0.3	0.5
6	19	0	0	62	62	104	2	1	13	15	21	0	0	13	4	10	0.3	0.5
4	20	0	0	61	61	106	2	2	5	12	32	0	0	14	4	10	0.3	0.5
4	21	0	0	53	53	104	0	0	12	20	20	0	0	9	4	10	0.3	0.5
4	11	0	0	219	219	456	22	34	14	34	124	9	8	25	4	30	0.1	0.3
4	12	0	0	244	244	476	16	33	31	39	119	9	9	19	4	30	0.1	0.3
4	13	0	0	207	207	328	14	15	24	26	85	3	3	21	4	30	0.1	0.3
3	15	0	0	189	188	348	21	14	32	23	84	3	2	27	4	30	0.1	0.3
5	17	0	0	276	276	540	22	32	34	43	139	7	7	26	4	30	0.1	0.3
6	18	0	0	345	345	632	36	37	42	40	161	11	11	24	4	30	0.1	0.3
6	19	0	0	336	336	550	32	33	43	38	129	8	8	25	4	30	0.1	0.3
4	21	0	0	301	300	542	23	21	41	49	137	2	1	40	4	30	0.1	0.3
5	22	0	0	365	364	738	31	21	64	60	193	3	1	52	4	30	0.1	0.3
5	23	0	0	348	347	658	33	35	52	54	155	13	11	48	4	30	0.1	0.3
4	10	0	0	59	59	94	3	1	12	13	18	0	0	9	4	10	0.3	0.3
4	12	0	0	76	76	148	3	1	16	16	38	0	0	19	4	10	0.3	0.3
4	13	0	0	66	66	104	1	1	12	12	26	0	0	16	4	10	0.3	0.3
4	16	0	0	58	58	96	1	0	15	10	22	0	0	7	4	10	0.3	0.3
4	17	0	0	57	57	110	3	0	7	13	32	0	0	11	4	10	0.3	0.3
6	18	0	0	80	80	122	2	4	11	17	27	0	0	9	4	10	0.3	0.3
6	19	0	0	101	101	190	4	2	11	23	55	0	0	19	4	10	0.3	0.3
6	20	0	0	107	107	242	4	11	14	33	59	0	0	14	4	10	0.3	0.3
6	21	0	0	97	97	150	2	5	7	12	49	0	0	11	4	10	0.3	0.3
3	9	0	0	35	35	50	0	1	5	5	14	0	0	6	4	10	0.3	0.3
4	13	0	0	101	101	262	4	2	23	20	82	3	0	24	4	10	0.1	0.5
3	14	0	0	69	69	160	2	2	18	14	44	1	0	13	4	10	0.1	0.5
5	18	0	0	104	104	270	6	4	16	29	80	2	0	26	4	10	0.1	0.5
5	19	0	0	107	107	314	6	4	11	36	100	2	0	27	4	10	0.1	0.5
3	20	0	0	67	67	100	2	3	6	6	33	0	0	13	2	10	0.1	0.5
3	21	0	0	64	64	94	2	5	4	7	29	0	0	6	2	10	0.1	0.5
4	23	0	0	75	75	158	4	2	8	11	54	2	0	19	4	10	0.1	0.5
5	24	0	0	108	108	214	6	4	13	13	71	2	0	14	4	10	0.1	0.5
6	26	0	0	104	104	188	4	2	14	22	52	2	0	19	4	10	0.1	0.5
6	27	0	0	107	107	186	4	2	20	17	50	2	0	12	4	10	0.1	0.5
3	11	0	0	74	74	134	3	1	6	8	49	0	0	12	4	10	0.1	0.3
4	13	0	0	87	87	140	1	7	9	10	43	0	0	8	4	10	0.1	0.3
5	14	0	0	128	128	250	6	0	22	19	78	0	0	26	4	10	0.1	0.3
6	16	0	0	122	122	230	6	4	22	16	67	0	0	23	4	10	0.1	0.3
5	18	0	0	131	131	280	9	10	19	27	75	0	0	14	4	10	0.1	0.3
5	19	0	0	120	120	242	7	6	19	18	71	0	0	8	4	10	0.1	0.3
7	20	0	0	121	121	320	10	0	43	48	59	0	0	20	4	10	0.1	0.3
7	21	0	0	129	129	290	14	8	39	31	53	0	0	24	4	10	0.1	0.3
3	7	0	0	87	87	150	6	2	6	9	52	0	0	24	4	10	0.1	0.3
4	9	0	0	116	116	178	9	2	9	13	56	0	0	21	4	10	0.1	0.3
2	13	0	0	81	81	130	3	4	22	18	18	3	2	15	2	30	0.5	0.5
6	17	0	0	231	231	942	34	24	157	176	80	44	28	79	4	30	0.5	0.5
4	19	0	0	177	177	460	17	13	74	69	57	12	9	54	4	30	0.5	0.5
6	21	0	0	263	263	950	22	6	127	200	120	45	30	78	4	30	0.5	0.5
4	22	0	0	146	146	332	13	10	58	55	30	6	5	32	2	30	0.5	0.5
4	23	0	0	143	143	290	9	4	47	51	34	5	4	26	2	30	0.5	0.5
3	24	0	0	169	169	424	10	8	70	68	56	15	7	38	4	30	0.5	0.5
5	26	0	0	284	282	848	23	17	139	139	106	26	24	59	4	30	0.5	0.5
5	27	0	0	267	266	694	13	13	128	111	82	20	18	53	4	30	0.5	0.5
4	9	0	0	130	130	294	4	5	41	49	48	6	6	24	2	30	0.5	0.5
3	10	0	0	69	69	146	1	0	26	16	30	1	1	18	4	10	0.5	0.5
4	12	0	0	72	72	164	1	0	35	26	20	0	0	13	4	10	0.5	0.5
5	14	0	0	75	75	180	0	2	31	31	26	3	3	16	4	10	0.5	0.5
6	16	0	0	91	91	216	5	0	46	38	19	0	0	12	4	10	0.5	0.5
7	18	0	0	102	102	330	5	0	68	65	27	1	1	17	4	10	0.5	0.5
7	19	0	0	117	117	412	3	4	82	90	27	1	1	14	4	10	0.5	0.5
4	20	0	0	81	81	190	5	2	35	29	24	0	0	19	4	10	0.5	0.5
4	21	0	0	67	67	142	3	2	18	22	26	0	0	19	4	10	0.5	0.5
4	8	0	0	63	63	118	5	2	11	21	20	0	0	8	4	10	0.5	0.5
4	9	0	0	68	68	136	7	0	20	19	22	0	0	16	4	10	0.5	0.5
4	14	0	0	194	194	472	10	14	61	74	77	7	4	38	4	30	0.3	0.3
4	15	0	0	186	186	432	10	12	65	58	71	8	5	46	4	30	0.3	0.3
5	18	0	0	247	247	682	17	26	98	105	95	11	8	42	4	30	0.3	0.3
5	20	0	0	275	275	686	29	23	98	85	108	10	9	60	4	30	0.3	0.3
5	21	0	0	292	292	802	25	25	117	88	146	10	9	76	4	30	0.3	0.3
6	22	0	0	303	303	788	27	40	117	108	102	11	9	53	4	30	0.3	0.3
6	23	0	0	311	311	848	29	16	127	114	138	6	4	48	4	30	0.3	0.3
2	4	0	0	68	68	104	5	5	10	14	18	2	1	11	2	30	0.3	0.3
3	8	0	0	119	119	216	8	6	22	26	46	1	1	20	2	30	0.3	0.3
3	9	0	0	140	140	230	14	2	33	20	46	0	0	17	2	30	0.3	0.3
2	10	0	0	77	77	120	5	6	15	14	20	4	4	13	2	30	0.3	0.1
3	12	0	0	129	129	232	8	8	26	32	42	8	7	24	2	30	0.3	0.1
3	13	0	0	135	133	234	8	8	34	27	40	9	8	24	2	30	0.3	0.1
5	15	0	0	229	229	580	22	10	80	85	93	11	10	40	4	30	0.3	0.1
5	18	0	0	238	236	654	36	22	93	96	80	6	4	45	4	30	0.3	0.1
5	19	0	0	210	209	556	20	26	79	77	76	9	7	41	4	30	0.3	0.1
4	20	0	0	179	179	414	18	13	52	57	67	11	11	36	4	30	0.3	0.1
4	21	0	0	198	198	478	20	27	68	63	61	18	18	34	4	30	0.3	0.1
6	22	0	0	231	231	588	21	12	86	92	83	9	8	38	4	30	0.3	0.1
6	23	0	0	261	261	724	21	6	105	111	119	7	6	35	4	30	0.3	0.1
6	12	0	0	81	81	212	6	6	43	39	12	4	4	26	4	10	0.5	0.3
6	13	0	0	93	93	244	8	4	45	49	16	7	7	26	4	10	0.5	0.3
5	14	0	0	88	88	202	3	2	34	43	19	5	5	22	4	10	0.5	0.3
4	16	0	0	66	66	130	3	5	18	19	20	7	7	19	4	10	0.5	0.3
4	17	0	0	67	67	154	9	1	20	23	24	1	1	22	4	10	0.5	0.3
6	18	0	0	109	109	276	1	0	48	49	40	1	1	24	4	10	0.5	0.3
6	19	0	0	91	91	208	5	0	32	41	26	2	2	15	4	10	0.5	0.3
6	20	0	0	106	106	242	6	5	39	49	22	3	3	24	4	10	0.5	0.3
6	21	0	0	90	90	194	4	7	32	36	18	4	4	17	4	10	0.5	0.3
2	5	0	0	33	33	64	2	2	8	9	11	2	2	8	4	10	0.5	0.3
3	10	0	0	67	67	158	0	0	15	26	38	0	0	18	4	10	0.5	0.5
4	13	0	0	70	70	156	0	2	30	26	20	0	0	20	4	10	0.5	0.5
3	15	0	0	49	49	94	2	0	17	16	12	0	0	13	2	10	0.5	0.5
5	16	0	0	87	87	204	0	2	36	34	30	6	6	15	4	10	0.5	0.5
4	20	0	0	79	79	238	2	0	46	37	34	3	0	22	4	10	0.5	0.5
7	22	0	0	101	101	276	0	4	43	47	44	2	2	22	4	10	0.5	0.5
7	23	0	0	113	113	348	2	8	59	63	42	5	5	17	4	10	0.5	0.5
7	24	0	0	145	145	448	1	5	86	87	45	6	6	23	4	10	0.5	0.5
7	25	0	0	141	141	420	1	11	73	78	47	3	3	23	4	10	0.5	0.5
3	8	0	0	46	46	100	0	2	10	19	19	0	0	19	4	10	0.5	0.5
4	10	0	0	108	108	210	5	11	29	29	31	4	2	11	4	10	0.3	0.3
4	11	0	0	81	81	146	7	5	26	16	19	4	2	15	4	10	0.3	0.3
4	12	0	0	61	61	112	5	3	14	11	23	2	0	9	4	10	0.3	0.3
4	14	0	0	96	96	194	7	8	26	16	40	0	0	24	4	10	0.3	0.3
5	16	0	0	101	101	192	4	3	22	24	43	0	0	27	4	10	0.3	0.3
6	18	0	0	131	131	328	9	8	57	41	49	0	0	27	4	10	0.3	0.3
6	19	0	0	144	144	352	11	6	61	49	49	0	0	30	4	10	0.3	0.3
5	20	0	0	84	84	212	10	1	31	27	37	2	0	20	4	10	0.3	0.3
5	21	0	0	89	89	206	10	1	34	23	35	2	0	24	4	10	0.3	0.3
3	7	0	0	84	84	156	5	2	20	20	31	0	0	18	4	10	0.3	0.3
4	11	0	0	169	167	368	4	16	67	62	35	7	6	31	4	30	0.5	0.1
6	14	0	0	245	244	594	27	25	118	93	34	14	11	47	4	30	0.5	0.1
6	15	0	0	278	277	770	13	39	150	143	40	13	10	61	4	30	0.5	0.1
6	16	0	0	280	279	618	15	33	111	87	63	10	7	54	4	30	0.5	0.1
6	17	0	0	281	280	610	23	35	118	90	39	18	15	54	4	30	0.5	0.1
5	18	0	0	212	212	520	6	6	93	101	54	8	8	38	4	30	0.5	0.1
5	19	0	0	216	216	600	4	10	115	103	68	6	6	56	4	30	0.5	0.1
5	20	0	0	225	225	592	12	15	102	88	79	1	1	59	4	30	0.5	0.1
5	21	0	0	192	192	434	8	13	79	66	51	1	1	32	4	30	0.5	0.1
2	4	0	0	82	80	158	3	5	23	28	20	0	0	26	4	30	0.5	0.1
4	10	0	0	66	66	112	1	0	14	13	28	1	1	12	2	10	0.3	0.1
4	11	0	0	58	58	94	1	0	9	7	30	3	3	6	2	10	0.3	0.1
5	13	0	0	114	114	304	6	6	25	33	82	2	0	30	4	10	0.3	0.1
5	16	0	0	92	92	162	3	1	15	29	33	1	1	10	2	10	0.3	0.1
5	17	0	0	90	90	150	3	1	18	18	35	0	0	11	2	10	0.3	0.1
4	18	0	0	69	69	120	2	5	12	16	25	0	0	9	2	10	0.3	0.1
4	19	0	0	83	83	158	4	9	12	19	35	2	2	15	2	10	0.3	0.1
1	2	0	0	13	13	16	1	0	2	2	3	0	0	4	2	10	0.3	0.1
4	20	0	0	58	58	90	2	2	11	13	17	0	0	4	2	10	0.3	0.1
4	21	0	0	57	57	86	4	2	6	8	23	0	0	4	2	10	0.3	0.1
5	11	0	0	266	266	514	27	12	42	63	113	4	2	35	4	30	0.3	0.5
7	14	0	0	323	323	858	48	41	93	109	138	17	13	44	4	30	0.3	0.5
7	15	0	0	313	313	740	28	25	89	118	110	14	10	50	4	30	0.3	0.5
4	17	0	0	199	199	362	20	14	32	52	63	3	1	40	4	30	0.3	0.5
5	18	0	0	222	222	464	20	13	56	79	64	9	7	39	4	30	0.3	0.5
5	19	0	0	222	222	430	28	11	48	60	68	6	4	31	4	30	0.3	0.5
1	2	0	0	43	43	62	2	1	2	7	19	1	1	8	2	30	0.3	0.5
7	20	0	0	356	356	764	39	38	85	102	118	12	9	42	4	30	0.3	0.5
7	21	0	0	366	366	774	33	24	93	105	132	15	12	49	4	30	0.3	0.5
4	9	0	0	212	212	416	21	9	48	52	78	8	7	25	4	30	0.3	0.5
4	13	0	0	156	156	308	11	11	48	31	53	3	1	19	2	30	0.3	0.3
5	14	0	0	142	142	276	11	6	46	37	38	9	7	23	2	30	0.3	0.3
4	17	0	0	238	238	740	10	28	105	105	122	18	8	60	4	30	0.3	0.3
4	20	0	0	167	167	458	16	32	53	47	81	5	3	41	4	30	0.3	0.3
6	22	0	0	209	209	478	13	37	60	56	73	10	8	21	2	30	0.3	0.3
6	23	0	0	226	226	484	11	13	67	70	81	7	5	17	2	30	0.3	0.3
5	24	0	0	208	208	500	26	23	53	50	98	3	1	50	4	30	0.3	0.3
5	25	0	0	228	228	568	26	27	65	68	98	5	3	40	4	30	0.3	0.3
2	5	0	0	102	102	146	5	10	17	17	24	3	2	10	2	30	0.3	0.3
3	7	0	0	177	177	444	12	28	58	44	80	13	9	33	4	30	0.3	0.3
5	13	0	0	74	74	196	0	3	38	15	42	2	0	16	4	10	0.3	0.1
5	14	0	0	95	95	176	4	10	23	19	32	4	2	18	4	10	0.3	0.1
5	15	0	0	78	78	154	6	6	16	19	30	3	1	19	4	10	0.3	0.1
6	16	0	0	68	68	116	1	6	16	10	25	2	0	12	4	10	0.3	0.1
6	17	0	0	98	98	278	1	4	42	35	57	3	1	19	4	10	0.3	0.1
4	19	0	0	64	64	118	3	3	16	13	24	3	0	18	4	10	0.3	0.1
5	20	0	0	74	74	154	1	3	27	26	20	3	0	21	4	10	0.3	0.1
5	21	0	0	64	64	140	1	3	23	29	14	3	0	15	4	10	0.3	0.1
3	7	0	0	53	53	92	1	5	14	9	17	2	0	15	4	10	0.3	0.1
3	9	0	0	55	55	106	4	5	10	8	26	3	0	9	4	10	0.3	0.1
4	11	0	0	101	101	150	5	7	9	9	45	1	0	12	4	10	0.1	0.3
4	13	0	0	87	87	160	2	0	15	15	48	0	0	21	4	10	0.1	0.3
4	14	0	0	80	80	108	2	6	6	9	31	0	0	10	4	10	0.1	0.3
4	15	0	0	95	95	162	4	4	16	10	47	0	0	11	4	10	0.1	0.3
5	17	0	0	103	103	198	8	6	17	17	51	1	0	20	4	10	0.1	0.3
5	18	0	0	89	89	134	2	1	15	8	41	0	0	18	4	10	0.1	0.3
5	19	0	0	135	135	282	12	7	30	23	69	0	0	21	4	10	0.1	0.3
6	20	0	0	140	140	244	9	6	15	23	69	3	2	18	4	10	0.1	0.3
6	21	0	0	146	146	286	11	4	27	26	75	1	0	19	4	10	0.1	0.3
3	8	0	0	59	59	108	4	0	13	6	31	0	0	15	4	10	0.1	0.3
3	11	0	0	136	136	322	12	8	45	48	48	4	2	32	4	30	0.5	0.3
4	16	0	0	135	135	284	7	9	53	57	16	8	8	14	2	30	0.5	0.3
5	19	0	0	232	232	692	24	25	120	130	47	19	17	61	4	30	0.5	0.3
6	20	0	0	282	282	792	23	30	139	141	63	19	16	63	4	30	0.5	0.3
6	21	0	0	270	270	746	25	36	133	114	65	20	17	65	4	30	0.5	0.3
5	23	0	0	199	199	446	15	9	65	75	59	12	11	44	2	30	0.5	0.3
6	24	0	0	198	198	464	14	9	82	72	55	6	5	27	2	30	0.5	0.3
6	25	0	0	218	218	512	14	13	91	87	51	8	7	32	2	30	0.5	0.3
3	7	0	0	158	158	438	8	20	75	80	36	11	7	38	4	30	0.5	0.3
2	8	0	0	74	74	108	4	3	15	17	15	0	0	14	2	30	0.5	0.3
4	11	0	0	208	208	394	15	3	42	40	97	1	0	30	4	30	0.1	0.3
5	15	0	0	279	279	504	29	17	47	44	115	5	3	31	4	30	0.1	0.3
3	16	0	0	186	186	344	16	19	32	23	82	11	7	27	4	30	0.1	0.3
3	17	0	0	193	193	376	16	21	34	25	92	11	7	31	4	30	0.1	0.3
5	18	0	0	307	307	630	30	18	49	53	165	3	2	35	4	30	0.1	0.3
6	20	0	0	336	336	560	24	31	61	52	112	6	4	28	4	30	0.1	0.3
6	21	0	0	306	306	508	24	23	48	43	116	2	0	32	4	30	0.1	0.3
6	22	0	0	314	314	544	22	19	57	49	125	8	7	36	4	30	0.1	0.3
6	23	0	0	308	308	520	26	13	49	55	117	3	2	28	4	30	0.1	0.3
4	8	0	0	224	224	410	19	13	30	35	108	5	5	27	4	30	0.1	0.3
4	10	0	0	82	82	214	13	1	31	34	28	0	0	23	4	10	0.5	0.5
3	14	0	0	52	52	126	0	1	19	17	26	0	0	20	4	10	0.5	0.5
6	16	0	0	122	122	268	8	5	37	43	41	1	1	17	4	10	0.5	0.5
6	17	0	0	137	137	324	8	9	57	61	27	1	1	14	4	10	0.5	0.5
4	18	0	0	62	62	182	0	2	34	27	28	1	1	27	4	10	0.5	0.5
4	19	0	0	67	67	170	0	0	31	24	30	0	0	19	4	10	0.5	0.5
6	20	0	0	113	113	332	8	4	53	61	40	1	1	27	4	10	0.5	0.5
6	21	0	0	121	121	322	14	6	56	53	32	0	0	15	4	10	0.5	0.5
4	22	0	0	74	74	182	4	0	34	28	25	0	0	23	4	10	0.5	0.5
4	23	0	0	77	77	232	2	0	34	41	39	0	0	24	4	10	0.5	0.5
5	11	0	0	228	227	420	16	15	44	48	87	11	9	23	4	30	0.1	0.3
3	13	0	0	136	136	206	18	11	20	12	42	6	4	23	4	30	0.1	0.3
5	14	0	0	205	204	320	16	15	30	31	68	8	6	22	4	30	0.1	0.3
5	15	0	0	226	225	410	20	17	49	51	68	10	8	25	4	30	0.1	0.3
6	16	0	0	291	290	648	20	24	82	68	130	9	8	37	4	30	0.1	0.3
6	17	0	0	213	213	368	28	14	41	45	56	3	2	28	4	30	0.1	0.3
4	18	0	0	190	190	316	21	11	31	32	63	3	1	23	4	30	0.1	0.3
4	19	0	0	177	177	310	19	13	34	26	63	2	0	16	4	30	0.1	0.3
4	20	0	0	196	195	346	13	18	42	37	63	9	7	28	4	30	0.1	0.3
4	21	0	0	196	195	328	11	18	32	34	69	9	7	26	4	30	0.1	0.3
4	13	0	0	223	223	478	38	13	29	26	133	6	4	41	4	30	0.1	0.3
4	14	0	0	248	248	568	35	24	32	42	151	5	3	36	4	30	0.1	0.3
3	17	0	0	159	159	202	16	4	13	14	54	0	0	6	2	30	0.1	0.3
4	18	0	0	234	234	516	36	22	30	44	126	4	4	24	4	30	0.1	0.3
3	21	0	0	209	209	482	22	16	33	46	124	9	5	51	4	30	0.1	0.3
5	22	0	0	308	308	728	32	39	42	70	181	14	13	31	4	30	0.1	0.3
6	24	0	0	403	403	834	53	40	69	70	185	16	13	38	4	30	0.1	0.3
6	25	0	0	370	370	754	41	28	70	71	167	14	11	42	4	30	0.1	0.3
5	26	0	0	281	281	556	37	25	33	44	139	7	5	23	4	30	0.1	0.3
5	27	0	0	276	276	580	29	27	36	41	157	5	3	21	4	30	0.1	0.3
4	11	0	0	63	63	90	4	5	6	5	25	0	0	10	2	10	0.1	0.1
6	14	0	0	86	86	134	7	1	12	8	39	0	0	14	2	10	0.1	0.1
6	15	0	0	86	86	128	3	3	16	9	33	2	2	10	2	10	0.1	0.1
6	16	0	0	97	97	150	2	2	13	14	44	1	1	11	2	10	0.1	0.1
7	18	0	0	121	121	218	3	2	17	20	67	0	0	15	2	10	0.1	0.1
7	19	0	0	100	100	144	1	4	8	12	47	2	2	13	2	10	0.1	0.1
2	4	0	0	23	23	30	0	0	3	1	11	0	0	1	2	10	0.1	0.1
3	6	0	0	42	42	56	1	0	7	3	17	0	0	5	2	10	0.1	0.1
2	8	0	0	23	23	32	1	2	1	0	12	0	0	4	2	10	0.1	0.1
2	9	0	0	23	23	32	1	0	1	2	12	0	0	4	2	10	0.1	0.1
4	12	0	0	191	191	282	13	13	26	24	65	8	7	19	2	30	0.1	0.1
4	14	0	0	219	219	422	35	13	45	37	81	3	3	38	4	30	0.1	0.1
4	15	0	0	221	221	450	33	17	38	42	95	7	7	37	4	30	0.1	0.1
3	16	0	0	145	145	186	10	13	11	11	48	3	3	7	2	30	0.1	0.1
3	17	0	0	140	140	194	12	13	9	19	44	3	3	4	2	30	0.1	0.1
5	18	0	0	197	197	384	22	12	33	43	82	10	9	27	2	30	0.1	0.1
5	19	0	0	227	227	426	12	20	39	40	102	12	11	18	2	30	0.1	0.1
4	20	0	0	212	212	286	13	13	28	28	61	10	9	17	2	30	0.1	0.1
4	21	0	0	226	226	328	13	13	37	28	73	10	9	20	2	30	0.1	0.1
2	6	0	0	85	85	100	6	2	8	9	25	0	0	6	2	30	0.1	0.1
4	12	0	0	77	77	142	4	3	9	5	50	3	3	7	4	10	0.1	0.3
4	13	0	0	86	86	218	4	1	20	18	66	1	1	20	4	10	0.1	0.3
4	14	0	0	103	103	184	5	6	10	5	66	2	0	15	4	10	0.1	0.3
4	15	0	0	96	96	174	5	6	5	7	64	2	0	19	4	10	0.1	0.3
4	17	0	0	63	63	130	4	2	10	4	45	2	0	20	4	10	0.1	0.3
4	20	0	0	62	62	132	2	3	10	7	44	3	3	15	4	10	0.1	0.3
5	22	0	0	111	111	208	4	5	15	13	67	2	0	18	4	10	0.1	0.3
5	23	0	0	122	122	232	10	11	25	15	55	4	2	15	4	10	0.1	0.3
5	24	0	0	102	102	248	3	2	23	22	74	1	1	24	4	10	0.1	0.3
5	25	0	0	85	85	170	3	2	16	14	50	1	1	21	4	10	0.1	0.3
3	10	0	0	42	42	62	2	2	1	5	21	0	0	5	2	10	0.1	0.1
3	11	0	0	48	48	84	0	4	4	3	31	0	0	10	2	10	0.1	0.1
4	13	0	0	73	73	108	5	1	9	8	31	0	0	12	2	10	0.1	0.1
5	14	0	0	79	79	134	8	0	11	15	33	0	0	14	2	10	0.1	0.1
6	16	0	0	90	90	196	9	4	25	25	35	0	0	11	2	10	0.1	0.1
6	17	0	0	76	76	136	11	0	12	16	29	0	0	19	2	10	0.1	0.1
3	18	0	0	72	72	88	2	1	4	4	33	0	0	6	2	10	0.1	0.1
3	19	0	0	71	71	78	2	1	4	3	29	0	0	6	2	10	0.1	0.1
2	4	0	0	43	43	58	2	2	2	2	21	0	0	6	2	10	0.1	0.1
3	9	0	0	53	53	72	3	0	7	3	23	0	0	6	2	10	0.1	0.1
4	11	0	0	169	169	368	5	12	70	62	35	3	3	35	4	30	0.5	0.5
4	12	0	0	192	192	368	12	15	60	59	38	8	7	32	4	30	0.5	0.5
4	13	0	0	211	211	494	16	15	80	82	54	12	11	50	4	30	0.5	0.5
6	17	0	0	234	234	666	7	13	126	119	68	18	18	54	4	30	0.5	0.5
7	18	0	0	248	248	970	12	26	195	202	50	22	22	44	4	30	0.5	0.5
7	19	0	0	219	219	650	8	10	132	131	44	10	10	48	4	30	0.5	0.5
6	20	0	0	222	222	578	21	12	106	114	36	9	9	46	4	30	0.5	0.5
6	21	0	0	212	212	464	11	14	93	72	42	13	13	37	4	30	0.5	0.5
3	6	0	0	164	164	330	13	6	55	46	45	5	4	42	4	30	0.5	0.5
3	8	0	0	137	137	292	5	2	52	48	39	3	3	34	4	30	0.5	0.5
4	11	0	0	150	150	246	10	15	27	28	43	4	2	16	2	30	0.3	0.1
5	13	0	0	225	225	520	21	22	69	54	94	14	12	18	2	30	0.3	0.1
6	14	0	0	228	228	472	14	24	62	60	76	13	11	15	2	30	0.3	0.1
6	15	0	0	231	231	526	16	20	86	77	64	10	8	24	2	30	0.3	0.1
3	16	0	0	153	153	238	10	4	29	30	46	3	0	23	2	30	0.3	0.1
3	17	0	0	143	143	232	8	6	25	29	48	6	3	17	2	30	0.3	0.1
3	18	0	0	135	135	208	11	9	22	24	38	3	3	21	2	30	0.3	0.1
3	19	0	0	149	149	250	11	5	28	35	46	5	5	25	2	30	0.3	0.1
3	7	0	0	149	149	254	7	9	35	35	41	5	3	17	2	30	0.3	0.1
2	8	0	0	107	107	154	5	3	18	20	31	2	2	13	2	30	0.3	0.1
3	10	0	0	165	165	246	14	11	12	17	69	6	5	11	2	30	0.1	0.1
3	11	0	0	169	169	256	14	17	21	19	57	3	2	14	2	30	0.1	0.1
4	14	0	0	232	232	376	23	15	35	34	81	5	4	21	2	30	0.1	0.1
4	17	0	0	288	288	702	32	32	81	60	146	14	8	35	4	30	0.1	0.1
5	18	0	0	285	285	520	33	21	48	41	117	4	3	22	2	30	0.1	0.1
5	19	0	0	286	284	474	27	29	34	34	113	6	5	12	2	30	0.1	0.1
4	20	0	0	224	224	378	21	13	35	34	86	6	5	28	2	30	0.1	0.1
4	21	0	0	245	245	448	25	23	50	50	76	8	7	31	2	30	0.1	0.1
2	7	0	0	109	109	128	6	7	13	11	27	2	2	14	2	30	0.1	0.1
3	8	0	0	164	164	260	11	12	25	22	60	7	6	27	2	30	0.1	0.1
3	11	0	0	46	46	68	3	0	10	6	15	0	0	8	2	10	0.3	0.1
4	12	0	0	64	64	96	2	2	12	13	19	1	0	8	2	10	0.3	0.1
4	13	0	0	66	66	106	4	2	11	11	25	1	0	11	2	10	0.3	0.1
5	16	0	0	100	100	266	5	1	36	25	66	2	2	13	2	10	0.3	0.1
5	17	0	0	87	87	212	1	1	26	26	52	2	2	16	2	10	0.3	0.1
5	18	0	0	73	73	166	1	1	29	24	28	0	0	14	2	10	0.3	0.1
5	19	0	0	68	68	116	1	1	13	11	32	0	0	13	2	10	0.3	0.1
1	2	0	0	18	18	24	1	0	2	2	7	0	0	3	2	10	0.3	0.1
4	8	0	0	73	73	146	1	0	14	20	38	1	1	9	2	10	0.3	0.1
4	9	0	0	54	54	92	3	0	12	13	18	0	0	12	2	10	0.3	0.1
5	12	0	0	92	92	206	3	7	19	29	45	0	0	14	4	10	0.5	0.5
5	13	0	0	92	92	232	7	9	30	37	33	2	2	22	4	10	0.5	0.5
3	17	0	0	41	41	86	0	1	8	16	18	0	0	12	4	10	0.5	0.5
5	20	0	0	84	84	210	2	0	40	37	26	1	1	12	4	10	0.5	0.5
5	21	0	0	61	61	134	2	0	11	24	30	0	0	20	4	10	0.5	0.5
4	22	0	0	89	88	258	1	4	48	23	53	0	0	37	4	10	0.5	0.5
4	23	0	0	85	84	230	3	4	32	33	43	0	0	33	4	10	0.5	0.5
5	24	0	0	77	77	174	3	4	24	28	28	0	0	27	4	10	0.5	0.5
5	25	0	0	106	106	344	5	14	51	42	60	1	1	16	4	10	0.5	0.5
4	9	0	0	72	72	204	3	1	23	43	32	2	2	31	4	10	0.5	0.5
4	13	0	0	87	87	138	4	0	16	12	37	3	3	14	4	10	0.3	0.1
5	14	0	0	102	102	174	2	4	18	24	39	0	0	22	4	10	0.3	0.1
5	15	0	0	101	101	158	6	2	21	19	31	0	0	18	4	10	0.3	0.1
4	16	0	0	72	72	118	2	3	10	3	41	0	0	15	4	10	0.3	0.1
4	18	0	0	87	87	148	6	1	15	17	35	1	1	15	4	10	0.3	0.1
4	19	0	0	83	83	138	0	3	14	15	37	2	2	10	4	10	0.3	0.1
5	20	0	0	91	91	196	11	3	23	21	40	0	0	8	4	10	0.3	0.1
5	21	0	0	72	72	132	1	3	15	11	36	0	0	12	4	10	0.3	0.1
4	8	0	0	82	82	140	5	4	13	13	35	4	3	11	4	10	0.3	0.1
4	9	0	0	78	78	146	3	6	15	10	39	2	1	8	4	10	0.3	0.1
5	13	0	0	92	92	140	6	1	16	4	43	0	0	15	4	10	0.1	0.5
5	15	0	0	97	97	136	5	4	12	7	40	0	0	9	4	10	0.1	0.5
6	16	0	0	101	101	130	6	6	5	5	43	1	0	9	4	10	0.1	0.5
6	17	0	0	126	126	180	8	14	11	8	49	1	0	11	4	10	0.1	0.5
6	18	0	0	104	104	150	5	3	10	10	47	0	0	14	4	10	0.1	0.5
7	20	0	0	139	139	268	8	3	25	24	74	0	0	13	4	10	0.1	0.5
7	21	0	0	124	124	238	6	3	18	24	68	0	0	11	4	10	0.1	0.5
2	4	0	0	20	20	36	0	0	1	1	16	0	0	4	4	10	0.1	0.5
4	8	0	0	64	64	90	3	1	4	6	31	0	0	13	4	10	0.1	0.5
4	9	0	0	65	65	88	3	1	8	5	27	0	0	10	4	10	0.1	0.5
5	12	0	0	94	94	222	9	8	28	39	27	1	1	23	4	10	0.5	0.5
5	13	0	0	103	103	220	11	2	33	35	29	1	1	23	4	10	0.5	0.5
6	18	0	0	104	104	188	9	2	30	27	26	1	1	21	4	10	0.5	0.5
6	19	0	0	130	130	272	9	8	38	49	32	1	1	32	4	10	0.5	0.5
7	20	0	0	131	131	328	9	12	60	52	31	0	0	36	4	10	0.5	0.5
7	21	0	0	141	141	408	7	12	80	76	29	0	0	35	4	10	0.5	0.5
7	22	0	0	130	130	308	11	7	47	57	32	3	3	30	4	10	0.5	0.5
7	23	0	0	139	139	316	15	5	52	56	30	3	3	28	4	10	0.5	0.5
2	5	0	0	32	32	66	0	0	10	7	16	0	0	14	4	10	0.5	0.5
3	9	0	0	49	49	104	3	2	19	11	17	0	0	13	4	10	0.5	0.5
3	12	0	0	87	87	138	5	2	5	6	51	0	0	12	2	10	0.1	0.3
4	14	0	0	103	103	216	7	9	8	14	70	4	4	14	4	10	0.1	0.3
4	16	0	0	92	92	160	2	2	15	13	48	0	0	11	2	10	0.1	0.3
4	17	0	0	90	90	132	4	2	7	7	46	0	0	16	2	10	0.1	0.3
5	19	0	0	143	143	250	8	10	15	18	74	1	0	13	4	10	0.1	0.3
4	20	0	0	86	86	184	8	6	12	15	51	4	2	16	4	10	0.1	0.3
4	21	0	0	69	69	126	4	4	4	10	41	2	0	8	4	10	0.1	0.3
6	22	0	0	181	181	400	12	10	28	34	116	2	1	21	4	10	0.1	0.3
6	23	0	0	201	201	482	20	14	45	52	110	2	1	21	4	10	0.1	0.3
3	8	0	0	56	56	120	6	4	2	9	39	2	0	13	4	10	0.1	0.3
4	12	0	0	211	211	560	37	23	32	54	134	8	7	32	4	30	0.1	0.5
5	17	0	0	269	269	590	36	26	50	46	137	0	0	30	4	30	0.1	0.5
6	18	0	0	316	316	816	39	24	73	91	181	10	9	50	4	30	0.1	0.5
6	19	0	0	304	304	780	29	30	54	100	177	14	13	40	4	30	0.1	0.5
6	20	0	0	304	304	806	30	21	56	121	175	6	6	48	4	30	0.1	0.5
6	21	0	0	279	279	692	32	31	63	79	141	6	6	33	4	30	0.1	0.5
6	22	0	0	271	271	570	38	19	58	50	120	3	3	50	4	30	0.1	0.5
6	23	0	0	309	309	802	50	37	71	67	176	6	6	50	4	30	0.1	0.5
1	3	0	0	41	41	44	3	2	1	5	11	1	0	5	2	30	0.1	0.5
4	9	0	0	189	189	456	22	14	45	40	107	3	2	43	4	30	0.1	0.5
3	11	0	0	168	168	288	15	15	18	17	79	3	2	25	4	30	0.1	0.3
4	12	0	0	195	195	336	15	16	18	22	97	2	1	31	4	30	0.1	0.3
5	14	0	0	245	245	394	28	16	38	33	82	3	3	22	4	30	0.1	0.3
6	16	0	0	236	236	464	27	17	38	41	109	0	0	31	4	30	0.1	0.3
6	17	0	0	268	268	596	31	41	52	43	131	3	3	26	4	30	0.1	0.3
4	18	0	0	198	198	330	11	22	30	21	81	4	3	19	4	30	0.1	0.3
4	19	0	0	207	207	358	11	14	25	30	99	2	1	25	4	30	0.1	0.3
5	20	0	0	255	251	412	15	26	39	24	102	5	4	33	4	30	0.1	0.3
5	21	0	0	281	279	432	15	24	40	29	108	5	4	34	4	30	0.1	0.3
4	9	0	0	216	216	376	12	15	31	28	102	2	1	31	4	30	0.1	0.3
3	11	0	0	137	137	264	17	10	35	27	43	5	2	25	2	30	0.3	0.1
4	12	0	0	162	162	340	28	13	45	36	48	3	0	27	2	30	0.3	0.1
4	13	0	0	143	143	278	14	7	41	41	36	6	3	19	2	30	0.3	0.1
4	14	0	0	181	181	326	17	8	40	52	46	10	8	21	2	30	0.3	0.1
5	16	0	0	217	217	422	21	14	50	57	69	10	8	19	2	30	0.3	0.1
5	17	0	0	232	232	470	19	18	62	71	65	7	5	29	2	30	0.3	0.1
3	19	0	0	197	197	520	30	28	59	59	84	15	11	43	4	30	0.3	0.1
4	20	0	0	189	189	336	15	8	47	40	58	6	6	25	2	30	0.3	0.1
4	21	0	0	172	172	292	11	12	30	41	52	1	1	16	2	30	0.3	0.1
2	4	0	0	93	93	116	8	6	13	11	20	1	1	12	2	30	0.3	0.1
4	11	0	0	171	171	310	7	28	28	28	64	12	11	14	2	30	0.1	0.3
5	14	0	0	177	177	274	8	13	31	22	63	12	11	20	2	30	0.1	0.3
5	15	0	0	171	171	300	6	13	29	19	83	9	8	22	2	30	0.1	0.3
4	17	0	0	237	237	638	14	18	53	80	154	14	6	40	4	30	0.1	0.3
3	19	0	0	183	183	340	14	23	28	19	86	4	3	33	4	30	0.1	0.3
4	20	0	0	234	234	478	23	21	51	42	102	3	2	38	4	30	0.1	0.3
5	22	0	0	277	277	594	23	25	71	56	122	7	6	30	4	30	0.1	0.3
5	23	0	0	238	238	460	23	29	45	37	96	9	8	23	4	30	0.1	0.3
3	6	0	0	139	139	200	5	12	11	12	60	3	2	14	2	30	0.1	0.3
3	9	0	0	148	148	240	6	9	29	23	53	3	2	18	2	30	0.1	0.3
3	10	0	0	49	49	68	2	0	2	3	27	0	0	6	4	10	0.1	0.5
3	11	0	0	49	49	66	2	0	5	1	25	0	0	4	4	10	0.1	0.5
5	12	0	0	97	97	170	8	4	17	5	51	0	0	19	4	10	0.1	0.5
6	15	0	0	132	132	236	10	8	22	14	64	0	0	29	4	10	0.1	0.5
5	16	0	0	72	72	118	3	3	9	4	40	0	0	10	4	10	0.1	0.5
7	18	0	0	116	116	202	13	10	15	11	52	2	2	18	4	10	0.1	0.5
7	19	0	0	140	140	274	13	16	22	12	74	2	2	19	4	10	0.1	0.5
6	20	0	0	95	95	194	11	11	21	13	41	0	0	15	4	10	0.1	0.5
6	21	0	0	78	78	130	7	3	9	7	39	0	0	10	4	10	0.1	0.5
3	6	0	0	44	44	72	3	3	4	2	24	0	0	10	4	10	0.1	0.5
4	10	0	0	166	166	350	15	4	57	64	35	13	12	23	2	30	0.5	0.3
5	13	0	0	206	205	460	11	11	84	93	31	20	19	33	2	30	0.5	0.3
7	16	0	0	277	276	996	44	42	152	173	87	13	10	34	2	30	0.5	0.3
7	17	0	0	261	260	884	24	28	149	178	63	18	15	31	2	30	0.5	0.3
7	19	0	0	314	313	1162	46	38	185	214	98	54	33	36	4	30	0.5	0.3
3	20	0	0	133	132	286	14	11	43	45	30	12	9	37	2	30	0.5	0.3
3	21	0	0	130	128	266	10	13	43	39	28	13	10	26	2	30	0.5	0.3
2	5	0	0	124	123	236	13	15	38	30	22	4	4	21	2	30	0.5	0.3
2	6	0	0	115	115	194	8	9	31	26	23	8	6	18	2	30	0.5	0.3
3	9	0	0	128	127	230	12	8	42	39	14	5	5	21	2	30	0.5	0.3
4	10	0	0	55	55	86	1	1	12	8	21	2	1	7	2	10	0.3	0.3
4	11	0	0	68	68	122	1	3	19	13	25	1	0	9	2	10	0.3	0.3
2	13	0	0	22	22	30	0	2	3	1	9	2	0	5	2	10	0.3	0.3
5	14	0	0	55	55	94	0	1	13	12	21	1	0	13	2	10	0.3	0.3
5	15	0	0	65	65	150	0	1	19	22	33	1	0	18	2	10	0.3	0.3
3	18	0	0	41	41	60	2	2	6	7	13	2	0	6	2	10	0.3	0.3
3	19	0	0	42	42	60	2	2	8	7	11	2	0	5	2	10	0.3	0.3
3	21	0	0	49	49	110	0	2	12	9	32	2	0	14	4	10	0.3	0.3
6	22	0	0	82	82	198	1	4	14	23	57	2	0	30	4	10	0.3	0.3
6	23	0	0	81	81	194	1	4	15	24	53	2	0	28	4	10	0.3	0.3
3	10	0	0	57	57	98	2	4	1	7	35	1	1	11	4	10	0.1	0.5
4	12	0	0	85	85	134	1	3	6	9	48	0	0	13	4	10	0.1	0.5
4	15	0	0	71	71	116	2	4	11	9	32	2	2	16	4	10	0.1	0.5
5	16	0	0	104	104	162	6	5	9	10	51	0	0	19	4	10	0.1	0.5
5	17	0	0	86	86	118	4	1	5	10	39	0	0	9	4	10	0.1	0.5
4	18	0	0	81	81	122	4	8	4	3	42	2	2	6	4	10	0.1	0.5
5	20	0	0	100	100	156	7	3	6	17	45	1	0	7	4	10	0.1	0.5
5	21	0	0	116	116	202	9	7	15	15	55	1	0	10	4	10	0.1	0.5
5	22	0	0	83	83	132	4	6	4	21	31	3	3	19	4	10	0.1	0.5
5	23	0	0	111	111	208	8	12	20	19	45	5	5	16	4	10	0.1	0.5
6	12	0	0	107	107	166	5	5	5	5	63	2	2	4	4	10	0.1	0.3
6	15	0	0	120	120	156	2	4	5	12	55	0	0	9	4	10	0.1	0.3
5	16	0	0	88	88	132	4	2	7	9	44	0	0	10	4	10	0.1	0.3
5	17	0	0	86	86	108	6	4	3	7	34	2	2	3	4	10	0.1	0.3
7	18	0	0	122	122	196	5	7	7	17	62	3	2	12	4	10	0.1	0.3
7	19	0	0	129	129	198	7	9	5	6	72	3	2	6	4	10	0.1	0.3
7	20	0	0	150	150	188	4	8	10	15	57	0	0	11	4	10	0.1	0.3
7	21	0	0	159	159	224	4	10	13	18	67	0	0	13	4	10	0.1	0.3
2	5	0	0	37	37	54	1	0	1	2	23	0	0	4	4	10	0.1	0.3
3	7	0	0	52	52	74	1	1	4	5	26	0	0	6	4	10	0.1	0.3
2	10	0	0	33	33	50	1	1	5	4	14	0	0	4	2	10	0.3	0.3
3	13	0	0	43	43	66	1	1	9	4	18	0	0	10	2	10	0.3	0.3
5	17	0	0	99	99	242	14	8	31	30	38	5	0	21	4	10	0.3	0.3
5	20	0	0	78	78	222	5	4	28	16	58	0	0	38	4	10	0.3	0.3
5	21	0	0	75	75	194	5	4	24	16	48	0	0	29	4	10	0.3	0.3
6	23	0	0	145	145	432	20	18	50	54	74	4	0	32	4	10	0.3	0.3
7	24	0	0	164	164	450	14	19	62	70	60	4	0	22	4	10	0.3	0.3
7	25	0	0	158	158	396	12	19	54	53	60	5	1	29	4	10	0.3	0.3
2	5	0	0	22	22	28	2	1	3	4	4	0	0	6	2	10	0.3	0.3
3	7	0	0	61	61	96	3	1	11	14	19	0	0	8	2	10	0.3	0.3
5	10	0	0	90	90	140	3	4	9	10	44	0	0	12	4	10	0.1	0.3
5	13	0	0	87	87	120	3	2	5	5	45	0	0	15	4	10	0.1	0.3
6	14	0	0	96	96	174	5	2	22	24	34	1	0	12	4	10	0.1	0.3
6	15	0	0	97	97	184	3	8	16	19	46	1	0	11	4	10	0.1	0.3
4	16	0	0	68	68	100	6	3	8	7	26	0	0	7	4	10	0.1	0.3
4	17	0	0	64	64	88	2	3	9	8	22	0	0	3	4	10	0.1	0.3
6	18	0	0	104	104	146	2	1	8	11	51	0	0	12	4	10	0.1	0.3
7	20	0	0	117	117	256	2	0	12	28	86	0	0	17	4	10	0.1	0.3
7	21	0	0	132	132	252	4	2	13	15	92	0	0	20	4	10	0.1	0.3
2	4	0	0	23	23	38	0	0	4	0	15	0	0	6	4	10	0.1	0.3
4	10	0	0	83	83	166	4	7	14	14	44	0	0	12	4	10	0.3	0.5
4	11	0	0	73	73	134	2	5	16	10	34	0	0	17	4	10	0.3	0.5
3	12	0	0	57	57	114	3	5	12	13	24	0	0	9	4	10	0.3	0.5
4	16	0	0	81	81	166	3	1	21	20	38	0	0	15	4	10	0.3	0.5
4	17	0	0	81	81	172	3	1	17	23	42	1	1	18	4	10	0.3	0.5
5	18	0	0	128	128	272	6	11	31	30	58	2	2	27	4	10	0.3	0.5
6	20	0	0	125	125	336	2	8	40	33	85	1	1	33	4	10	0.3	0.5
6	21	0	0	121	121	252	6	8	27	34	51	3	3	21	4	10	0.3	0.5
5	22	0	0	106	106	284	0	7	36	41	58	2	2	35	4	10	0.3	0.5
5	23	0	0	111	111	258	2	9	28	42	48	6	6	26	4	10	0.3	0.5
4	11	0	0	83	83	160	4	1	21	18	36	0	0	14	4	10	0.3	0.5
4	15	0	0	108	108	216	6	6	37	33	26	4	2	28	4	10	0.3	0.5
6	16	0	0	130	130	288	6	3	40	48	47	0	0	20	4	10	0.3	0.5
6	17	0	0	146	146	314	2	5	48	51	51	1	1	18	4	10	0.3	0.5
5	18	0	0	130	130	264	6	9	50	26	41	2	0	27	4	10	0.3	0.5
5	19	0	0	139	139	302	4	15	52	41	39	2	0	26	4	10	0.3	0.5
6	20	0	0	132	132	318	10	6	48	42	53	1	1	18	4	10	0.3	0.5
6	21	0	0	119	119	320	10	8	50	47	45	1	1	18	4	10	0.3	0.5
3	7	0	0	75	75	160	0	1	24	18	37	0	0	22	4	10	0.3	0.5
3	8	0	0	78	78	152	6	2	21	15	32	0	0	23	4	10	0.3	0.5
5	16	0	0	264	264	838	30	22	142	162	63	26	26	63	4	30	0.5	0.1
5	17	0	0	267	267	816	40	26	108	139	95	25	25	75	4	30	0.5	0.1
5	18	0	0	251	248	810	35	12	130	123	105	16	16	55	4	30	0.5	0.1
5	19	0	0	243	242	730	29	16	127	112	81	16	16	49	4	30	0.5	0.1
4	20	0	0	162	162	364	15	8	46	49	64	7	5	26	4	30	0.5	0.1
4	22	0	0	205	205	550	16	16	92	67	84	8	5	47	4	30	0.5	0.1
4	23	0	0	202	202	526	16	8	76	73	90	9	6	50	4	30	0.5	0.1
5	24	0	0	208	208	596	12	16	95	93	82	9	8	46	4	30	0.5	0.1
5	25	0	0	201	201	480	16	12	81	67	64	4	3	61	4	30	0.5	0.1
2	4	0	0	88	88	138	3	5	23	20	18	4	4	15	2	30	0.5	0.1
3	11	0	0	130	130	268	9	10	43	55	17	5	5	37	4	30	0.5	0.3
5	14	0	0	202	202	484	12	26	80	94	30	6	6	44	4	30	0.5	0.3
5	15	0	0	206	206	516	16	22	77	93	50	10	10	39	4	30	0.5	0.3
5	16	0	0	243	243	520	24	17	101	81	37	9	9	28	4	30	0.5	0.3
5	17	0	0	224	224	472	20	25	77	83	31	18	18	30	4	30	0.5	0.3
5	18	0	0	203	203	490	14	17	90	99	25	13	12	46	4	30	0.5	0.3
5	19	0	0	207	207	540	12	21	90	106	41	15	14	46	4	30	0.5	0.3
4	20	0	0	178	178	354	23	12	60	50	32	9	8	36	4	30	0.5	0.3
4	21	0	0	162	162	328	13	20	57	52	22	11	10	29	4	30	0.5	0.3
4	9	0	0	187	187	364	18	21	58	54	31	8	8	28	4	30	0.5	0.3
4	11	0	0	191	191	472	7	11	78	78	62	13	11	38	4	30	0.5	0.5
5	12	0	0	239	238	684	9	31	143	119	40	9	7	46	4	30	0.5	0.5
5	13	0	0	214	214	572	11	19	90	90	76	8	6	41	4	30	0.5	0.5
5	15	0	0	242	242	560	10	13	100	92	65	6	4	40	4	30	0.5	0.5
6	17	0	0	245	245	640	12	26	117	116	49	12	10	47	4	30	0.5	0.5
7	18	0	0	314	314	1026	22	44	179	193	75	17	15	42	4	30	0.5	0.5
7	19	0	0	251	251	654	14	8	133	117	55	15	13	36	4	30	0.5	0.5
5	20	0	0	191	191	500	5	23	93	73	56	11	9	40	4	30	0.5	0.5
5	21	0	0	254	254	742	17	31	125	104	94	11	9	60	4	30	0.5	0.5
1	3	0	0	47	47	70	0	1	12	9	13	2	1	15	2	30	0.5	0.5
5	13	0	0	59	59	156	2	4	22	17	33	1	0	9	4	10	0.5	0.1
3	14	0	0	32	32	50	1	4	6	6	8	4	4	8	2	10	0.5	0.1
3	15	0	0	39	39	68	1	2	8	13	10	2	2	9	2	10	0.5	0.1
6	16	0	0	78	78	178	2	6	30	25	26	5	3	13	4	10	0.5	0.1
6	17	0	0	73	73	188	4	2	19	23	46	3	1	12	4	10	0.5	0.1
3	18	0	0	47	47	86	3	0	13	9	18	0	0	8	2	10	0.5	0.1
3	19	0	0	38	38	62	3	0	8	8	12	0	0	7	2	10	0.5	0.1
4	20	0	0	51	51	114	1	2	20	20	14	1	1	8	2	10	0.5	0.1
4	21	0	0	45	45	94	1	0	20	12	14	1	1	7	2	10	0.5	0.1
2	6	0	0	20	20	30	3	0	2	4	6	0	0	7	2	10	0.5	0.1
3	10	0	0	51	51	122	4	8	20	15	14	2	0	10	4	10	0.5	0.3
4	14	0	0	62	62	106	5	1	11	16	20	0	0	19	2	10	0.5	0.3
4	15	0	0	72	72	176	5	1	24	34	24	0	0	16	2	10	0.5	0.3
4	16	0	0	103	103	276	12	10	37	33	46	5	0	32	4	10	0.5	0.3
4	18	0	0	48	48	122	0	0	17	17	27	0	0	13	4	10	0.5	0.3
4	19	0	0	50	50	126	2	0	20	16	25	0	0	11	4	10	0.5	0.3
3	20	0	0	44	44	108	2	0	19	17	16	0	0	10	2	10	0.5	0.3
5	25	0	0	110	110	360	12	4	51	47	66	4	4	30	4	10	0.5	0.3
5	26	0	0	58	58	94	6	2	16	12	11	0	0	10	2	10	0.5	0.3
5	27	0	0	53	53	80	4	0	12	11	13	0	0	7	2	10	0.5	0.3
3	11	0	0	123	123	196	4	5	31	25	33	2	0	19	2	30	0.3	0.5
5	14	0	0	225	225	582	9	23	82	85	92	13	6	65	4	30	0.3	0.5
4	16	0	0	216	216	524	19	28	57	52	106	7	3	41	4	30	0.3	0.5
5	18	0	0	265	265	710	21	42	91	87	114	11	7	43	4	30	0.3	0.5
6	20	0	0	339	339	828	39	38	116	94	127	10	4	52	4	30	0.3	0.5
6	21	0	0	345	345	1034	35	56	125	126	175	13	7	44	4	30	0.3	0.5
3	22	0	0	140	140	328	12	20	35	36	61	4	4	36	4	30	0.3	0.5
3	23	0	0	140	140	324	18	16	39	28	61	5	5	27	4	30	0.3	0.5
6	24	0	0	297	297	738	27	42	107	87	106	11	7	45	4	30	0.3	0.5
6	25	0	0	302	302	858	27	58	122	118	104	11	7	45	4	30	0.3	0.5
4	11	0	0	163	163	326	11	13	48	42	49	5	3	25	4	30	0.3	0.1
5	12	0	0	213	213	538	18	13	90	83	65	11	9	24	4	30	0.3	0.1
5	14	0	0	204	204	478	16	14	75	68	66	10	7	39	4	30	0.3	0.1
5	15	0	0	243	243	560	20	16	84	72	88	11	8	44	4	30	0.3	0.1
6	16	0	0	230	230	514	20	10	74	66	87	9	7	44	4	30	0.3	0.1
6	17	0	0	260	260	772	24	28	117	120	97	15	13	33	4	30	0.3	0.1
5	19	0	0	242	242	462	23	27	66	54	61	12	7	48	4	30	0.3	0.1
6	20	0	0	284	284	612	35	22	98	89	62	9	4	46	4	30	0.3	0.1
6	21	0	0	285	285	612	33	32	83	90	68	13	8	51	4	30	0.3	0.1
2	4	0	0	114	114	208	10	7	27	21	39	4	2	34	4	30	0.3	0.1
3	11	0	0	75	75	194	0	2	23	28	44	5	2	20	4	10	0.3	0.5
7	18	0	0	163	162	526	6	21	68	86	82	11	11	42	4	10	0.3	0.5
7	19	0	0	152	151	394	6	19	41	49	82	7	7	28	4	10	0.3	0.5
1	2	0	0	16	16	22	0	1	4	0	6	1	1	4	2	10	0.3	0.5
7	20	0	0	167	166	436	6	19	50	62	81	9	9	25	4	10	0.3	0.5
7	21	0	0	156	155	460	6	11	47	53	113	3	3	26	4	10	0.3	0.5
6	22	0	0	204	203	518	14	27	55	63	100	16	15	43	4	10	0.3	0.5
6	23	0	0	215	214	588	6	29	68	75	116	15	14	31	4	10	0.3	0.5
5	24	0	0	99	99	262	8	14	18	27	64	10	8	38	4	10	0.3	0.5
5	25	0	0	101	101	266	8	20	10	31	64	12	10	24	4	10	0.3	0.5
4	10	0	0	61	61	76	4	3	3	7	21	1	0	7	2	10	0.1	0.3
3	12	0	0	65	65	84	0	0	4	5	33	0	0	8	2	10	0.1	0.3
3	16	0	0	56	56	78	0	1	2	1	35	0	0	9	2	10	0.1	0.3
3	17	0	0	47	47	60	0	1	1	1	27	0	0	6	2	10	0.1	0.3
4	19	0	0	91	91	212	0	2	15	9	80	0	0	18	4	10	0.1	0.3
3	20	0	0	44	44	58	3	1	3	5	17	1	0	8	2	10	0.1	0.3
3	21	0	0	48	48	56	5	1	4	1	17	1	0	8	2	10	0.1	0.3
6	22	0	0	106	106	280	9	10	17	34	70	2	0	16	4	10	0.1	0.3
6	23	0	0	104	104	276	5	4	12	29	88	2	0	25	4	10	0.1	0.3
3	6	0	0	44	44	74	1	0	9	9	18	0	0	9	2	10	0.1	0.3
4	11	0	0	256	254	694	36	24	91	84	112	18	10	26	4	30	0.3	0.3
5	13	0	0	243	243	758	25	21	89	123	121	11	9	53	4	30	0.3	0.3
6	14	0	0	264	264	684	30	24	83	95	110	10	7	51	4	30	0.3	0.3
2	17	0	0	112	112	178	6	7	23	23	30	1	0	17	2	30	0.3	0.3
7	18	0	0	322	322	864	28	24	127	117	136	10	7	34	4	30	0.3	0.3
7	19	0	0	345	345	1190	46	38	172	157	182	5	2	56	4	30	0.3	0.3
3	20	0	0	130	130	184	9	4	24	21	34	1	0	15	2	30	0.3	0.3
4	22	0	0	164	164	290	19	11	41	33	41	5	4	19	2	30	0.3	0.3
4	23	0	0	167	167	322	13	11	45	43	49	4	3	24	2	30	0.3	0.3
2	5	0	0	88	88	124	4	4	13	15	26	4	2	18	2	30	0.3	0.3
3	12	0	0	149	149	218	13	5	19	15	57	1	1	16	2	30	0.1	0.1
3	13	0	0	144	144	186	13	9	17	11	43	1	1	9	2	30	0.1	0.1
4	14	0	0	226	225	574	24	21	65	58	119	3	2	43	4	30	0.1	0.1
4	15	0	0	208	206	490	24	13	51	46	111	2	1	36	4	30	0.1	0.1
4	17	0	0	193	193	296	12	5	32	27	72	2	2	16	2	30	0.1	0.1
5	18	0	0	233	233	474	24	10	52	44	107	3	3	27	2	30	0.1	0.1
5	19	0	0	256	256	558	38	16	57	53	115	2	2	30	2	30	0.1	0.1
4	20	0	0	131	131	204	4	2	27	23	46	2	2	16	2	30	0.1	0.1
4	21	0	0	152	152	242	4	2	29	26	60	0	0	17	2	30	0.1	0.1
2	5	0	0	78	78	100	3	1	10	9	27	1	1	10	2	30	0.1	0.1
4	11	0	0	69	69	110	3	4	4	10	34	2	0	14	2	10	0.1	0.1
2	12	0	0	51	51	60	1	1	2	4	22	1	1	3	2	10	0.1	0.1
3	15	0	0	71	71	130	2	2	9	19	33	2	2	11	2	10	0.1	0.1
4	16	0	0	82	82	162	3	1	10	10	57	1	1	14	2	10	0.1	0.1
4	17	0	0	79	79	116	3	5	8	9	33	3	3	13	2	10	0.1	0.1
5	18	0	0	74	74	150	4	2	17	19	33	2	0	2	2	10	0.1	0.1
5	19	0	0	61	61	98	2	2	5	11	29	2	0	9	2	10	0.1	0.1
2	5	0	0	45	45	58	1	1	3	2	22	1	0	9	2	10	0.1	0.1
4	8	0	0	70	70	124	1	1	10	19	31	1	0	11	2	10	0.1	0.1
4	9	0	0	65	65	98	1	1	9	11	27	1	0	12	2	10	0.1	0.1
5	11	0	0	220	220	486	15	14	68	72	74	15	13	33	2	30	0.5	0.1
6	12	0	0	211	211	458	14	15	74	83	43	20	18	31	2	30	0.5	0.1
5	16	0	0	213	212	680	17	17	116	114	76	23	23	48	4	30	0.5	0.1
7	18	0	0	215	215	608	20	21	101	111	51	20	19	26	2	30	0.5	0.1
7	19	0	0	196	196	528	8	29	86	102	39	25	24	26	2	30	0.5	0.1
6	20	0	0	254	254	754	18	16	133	142	68	24	24	55	4	30	0.5	0.1
6	21	0	0	272	272	964	18	24	181	169	90	28	28	42	4	30	0.5	0.1
1	3	0	0	38	38	56	4	3	9	5	7	0	0	10	2	30	0.5	0.1
2	4	0	0	85	85	146	5	8	19	19	22	5	5	13	2	30	0.5	0.1
4	8	0	0	132	132	212	8	6	32	35	25	5	4	18	2	30	0.5	0.1
3	10	0	0	138	138	386	12	6	39	58	78	5	1	41	4	30	0.3	0.3
5	16	0	0	221	221	584	17	10	56	66	143	3	1	39	4	30	0.3	0.3
4	19	0	0	214	214	558	14	16	91	70	88	17	8	37	4	30	0.3	0.3
6	21	0	0	265	265	660	21	24	77	86	122	9	6	42	4	30	0.3	0.3
4	22	0	0	179	179	322	9	10	45	45	52	6	5	13	2	30	0.3	0.3
4	23	0	0	176	176	298	11	6	42	44	46	4	3	20	2	30	0.3	0.3
7	24	0	0	330	330	988	31	15	121	127	200	10	7	57	4	30	0.3	0.3
7	25	0	0	270	270	684	19	15	98	90	120	7	4	49	4	30	0.3	0.3
2	6	0	0	73	73	104	7	4	10	12	19	0	0	11	2	30	0.3	0.3
3	9	0	0	113	113	192	3	7	23	28	35	2	1	14	2	30	0.3	0.3
4	10	0	0	207	207	324	20	12	27	29	74	0	0	26	2	30	0.1	0.1
4	11	0	0	193	193	272	20	14	23	25	54	3	3	14	2	30	0.1	0.1
4	12	0	0	213	213	352	19	11	30	31	85	1	0	22	2	30	0.1	0.1
4	13	0	0	203	203	392	21	17	38	43	77	3	2	21	2	30	0.1	0.1
3	14	0	0	154	154	216	11	6	22	20	49	1	0	20	2	30	0.1	0.1
4	16	0	0	216	216	392	18	13	32	41	92	6	5	20	2	30	0.1	0.1
5	18	0	0	244	244	392	19	17	31	37	92	5	3	20	2	30	0.1	0.1
5	19	0	0	213	213	354	23	11	31	34	78	7	5	18	2	30	0.1	0.1
2	6	0	0	108	108	148	8	9	11	12	34	5	3	15	2	30	0.1	0.1
2	7	0	0	97	97	126	6	9	12	6	30	7	5	11	2	30	0.1	0.1
4	13	0	0	186	185	278	10	20	22	36	51	12	10	15	2	30	0.1	0.1
3	14	0	0	202	200	438	13	20	21	40	125	3	3	40	4	30	0.1	0.1
4	17	0	0	281	280	658	28	35	63	69	134	3	3	49	4	30	0.1	0.1
5	18	0	0	364	363	1120	56	58	109	105	232	21	15	40	4	30	0.1	0.1
4	20	0	0	223	223	398	18	27	38	41	75	10	9	24	2	30	0.1	0.1
4	21	0	0	239	239	414	14	21	38	41	93	10	9	16	2	30	0.1	0.1
5	22	0	0	334	333	618	33	29	56	57	134	1	1	32	4	30	0.1	0.1
5	23	0	0	295	294	524	25	19	56	58	104	1	1	32	4	30	0.1	0.1
3	8	0	0	178	178	254	11	9	18	25	64	3	2	17	2	30	0.1	0.1
3	9	0	0	193	193	286	11	7	23	30	72	3	2	17	2	30	0.1	0.1
5	10	0	0	241	240	372	21	17	35	30	83	6	5	28	4	30	0.1	0.1
5	11	0	0	324	322	642	25	39	64	58	135	4	3	38	4	30	0.1	0.1
2	12	0	0	147	147	194	5	15	14	15	48	5	3	16	2	30	0.1	0.1
5	14	0	0	306	304	586	31	26	48	47	141	5	4	35	4	30	0.1	0.1
5	15	0	0	302	300	574	25	38	50	45	129	6	5	36	4	30	0.1	0.1
3	16	0	0	166	166	262	14	8	20	35	54	2	0	22	2	30	0.1	0.1
4	18	0	0	194	194	336	13	11	44	40	60	3	0	15	2	30	0.1	0.1
5	20	0	0	186	186	368	10	5	48	54	67	2	0	28	2	30	0.1	0.1
5	21	0	0	224	224	452	24	21	52	54	75	3	1	19	2	30	0.1	0.1
3	7	0	0	202	202	448	19	15	44	33	113	4	3	35	4	30	0.1	0.1
3	10	0	0	171	170	400	22	13	49	50	66	7	4	23	4	30	0.3	0.3
4	12	0	0	139	139	220	11	8	32	30	29	10	7	17	2	30	0.3	0.3
5	14	0	0	266	266	798	44	36	100	99	120	23	16	48	4	30	0.3	0.3
4	16	0	0	180	179	384	12	13	49	48	70	9	7	39	4	30	0.3	0.3
4	18	0	0	165	165	288	15	10	33	28	58	5	3	19	2	30	0.3	0.3
4	19	0	0	152	152	232	11	12	27	20	46	7	5	20	2	30	0.3	0.3
5	20	0	0	261	260	634	17	23	78	89	110	11	9	37	4	30	0.3	0.3
5	21	0	0	233	232	602	13	13	75	102	98	8	6	58	4	30	0.3	0.3
3	22	0	0	131	131	200	9	4	26	22	39	0	0	23	2	30	0.3	0.3
3	23	0	0	124	124	220	9	4	24	24	49	0	0	25	2	30	0.3	0.3
5	12	0	0	161	161	290	10	9	17	18	91	0	0	20	4	10	0.1	0.5
5	14	0	0	122	122	228	8	6	15	22	63	0	0	20	4	10	0.1	0.5
5	15	0	0	133	133	238	14	4	15	19	67	0	0	22	4	10	0.1	0.5
5	16	0	0	142	142	250	9	5	19	23	69	1	1	20	4	10	0.1	0.5
5	17	0	0	131	131	224	5	5	15	18	69	0	0	16	4	10	0.1	0.5
6	18	0	0	144	144	288	10	11	27	19	77	0	0	30	4	10	0.1	0.5
7	20	0	0	160	160	348	17	7	22	32	96	0	0	25	4	10	0.1	0.5
7	21	0	0	178	178	440	11	7	41	45	116	0	0	38	4	10	0.1	0.5
2	5	0	0	49	49	92	4	7	6	4	25	0	0	8	4	10	0.1	0.5
4	9	0	0	124	124	222	6	7	10	20	68	0	0	16	4	10	0.1	0.5
5	10	0	0	285	285	580	31	26	61	68	104	6	6	42	4	30	0.3	0.5
6	12	0	0	291	291	638	30	19	82	83	105	11	11	48	4	30	0.3	0.5
5	14	0	0	228	227	438	18	16	69	58	58	6	5	42	4	30	0.3	0.5
5	15	0	0	237	237	474	24	28	46	65	74	4	3	37	4	30	0.3	0.5
3	16	0	0	132	132	268	11	21	27	28	47	5	5	27	4	30	0.3	0.5
4	18	0	0	193	193	378	16	14	52	44	63	5	2	32	4	30	0.3	0.5
4	19	0	0	205	205	436	18	22	43	52	83	7	4	35	4	30	0.3	0.5
4	20	0	0	177	177	328	16	10	45	47	46	6	6	35	4	30	0.3	0.5
5	22	0	0	219	219	480	15	15	75	77	58	13	13	38	4	30	0.3	0.5
5	23	0	0	240	240	618	11	23	95	96	84	9	9	42	4	30	0.3	0.5
4	11	0	0	181	181	404	13	10	64	77	38	2	2	43	4	30	0.5	0.5
3	13	0	0	151	151	292	13	5	50	48	30	11	8	40	4	30	0.5	0.5
5	14	0	0	220	220	560	24	14	95	104	43	7	7	51	4	30	0.5	0.5
5	15	0	0	243	243	604	16	10	103	108	65	10	10	40	4	30	0.5	0.5
4	16	0	0	219	219	454	19	16	74	66	52	10	7	41	4	30	0.5	0.5
5	18	0	0	232	232	578	32	9	95	92	61	6	4	49	4	30	0.5	0.5
5	19	0	0	240	240	538	26	13	94	81	55	9	7	45	4	30	0.5	0.5
5	20	0	0	197	197	422	15	19	72	72	33	12	11	30	4	30	0.5	0.5
5	21	0	0	236	236	502	21	17	88	82	43	9	8	26	4	30	0.5	0.5
4	9	0	0	170	170	336	16	7	54	57	34	3	3	44	4	30	0.5	0.5
3	14	0	0	56	56	74	3	3	6	10	15	2	2	9	2	10	0.3	0.5
3	15	0	0	70	70	126	5	7	15	15	21	1	1	20	2	10	0.3	0.5
4	16	0	0	68	68	138	6	0	16	12	35	2	2	13	4	10	0.3	0.5
4	17	0	0	74	74	162	4	0	22	14	41	2	2	17	4	10	0.3	0.5
5	18	0	0	105	105	224	4	9	26	26	47	1	0	15	4	10	0.3	0.5
5	19	0	0	105	105	198	8	5	21	16	49	3	2	8	4	10	0.3	0.5
5	20	0	0	113	113	218	9	3	18	27	52	4	3	7	4	10	0.3	0.5
6	22	0	0	122	122	280	7	7	27	35	64	5	4	6	4	10	0.3	0.5
6	23	0	0	125	125	260	5	9	31	35	50	3	2	18	4	10	0.3	0.5
2	5	0	0	37	37	50	2	0	5	4	14	0	0	4	2	10	0.3	0.5
4	12	0	0	65	65	134	1	6	21	23	16	7	7	17	4	10	0.5	0.3
4	13	0	0	69	69	154	5	6	30	22	14	6	6	12	4	10	0.5	0.3
4	14	0	0	49	49	114	2	8	17	20	10	6	6	14	2	10	0.5	0.3
4	15	0	0	50	50	116	2	0	25	19	12	2	2	18	2	10	0.5	0.3
4	16	0	0	59	59	174	4	0	32	30	21	4	4	13	4	10	0.5	0.3
4	18	0	0	52	52	98	3	4	13	13	16	0	0	9	2	10	0.5	0.3
4	19	0	0	30	30	46	1	0	4	6	12	0	0	8	2	10	0.5	0.3
5	20	0	0	93	93	244	1	0	45	33	43	2	2	32	4	10	0.5	0.3
5	21	0	0	82	82	262	5	0	36	39	51	0	0	28	4	10	0.5	0.3
2	9	0	0	26	26	46	1	5	6	3	8	4	4	4	2	10	0.5	0.3
5	11	0	0	86	86	240	10	2	39	47	22	0	0	24	4	10	0.5	0.3
6	13	0	0	81	81	202	4	2	37	41	17	1	1	13	4	10	0.5	0.3
2	15	0	0	32	32	54	0	1	8	7	11	0	0	6	2	10	0.5	0.3
7	16	0	0	106	106	262	6	2	50	48	25	2	2	12	4	10	0.5	0.3
4	18	0	0	82	82	194	10	3	35	30	19	1	0	31	4	10	0.5	0.3
4	19	0	0	80	80	190	10	5	21	34	25	3	2	34	4	10	0.5	0.3
3	20	0	0	70	70	176	2	2	38	26	20	2	0	17	4	10	0.5	0.3
8	22	0	0	137	137	520	4	3	111	117	25	7	7	18	4	10	0.5	0.3
8	23	0	0	114	114	558	4	1	124	123	27	6	6	15	4	10	0.5	0.3
4	9	0	0	65	65	138	4	2	20	26	17	1	1	22	4	10	0.5	0.3
3	10	0	0	43	43	74	0	1	13	11	12	0	0	10	2	10	0.5	0.3
4	15	0	0	82	82	266	8	2	50	39	34	2	0	16	4	10	0.5	0.3
5	16	0	0	52	52	124	0	1	21	25	15	5	5	16	2	10	0.5	0.3
5	17	0	0	56	56	156	0	1	24	24	29	5	5	10	2	10	0.5	0.3
5	18	0	0	55	55	124	0	6	24	21	11	3	3	3	2	10	0.5	0.3
5	19	0	0	69	69	166	0	2	28	32	21	3	3	7	2	10	0.5	0.3
4	20	0	0	51	51	108	2	1	19	21	11	3	3	9	2	10	0.5	0.3
4	21	0	0	39	39	88	0	1	11	17	15	0	0	10	2	10	0.5	0.3
2	8	0	0	44	44	68	3	1	7	11	12	0	0	12	2	10	0.5	0.3
2	9	0	0	43	43	72	3	1	11	7	14	0	0	13	2	10	0.5	0.3
5	13	0	0	161	161	324	10	4	45	62	41	3	3	23	2	30	0.3	0.3
6	14	0	0	193	193	492	18	20	65	64	79	10	10	26	2	30	0.3	0.3
6	15	0	0	213	213	562	12	10	97	79	83	15	15	25	2	30	0.3	0.3
6	18	0	0	267	266	862	28	19	117	136	131	18	16	62	4	30	0.3	0.3
6	19	0	0	267	266	828	30	17	76	128	163	9	7	58	4	30	0.3	0.3
4	20	0	0	156	156	264	7	8	35	32	50	6	4	10	2	30	0.3	0.3
4	21	0	0	161	161	280	5	14	29	42	50	9	7	19	2	30	0.3	0.3
2	4	0	0	85	85	120	3	3	12	10	32	0	0	17	2	30	0.3	0.3
2	8	0	0	111	111	162	4	1	23	21	32	2	1	18	2	30	0.3	0.3
2	9	0	0	92	92	124	6	1	13	14	28	2	1	11	2	30	0.3	0.3
4	13	0	0	160	160	426	8	11	83	62	49	13	11	24	2	30	0.5	0.3
6	16	0	0	266	266	788	33	18	139	140	64	17	15	45	4	30	0.5	0.3
6	17	0	0	305	305	920	31	40	157	140	92	13	11	63	4	30	0.5	0.3
5	18	0	0	186	186	448	25	20	67	71	41	16	14	32	2	30	0.5	0.3
5	19	0	0	159	159	398	5	16	69	66	43	8	6	25	2	30	0.5	0.3
1	2	0	0	64	64	96	6	6	13	14	9	4	3	15	2	30	0.5	0.3
6	20	0	0	270	270	904	38	22	168	149	75	11	10	60	4	30	0.5	0.3
6	21	0	0	258	258	792	22	20	144	147	63	7	6	54	4	30	0.5	0.3
3	7	0	0	134	133	254	12	7	48	39	21	4	3	29	2	30	0.5	0.3
3	8	0	0	149	149	282	5	9	49	52	26	7	7	27	2	30	0.5	0.3
4	10	0	0	72	72	160	3	5	17	23	32	5	3	29	4	10	0.3	0.1
4	11	0	0	83	83	232	1	3	32	36	44	3	1	23	4	10	0.3	0.1
2	12	0	0	41	41	62	2	3	10	3	13	1	0	7	2	10	0.3	0.1
3	15	0	0	40	40	62	2	1	12	5	11	1	0	8	2	10	0.3	0.1
4	16	0	0	52	52	74	2	1	12	6	16	2	1	9	2	10	0.3	0.1
4	17	0	0	51	51	86	6	1	14	4	18	2	1	8	2	10	0.3	0.1
4	18	0	0	77	77	166	11	3	13	24	32	4	3	21	2	10	0.3	0.1
5	20	0	0	120	120	306	5	13	34	47	54	12	11	15	2	10	0.3	0.1
5	21	0	0	110	110	236	9	1	26	34	48	1	0	19	2	10	0.3	0.1
3	8	0	0	66	66	122	5	5	16	15	20	3	2	14	2	10	0.3	0.1
3	10	0	0	176	176	252	9	5	10	20	82	3	3	12	2	30	0.1	0.3
4	13	0	0	209	209	304	13	19	28	22	70	5	4	7	2	30	0.1	0.3
5	15	0	0	276	276	408	27	22	33	31	91	6	5	12	2	30	0.1	0.3
3	16	0	0	206	206	424	15	15	35	36	111	5	3	39	4	30	0.1	0.3
3	17	0	0	197	197	388	15	15	28	31	105	3	1	46	4	30	0.1	0.3
4	18	0	0	202	202	244	16	10	14	22	60	3	2	5	2	30	0.1	0.3
4	19	0	0	228	228	340	18	12	35	29	76	7	6	4	2	30	0.1	0.3
6	20	0	0	265	265	414	24	19	27	22	115	10	7	21	2	30	0.1	0.3
7	22	0	0	302	302	628	40	35	53	46	140	10	9	17	2	30	0.1	0.3
7	23	0	0	290	289	500	30	29	43	52	96	9	8	17	2	30	0.1	0.3
4	10	0	0	170	170	372	18	16	59	59	34	3	3	37	4	30	0.5	0.5
4	11	0	0	164	164	340	10	10	62	56	32	7	7	27	4	30	0.5	0.5
4	13	0	0	200	199	392	16	21	66	56	37	4	4	32	4	30	0.5	0.5
4	15	0	0	188	188	432	13	32	70	64	37	9	9	41	4	30	0.5	0.5
5	16	0	0	234	233	566	13	13	110	106	41	12	12	53	4	30	0.5	0.5
6	18	0	0	267	267	700	29	18	120	121	62	6	5	66	4	30	0.5	0.5
6	19	0	0	276	276	704	17	30	129	124	52	11	10	49	4	30	0.5	0.5
5	20	0	0	216	216	474	16	16	80	87	38	16	16	36	4	30	0.5	0.5
5	21	0	0	242	242	534	22	22	86	83	54	10	10	47	4	30	0.5	0.5
3	7	0	0	142	142	268	12	12	43	33	34	3	2	29	4	30	0.5	0.5
4	11	0	0	64	64	108	1	1	8	11	33	1	0	10	4	10	0.3	0.5
4	13	0	0	67	67	112	3	0	8	7	38	0	0	14	4	10	0.3	0.5
3	14	0	0	36	36	64	2	0	3	4	23	0	0	8	4	10	0.3	0.5
3	15	0	0	40	40	88	2	0	5	10	27	0	0	7	4	10	0.3	0.5
5	16	0	0	98	98	176	7	3	12	13	53	0	0	17	4	10	0.3	0.5
6	19	0	0	101	101	200	12	8	16	23	41	0	0	12	4	10	0.3	0.5
5	20	0	0	89	89	174	4	5	14	22	42	0	0	21	4	10	0.3	0.5
5	21	0	0	84	84	148	2	7	14	17	34	0	0	17	4	10	0.3	0.5
7	22	0	0	148	148	390	26	18	32	41	78	0	0	29	4	10	0.3	0.5
7	23	0	0	141	141	276	14	6	25	27	66	0	0	24	4	10	0.3	0.5
4	13	0	0	272	271	738	18	24	108	113	106	22	13	77	4	30	0.3	0.5
6	16	0	0	238	236	744	29	31	97	114	101	13	11	42	4	30	0.3	0.5
6	17	0	0	268	266	814	25	35	101	113	133	17	15	50	4	30	0.3	0.5
3	18	0	0	146	146	240	8	7	32	38	35	6	6	24	2	30	0.3	0.5
1	2	0	0	37	37	48	2	0	8	4	10	0	0	3	2	30	0.3	0.5
6	21	0	0	274	273	896	36	46	121	129	116	30	18	45	4	30	0.3	0.5
6	24	0	0	259	259	616	25	33	82	86	82	11	10	24	2	30	0.3	0.5
6	25	0	0	197	197	342	15	25	39	42	50	8	7	15	2	30	0.3	0.5
5	26	0	0	225	225	604	23	23	77	88	91	7	7	46	4	30	0.3	0.5
5	27	0	0	239	239	732	21	13	128	101	103	6	6	43	4	30	0.3	0.5
4	12	0	0	82	82	190	4	1	33	25	32	1	1	29	4	10	0.5	0.1
4	13	0	0	83	83	198	4	7	29	29	30	1	1	24	4	10	0.5	0.1
4	15	0	0	77	77	200	0	5	30	33	32	2	0	31	4	10	0.5	0.1
5	16	0	0	99	99	234	1	3	35	49	29	2	0	26	4	10	0.5	0.1
3	19	0	0	42	42	96	2	1	13	14	18	0	0	14	4	10	0.5	0.1
4	20	0	0	72	72	164	3	5	27	25	22	2	1	16	4	10	0.5	0.1
4	21	0	0	82	82	182	5	5	29	32	20	1	0	19	4	10	0.5	0.1
6	23	0	0	119	119	296	4	6	37	42	59	2	0	27	4	10	0.5	0.1
7	24	0	0	157	157	426	12	18	58	76	49	2	0	41	4	10	0.5	0.1
7	25	0	0	152	152	416	10	12	75	62	49	3	1	35	4	10	0.5	0.1
4	12	0	0	65	65	142	2	3	27	24	15	0	0	22	4	10	0.5	0.5
5	14	0	0	83	83	176	2	1	38	26	21	0	0	25	4	10	0.5	0.5
5	15	0	0	84	84	184	2	1	37	27	25	1	1	19	4	10	0.5	0.5
5	16	0	0	92	92	192	6	7	29	26	28	3	3	11	4	10	0.5	0.5
6	18	0	0	96	96	212	1	6	39	33	27	0	0	21	4	10	0.5	0.5
7	20	0	0	105	105	254	3	5	43	40	36	1	1	25	4	10	0.5	0.5
7	21	0	0	113	113	306	3	13	63	50	24	0	0	26	4	10	0.5	0.5
5	22	0	0	85	85	188	5	4	35	28	22	1	1	15	4	10	0.5	0.5
5	23	0	0	80	80	172	9	2	28	33	14	2	2	16	4	10	0.5	0.5
2	9	0	0	34	34	74	0	0	7	12	18	0	0	9	4	10	0.5	0.5
4	10	0	0	83	83	114	5	2	12	11	27	1	0	10	2	10	0.1	0.1
4	11	0	0	90	90	128	5	2	8	10	39	1	0	10	2	10	0.1	0.1
3	12	0	0	82	82	108	0	5	8	10	31	0	0	7	2	10	0.1	0.1
4	15	0	0	101	101	152	2	0	11	18	45	2	2	17	2	10	0.1	0.1
5	16	0	0	155	155	260	7	4	18	26	75	6	6	24	2	10	0.1	0.1
5	17	0	0	154	154	212	11	4	12	18	61	2	2	13	2	10	0.1	0.1
3	18	0	0	73	73	90	2	2	10	8	23	1	1	5	2	10	0.1	0.1
3	19	0	0	70	70	88	2	2	9	6	25	1	1	12	2	10	0.1	0.1
2	4	0	0	47	47	66	1	1	7	5	19	0	0	3	2	10	0.1	0.1
3	8	0	0	58	58	90	5	1	8	11	20	0	0	8	2	10	0.1	0.1
5	11	0	0	80	80	166	7	0	20	20	36	0	0	13	4	10	0.3	0.5
5	13	0	0	88	88	156	3	2	21	25	27	2	0	19	4	10	0.3	0.5
4	14	0	0	79	79	174	1	3	25	20	38	0	0	19	4	10	0.3	0.5
4	15	0	0	59	59	94	1	1	10	11	24	0	0	7	4	10	0.3	0.5
6	16	0	0	90	90	164	3	3	19	24	33	3	1	24	4	10	0.3	0.5
7	18	0	0	156	156	424	5	9	53	62	83	4	2	29	4	10	0.3	0.5
7	19	0	0	145	145	276	7	3	32	43	53	2	0	22	4	10	0.3	0.5
6	20	0	0	96	96	218	2	1	18	38	50	0	0	19	4	10	0.3	0.5
6	21	0	0	87	87	152	2	1	16	17	40	0	0	19	4	10	0.3	0.5
2	4	0	0	38	38	76	0	0	10	9	19	0	0	12	4	10	0.3	0.5
5	12	0	0	244	244	552	18	19	96	86	57	10	9	42	4	30	0.5	0.3
5	13	0	0	267	267	654	32	35	109	90	61	6	5	44	4	30	0.5	0.3
3	14	0	0	159	159	338	18	7	54	48	42	4	4	43	4	30	0.5	0.3
5	16	0	0	227	227	588	14	14	113	107	46	3	3	44	4	30	0.5	0.3
5	17	0	0	254	253	646	28	20	119	102	54	5	5	54	4	30	0.5	0.3
5	18	0	0	216	216	516	29	17	92	88	32	2	2	50	4	30	0.5	0.3
5	19	0	0	225	225	506	33	21	85	82	32	6	6	46	4	30	0.5	0.3
4	20	0	0	192	192	440	14	10	73	81	42	10	10	37	4	30	0.5	0.3
4	21	0	0	184	184	438	10	4	94	75	36	6	6	39	4	30	0.5	0.3
4	9	0	0	216	216	514	24	19	80	74	60	9	9	50	4	30	0.5	0.3
4	10	0	0	149	149	300	12	5	49	44	40	6	6	28	2	30	0.5	0.1
3	12	0	0	126	125	236	4	1	39	41	33	8	8	13	2	30	0.5	0.1
3	13	0	0	112	111	196	2	9	29	27	31	1	1	19	2	30	0.5	0.1
4	14	0	0	173	173	358	20	10	43	63	43	8	8	22	2	30	0.5	0.1
4	15	0	0	184	184	344	24	8	53	46	41	7	7	26	2	30	0.5	0.1
3	16	0	0	150	150	278	8	9	48	42	32	7	6	30	2	30	0.5	0.1
3	17	0	0	141	141	264	8	17	37	40	30	5	4	23	2	30	0.5	0.1
5	18	0	0	192	192	486	21	2	91	96	33	12	12	42	2	30	0.5	0.1
5	19	0	0	172	172	344	13	10	50	58	41	15	15	32	2	30	0.5	0.1
2	7	0	0	96	96	160	5	3	26	23	23	3	3	19	2	30	0.5	0.1
4	12	0	0	147	147	334	5	11	52	51	48	12	12	23	2	30	0.5	0.1
4	13	0	0	136	136	352	3	13	61	65	34	13	13	31	2	30	0.5	0.1
4	14	0	0	137	136	296	6	3	48	59	32	9	9	31	2	30	0.5	0.1
4	15	0	0	135	135	262	6	3	47	41	34	10	10	22	2	30	0.5	0.1
5	16	0	0	129	129	282	5	12	44	36	44	6	6	28	2	30	0.5	0.1
5	17	0	0	138	138	298	5	8	50	52	34	4	4	26	2	30	0.5	0.1
5	18	0	0	148	148	308	5	11	53	51	34	14	13	27	2	30	0.5	0.1
5	19	0	0	172	172	374	5	19	73	60	30	11	10	26	2	30	0.5	0.1
1	3	0	0	28	28	36	1	1	3	6	7	1	1	5	2	30	0.5	0.1
3	6	0	0	100	100	172	1	3	31	26	25	1	1	18	2	30	0.5	0.1
4	10	0	0	55	55	104	0	2	11	19	20	2	0	13	2	10	0.5	0.1
5	13	0	0	52	52	84	2	3	12	13	12	2	0	14	2	10	0.5	0.1
6	14	0	0	89	89	212	8	6	30	32	30	4	2	17	2	10	0.5	0.1
6	15	0	0	77	77	162	8	10	21	26	16	3	1	15	2	10	0.5	0.1
3	16	0	0	50	50	90	1	2	9	17	16	1	0	13	2	10	0.5	0.1
3	17	0	0	39	39	48	1	2	4	5	12	1	0	4	2	10	0.5	0.1
3	18	0	0	38	38	70	0	4	8	7	16	0	0	8	2	10	0.5	0.1
3	19	0	0	27	27	44	0	0	6	6	10	0	0	4	2	10	0.5	0.1
2	7	0	0	23	23	40	0	1	4	6	9	1	0	10	2	10	0.5	0.1
3	8	0	0	28	28	50	0	1	8	5	11	1	0	3	2	10	0.5	0.1
4	10	0	0	78	78	122	7	6	11	10	27	0	0	11	4	10	0.3	0.3
4	11	0	0	79	79	146	5	10	15	14	29	0	0	10	4	10	0.3	0.3
3	13	0	0	72	72	114	7	6	11	11	22	0	0	19	4	10	0.3	0.3
4	15	0	0	100	100	174	10	11	11	19	36	3	2	22	4	10	0.3	0.3
5	16	0	0	113	113	220	14	6	35	22	33	1	0	31	4	10	0.3	0.3
5	17	0	0	114	114	256	10	8	27	32	51	3	2	32	4	10	0.3	0.3
5	18	0	0	138	138	224	10	10	31	26	35	3	1	10	4	10	0.3	0.3
5	19	0	0	126	126	238	12	16	37	27	27	4	2	12	4	10	0.3	0.3
5	20	0	0	132	132	242	4	13	34	22	48	1	0	19	4	10	0.3	0.3
5	21	0	0	120	120	184	6	19	16	15	36	1	0	12	4	10	0.3	0.3
4	13	0	0	233	233	622	22	42	80	91	76	23	11	50	4	30	0.3	0.1
5	14	0	0	163	163	302	15	19	36	42	39	11	9	16	2	30	0.3	0.1
5	15	0	0	224	224	496	17	33	58	65	75	16	14	21	2	30	0.3	0.1
3	17	0	0	142	141	238	7	7	34	31	40	3	2	19	2	30	0.3	0.1
4	18	0	0	129	127	226	9	8	29	36	31	4	4	18	2	30	0.3	0.1
4	19	0	0	172	170	370	13	10	39	64	59	4	4	22	2	30	0.3	0.1
5	20	0	0	182	182	336	20	13	50	48	37	8	6	13	2	30	0.3	0.1
5	21	0	0	167	167	306	16	15	45	36	41	9	7	15	2	30	0.3	0.1
2	4	0	0	94	94	134	5	4	14	17	27	2	2	13	2	30	0.3	0.1
2	6	0	0	100	100	152	4	7	17	20	28	3	3	23	2	30	0.3	0.1
3	10	0	0	176	176	300	11	20	22	18	79	7	7	26	4	30	0.1	0.5
3	11	0	0	171	171	304	7	16	17	27	85	3	3	27	4	30	0.1	0.5
5	12	0	0	256	256	570	21	29	53	69	113	2	0	28	4	30	0.1	0.5
5	13	0	0	247	247	446	25	13	37	53	95	9	7	27	4	30	0.1	0.5
5	15	0	0	251	251	374	16	14	28	37	92	6	3	18	4	30	0.1	0.5
6	16	0	0	262	262	460	20	12	50	48	100	6	3	31	4	30	0.1	0.5
6	17	0	0	284	284	526	22	18	57	64	102	9	6	28	4	30	0.1	0.5
4	18	0	0	250	250	476	11	29	35	42	121	9	8	44	4	30	0.1	0.5
5	20	0	0	278	278	488	20	27	41	52	104	10	7	41	4	30	0.1	0.5
5	21	0	0	269	269	560	22	35	54	51	118	9	6	43	4	30	0.1	0.5
5	10	0	0	125	125	170	13	2	6	10	54	2	2	12	2	10	0.1	0.1
2	12	0	0	62	62	74	4	0	8	2	23	0	0	4	2	10	0.1	0.1
2	13	0	0	62	62	78	2	0	5	7	25	0	0	7	2	10	0.1	0.1
6	14	0	0	96	96	168	7	9	14	10	44	7	7	13	2	10	0.1	0.1
6	15	0	0	130	130	254	11	5	19	20	72	5	5	11	2	10	0.1	0.1
4	16	0	0	90	90	140	4	5	7	13	41	2	2	10	2	10	0.1	0.1
4	17	0	0	92	92	144	4	3	12	12	41	0	0	14	2	10	0.1	0.1
5	18	0	0	112	112	166	13	4	9	11	46	3	3	12	2	10	0.1	0.1
5	19	0	0	121	121	164	11	6	10	13	42	5	5	8	2	10	0.1	0.1
2	5	0	0	46	46	52	3	1	2	1	19	1	1	3	2	10	0.1	0.1
4	13	0	0	131	131	204	3	13	16	17	53	2	2	13	4	10	0.1	0.5
6	14	0	0	125	125	302	7	15	35	39	55	0	0	26	4	10	0.1	0.5
6	15	0	0	120	120	212	9	7	24	21	45	0	0	26	4	10	0.1	0.5
6	16	0	0	156	156	344	9	12	43	29	79	1	0	25	4	10	0.1	0.5
5	18	0	0	121	121	298	8	19	38	28	56	0	0	21	4	10	0.1	0.5
5	19	0	0	130	130	252	8	5	25	20	68	0	0	21	4	10	0.1	0.5
7	20	0	0	170	170	410	13	12	51	41	88	1	0	35	4	10	0.1	0.5
7	21	0	0	190	190	464	9	24	62	47	90	1	0	32	4	10	0.1	0.5
2	4	0	0	50	50	82	1	3	5	2	30	0	0	12	4	10	0.1	0.5
4	9	0	0	110	110	198	8	8	22	15	46	0	0	21	4	10	0.1	0.5
4	10	0	0	59	59	92	0	0	9	15	22	0	0	14	2	10	0.3	0.1
4	11	0	0	70	70	116	0	0	10	14	34	0	0	7	2	10	0.3	0.1
4	14	0	0	74	74	142	0	1	13	19	38	1	1	13	2	10	0.3	0.1
4	15	0	0	70	70	106	0	1	11	15	26	1	1	13	2	10	0.3	0.1
5	16	0	0	89	89	124	5	8	16	10	23	2	1	15	2	10	0.3	0.1
5	17	0	0	110	110	182	3	14	19	16	39	2	1	18	2	10	0.3	0.1
5	18	0	0	74	74	130	0	2	17	17	29	0	0	10	2	10	0.3	0.1
5	19	0	0	70	70	110	2	2	14	14	23	1	1	13	2	10	0.3	0.1
1	2	0	0	8	8	12	0	0	1	1	4	0	0	0	2	10	0.3	0.1
3	7	0	0	53	53	86	0	0	9	10	24	0	0	10	2	10	0.3	0.1
3	10	0	0	23	23	50	0	0	8	6	11	0	0	7	2	10	0.5	0.1
3	11	0	0	25	25	62	4	0	11	11	5	0	0	10	2	10	0.5	0.1
4	13	0	0	54	54	104	0	2	17	15	18	0	0	12	2	10	0.5	0.1
4	14	0	0	56	56	90	2	3	8	16	16	2	0	11	2	10	0.5	0.1
5	16	0	0	66	66	102	3	2	14	14	18	2	1	13	2	10	0.5	0.1
5	17	0	0	68	68	120	3	4	17	24	12	1	0	14	2	10	0.5	0.1
3	19	0	0	60	60	140	10	2	19	17	22	3	3	23	4	10	0.5	0.1
5	20	0	0	53	53	76	2	1	11	7	17	0	0	6	2	10	0.5	0.1
5	21	0	0	71	71	158	2	3	19	20	35	0	0	8	2	10	0.5	0.1
2	6	0	0	18	18	24	1	0	3	3	5	0	0	3	2	10	0.5	0.1
3	11	0	0	108	108	202	8	11	39	31	12	8	8	21	2	30	0.5	0.3
4	14	0	0	165	165	356	20	21	64	52	21	6	5	25	2	30	0.5	0.3
4	15	0	0	166	166	422	14	11	67	82	37	7	6	30	2	30	0.5	0.3
5	16	0	0	228	228	768	10	30	138	150	56	27	11	57	4	30	0.5	0.3
5	18	0	0	166	166	424	11	29	75	78	19	14	12	25	2	30	0.5	0.3
6	20	0	0	156	156	386	3	19	71	78	22	13	12	36	2	30	0.5	0.3
6	21	0	0	177	177	482	3	33	72	95	38	16	15	42	2	30	0.5	0.3
2	4	0	0	83	83	146	0	11	31	22	9	8	8	17	2	30	0.5	0.3
2	6	0	0	81	81	138	8	7	18	24	12	2	2	15	2	30	0.5	0.3
3	9	0	0	114	114	246	12	9	44	42	16	5	5	27	2	30	0.5	0.3
4	10	0	0	44	44	90	4	0	2	10	29	0	0	13	4	10	0.1	0.3
3	13	0	0	50	50	104	0	1	2	7	42	1	0	17	4	10	0.1	0.3
5	14	0	0	103	103	250	6	0	13	28	78	0	0	16	4	10	0.1	0.3
6	16	0	0	127	127	242	10	6	12	19	74	1	1	8	4	10	0.1	0.3
4	18	0	0	88	88	168	1	3	5	10	65	1	0	13	4	10	0.1	0.3
4	19	0	0	87	87	130	1	3	7	9	45	1	0	13	4	10	0.1	0.3
3	21	0	0	55	55	140	6	0	8	8	48	0	0	4	4	10	0.1	0.3
7	23	0	0	164	164	312	14	7	25	19	91	1	1	18	4	10	0.1	0.3
8	24	0	0	171	171	338	17	9	24	24	95	2	2	21	4	10	0.1	0.3
8	25	0	0	178	178	368	13	7	26	31	107	0	0	13	4	10	0.1	0.3
3	11	0	0	137	137	216	12	6	22	24	44	3	3	22	4	30	0.3	0.5
5	12	0	0	226	225	470	16	7	73	66	73	4	3	45	4	30	0.3	0.5
4	14	0	0	172	172	284	18	16	28	28	52	3	3	18	4	30	0.3	0.5
4	15	0	0	167	167	276	16	6	30	38	48	1	1	26	4	30	0.3	0.5
6	16	0	0	286	285	626	29	18	98	95	73	4	3	32	4	30	0.3	0.5
6	17	0	0	281	281	592	33	30	68	86	79	3	2	37	4	30	0.3	0.5
4	19	0	0	198	198	358	13	13	30	51	72	3	1	30	4	30	0.3	0.5
5	20	0	0	253	253	482	32	25	43	63	78	10	8	36	4	30	0.3	0.5
5	21	0	0	283	283	550	28	29	71	73	74	5	3	43	4	30	0.3	0.5
4	8	0	0	200	200	310	19	13	41	34	48	1	0	26	4	30	0.3	0.5
3	11	0	0	30	30	46	0	0	7	3	13	0	0	9	2	10	0.3	0.3
4	14	0	0	86	86	166	2	8	12	25	36	1	1	21	4	10	0.3	0.3
4	15	0	0	102	102	244	6	10	20	26	60	1	1	21	4	10	0.3	0.3
5	17	0	0	78	78	226	2	5	29	17	60	2	0	30	4	10	0.3	0.3
6	18	0	0	124	124	328	5	18	36	32	73	2	0	29	4	10	0.3	0.3
6	19	0	0	125	125	438	7	22	56	49	85	2	0	26	4	10	0.3	0.3
3	21	0	0	58	58	144	2	4	16	12	38	1	1	14	4	10	0.3	0.3
4	23	0	0	73	73	130	2	6	10	13	34	2	2	13	4	10	0.3	0.3
5	24	0	0	103	103	270	4	12	30	40	49	0	0	19	4	10	0.3	0.3
5	25	0	0	102	102	198	8	6	23	25	37	1	1	15	4	10	0.3	0.3
4	10	0	0	79	79	108	3	0	4	6	41	0	0	5	2	10	0.1	0.1
4	11	0	0	75	75	94	3	0	8	7	29	2	2	6	2	10	0.1	0.1
3	12	0	0	67	67	86	3	2	6	6	26	0	0	9	2	10	0.1	0.1
3	13	0	0	72	72	112	3	0	9	12	32	0	0	11	2	10	0.1	0.1
5	16	0	0	113	113	200	8	2	12	16	62	0	0	5	2	10	0.1	0.1
5	17	0	0	90	90	120	4	2	4	6	44	0	0	6	2	10	0.1	0.1
5	18	0	0	129	129	222	10	7	7	16	71	2	2	11	2	10	0.1	0.1
5	19	0	0	125	125	230	4	3	14	21	73	4	4	4	2	10	0.1	0.1
2	5	0	0	55	55	64	3	1	4	4	20	0	0	5	2	10	0.1	0.1
2	7	0	0	38	38	48	1	0	2	2	19	0	0	7	2	10	0.1	0.1
4	12	0	0	156	156	338	5	7	37	49	71	3	2	27	2	30	0.3	0.1
4	13	0	0	129	128	250	7	9	31	37	41	4	3	16	2	30	0.3	0.1
5	14	0	0	136	136	244	4	10	31	41	36	4	2	27	2	30	0.3	0.1
5	15	0	0	165	165	342	10	14	37	48	62	6	4	30	2	30	0.3	0.1
4	16	0	0	128	128	236	3	10	34	29	42	4	3	26	2	30	0.3	0.1
4	17	0	0	158	158	320	9	10	34	39	68	7	6	33	2	30	0.3	0.1
2	18	0	0	81	81	124	4	8	12	13	25	4	4	10	2	30	0.3	0.1
2	19	0	0	70	70	96	4	4	8	15	17	2	2	10	2	30	0.3	0.1
3	6	0	0	110	110	186	2	3	19	28	41	1	0	23	2	30	0.3	0.1
4	8	0	0	126	126	234	5	5	35	38	34	1	0	21	2	30	0.3	0.1
5	12	0	0	297	297	568	44	11	38	41	150	3	3	32	4	30	0.1	0.3
5	13	0	0	292	292	592	36	25	33	46	156	3	3	49	4	30	0.1	0.3
4	16	0	0	197	194	450	30	22	40	28	105	8	8	32	4	30	0.1	0.3
5	18	0	0	279	277	706	51	46	66	62	128	12	12	28	4	30	0.1	0.3
6	20	0	0	274	273	598	35	22	57	48	137	5	5	45	4	30	0.1	0.3
6	21	0	0	311	310	782	25	30	93	90	153	7	7	47	4	30	0.1	0.3
5	22	0	0	293	293	638	26	19	44	50	180	9	9	45	4	30	0.1	0.3
5	23	0	0	291	291	550	32	17	39	39	148	3	3	41	4	30	0.1	0.3
2	5	0	0	88	88	110	4	5	9	6	31	4	4	9	2	30	0.1	0.3
3	9	0	0	189	189	396	28	16	17	21	116	3	3	33	4	30	0.1	0.3
6	14	0	0	135	135	318	4	5	58	55	37	1	1	19	4	10	0.3	0.5
6	15	0	0	99	99	168	4	5	28	22	25	2	2	15	4	10	0.3	0.5
5	16	0	0	101	101	198	7	1	33	29	29	3	3	12	4	10	0.3	0.5
5	17	0	0	96	96	210	13	1	35	25	31	2	2	13	4	10	0.3	0.5
6	18	0	0	118	118	268	5	18	32	43	36	1	1	27	4	10	0.3	0.5
6	19	0	0	130	130	320	3	16	48	47	46	0	0	19	4	10	0.3	0.5
4	20	0	0	97	97	172	6	9	16	22	33	0	0	13	4	10	0.3	0.5
4	21	0	0	91	91	176	6	3	26	20	33	1	1	18	4	10	0.3	0.5
3	6	0	0	68	68	132	5	9	19	19	14	0	0	13	4	10	0.3	0.5
3	7	0	0	57	57	110	5	3	12	15	20	0	0	15	4	10	0.3	0.5
5	10	0	0	110	110	266	2	6	43	53	29	1	0	24	4	10	0.5	0.5
5	12	0	0	116	116	266	2	7	48	49	27	1	0	29	4	10	0.5	0.5
5	13	0	0	101	101	188	2	7	29	31	25	1	0	24	4	10	0.5	0.5
3	14	0	0	52	52	114	4	1	17	17	18	0	0	18	4	10	0.5	0.5
4	16	0	0	67	67	150	3	7	27	29	9	1	1	12	4	10	0.5	0.5
4	17	0	0	75	75	168	3	7	23	28	23	1	1	13	4	10	0.5	0.5
6	18	0	0	111	111	298	3	11	53	56	26	0	0	34	4	10	0.5	0.5
6	19	0	0	94	94	264	1	5	47	53	26	0	0	19	4	10	0.5	0.5
4	20	0	0	75	75	150	1	3	17	21	33	2	1	16	4	10	0.5	0.5
4	21	0	0	64	64	130	3	3	18	16	25	2	1	16	4	10	0.5	0.5
3	11	0	0	161	161	412	18	8	64	54	62	4	1	37	4	30	0.3	0.3
3	12	0	0	121	121	202	10	10	24	28	29	4	3	18	2	30	0.3	0.3
3	13	0	0	102	102	168	12	6	23	20	23	3	2	17	2	30	0.3	0.3
5	16	0	0	221	221	568	13	21	57	78	115	10	10	43	4	30	0.3	0.3
5	17	0	0	242	242	732	31	39	74	91	131	9	9	40	4	30	0.3	0.3
5	19	0	0	225	225	540	18	14	79	70	89	5	5	34	4	30	0.3	0.3
6	21	0	0	225	225	518	12	8	85	81	73	5	5	48	4	30	0.3	0.3
7	22	0	0	280	278	718	21	11	104	109	114	10	10	47	4	30	0.3	0.3
7	23	0	0	288	287	802	23	11	136	109	122	4	4	49	4	30	0.3	0.3
2	5	0	0	65	65	92	3	3	6	10	24	1	1	13	2	30	0.3	0.3
5	11	0	0	234	233	438	19	25	50	52	73	13	12	31	4	30	0.3	0.1
4	13	0	0	209	209	384	25	13	38	43	73	4	3	34	4	30	0.3	0.1
6	16	0	0	266	266	494	21	27	72	60	67	11	10	16	4	30	0.3	0.1
6	17	0	0	299	298	666	21	29	87	95	101	7	6	44	4	30	0.3	0.1
6	18	0	0	270	269	560	27	50	66	56	81	11	10	37	4	30	0.3	0.1
6	19	0	0	240	239	416	31	24	44	38	71	9	8	32	4	30	0.3	0.1
6	20	0	0	275	274	738	17	22	103	109	118	5	4	40	4	30	0.3	0.1
6	21	0	0	253	252	510	17	14	67	65	92	3	2	46	4	30	0.3	0.1
2	5	0	0	99	97	176	7	6	18	25	32	2	2	17	4	30	0.3	0.1
4	9	0	0	194	194	320	15	26	35	23	61	9	7	22	4	30	0.3	0.1
3	10	0	0	46	46	72	5	0	7	4	20	0	0	7	2	10	0.3	0.1
3	11	0	0	52	52	88	3	0	3	16	22	0	0	14	2	10	0.3	0.1
2	12	0	0	33	33	46	2	0	3	7	11	0	0	5	2	10	0.3	0.1
4	16	0	0	99	99	242	4	8	32	21	56	6	1	16	4	10	0.3	0.1
4	19	0	0	62	62	84	2	2	8	9	21	3	0	10	2	10	0.3	0.1
5	20	0	0	98	98	170	3	4	14	18	46	4	1	19	2	10	0.3	0.1
5	21	0	0	102	102	200	1	8	19	20	52	4	1	11	2	10	0.3	0.1
3	7	0	0	53	53	84	6	1	7	5	23	0	0	10	2	10	0.3	0.1
4	8	0	0	73	73	130	3	3	14	18	27	0	0	12	2	10	0.3	0.1
4	9	0	0	70	70	140	7	3	20	13	27	0	0	16	2	10	0.3	0.1
5	12	0	0	233	233	380	18	20	28	43	81	9	5	16	2	30	0.1	0.1
5	13	0	0	245	245	414	24	22	34	40	87	9	5	19	2	30	0.1	0.1
2	14	0	0	108	108	126	12	7	7	6	31	3	2	8	2	30	0.1	0.1
2	15	0	0	116	116	154	10	11	10	11	35	5	4	11	2	30	0.1	0.1
5	16	0	0	186	186	324	17	12	37	34	62	11	7	16	2	30	0.1	0.1
6	18	0	0	236	236	408	13	23	50	35	83	10	8	27	2	30	0.1	0.1
7	20	0	0	294	293	608	29	31	75	63	106	14	12	24	2	30	0.1	0.1
7	21	0	0	254	252	588	35	25	71	59	104	15	13	23	2	30	0.1	0.1
3	6	0	0	197	197	460	24	18	47	55	86	19	11	45	4	30	0.1	0.1
3	9	0	0	126	126	186	9	11	9	9	55	6	4	19	2	30	0.1	0.1
3	11	0	0	29	29	64	0	0	7	16	9	0	0	11	2	10	0.5	0.3
4	12	0	0	60	60	138	0	7	22	20	20	1	0	11	2	10	0.5	0.3
4	14	0	0	53	53	154	0	2	23	22	30	0	0	30	4	10	0.5	0.3
4	15	0	0	56	56	134	0	2	24	17	24	0	0	16	4	10	0.5	0.3
5	17	0	0	78	78	160	1	6	20	29	24	2	1	11	2	10	0.5	0.3
3	18	0	0	33	33	86	4	0	11	10	18	0	0	15	4	10	0.5	0.3
4	20	0	0	43	43	90	0	0	16	14	15	0	0	14	4	10	0.5	0.3
4	21	0	0	53	53	134	0	0	28	20	19	0	0	15	4	10	0.5	0.3
6	22	0	0	102	102	186	3	4	25	30	31	4	1	11	2	10	0.5	0.3
6	23	0	0	101	101	174	1	6	22	29	29	5	2	17	2	10	0.5	0.3
4	12	0	0	202	202	384	21	23	41	38	69	6	6	25	4	30	0.1	0.5
4	14	0	0	227	227	352	19	18	40	35	64	5	3	25	4	30	0.1	0.5
4	15	0	0	277	277	494	19	30	48	50	100	10	8	25	4	30	0.1	0.5
4	16	0	0	241	241	328	25	18	20	25	76	5	4	21	4	30	0.1	0.5
4	17	0	0	263	263	430	31	30	25	43	86	7	6	32	4	30	0.1	0.5
5	18	0	0	264	264	556	21	15	70	67	105	6	6	37	4	30	0.1	0.5
5	19	0	0	272	272	690	33	17	86	90	119	11	11	39	4	30	0.1	0.5
5	20	0	0	295	295	524	34	22	37	49	120	9	8	39	4	30	0.1	0.5
5	21	0	0	281	281	462	28	26	31	42	104	9	8	31	4	30	0.1	0.5
4	9	0	0	226	226	364	24	16	33	31	78	9	7	20	4	30	0.1	0.5
4	10	0	0	164	164	314	11	8	53	47	38	5	4	37	4	30	0.5	0.3
4	11	0	0	185	185	362	11	12	60	52	46	5	4	23	4	30	0.5	0.3
4	14	0	0	175	175	370	13	22	62	55	33	9	8	30	4	30	0.5	0.3
5	16	0	0	207	206	466	9	13	83	65	63	8	7	45	4	30	0.5	0.3
5	17	0	0	231	230	610	9	25	111	109	51	9	8	41	4	30	0.5	0.3
4	19	0	0	179	179	452	11	11	93	68	43	5	4	52	4	30	0.5	0.3
5	20	0	0	154	154	350	8	9	67	64	27	3	2	43	4	30	0.5	0.3
5	21	0	0	180	180	436	4	7	96	72	39	2	1	29	4	30	0.5	0.3
4	8	0	0	172	172	356	13	7	49	61	48	5	4	33	4	30	0.5	0.3
4	9	0	0	176	176	368	15	11	58	56	44	7	6	46	4	30	0.5	0.3
