# Supplementary material for: Cell-cycle dependent DNA repair and replication unifies patterns of chromosome instability
Source: Nat Commun. 2025 Mar 28;16:3033. doi: 10.1038/s41467-025-58245-z (PMC11953314; doi:10.1038/s41467-025-58245-z)
Supplement: Supplementary file 9 — Source Data [file 41467_2025_58245_MOESM9_ESM.zip › Source Data/SupplementaryFig31-32_sim_abc_corr.tsv]

real_rDSB	real_frac	real_wgd	real_fusion	real_ecdna	sample	dsb_rate	frac_unrepaired	wgd	fusion	ecdna	diff_dsb	diff_frac	diff_wgd	diff_fusion	diff_ecdna
10	0.1	0.1	4.333333333333333	0.8	9058031756074897716	14.010453148221817	0.07601591747516448	0.08929477073448852	2.728666666666667	1.2298	4.010453148221817	-0.023984082524835526	-0.010705229265511484	-1.6046666666666662	0.42979999999999996
10	0.1	0.1	4.666666666666667	2.7	11181153582972838086	11.732710354921185	0.14063417399557948	0.10213636413970575	4.636444444444445	0.9148	1.7327103549211849	0.040634173995579476	0.0021363641397057487	-0.03022222222222215	-1.7852000000000001
10	0.1	0.1	4.888888888888889	0.5	18236610942765386417	10.042525583417447	0.1546025336778093	0.1003289836488833	4.495777777777778	0.7000000000000001	0.042525583417447166	0.05460253367780929	3.2898364888329923e-4	-0.39311111111111163	0.20000000000000007
10	0.1	0.1	5.111111111111111	1.2	679096438721373062	12.463013750153515	0.12685893631865947	0.09000785813960144	4.608666666666666	1.0028	2.4630137501535145	0.02685893631865946	-0.009992141860398568	-0.5024444444444445	-0.19720000000000004
10	0.1	0.1	5.444444444444445	0.20000000000000004	13078838299605741877	17.440712925689315	0.11821059095060657	0.0979937492513602	5.748888888888889	1.9022	7.440712925689315	0.018210590950606564	-0.002006250748639804	0.3044444444444441	1.7022
10	0.1	0.1	6.666666666666667	2.5	7793092514029950330	17.497858378075865	0.09165071612389257	0.1009615264622625	4.237555555555556	1.7326	7.497858378075865	-0.008349283876107436	9.615264622624964e-4	-2.429111111111111	-0.7674000000000001
10	0.1	0.1	6.777777777777778	0.20000000000000004	15905897789950566526	13.534422004703766	0.10038677615797571	0.09736876478151794	3.75	1.1139999999999999	3.5344220047037656	3.867761579757073e-4	-0.0026312352184820614	-3.0277777777777777	0.9139999999999998
10	0.1	0.1	7	0	2024740486000829356	10.537369340128212	0.1862623817757935	0.10320705747997448	6.192	0.8194	0.5373693401282118	0.08626238177579348	0.003207057479974476	-0.8079999999999998	0.8194
10	0.1	0.1	9	0.7	464432776290785757	12.173055583918595	0.17034647267325617	0.10394297370778852	6.086666666666667	1.0319999999999998	2.173055583918595	0.07034647267325617	0.003942973707788511	-2.913333333333333	0.33199999999999985
10	0.1	0.1	13	0	1075695649852187248	10.608714776870821	0.08715264811821635	0.6565867382895157	3.1233333333333335	0.7452	0.608714776870821	-0.012847351881783653	0.5565867382895158	-9.876666666666667	0.7452
10	0.1	0.3	4.888888888888889	0.7999999999999999	3129325991935775389	10.01905882770482	0.05568536764196356	0.6691915018830089	1.6728888888888889	0.6034	0.019058827704819592	-0.04431463235803645	0.3691915018830089	-3.216	-0.19659999999999989
10	0.1	0.3	5.555555555555555	0	4252422325969913390	10.055861803002259	0.12822982583948792	0.23920666320528258	4.026888888888889	0.7902	0.055861803002258625	0.02822982583948791	-0.060793336794717406	-1.5286666666666662	0.7902
10	0.1	0.3	8.222222222222221	0.4	8553346447575431318	10.429367884793841	0.09653845170272943	0.6683779869247266	3.456	0.7507999999999999	0.4293678847938409	-0.003461548297270578	0.3683779869247266	-4.766222222222222	0.3507999999999999
10	0.1	0.3	9.777777777777779	0	3225112345373370750	9.456002091767248	0.11749162844869487	0.6535979711915142	3.7577777777777777	0.5694	-0.5439979082327522	0.017491628448694868	0.3535979711915142	-6.020000000000001	0.5694
10	0.1	0.3	9.777777777777779	0.2	17486406063469751926	18.862667069371224	0.11449606114318947	0.6731849350944034	6.929555555555556	2.1672000000000002	8.862667069371224	0.014496061143189465	0.37318493509440337	-2.8482222222222227	1.9672000000000003
10	0.1	0.3	11.444444444444445	0.8	13027808727837877313	7.79167929300124	0.14861674433844937	0.6519049290585236	3.9466666666666668	0.49860000000000004	-2.2083207069987596	0.04861674433844937	0.3519049290585236	-7.497777777777777	-0.3014
10	0.1	0.3	11.444444444444445	1.1	1980192533212820792	15.303989538215623	0.08309328201247437	0.6439948831528918	4.081777777777778	1.5222	5.303989538215623	-0.016906717987525632	0.3439948831528918	-7.362666666666667	0.4221999999999999
10	0.1	0.3	14.666666666666666	0.8	2330121995872489026	11.636556914065595	0.12554087549977644	0.3814527858132612	4.707777777777778	0.954	1.6365569140655953	0.025540875499776433	0.08145278581326121	-9.958888888888888	0.15399999999999991
10	0.1	0.3	18.88888888888889	2.4	10575816457618997273	9.808260683947884	0.23876646442332358	0.6394871333476498	9.373333333333333	0.7468	-0.19173931605211614	0.13876646442332358	0.33948713334764985	-9.515555555555556	-1.6532
10	0.1	0.3	19	0	16291674819968372240	18.95858480778292	0.13414839519749155	0.6317059306592978	8.189777777777778	2.2838	8.95858480778292	0.03414839519749155	0.3317059306592978	-10.810222222222222	2.2838
10	0.1	0.5	5.333333333333333	0	13186811982616024320	10.937459643575536	0.08203904277036886	0.6464142546326946	2.894	0.8558	0.9374596435755365	-0.017960957229631147	0.14641425463269464	-2.439333333333333	0.8558
10	0.1	0.5	5.666666666666667	0.4	2641715766270286150	11.957336778992202	0.10012632008234679	0.6423464223340764	3.913333333333333	1.067	1.957336778992202	1.2632008234678138e-4	0.14234642233407635	-1.7533333333333339	0.6669999999999999
10	0.1	0.5	5.777777777777778	1.3	2912426812313652998	12.854946045760054	0.09432040577034613	0.6343372267360128	4.293111111111111	1.0204	2.8549460457600535	-0.005679594229653875	0.13433722673601278	-1.4846666666666666	-0.27960000000000007
10	0.1	0.5	6.222222222222222	0.2	13222476142852136858	12.637702736919504	0.09709175487735648	0.6481153700031608	4.173333333333334	0.9882	2.637702736919504	-0.002908245122643524	0.14811537000316077	-2.0488888888888885	0.7882
10	0.1	0.5	6.666666666666667	0.5	12046681369341376645	12.018217813195221	0.10043216477692453	0.651895478531439	4.204888888888889	1.0945999999999998	2.0182178131952213	4.321647769245235e-4	0.15189547853143903	-2.461777777777778	0.5945999999999998
10	0.1	0.5	6.777777777777778	0	2319662066440903545	11.870173159904153	0.09489138384318893	0.6507990598402494	3.732666666666667	0.9380000000000001	1.8701731599041533	-0.005108616156811074	0.15079905984024944	-3.045111111111111	0.9380000000000001
10	0.1	0.5	12.444444444444445	0.2	10542231547172618047	10.347694195753073	0.11914957562779405	0.6720571078269105	4.204666666666666	0.732	0.34769419575307303	0.01914957562779404	0.17205710782691053	-8.239777777777778	0.532
10	0.1	0.5	13.555555555555555	0	16218104860792983067	11.371648151400501	0.1355066329319222	0.45485367495558504	5.293333333333333	0.9984000000000001	1.3716481514005014	0.03550663293192219	-0.04514632504441496	-8.262222222222222	0.9984000000000001
10	0.1	0.5	16.666666666666668	0.1	508258402272764512	15.631166844167105	0.10536912792260122	0.659217376917707	5.381111111111111	1.5998000000000001	5.631166844167105	0.005369127922601219	0.159217376917707	-11.285555555555558	1.4998
10	0.1	0.5	21.444444444444443	0.20000000000000004	806565339410810165	10.82004793263465	0.20251124464517606	0.6450903341008859	7.867555555555556	0.8068000000000001	0.8200479326346493	0.10251124464517605	0.1450903341008859	-13.576888888888888	0.6068
10	0.3	0.1	10.88888888888889	0.10000000000000002	1311948420552619021	12.753324515548636	0.1921459009525374	0.23343985296034014	8.132222222222222	1.2018	2.753324515548636	-0.1078540990474626	0.13343985296034014	-2.7566666666666677	1.1018
10	0.3	0.1	12.333333333333334	2.2	10783968643719392298	11.196401700039475	0.2969200883084917	0.14371255978281663	11.244	1.0218	1.196401700039475	-0.003079911691508286	0.04371255978281663	-1.0893333333333342	-1.1782000000000001
10	0.3	0.1	12.88888888888889	0.5	8106910637316419551	12.58395326008084	0.29573051285357843	0.09923131284821454	12.236666666666666	1.2158	2.5839532600808397	-0.004269487146421558	-7.686871517854632e-4	-0.6522222222222229	0.7158
10	0.3	0.1	13.11111111111111	0.7	17062285048400461174	7.856706394705033	0.32274944836850705	0.13714386610679768	8.725555555555555	0.5362	-2.143293605294967	0.022749448368507064	0.03714386610679768	-4.385555555555555	-0.16379999999999995
10	0.3	0.1	13.11111111111111	1	2234645819432602639	9.978117352750598	0.2228493468830946	0.6568551194618508	8.46	0.7918000000000001	-0.021882647249402254	-0.07715065311690539	0.5568551194618508	-4.65111111111111	-0.20819999999999994
10	0.3	0.1	14.222222222222221	0.3	9528439663973312530	11.304102229335575	0.26139478484185585	0.15306323304114253	9.996888888888888	1.0756000000000001	1.3041022293355748	-0.038605215158144135	0.05306323304114252	-4.225333333333333	0.7756000000000001
10	0.3	0.1	15	0.7999999999999999	1388955541971874988	11.55618865902908	0.30297716671072633	0.13134682577406903	11.538222222222222	1.062	1.5561886590290808	0.002977166710726342	0.031346825774069026	-3.461777777777778	0.2620000000000001
10	0.3	0.1	15.11111111111111	0.5	2213593434494430351	10.148884914507805	0.3607269980585829	0.10337745481812301	12.467333333333332	0.8622	0.14888491450780528	0.06072699805858289	0.003377454818123002	-2.6437777777777782	0.36219999999999997
10	0.3	0.1	17	2.2	6106330207077312431	18.237215085285534	0.31422267965443806	0.1942940959054146	18.970222222222223	2.7252	8.237215085285534	0.014222679654438075	0.0942940959054146	1.9702222222222225	0.5251999999999999
10	0.3	0.1	20.22222222222222	0.4000000000000001	17272340124871958870	13.288301207506784	0.3701823881179963	0.6486729068402307	20.135555555555555	1.6258000000000001	3.288301207506784	0.07018238811799632	0.5486729068402307	-0.086666666666666	1.2258
10	0.3	0.3	10.11111111111111	0.10000000000000002	2832589116694919227	8.43461921996571	0.2986032708661915	0.2236912528159225	9.194222222222223	0.62	-1.5653807800342907	-0.0013967291338085053	-0.07630874718407749	-0.916888888888888	0.52
10	0.3	0.3	12.333333333333334	0.4	10057473354187497606	9.467252857584041	0.4249215542043637	0.1067743690004865	13.702666666666667	0.8502	-0.5327471424159587	0.12492155420436374	-0.1932256309995135	1.3693333333333335	0.45019999999999993
10	0.3	0.3	12.444444444444445	0	16163766800891780833	10.046961779156192	0.1957740403748698	0.6591989128517655	7.267555555555555	0.7254	0.046961779156191596	-0.10422595962513018	0.3591989128517655	-5.1768888888888895	0.7254
10	0.3	0.3	12.555555555555555	0.4	12873680240993408836	9.30985562391746	0.27309573084986655	0.63968453828039	10.197111111111111	0.726	-0.6901443760825394	-0.026904269150133442	0.33968453828038997	-2.3584444444444443	0.32599999999999996
10	0.3	0.3	12.666666666666666	1.1	12159515859739884979	9.684202252487623	0.20637159996943208	0.4343143795096503	7.564	0.7676000000000001	-0.3157977475123772	-0.09362840003056791	0.1343143795096503	-5.102666666666666	-0.33240000000000003
10	0.3	0.3	15.11111111111111	0.7	11787413052597719861	16.589269215122922	0.2062066710442676	0.6526364959200304	12.379777777777777	1.7968	6.589269215122922	-0.09379332895573239	0.3526364959200304	-2.7313333333333336	1.0968
10	0.3	0.3	16.22222222222222	0.7000000000000001	7699265399382603112	21.972479234467155	0.23067869746260894	0.63826963639516765	17.85	3.0694	11.972479234467155	-0.06932130253739105	0.33826963639516766	1.62777777777778	2.3693999999999997
10	0.3	0.3	17.88888888888889	0.6	8794623012545493877	10.314767463587936	0.27645981820654847	0.6076632421602235	11.576666666666666	0.9320000000000002	0.31476746358793584	-0.02354018179345152	0.3076632421602235	-6.312222222222223	0.3320000000000002
10	0.3	0.3	19.555555555555557	0.1	3203372225301427312	14.444432859589373	0.331388508720383	0.333459950973481	17.652	1.7172	4.444432859589373	0.03138850872038301	0.033459950973481034	-1.9035555555555561	1.6172
10	0.3	0.3	21.11111111111111	0.4000000000000001	16718408106446548747	15.388715743855565	0.3562993398876143	0.658508733518674	22.07622222222222	1.8858000000000001	5.388715743855565	0.05629933988761432	0.358508733518674	0.9651111111111099	1.4858
10	0.3	0.5	10.88888888888889	0	6578926594834382695	16.000768902475432	0.14967171603670348	0.6570870646930443	8.244666666666667	1.8032	6.000768902475432	-0.1503282839632965	0.15708706469304434	-2.644222222222222	1.8032
10	0.3	0.5	13.777777777777779	0.3	6889620288743135629	13.242777292309961	0.2708634877355635	0.6477902141776887	13.885777777777777	1.3014	3.2427772923099614	-0.029136512264436476	0.14779021417768867	0.10799999999999876	1.0013999999999998
10	0.3	0.5	14	3.7	15834970782628597429	12.287252093724058	0.2648571048688877	0.626373744084888	12.555555555555555	1.029	2.2872520937240584	-0.035142895131112295	0.126373744084888	-1.4444444444444446	-2.6710000000000003
10	0.3	0.5	14.333333333333334	1.8	5200550250551094931	12.58916885090727	0.2566204937170837	0.3881103641171727	12.659555555555556	1.3202	2.589168850907271	-0.043379506282916314	-0.1118896358828273	-1.6737777777777776	-0.4798
10	0.3	0.5	15.222222222222221	0.6999999999999998	16053759045455919709	7.871300967344047	0.31032347872304833	0.6304217798358297	9.813777777777778	0.5034000000000002	-2.1286990326559527	0.01032347872304834	0.1304217798358297	-5.408444444444443	-0.19659999999999966
10	0.3	0.5	16.555555555555557	1.3	11035630404392956824	10.516367814307545	0.3234149429779961	0.6671396355643048	13.826	0.9504	0.5163678143075447	0.023414942977996123	0.16713963556430478	-2.7295555555555566	-0.3496
10	0.3	0.5	24.444444444444443	1.5	3334757336979231929	12.041397254336468	0.2734163384270439	0.6551108936716429	12.887777777777778	1.181	2.0413972543364682	-0.026583661572956108	0.15511089367164288	-11.556666666666665	-0.31899999999999995
10	0.3	0.5	25	1	9280099563611518990	12.191174584427833	0.4459443670543294	0.6344021125998871	22.409777777777776	1.3862	2.1911745844278325	0.1459443670543294	0.1344021125998871	-2.5902222222222235	0.3862000000000001
10	0.3	0.5	27.444444444444443	8	4112681670934732969	15.802419491808235	0.2613629338016067	0.6271883559346481	16.073555555555554	1.8284	5.8024194918082355	-0.0386370661983933	0.12718835593464806	-11.370888888888889	-6.1716
10	0.3	0.5	29.88888888888889	0.5	3409624843076991305	16.157278131698526	0.3840693242495246	0.6541902313664788	24.68488888888889	2.3598	6.157278131698526	0.08406932424952462	0.1541902313664788	-5.204000000000001	1.8598
10	0.5	0.1	13.666666666666666	1.2	3902871288332431501	8.049559555927345	0.4492666014494891	0.22913808108360179	14.499555555555556	0.7398	-1.9504404440726546	-0.0507333985505109	0.12913808108360178	0.8328888888888901	-0.46019999999999994
10	0.5	0.1	14	0.3	7591210892253466617	10.988932969952861	0.45852530602951225	0.09691107117992645	17.278	1.1624	0.9889329699528613	-0.04147469397048775	-0.0030889288200735554	3.2779999999999987	0.86240000000000006
10	0.5	0.1	14.555555555555555	0.4	15240965955958225907	7.888687424005507	0.5045032587562853	0.2320713624636727	16.05311111111111	0.7814	-2.111312575994493	0.004503258756285322	0.13207136246367268	1.4975555555555555	0.38139999999999996
10	0.5	0.1	14.555555555555555	0.5	11157612679401964535	8.463321570151711	0.5504520296557136	0.09974377173329568	17.168666666666667	0.8069999999999999	-1.5366784298482887	0.050452029655713604	-0.00025622826670432253	2.6131111111111114	0.30699999999999994
10	0.5	0.1	16.333333333333332	2.4	15687300505552018711	12.875843765098539	0.46570203728267334	0.09783804796369207	20.28488888888889	1.6288	2.875843765098539	-0.03429796271732666	-0.0021619520363079375	3.951555555555558	-0.7711999999999999
10	0.5	0.1	16.444444444444443	0.10000000000000002	14484409694259021589	8.43670766563195	0.548906536874038	0.09472592358920168	16.66888888888889	0.76	-1.5632923343680503	0.04890653687403801	-0.0052740764107983285	0.22444444444444756	0.66
10	0.5	0.1	17.11111111111111	0.4	8216422240464998818	10.386631861394811	0.4843508530803932	0.13550287745231002	18.14977777777778	1.1638	0.386631861394811	-0.015649146919606782	0.03550287745231001	1.0386666666666677	0.7637999999999999
10	0.5	0.1	17.11111111111111	1.2	10949173304617603006	9.84903511152846	0.4264779851014732	0.23390951781402808	16.126	0.9684	-0.15096488847154	-0.07352201489852678	0.13390951781402807	-0.9851111111111095	-0.23159999999999992
10	0.5	0.1	24.555555555555557	0.4	6729562148750858879	12.3557173740064	0.4273359985454129	0.6595213904236502	22.903111111111112	1.5202	2.3557173740063995	-0.07266400145458712	0.5595213904236502	-1.6524444444444448	1.1202
10	0.5	0.1	37.55555555555556	0.8	15871397851859897950	10.90760967070064	0.58743510963033585	0.6364686293846658	29.190666666666665	1.5992	0.9076096707006407	0.08743510963033585	0.5364686293846658	-8.364888888888892	0.7991999999999999
10	0.5	0.3	20	0.4000000000000001	9699614480471511733	12.76345451959567	0.4641790507659	0.2909978700141823	23.46066666666667	1.7306000000000001	2.763454519595671	-0.03582094923410001	-0.009002129985817675	3.4606666666666683	1.3306
10	0.5	0.3	21.22222222222222	0	13274726779479320718	14.411358368144226	0.46182145896050797	0.6378775365408808	27.74577777777778	2.0309999999999997	4.411358368144226	-0.03817854103949203	0.33787753654088076	6.523555555555557	2.0309999999999997
10	0.5	0.3	22.11111111111111	0.4	3905624721121815164	7.368517258687019	0.5257240185182437	0.3152472223145809	16.666666666666668	0.672	-2.631482741312981	0.025724018518243685	0.015247222314580922	-5.444444444444443	0.272
10	0.5	0.3	22.666666666666668	1.7	11892086322614729237	18.392228755625357	0.5031716437496554	0.09684608184226659	29.179555555555556	3.4554	8.392228755625357	0.003171643749655395	-0.2031539181577334	6.512888888888888	1.7554
10	0.5	0.3	23.77777777777778	1.9000000000000001	5674687493206412718	10.63596407111882	0.5787264377864643	0.15618634296753586	23.329777777777778	1.421	0.6359640711188206	0.07872643778646427	-0.14381365703246413	-0.4480000000000004	-0.4790000000000001
10	0.5	0.3	23.88888888888889	3.1	5532677967593275399	9.848791224528885	0.5498144254236456	0.28764809921798384	22.464222222222222	1.1398000000000001	-0.15120877547111533	0.04981442542364556	-0.012351900782016145	-1.424666666666667	-1.9602
10	0.5	0.3	24.11111111111111	1.9	11652958575247423286	18.303853481762403	0.5888238691686244	0.09728117184025159	34.41288888888889	4.0592	8.303853481762403	0.08882386916862439	-0.2027188281597484	10.301777777777776	2.1592
10	0.5	0.3	30.555555555555557	3.6	16536840082372583531	11.716589912707066	0.5821821589795457	0.6386871758573622	29.925333333333334	1.837	1.7165899127070663	0.08218215897954573	0.33868717585736224	-0.6302222222222227	-1.7630000000000001
10	0.5	0.3	35.666666666666664	0.4000000000000001	13860729752513797875	15.001747249946652	0.4899377908590382	0.6630670504158668	31.875777777777778	2.6998	5.001747249946652	-0.010062209140961786	0.3630670504158668	-3.7908888888888868	2.2998000000000003
10	0.5	0.3	39.22222222222222	1.8999999999999997	5586974118312832039	11.047556873505071	0.6810561369940502	0.6147192106324968	35.17688888888889	1.8642	1.047556873505071	0.1810561369940502	0.3147192106324968	-4.045333333333332	-0.03579999999999961
10	0.5	0.5	19	0	14362879418527211751	8.439712879944292	0.49333820608203466	0.6580023945689781	19.130666666666666	0.8079999999999999	-1.5602871200557082	-0.006661793917965342	0.15800239456897813	0.1306666666666665	0.8079999999999999
10	0.5	0.5	24.666666666666668	0.6	221924258831417018	15.374612398740163	0.3644515097305062	0.652036638928516	22.16	1.981	5.3746123987401635	-0.13554849026949378	0.15203663892851604	-2.5066666666666677	1.3810000000000002
10	0.5	0.5	26.333333333333332	3	10029073882863849109	9.733839658907591	0.5369598500785739	0.6508379440633864	23.723333333333333	1.1872	-0.2661603410924087	0.03695985007857394	0.15083794406338635	-2.6099999999999994	-1.8128
10	0.5	0.5	29.77777777777778	0.6	16331329469522382605	9.779687784499052	0.5957183328756008	0.6597441012457256	26.654444444444444	1.2314	-0.22031221550094848	0.09571833287560083	0.15974410124572558	-3.123333333333335	0.6314000000000001
10	0.5	0.5	30.333333333333332	1	2320987823799504984	15.182906053807862	0.5037334500026485	0.6655771850692562	32.55511111111111	2.6189999999999998	5.182906053807862	0.003733450002648464	0.16557718506925623	2.2217777777777776	1.6189999999999998
10	0.5	0.5	31.77777777777778	0.8	6752346445833975352	11.249571392431928	0.5840119748846877	0.646109410796416	29.205333333333332	1.6298	1.2495713924319283	0.0840119748846877	0.14610941079641604	-2.5724444444444465	0.8297999999999999
10	0.5	0.5	32.333333333333336	0.4	9315827950093320290	13.310149563162911	0.54651630536324	0.6527472401030942	32.66511111111111	2.232	3.310149563162911	0.04651630536324003	0.15274724010309415	0.3317777777777735	1.8320000000000003
10	0.5	0.5	33.333333333333336	0.39999999999999997	17756694710573725230	11.709505826387336	0.5091193094849791	0.6353051393517842	26.627333333333333	1.5884	1.7095058263873355	0.009119309484979077	0.13530513935178423	-6.706000000000003	1.1884000000000001
10	0.5	0.5	35.44444444444444	0.4	1018764768173046119	15.272641025963141	0.5720671232142882	0.6245587342897583	36.779555555555554	2.7986	5.272641025963141	0.07206712321428821	0.12455873428975828	1.335111111111111	2.3986
10	0.5	0.5	38.666666666666664	2.2	16714718695250042572	11.51721099423715	0.580682472022378	0.6242230113682611	30.51377777777778	1.7102	1.51721099423715	0.080682472022378	0.12422301136826108	-8.152888888888885	-0.48980000000000024
30	0.1	0.1	9.88888888888889	4.5	15307360648536822761	34.673416705381484	0.11842667163848039	0.08865324511715743	10.375777777777778	5.2623999999999995	4.673416705381484	0.018426671638480385	-0.011346754882842577	0.48688888888888826	0.7623999999999995
30	0.1	0.1	11.666666666666666	2.7	13810748291253281081	27.91981068675157	0.12141531391233401	0.12361916551450128	8.569555555555555	4.044	-2.080189313248429	0.021415313912334005	0.023619165514501272	-3.0971111111111114	1.3439999999999994
30	0.1	0.1	12.777777777777779	4	1137756424047204366	33.2212606159599	0.10921665509874934	0.10469310287157704	9.737333333333334	4.9988	3.221260615959899	0.009216655098749332	0.004693102871577037	-3.0404444444444447	0.9988000000000001
30	0.1	0.1	12.777777777777779	6.1	194995052821884384	32.51073011411553	0.11412718745260864	0.1839003974645364	10.095333333333333	5.184	2.510730114115532	0.01412718745260863	0.0839003974645364	-2.682444444444446	-0.9159999999999995
30	0.1	0.1	13.555555555555555	2.6	4936923380309805429	30.784938834110054	0.15875696529252964	0.11838266724321131	13.35911111111111	4.803	0.7849388341100543	0.058756965292529634	0.018382667243211304	-0.1964444444444453	2.203
30	0.1	0.1	15	4.7	217031743454669074	32.92321134852116	0.15595567549884026	0.14807854271197562	14.028444444444444	5.4243999999999994	2.923211348521157	0.05595567549884026	0.04807854271197562	-0.9715555555555557	0.7243999999999993
30	0.1	0.1	18.77777777777778	1.5	4428909692817646380	32.48457383267363	0.13106810483245632	0.1755554693416626	11.622444444444444	5.1446000000000005	2.4845738326736324	0.03106810483245631	0.0755554693416626	-7.155333333333335	3.6446000000000005
30	0.1	0.1	20.11111111111111	7.1	9543636287335516232	34.37448854129909	0.18116705700649638	0.13009277777609962	16.359111111111112	5.6224	4.374488541299087	0.08116705700649637	0.030092777776099616	-3.751999999999999	-1.4775999999999998
30	0.1	0.1	20.333333333333332	5.5	4971180463539431459	32.33522220358532	0.18235049609368437	0.30759069911116704	18.77177777777778	6.4776	2.3352222035853174	0.08235049609368436	0.20759069911116704	-1.5615555555555538	0.9775999999999998
30	0.1	0.1	27.333333333333332	2.4	4972908841540946605	34.48783369854998	0.15669012354858392	0.29561540686926135	16.604444444444443	6.3156	4.487833698549977	0.05669012354858391	0.19561540686926135	-10.72888888888889	3.9156
30	0.1	0.3	11.222222222222221	6.1	16094730376846178648	34.10403050752259	0.06385106855060171	0.6278204886170228	6.592666666666667	5.6462	4.104030507522587	-0.03614893144939829	0.3278204886170228	-4.629555555555554	-0.4537999999999993
30	0.1	0.3	13.666666666666666	4.8	6160410264554406585	36.35778368583442	0.08544317736190679	0.19827496182436333	8.365333333333334	5.9788	6.35778368583442	-0.014556822638093214	-0.10172503817563666	-5.301333333333332	1.1787999999999998
30	0.1	0.3	16.88888888888889	6.1	18166447711506901762	34.405300469203304	0.08241136224992052	0.6188249639672501	8.702444444444444	5.7562	4.405300469203304	-0.01758863775007949	0.3188249639672501	-8.186444444444446	-0.3437999999999999
30	0.1	0.3	17.11111111111111	3.7	1317011315598254458	31.70548685720249	0.13122620126574405	0.2504413260040346	12.052444444444443	5.2194	1.7054868572024908	0.031226201265744047	-0.04955867399596536	-5.058666666666667	1.5194
30	0.1	0.3	19.22222222222222	3.7	17690317547972576885	32.26127140629825	0.11530172809261036	0.6505116711628828	11.885111111111112	5.3328	2.261271406298249	0.01530172809261035	0.3505116711628828	-7.33711111111111	1.6327999999999996
30	0.1	0.3	23.666666666666668	6.3	11415728879793730942	30.42999083210799	0.12201060404981608	0.29512791878000233	10.822222222222223	5.016	0.4299908321079897	0.02201060404981607	-0.004872081219997659	-12.844444444444445	-1.2839999999999998
30	0.1	0.3	25.22222222222222	2.2	2430184994534588831	30.708491375404343	0.1412554907130773	0.6553022768915477	15.15	5.193	0.7084913754043427	0.0412554907130773	0.35530227689154775	-10.072222222222221	2.9929999999999994
30	0.1	0.3	26.444444444444443	5.2	17879887868909200378	31.894787784167953	0.17708861369582926	0.6615726053382198	18.625777777777778	5.3122	1.8947877841679528	0.07708861369582926	0.36157260533821983	-7.818666666666665	0.11219999999999963
30	0.1	0.3	31.555555555555557	5.7	918169518634797758	33.778377092449766	0.07760159156184895	0.6145928266780295	8.253777777777778	5.572	3.778377092449766	-0.022398408438151052	0.3145928266780295	-23.30177777777778	-0.1280000000000001
30	0.1	0.3	31.77777777777778	5.9	2501416109729758636	30.690575755334084	0.16369337133275264	0.3002973142549984	15.290222222222223	5.4166	0.6905757553340841	0.06369337133275263	2.9731425499840425e-4	-16.487555555555556	-0.4834000000000005
30	0.1	0.5	22.22222222222222	5.7	16039984155404559749	32.15633371268802	0.16095407684981458	0.4455005955174097	16.888666666666666	5.8633999999999995	2.156333712688017	0.060954076849814576	-0.054499404482590275	-5.333555555555556	0.16339999999999932
30	0.1	0.5	22.77777777777778	3.6	14835862083552975351	32.11484502135498	0.13167785051273842	0.6465088296897606	13.747777777777777	5.4302	2.1148450213549808	0.031677850512738415	0.14650882968976064	-9.030000000000001	1.8302
30	0.1	0.5	23.77777777777778	6.7	9840677503152397307	33.19057989397317	0.1470639051599673	0.6520388864337794	16.198666666666668	5.8248	3.1905798939731724	0.047063905159967306	0.15203888643377939	-7.579111111111111	-0.8752000000000004
30	0.1	0.5	25	3	10922412576283175564	32.74292889748965	0.13586228905443307	0.6112572916259856	14.369555555555555	5.4908	2.742928897489648	0.03586228905443306	0.11125729162598563	-10.630444444444445	2.4908
30	0.1	0.5	27.444444444444443	6.5	10026232698889054493	33.11187198387259	0.1431913676812754	0.6456873775818963	15.436222222222222	5.5194	3.1118719838725895	0.043191367681275405	0.14568737758189632	-12.008222222222221	-0.9805999999999999
30	0.1	0.5	28.666666666666668	1.8	15855234109714782095	33.175531876630295	0.16856375638313445	0.6542978420039554	18.144222222222222	5.6606	3.175531876630295	0.06856375638313444	0.15429784200395535	-10.522444444444446	3.8606
30	0.1	0.5	29.11111111111111	7	12526853901429184049	35.06147157099523	0.09248203537018251	0.5388886452280301	10.103555555555555	5.7796	5.061471570995231	-0.007517964629817492	0.03888864522803015	-19.007555555555555	-1.2203999999999997
30	0.1	0.5	29.333333333333332	5	776818333782607098	34.00392448960163	0.15507206694550066	0.6381738755168191	17.59711111111111	5.8918	4.00392448960163	0.05507206694550065	0.13817387551681914	-11.73622222222222	0.8917999999999999
30	0.1	0.5	36.666666666666664	5.2	2373705046855156839	33.60274315924485	0.12477021530986004	0.6290265177825937	12.84688888888889	5.6332	3.6027431592448522	0.02477021530986004	0.12902651778259366	-23.819777777777773	0.43320000000000025
30	0.1	0.5	38.55555555555556	5.6	15813531646628356918	31.31305793436275	0.26996313756340423	0.6333487428654592	28.91133333333333	6.2586	1.3130579343627495	0.16996313756340423	0.13334874286545917	-9.644222222222226	0.6586000000000007
30	0.3	0.1	24.666666666666668	4.9	2126771200277540483	35.18558672038987	0.2532473709143857	0.1125171125855898	23.872222222222224	6.4832	5.185586720389871	-0.04675262908561428	0.012517112585589796	-0.7944444444444443	1.5831999999999997
30	0.3	0.1	29.444444444444443	5.5	12865731978326328116	33.72300605297402	0.31522326310935034	0.10360407946653301	29.877777777777776	7.2366	3.7230060529740214	0.015223263109350349	0.003604079466533003	0.43333333333333357	1.7366000000000001
30	0.3	0.1	31.333333333333332	7.9	1520817947475022445	34.43344298106466	0.31513833892602144	0.2350353042450793	33.85155555555556	7.8404	4.433442981064658	0.015138338926021455	0.13503530424507929	2.5182222222222244	-0.05960000000000054
30	0.3	0.1	31.444444444444443	6.2	7742707345694514677	33.812960573747915	0.34134997803201333	0.1304661021729514	32.28	7.402	3.8129605737479153	0.041349978032013346	0.030466102172951398	0.8355555555555583	1.202
30	0.3	0.1	31.77777777777778	2.6	906702867009414959	31.441405691012733	0.3427668874711287	0.11570929532763263	30.46511111111111	6.6254	1.4414056910127329	0.04276688747112872	0.015709295327632627	-1.3126666666666686	4.025399999999999
30	0.3	0.1	32.44444444444444	4.5	2471735680122601196	35.29976390389733	0.31037163684226243	0.12541276396207063	30.675333333333334	7.8982	5.299763903897329	0.010371636842262444	0.025412763962070622	-1.7691111111111084	3.3982
30	0.3	0.1	42.333333333333336	6.4	9505671064476685520	31.437924195847803	0.30433373011919146	0.6125861072105228	33.93955555555556	7.6448	1.4379241958478026	0.00433373011919147	0.5125861072105228	-8.393777777777778	1.2447999999999997
30	0.3	0.1	47.333333333333336	8.8	13122689051676666422	32.17827727622947	0.325504820985339	0.29974046606622273	32.83555555555556	7.146	2.1782772762294726	0.025504820985339016	0.19974046606622273	-14.497777777777777	-1.6540000000000008
30	0.3	0.1	48.666666666666664	8.3	16493880867757490450	30.57483290101201	0.3695846423531743	0.3691690703272702	36.910666666666664	7.522	0.5748329010120088	0.0695846423531743	0.2691690703272702	-11.756	-0.7780000000000005
30	0.3	0.1	55.333333333333336	6.8	4109786707540845387	31.987544554752542	0.4027102196863662	0.6229609328412282	43.916444444444444	8.5922	1.9875445547525423	0.10271021968636623	0.5229609328412282	-11.416888888888892	1.7922000000000002
30	0.3	0.3	36.55555555555556	6.4	5702287334421316164	32.586726548662526	0.30193255763886456	0.19548569142496372	28.99577777777778	6.6976	2.5867265486625257	0.0019325576388645738	-0.10451430857503627	-7.559777777777779	0.2976000000000001
30	0.3	0.3	37.55555555555556	4.7	17245610269789780211	33.81847148361669	0.3145883742261587	0.31899428450101014	33.775555555555556	7.5024	3.8184714836166904	0.014588374226158718	0.01899428450101015	-3.780000000000001	2.8023999999999996
30	0.3	0.3	37.666666666666664	7.2	15508672556016294740	32.43830536451647	0.28039259334712663	0.3049672951054261	30.14	7.3524	2.4383053645164665	-0.01960740665287336	0.004967295105426095	-7.526666666666664	0.1524000000000001
30	0.3	0.3	37.77777777777778	5.7	5005094285731848189	32.433529521285365	0.3004165192975598	0.29860001524751933	30.851777777777777	7.408	2.433529521285365	4.165192975598142e-4	-0.0013999847524806541	-6.926000000000002	1.7080000000000002
30	0.3	0.3	37.888888888888886	5	16404740080421380491	32.985904368248974	0.2965708423661693	0.3823957077481176	32.64511111111111	7.861000000000001	2.985904368248974	-0.0034291576338306706	0.08239570774811761	-5.2437777777777725	2.8610000000000007
30	0.3	0.3	41.55555555555556	4.4	4284504166096652609	30.656455938389602	0.35412387965294967	0.3038453928942648	35.212444444444444	7.5114	0.6564559383896018	0.05412387965294968	0.003845392894264832	-6.343111111111114	3.1113999999999997
30	0.3	0.3	44	12.7	10971538593193086901	33.853882732115245	0.2830904956079428	0.6472387166105513	33.111777777777775	7.167199999999999	3.8538827321152453	-0.016909504392057184	0.34723871661055133	-10.888222222222225	-5.5328
30	0.3	0.3	46.55555555555556	6.4	11036707022444811867	33.61655171464547	0.3193997938347294	0.3057854165020597	33.69866666666667	8.021	3.6165517146454675	0.019399793834729395	0.005785416502059715	-12.85688888888889	1.6210000000000004
30	0.3	0.3	47.22222222222222	3.6	4779737912070044738	31.315736053386257	0.30878697365016317	0.3300748337555294	31.74111111111111	6.9302	1.3157360533862565	0.008786973650163177	0.030074833755529384	-15.481111111111112	3.3302
30	0.3	0.3	58.44444444444444	5	9348720039211513275	28.675887383313768	0.38779327377452677	0.3913803135059169	36.70733333333333	6.7378	-1.3241126166862323	0.08779327377452678	0.09138031350591691	-21.737111111111112	1.7378
30	0.3	0.5	34.55555555555556	2.7	8555492853315658574	33.14346317429294	0.2583119898696963	0.649930766176735	29.09711111111111	6.6542	3.1434631742929398	-0.04168801013030371	0.14993076617673495	-5.458444444444446	3.9542
30	0.3	0.5	39.333333333333336	6.6	17103848921848330580	37.63309755077053	0.2440535077033464	0.5746707285812009	30.24577777777778	8.2638	7.633097550770529	-0.05594649229665358	0.07467072858120094	-9.087555555555557	1.6638000000000002
30	0.3	0.5	40.888888888888886	5	4016004777672540235	35.77277113642425	0.24449640379175377	0.6215661679122656	29.275333333333332	6.9804	5.772771136424247	-0.055503596208246214	0.1215661679122656	-11.613555555555553	1.9804000000000004
30	0.3	0.5	43.55555555555556	5	1438995816596189165	31.622916345403656	0.3175775878973923	0.619280233398648	35.33288888888889	7.4926	1.622916345403656	0.017577587897392333	0.11928023339864802	-8.222666666666669	2.4926000000000004
30	0.3	0.5	44.22222222222222	9.3	6642130594321410877	33.3866483629267	0.3677939568691282	0.3434638086105928	40.361777777777775	8.5914	3.3866483629266995	0.0677939568691282	-0.15653619138940722	-3.860444444444447	-0.7086000000000006
30	0.3	0.5	45.22222222222222	9.8	132960611360069464	32.60564768942248	0.3759722645179932	0.6330200229304691	41.032666666666664	8.197	2.605647689422483	0.07597226451799322	0.1330200229304691	-4.1895555555555575	-1.6030000000000015
30	0.3	0.5	52.77777777777778	8.3	13293783872394546526	31.118727950077954	0.37911069935202824	0.623470048885767	39.10888888888889	7.5492	1.118727950077954	0.07911069935202825	0.12347004888576696	-13.668888888888887	-0.7508000000000008
30	0.3	0.5	56	6.4	5097729296425890911	30.858626768236217	0.3623788600504097	0.6522901070208953	37.35911111111111	7.3328	0.858626768236217	0.06237886005040971	0.1522901070208953	-18.640888888888888	0.9327999999999994
30	0.3	0.5	56.44444444444444	4.5	13476739342908758047	31.570033603744626	0.4385317619388629	0.6272590868340463	48.428888888888885	8.9728	1.5700336037446263	0.1385317619388629	0.1272590868340463	-8.015555555555558	4.4727999999999994
30	0.3	0.5	59.333333333333336	10.7	10777061835405240830	32.27153338842347	0.3819761817933897	0.6335776590090728	43.81377777777778	9.4392	2.271533388423471	0.08197618179338972	0.1335776590090728	-15.519555555555556	-1.2607999999999997
30	0.5	0.1	43.55555555555556	7.9	7531839416225949642	27.830229543620636	0.5147334483742603	0.0954624427279682	41.315777777777775	7.8078	-2.1697704563793643	0.014733448374260272	-0.004537557272031811	-2.239777777777782	-0.09220000000000006
30	0.5	0.1	44.44444444444444	7	7474856112156025310	34.38229975886239	0.44368745215690253	0.1176357252246262	41.70044444444444	9.358600000000001	4.382299758862388	-0.05631254784309747	0.017635725224626198	-2.7439999999999998	2.358600000000001
30	0.5	0.1	47.888888888888886	10.7	12128423047001381398	35.6203374937129	0.5483135243096598	0.11083541785070539	53.48088888888889	12.2288	5.620337493712903	0.04831352430965985	0.010835417850705381	5.592000000000006	1.5288000000000004
30	0.5	0.1	50.888888888888886	8.6	15145801495365410175	33.20329362492377	0.5103483486062665	0.25091638670577215	53.291111111111114	11.4766	3.2032936249237665	0.010348348606266544	0.15091638670577215	2.4022222222222283	2.8766
30	0.5	0.1	51.77777777777778	12.3	12481291974421467646	33.30605954933483	0.59408483939751	0.14850626949020546	55.157555555555554	12.341000000000001	3.306059549334833	0.09408483939751	0.04850626949020545	3.3797777777777753	0.04100000000000037
30	0.5	0.1	51.888888888888886	10.3	14745094755072719917	30.953438435861813	0.5171455409226137	0.226867863472215	49.54644444444445	9.751	0.9534384358618126	0.017145540922613667	0.126867863472215	-2.342444444444439	-0.5490000000000013
30	0.5	0.1	52.55555555555556	15.799999999999999	477359681194996012	34.82919279334199	0.500079594760743	0.23711797323403672	52.63155555555556	11.439	4.8291927933419885	7.959476074304028e-5	0.1371179732340367	0.07600000000000051	-4.360999999999999
30	0.5	0.1	54.44444444444444	12.8	12540931993414624271	32.84299407582802	0.5680018719598846	0.17649681521258426	56.562	11.9176	2.8429940758280168	0.06800187195988461	0.07649681521258425	2.1175555555555547	-0.8824000000000005
30	0.5	0.1	59.666666666666664	11.4	3420711540205104912	33.57254815566177	0.3793155083368855	0.6441673976191324	43.535555555555554	8.188	3.572548155661771	-0.12068449166311451	0.5441673976191325	-16.13111111111111	-3.2119999999999997
30	0.5	0.1	66.33333333333333	6.5	16801736128123865740	31.790091223743957	0.5403374699597676	0.6377787512778215	59.02088888888889	11.0312	1.790091223743957	0.04033746995976761	0.5377787512778215	-7.312444444444438	4.5312
30	0.5	0.3	48.77777777777778	8.4	8367584108376016222	35.536706344591636	0.5868850833881903	0.13588854169597533	58.01911111111111	13.2328	5.536706344591636	0.08688508338819034	-0.16411145830402465	9.24133333333333	4.832799999999999
30	0.5	0.3	53.77777777777778	12.3	2703795196109317211	37.60599292362134	0.5348482211850641	0.1255410553450852	54.86688888888889	13.0982	7.6059929236213435	0.03484822118506414	-0.1744589446549148	1.0891111111111087	0.7981999999999996
30	0.5	0.3	55	9	176262839551779	32.41401984442359	0.536044155054321	0.2899565189125047	55.94222222222222	11.1212	2.414019844423592	0.036044155054321014	-0.01004348108749531	0.9422222222222203	2.1212
30	0.5	0.3	57.77777777777778	8.6	603255004594369382	34.999554656100386	0.5348504369204136	0.257970633859156	56.91777777777778	12.414	4.999554656100386	0.03485043692041356	-0.042029366140844016	-0.8599999999999994	3.814
30	0.5	0.3	59.77777777777778	10	3449170157769510551	30.742267196660208	0.533126153603168	0.6290773838906735	56.425111111111114	10.4256	0.7422671966602081	0.03312615360316795	0.3290773838906735	-3.3526666666666642	0.4255999999999993
30	0.5	0.3	61.55555555555556	8.7	12542784023943980763	31.16936473107131	0.5785473985166492	0.29567771638512824	57.684222222222225	11.110199999999999	1.1693647310713082	0.07854739851664916	-0.004322283614871747	-3.8713333333333324	2.4101999999999997
30	0.5	0.3	63.77777777777778	4.8	9918359989962750960	31.22116659262373	0.5329385908565767	0.6335479202871158	58.40111111111111	10.8092	1.2211665926237316	0.03293859085657669	0.33354792028711583	-5.376666666666665	6.009200000000001
30	0.5	0.3	70	9.1	11160396869842711429	32.41155588823203	0.5541843533439873	0.4562585112622143	61.537555555555556	12.2094	2.41155588823203	0.0541843533439873	0.1562585112622143	-8.462444444444444	3.109400000000001
30	0.5	0.3	70.44444444444444	5.9	7423723204126864073	32.204775879187785	0.5087530261788127	0.6341039897916204	57.35933333333333	10.7426	2.2047758791877854	0.008753026178812684	0.3341039897916204	-13.085111111111111	4.842599999999999
30	0.5	0.3	72	8.8	15063113838409907955	31.926487386207206	0.5549125522749425	0.6303717324640837	60.64377777777778	11.464	1.9264873862072065	0.05491255227494252	0.33037173246408374	-11.356222222222222	2.6639999999999997
30	0.5	0.5	51.44444444444444	8	15692608663021485735	31.745700016178333	0.5473103097615045	0.18404255645038542	51.852222222222224	10.625399999999999	1.7457000161783327	0.04731030976150452	-0.3159574435496146	0.4077777777777811	2.625399999999999
30	0.5	0.5	64.11111111111111	15.9	10408338707657807502	32.29535205792813	0.487743846659409	0.4963633718118024	53.618	9.8346	2.2953520579281275	-0.012256153340590992	-0.0036366281881975993	-10.493111111111112	-6.0654
30	0.5	0.5	65.11111111111111	6.7	5105530854447755673	32.637250038409434	0.4822162418105172	0.65402216116174	53.715333333333334	10.234399999999999	2.6372500384094337	-0.0177837581894828	0.15402216116173995	-11.39577777777778	3.534399999999999
30	0.5	0.5	66.11111111111111	7.8	6552203151730385871	31.88986972533227	0.4994234184635218	0.6255245207276788	55.86222222222222	10.4294	1.8898697253322716	-5.765815364782156e-4	0.12552452072767883	-10.248888888888892	2.6293999999999995
30	0.5	0.5	66.88888888888889	8.3	14357051485996962506	31.925196167513647	0.4739213004717187	0.640925039225321	52.663555555555554	10.181	1.925196167513647	-0.02607869952828129	0.14092503922532096	-14.225333333333332	1.8809999999999985
30	0.5	0.5	69.55555555555556	6	11308509102959604715	31.690494008990772	0.5125050422332754	0.6117915329348584	58.74666666666667	11.2826	1.6904940089907718	0.01250504223327542	0.11179153293485844	-10.808888888888887	5.2826
30	0.5	0.5	69.66666666666667	8.1	13095464885589166655	31.31883551557438	0.5036215188660206	0.6279606031542477	56.01222222222222	10.766	1.3188355155743814	0.003621518866020579	0.12796060315424773	-13.65444444444445	2.6660000000000004
30	0.5	0.5	72.66666666666667	8.5	3794897322406603016	35.899458284898884	0.5357333481640542	0.6341391012411494	65.89555555555556	13.2538	5.899458284898884	0.03573334816405416	0.13413910124114936	-6.771111111111111	4.7538
30	0.5	0.5	72.88888888888889	10	2067747425143263820	30.991500323941374	0.5990150745960926	0.6305783613307349	64.69844444444445	11.7746	0.9915003239413736	0.0990150745960926	0.13057836133073486	-8.190444444444438	1.7745999999999995
30	0.5	0.5	72.88888888888889	13.3	16327243377591812718	30.66022054346787	0.533038682491033	0.3405300755967793	54.35577777777778	9.976	0.6602205434678687	0.03303868249103303	-0.15946992440322072	-18.533111111111104	-3.324
