# Supplementary material for: Cell-cycle dependent DNA repair and replication unifies patterns of chromosome instability
Source: Nat Commun. 2025 Mar 28;16:3033. doi: 10.1038/s41467-025-58245-z (PMC11953314; doi:10.1038/s41467-025-58245-z)
Supplement: Supplementary file 9 — Source Data [file 41467_2025_58245_MOESM9_ESM.zip › Source Data/SupplementaryFig43_cnsig.tsv]

PCAWG	sample	nclone	sv_rate	wgd	ICGC	Pathway	Value	Signature	Status	Activity	Significant	Plot
0bfd1043-8177-e3e4-e050-11ac0c4860c5	SA538869	3	17	no_wgd	DO51959	NHEJ	0.592592592592593	CX14	Depleted	-0.472584566887532	NS	Depleted_NS
0bfd1043-8177-e3e4-e050-11ac0c4860c5	SA538869	3	17	no_wgd	DO51959	NHEJ	0.592592592592593	CX2	Depleted	-1.01629153914818	Sign	Depleted_Sign
0bfd1043-8177-e3e4-e050-11ac0c4860c5	SA538869	3	17	no_wgd	DO51959	SSA	0	CX8	Dominant	1.76584955428999	NS	Dominant_NS
0bfd1043-8177-e3e4-e050-11ac0c4860c5	SA538869	3	17	no_wgd	DO51959	SSA	0	CX2	Depleted	-1.01629153914818	Sign	Depleted_Sign
0bfd1043-8177-e3e4-e050-11ac0c4860c5	SA538869	3	17	no_wgd	DO51959	NHEJ	0.592592592592593	CX8	Dominant	1.76584955428999	Sign	Dominant_Sign
0bfd1043-8177-e3e4-e050-11ac0c4860c5	SA538869	3	17	no_wgd	DO51959	SSA	0	CX1	Intermediary	0.0890790039238377	NS	Intermediary_NS
0bfd1043-8177-e3e4-e050-11ac0c4860c5	SA538869	3	17	no_wgd	DO51959	NHEJ	0.592592592592593	CX9	Depleted	-0.562661789044521	NS	Depleted_NS
0bfd1043-8177-e3e4-e050-11ac0c4860c5	SA538869	3	17	no_wgd	DO51959	SSA	0	CX17	Depleted	-0.422334006210896	NS	Depleted_NS
0bfd1043-8177-e3e4-e050-11ac0c4860c5	SA538869	3	17	no_wgd	DO51959	TMEJ	0.407407407407407	CX4	Dominant	2.05822301073644	NS	Dominant_NS
0bfd1043-8177-e3e4-e050-11ac0c4860c5	SA538869	3	17	no_wgd	DO51959	NHEJ	0.592592592592593	CX12	Depleted	-0.454954179088174	Sign	Depleted_Sign
0bfd1043-8177-e3e4-e050-11ac0c4860c5	SA538869	3	17	no_wgd	DO51959	TMEJ	0.407407407407407	CX12	Depleted	-0.454954179088174	Sign	Depleted_Sign
0bfd1043-8177-e3e4-e050-11ac0c4860c5	SA538869	3	17	no_wgd	DO51959	SSA	0	CX3	Intermediary	0.573225181938021	NS	Intermediary_NS
0bfd1043-8177-e3e4-e050-11ac0c4860c5	SA538869	3	17	no_wgd	DO51959	TMEJ	0.407407407407407	CX2	Depleted	-1.01629153914818	Sign	Depleted_Sign
0bfd1043-8177-e3e4-e050-11ac0c4860c5	SA538869	3	17	no_wgd	DO51959	TMEJ	0.407407407407407	CX15	Depleted	-0.428440325720856	NS	Depleted_NS
0bfd1043-8177-e3e4-e050-11ac0c4860c5	SA538869	3	17	no_wgd	DO51959	SSA	0	CX5	Depleted	-0.790711571416893	Sign	Depleted_Sign
0bfd1043-8177-e3e4-e050-11ac0c4860c5	SA538869	3	17	no_wgd	DO51959	NHEJ	0.592592592592593	CX4	Dominant	2.05822301073644	NS	Dominant_NS
0bfd1043-8177-e3e4-e050-11ac0c4860c5	SA538869	3	17	no_wgd	DO51959	TMEJ	0.407407407407407	CX8	Dominant	1.76584955428999	Sign	Dominant_Sign
0bfd1043-8177-e3e4-e050-11ac0c4860c5	SA538869	3	17	no_wgd	DO51959	SSA	0	CX7	Depleted	-0.533588718766546	NS	Depleted_NS
0bfd1043-8177-e3e4-e050-11ac0c4860c5	SA538869	3	17	no_wgd	DO51959	SSA	0	CX12	Depleted	-0.454954179088174	Sign	Depleted_Sign
0bfd1043-8177-e3e4-e050-11ac0c4860c5	SA538869	3	17	no_wgd	DO51959	TMEJ	0.407407407407407	CX9	Depleted	-0.562661789044521	NS	Depleted_NS
0bfd1043-8177-e3e4-e050-11ac0c4860c5	SA538869	3	17	no_wgd	DO51959	TMEJ	0.407407407407407	CX5	Depleted	-0.790711571416893	Sign	Depleted_Sign
0bfd1043-8177-e3e4-e050-11ac0c4860c5	SA538869	3	17	no_wgd	DO51959	TMEJ	0.407407407407407	CX13	Depleted	-0.30723072183162	Sign	Depleted_Sign
0bfd1043-8177-e3e4-e050-11ac0c4860c5	SA538869	3	17	no_wgd	DO51959	SSA	0	CX9	Depleted	-0.562661789044521	NS	Depleted_NS
0bfd1043-8177-e3e4-e050-11ac0c4860c5	SA538869	3	17	no_wgd	DO51959	NHEJ	0.592592592592593	CX15	Depleted	-0.428440325720856	NS	Depleted_NS
0bfd1043-8177-e3e4-e050-11ac0c4860c5	SA538869	3	17	no_wgd	DO51959	TMEJ	0.407407407407407	CX11	Depleted	-0.516238701966395	NS	Depleted_NS
0bfd1043-8177-e3e4-e050-11ac0c4860c5	SA538869	3	17	no_wgd	DO51959	TMEJ	0.407407407407407	CX1	Intermediary	0.0890790039238377	Sign	Intermediary_Sign
0bfd1043-8177-e3e4-e050-11ac0c4860c5	SA538869	3	17	no_wgd	DO51959	SSA	0	CX15	Depleted	-0.428440325720856	NS	Depleted_NS
0bfd1043-8177-e3e4-e050-11ac0c4860c5	SA538869	3	17	no_wgd	DO51959	NHEJ	0.592592592592593	CX11	Depleted	-0.516238701966395	NS	Depleted_NS
0bfd1043-8177-e3e4-e050-11ac0c4860c5	SA538869	3	17	no_wgd	DO51959	SSA	0	CX10	Depleted	-0.397955592873716	NS	Depleted_NS
0bfd1043-8177-e3e4-e050-11ac0c4860c5	SA538869	3	17	no_wgd	DO51959	NHEJ	0.592592592592593	CX6	Intermediary	1.13378855600087	NS	Intermediary_NS
0bfd1043-8177-e3e4-e050-11ac0c4860c5	SA538869	3	17	no_wgd	DO51959	NHEJ	0.592592592592593	CX3	Intermediary	0.573225181938021	Sign	Intermediary_Sign
0bfd1043-8177-e3e4-e050-11ac0c4860c5	SA538869	3	17	no_wgd	DO51959	SSA	0	CX16	Depleted	-0.302746652371247	NS	Depleted_NS
0bfd1043-8177-e3e4-e050-11ac0c4860c5	SA538869	3	17	no_wgd	DO51959	TMEJ	0.407407407407407	CX3	Intermediary	0.573225181938021	Sign	Intermediary_Sign
0bfd1043-8177-e3e4-e050-11ac0c4860c5	SA538869	3	17	no_wgd	DO51959	TMEJ	0.407407407407407	CX6	Intermediary	1.13378855600087	NS	Intermediary_NS
0bfd1043-8177-e3e4-e050-11ac0c4860c5	SA538869	3	17	no_wgd	DO51959	NHEJ	0.592592592592593	CX16	Depleted	-0.302746652371247	NS	Depleted_NS
0bfd1043-8177-e3e4-e050-11ac0c4860c5	SA538869	3	17	no_wgd	DO51959	SSA	0	CX13	Depleted	-0.30723072183162	Sign	Depleted_Sign
0bfd1043-8177-e3e4-e050-11ac0c4860c5	SA538869	3	17	no_wgd	DO51959	TMEJ	0.407407407407407	CX16	Depleted	-0.302746652371247	NS	Depleted_NS
0bfd1043-8177-e3e4-e050-11ac0c4860c5	SA538869	3	17	no_wgd	DO51959	NHEJ	0.592592592592593	CX1	Intermediary	0.0890790039238377	Sign	Intermediary_Sign
0bfd1043-8177-e3e4-e050-11ac0c4860c5	SA538869	3	17	no_wgd	DO51959	TMEJ	0.407407407407407	CX17	Depleted	-0.422334006210896	Sign	Depleted_Sign
0bfd1043-8177-e3e4-e050-11ac0c4860c5	SA538869	3	17	no_wgd	DO51959	SSA	0	CX14	Depleted	-0.472584566887532	NS	Depleted_NS
0bfd1043-8177-e3e4-e050-11ac0c4860c5	SA538869	3	17	no_wgd	DO51959	TMEJ	0.407407407407407	CX14	Depleted	-0.472584566887532	NS	Depleted_NS
0bfd1043-8177-e3e4-e050-11ac0c4860c5	SA538869	3	17	no_wgd	DO51959	NHEJ	0.592592592592593	CX5	Depleted	-0.790711571416893	NS	Depleted_NS
0bfd1043-8177-e3e4-e050-11ac0c4860c5	SA538869	3	17	no_wgd	DO51959	SSA	0	CX6	Intermediary	1.13378855600087	NS	Intermediary_NS
0bfd1043-8177-e3e4-e050-11ac0c4860c5	SA538869	3	17	no_wgd	DO51959	TMEJ	0.407407407407407	CX10	Depleted	-0.397955592873716	Sign	Depleted_Sign
0bfd1043-8177-e3e4-e050-11ac0c4860c5	SA538869	3	17	no_wgd	DO51959	NHEJ	0.592592592592593	CX10	Depleted	-0.397955592873716	Sign	Depleted_Sign
0bfd1043-8177-e3e4-e050-11ac0c4860c5	SA538869	3	17	no_wgd	DO51959	TMEJ	0.407407407407407	CX7	Depleted	-0.533588718766546	NS	Depleted_NS
0bfd1043-8177-e3e4-e050-11ac0c4860c5	SA538869	3	17	no_wgd	DO51959	NHEJ	0.592592592592593	CX13	Depleted	-0.30723072183162	Sign	Depleted_Sign
0bfd1043-8177-e3e4-e050-11ac0c4860c5	SA538869	3	17	no_wgd	DO51959	NHEJ	0.592592592592593	CX7	Depleted	-0.533588718766546	NS	Depleted_NS
0bfd1043-8177-e3e4-e050-11ac0c4860c5	SA538869	3	17	no_wgd	DO51959	NHEJ	0.592592592592593	CX17	Depleted	-0.422334006210896	Sign	Depleted_Sign
0bfd1043-8177-e3e4-e050-11ac0c4860c5	SA538869	3	17	no_wgd	DO51959	SSA	0	CX11	Depleted	-0.516238701966395	NS	Depleted_NS
0bfd1043-8177-e3e4-e050-11ac0c4860c5	SA538869	3	17	no_wgd	DO51959	SSA	0	CX4	Dominant	2.05822301073644	NS	Dominant_NS
12f038e1-00af-4c64-a2e0-9e63323492ef	SA411297	3	11	wgd	DO33512	SSA	0	CX2	Depleted	-0.341817327957611	Sign	Depleted_Sign
12f038e1-00af-4c64-a2e0-9e63323492ef	SA411297	3	11	wgd	DO33512	TMEJ	0.429411764705882	CX5	Intermediary	1.13179132503168	Sign	Intermediary_Sign
12f038e1-00af-4c64-a2e0-9e63323492ef	SA411297	3	11	wgd	DO33512	NHEJ	0.570588235294118	CX1	Depleted	-1.47115992964163	Sign	Depleted_Sign
12f038e1-00af-4c64-a2e0-9e63323492ef	SA411297	3	11	wgd	DO33512	TMEJ	0.429411764705882	CX2	Depleted	-0.341817327957611	Sign	Depleted_Sign
12f038e1-00af-4c64-a2e0-9e63323492ef	SA411297	3	11	wgd	DO33512	TMEJ	0.429411764705882	CX12	Depleted	-0.454954179088174	Sign	Depleted_Sign
12f038e1-00af-4c64-a2e0-9e63323492ef	SA411297	3	11	wgd	DO33512	TMEJ	0.429411764705882	CX11	Depleted	-0.516238701966395	NS	Depleted_NS
12f038e1-00af-4c64-a2e0-9e63323492ef	SA411297	3	11	wgd	DO33512	SSA	0	CX14	Depleted	-0.186792001339975	NS	Depleted_NS
12f038e1-00af-4c64-a2e0-9e63323492ef	SA411297	3	11	wgd	DO33512	NHEJ	0.570588235294118	CX12	Depleted	-0.454954179088174	Sign	Depleted_Sign
12f038e1-00af-4c64-a2e0-9e63323492ef	SA411297	3	11	wgd	DO33512	SSA	0	CX15	Depleted	-0.428440325720856	NS	Depleted_NS
12f038e1-00af-4c64-a2e0-9e63323492ef	SA411297	3	11	wgd	DO33512	TMEJ	0.429411764705882	CX7	Dominant	2.00184802832279	NS	Dominant_NS
12f038e1-00af-4c64-a2e0-9e63323492ef	SA411297	3	11	wgd	DO33512	SSA	0	CX3	Intermediary	1.22781760228386	NS	Intermediary_NS
12f038e1-00af-4c64-a2e0-9e63323492ef	SA411297	3	11	wgd	DO33512	SSA	0	CX10	Dominant	1.64406975556337	NS	Dominant_NS
12f038e1-00af-4c64-a2e0-9e63323492ef	SA411297	3	11	wgd	DO33512	NHEJ	0.570588235294118	CX13	Depleted	-0.30723072183162	Sign	Depleted_Sign
12f038e1-00af-4c64-a2e0-9e63323492ef	SA411297	3	11	wgd	DO33512	TMEJ	0.429411764705882	CX13	Depleted	-0.30723072183162	Sign	Depleted_Sign
12f038e1-00af-4c64-a2e0-9e63323492ef	SA411297	3	11	wgd	DO33512	SSA	0	CX16	Dominant	1.47963511464549	NS	Dominant_NS
12f038e1-00af-4c64-a2e0-9e63323492ef	SA411297	3	11	wgd	DO33512	SSA	0	CX8	Depleted	-0.475262252194554	NS	Depleted_NS
12f038e1-00af-4c64-a2e0-9e63323492ef	SA411297	3	11	wgd	DO33512	SSA	0	CX7	Dominant	2.00184802832279	NS	Dominant_NS
12f038e1-00af-4c64-a2e0-9e63323492ef	SA411297	3	11	wgd	DO33512	NHEJ	0.570588235294118	CX10	Dominant	1.64406975556337	Sign	Dominant_Sign
12f038e1-00af-4c64-a2e0-9e63323492ef	SA411297	3	11	wgd	DO33512	NHEJ	0.570588235294118	CX15	Depleted	-0.428440325720856	NS	Depleted_NS
12f038e1-00af-4c64-a2e0-9e63323492ef	SA411297	3	11	wgd	DO33512	TMEJ	0.429411764705882	CX16	Dominant	1.47963511464549	NS	Dominant_NS
12f038e1-00af-4c64-a2e0-9e63323492ef	SA411297	3	11	wgd	DO33512	NHEJ	0.570588235294118	CX2	Depleted	-0.341817327957611	Sign	Depleted_Sign
12f038e1-00af-4c64-a2e0-9e63323492ef	SA411297	3	11	wgd	DO33512	NHEJ	0.570588235294118	CX5	Intermediary	1.13179132503168	NS	Intermediary_NS
12f038e1-00af-4c64-a2e0-9e63323492ef	SA411297	3	11	wgd	DO33512	TMEJ	0.429411764705882	CX9	Depleted	-0.562661789044521	NS	Depleted_NS
12f038e1-00af-4c64-a2e0-9e63323492ef	SA411297	3	11	wgd	DO33512	TMEJ	0.429411764705882	CX10	Dominant	1.64406975556337	Sign	Dominant_Sign
12f038e1-00af-4c64-a2e0-9e63323492ef	SA411297	3	11	wgd	DO33512	TMEJ	0.429411764705882	CX6	Depleted	-0.874483636077976	NS	Depleted_NS
12f038e1-00af-4c64-a2e0-9e63323492ef	SA411297	3	11	wgd	DO33512	NHEJ	0.570588235294118	CX8	Depleted	-0.475262252194554	Sign	Depleted_Sign
12f038e1-00af-4c64-a2e0-9e63323492ef	SA411297	3	11	wgd	DO33512	NHEJ	0.570588235294118	CX6	Depleted	-0.874483636077976	NS	Depleted_NS
12f038e1-00af-4c64-a2e0-9e63323492ef	SA411297	3	11	wgd	DO33512	TMEJ	0.429411764705882	CX8	Depleted	-0.475262252194554	Sign	Depleted_Sign
12f038e1-00af-4c64-a2e0-9e63323492ef	SA411297	3	11	wgd	DO33512	SSA	0	CX12	Depleted	-0.454954179088174	Sign	Depleted_Sign
12f038e1-00af-4c64-a2e0-9e63323492ef	SA411297	3	11	wgd	DO33512	NHEJ	0.570588235294118	CX17	Dominant	2.72425312853158	Sign	Dominant_Sign
12f038e1-00af-4c64-a2e0-9e63323492ef	SA411297	3	11	wgd	DO33512	SSA	0	CX11	Depleted	-0.516238701966395	NS	Depleted_NS
12f038e1-00af-4c64-a2e0-9e63323492ef	SA411297	3	11	wgd	DO33512	TMEJ	0.429411764705882	CX4	Intermediary	0.117553521210477	NS	Intermediary_NS
12f038e1-00af-4c64-a2e0-9e63323492ef	SA411297	3	11	wgd	DO33512	TMEJ	0.429411764705882	CX1	Depleted	-1.47115992964163	Sign	Depleted_Sign
12f038e1-00af-4c64-a2e0-9e63323492ef	SA411297	3	11	wgd	DO33512	TMEJ	0.429411764705882	CX17	Dominant	2.72425312853158	Sign	Dominant_Sign
12f038e1-00af-4c64-a2e0-9e63323492ef	SA411297	3	11	wgd	DO33512	SSA	0	CX17	Dominant	2.72425312853158	NS	Dominant_NS
12f038e1-00af-4c64-a2e0-9e63323492ef	SA411297	3	11	wgd	DO33512	NHEJ	0.570588235294118	CX16	Dominant	1.47963511464549	NS	Dominant_NS
12f038e1-00af-4c64-a2e0-9e63323492ef	SA411297	3	11	wgd	DO33512	TMEJ	0.429411764705882	CX14	Depleted	-0.186792001339975	NS	Depleted_NS
12f038e1-00af-4c64-a2e0-9e63323492ef	SA411297	3	11	wgd	DO33512	SSA	0	CX4	Intermediary	0.117553521210477	NS	Intermediary_NS
12f038e1-00af-4c64-a2e0-9e63323492ef	SA411297	3	11	wgd	DO33512	TMEJ	0.429411764705882	CX15	Depleted	-0.428440325720856	NS	Depleted_NS
12f038e1-00af-4c64-a2e0-9e63323492ef	SA411297	3	11	wgd	DO33512	SSA	0	CX5	Intermediary	1.13179132503168	Sign	Intermediary_Sign
12f038e1-00af-4c64-a2e0-9e63323492ef	SA411297	3	11	wgd	DO33512	SSA	0	CX6	Depleted	-0.874483636077976	NS	Depleted_NS
12f038e1-00af-4c64-a2e0-9e63323492ef	SA411297	3	11	wgd	DO33512	SSA	0	CX1	Depleted	-1.47115992964163	NS	Depleted_NS
12f038e1-00af-4c64-a2e0-9e63323492ef	SA411297	3	11	wgd	DO33512	NHEJ	0.570588235294118	CX7	Dominant	2.00184802832279	NS	Dominant_NS
12f038e1-00af-4c64-a2e0-9e63323492ef	SA411297	3	11	wgd	DO33512	NHEJ	0.570588235294118	CX9	Depleted	-0.562661789044521	NS	Depleted_NS
12f038e1-00af-4c64-a2e0-9e63323492ef	SA411297	3	11	wgd	DO33512	NHEJ	0.570588235294118	CX11	Depleted	-0.516238701966395	NS	Depleted_NS
12f038e1-00af-4c64-a2e0-9e63323492ef	SA411297	3	11	wgd	DO33512	TMEJ	0.429411764705882	CX3	Intermediary	1.22781760228386	Sign	Intermediary_Sign
12f038e1-00af-4c64-a2e0-9e63323492ef	SA411297	3	11	wgd	DO33512	NHEJ	0.570588235294118	CX4	Intermediary	0.117553521210477	NS	Intermediary_NS
12f038e1-00af-4c64-a2e0-9e63323492ef	SA411297	3	11	wgd	DO33512	NHEJ	0.570588235294118	CX14	Depleted	-0.186792001339975	NS	Depleted_NS
12f038e1-00af-4c64-a2e0-9e63323492ef	SA411297	3	11	wgd	DO33512	SSA	0	CX9	Depleted	-0.562661789044521	NS	Depleted_NS
12f038e1-00af-4c64-a2e0-9e63323492ef	SA411297	3	11	wgd	DO33512	SSA	0	CX13	Depleted	-0.30723072183162	Sign	Depleted_Sign
12f038e1-00af-4c64-a2e0-9e63323492ef	SA411297	3	11	wgd	DO33512	NHEJ	0.570588235294118	CX3	Intermediary	1.22781760228386	Sign	Intermediary_Sign
1447c8cb-25d4-4092-8919-4df08f898d2d	SA409327	3	7	no_wgd	DO32984	SSA	0	CX7	Intermediary	0.0204461430136893	NS	Intermediary_NS
1447c8cb-25d4-4092-8919-4df08f898d2d	SA409327	3	7	no_wgd	DO32984	SSA	0	CX13	Depleted	-0.30723072183162	Sign	Depleted_Sign
1447c8cb-25d4-4092-8919-4df08f898d2d	SA409327	3	7	no_wgd	DO32984	SSA	0	CX9	Depleted	-0.307811702685609	NS	Depleted_NS
1447c8cb-25d4-4092-8919-4df08f898d2d	SA409327	3	7	no_wgd	DO32984	NHEJ	0.65	CX3	Depleted	-1.05438119344997	Sign	Depleted_Sign
1447c8cb-25d4-4092-8919-4df08f898d2d	SA409327	3	7	no_wgd	DO32984	NHEJ	0.65	CX15	Depleted	-0.428440325720856	NS	Depleted_NS
1447c8cb-25d4-4092-8919-4df08f898d2d	SA409327	3	7	no_wgd	DO32984	NHEJ	0.65	CX10	Depleted	-0.397955592873716	Sign	Depleted_Sign
1447c8cb-25d4-4092-8919-4df08f898d2d	SA409327	3	7	no_wgd	DO32984	TMEJ	0.35	CX12	Depleted	-0.454954179088174	Sign	Depleted_Sign
1447c8cb-25d4-4092-8919-4df08f898d2d	SA409327	3	7	no_wgd	DO32984	SSA	0	CX16	Depleted	-0.302746652371247	NS	Depleted_NS
1447c8cb-25d4-4092-8919-4df08f898d2d	SA409327	3	7	no_wgd	DO32984	TMEJ	0.35	CX15	Depleted	-0.428440325720856	NS	Depleted_NS
1447c8cb-25d4-4092-8919-4df08f898d2d	SA409327	3	7	no_wgd	DO32984	NHEJ	0.65	CX13	Depleted	-0.30723072183162	Sign	Depleted_Sign
1447c8cb-25d4-4092-8919-4df08f898d2d	SA409327	3	7	no_wgd	DO32984	NHEJ	0.65	CX4	Depleted	-0.974484116354699	NS	Depleted_NS
1447c8cb-25d4-4092-8919-4df08f898d2d	SA409327	3	7	no_wgd	DO32984	SSA	0	CX1	Dominant	1.33007271169429	NS	Dominant_NS
1447c8cb-25d4-4092-8919-4df08f898d2d	SA409327	3	7	no_wgd	DO32984	TMEJ	0.35	CX10	Depleted	-0.397955592873716	Sign	Depleted_Sign
1447c8cb-25d4-4092-8919-4df08f898d2d	SA409327	3	7	no_wgd	DO32984	TMEJ	0.35	CX6	Intermediary	1.20267851802428	NS	Intermediary_NS
1447c8cb-25d4-4092-8919-4df08f898d2d	SA409327	3	7	no_wgd	DO32984	SSA	0	CX11	Depleted	-0.516238701966395	NS	Depleted_NS
1447c8cb-25d4-4092-8919-4df08f898d2d	SA409327	3	7	no_wgd	DO32984	NHEJ	0.65	CX8	Depleted	-0.475262252194554	Sign	Depleted_Sign
1447c8cb-25d4-4092-8919-4df08f898d2d	SA409327	3	7	no_wgd	DO32984	SSA	0	CX14	Depleted	-0.472584566887532	NS	Depleted_NS
1447c8cb-25d4-4092-8919-4df08f898d2d	SA409327	3	7	no_wgd	DO32984	TMEJ	0.35	CX8	Depleted	-0.475262252194554	Sign	Depleted_Sign
1447c8cb-25d4-4092-8919-4df08f898d2d	SA409327	3	7	no_wgd	DO32984	NHEJ	0.65	CX14	Depleted	-0.472584566887532	NS	Depleted_NS
1447c8cb-25d4-4092-8919-4df08f898d2d	SA409327	3	7	no_wgd	DO32984	NHEJ	0.65	CX6	Intermediary	1.20267851802428	NS	Intermediary_NS
1447c8cb-25d4-4092-8919-4df08f898d2d	SA409327	3	7	no_wgd	DO32984	NHEJ	0.65	CX7	Intermediary	0.0204461430136893	NS	Intermediary_NS
1447c8cb-25d4-4092-8919-4df08f898d2d	SA409327	3	7	no_wgd	DO32984	TMEJ	0.35	CX4	Depleted	-0.974484116354699	NS	Depleted_NS
1447c8cb-25d4-4092-8919-4df08f898d2d	SA409327	3	7	no_wgd	DO32984	NHEJ	0.65	CX9	Depleted	-0.307811702685609	NS	Depleted_NS
1447c8cb-25d4-4092-8919-4df08f898d2d	SA409327	3	7	no_wgd	DO32984	SSA	0	CX10	Depleted	-0.397955592873716	NS	Depleted_NS
1447c8cb-25d4-4092-8919-4df08f898d2d	SA409327	3	7	no_wgd	DO32984	SSA	0	CX3	Depleted	-1.05438119344997	NS	Depleted_NS
1447c8cb-25d4-4092-8919-4df08f898d2d	SA409327	3	7	no_wgd	DO32984	NHEJ	0.65	CX1	Dominant	1.33007271169429	Sign	Dominant_Sign
1447c8cb-25d4-4092-8919-4df08f898d2d	SA409327	3	7	no_wgd	DO32984	NHEJ	0.65	CX2	Depleted	-0.198627007940281	Sign	Depleted_Sign
1447c8cb-25d4-4092-8919-4df08f898d2d	SA409327	3	7	no_wgd	DO32984	TMEJ	0.35	CX1	Dominant	1.33007271169429	Sign	Dominant_Sign
1447c8cb-25d4-4092-8919-4df08f898d2d	SA409327	3	7	no_wgd	DO32984	TMEJ	0.35	CX7	Intermediary	0.0204461430136893	NS	Intermediary_NS
1447c8cb-25d4-4092-8919-4df08f898d2d	SA409327	3	7	no_wgd	DO32984	SSA	0	CX4	Depleted	-0.974484116354699	NS	Depleted_NS
1447c8cb-25d4-4092-8919-4df08f898d2d	SA409327	3	7	no_wgd	DO32984	SSA	0	CX5	Depleted	-0.790711571416893	Sign	Depleted_Sign
1447c8cb-25d4-4092-8919-4df08f898d2d	SA409327	3	7	no_wgd	DO32984	NHEJ	0.65	CX12	Depleted	-0.454954179088174	Sign	Depleted_Sign
1447c8cb-25d4-4092-8919-4df08f898d2d	SA409327	3	7	no_wgd	DO32984	SSA	0	CX17	Depleted	-0.422334006210896	NS	Depleted_NS
1447c8cb-25d4-4092-8919-4df08f898d2d	SA409327	3	7	no_wgd	DO32984	SSA	0	CX15	Depleted	-0.428440325720856	NS	Depleted_NS
1447c8cb-25d4-4092-8919-4df08f898d2d	SA409327	3	7	no_wgd	DO32984	TMEJ	0.35	CX11	Depleted	-0.516238701966395	NS	Depleted_NS
1447c8cb-25d4-4092-8919-4df08f898d2d	SA409327	3	7	no_wgd	DO32984	SSA	0	CX12	Depleted	-0.454954179088174	Sign	Depleted_Sign
1447c8cb-25d4-4092-8919-4df08f898d2d	SA409327	3	7	no_wgd	DO32984	TMEJ	0.35	CX3	Depleted	-1.05438119344997	Sign	Depleted_Sign
1447c8cb-25d4-4092-8919-4df08f898d2d	SA409327	3	7	no_wgd	DO32984	TMEJ	0.35	CX16	Depleted	-0.302746652371247	NS	Depleted_NS
1447c8cb-25d4-4092-8919-4df08f898d2d	SA409327	3	7	no_wgd	DO32984	SSA	0	CX6	Intermediary	1.20267851802428	NS	Intermediary_NS
1447c8cb-25d4-4092-8919-4df08f898d2d	SA409327	3	7	no_wgd	DO32984	TMEJ	0.35	CX17	Depleted	-0.422334006210896	Sign	Depleted_Sign
1447c8cb-25d4-4092-8919-4df08f898d2d	SA409327	3	7	no_wgd	DO32984	TMEJ	0.35	CX5	Depleted	-0.790711571416893	Sign	Depleted_Sign
1447c8cb-25d4-4092-8919-4df08f898d2d	SA409327	3	7	no_wgd	DO32984	SSA	0	CX8	Depleted	-0.475262252194554	NS	Depleted_NS
1447c8cb-25d4-4092-8919-4df08f898d2d	SA409327	3	7	no_wgd	DO32984	SSA	0	CX2	Depleted	-0.198627007940281	Sign	Depleted_Sign
1447c8cb-25d4-4092-8919-4df08f898d2d	SA409327	3	7	no_wgd	DO32984	TMEJ	0.35	CX13	Depleted	-0.30723072183162	Sign	Depleted_Sign
1447c8cb-25d4-4092-8919-4df08f898d2d	SA409327	3	7	no_wgd	DO32984	TMEJ	0.35	CX9	Depleted	-0.307811702685609	NS	Depleted_NS
1447c8cb-25d4-4092-8919-4df08f898d2d	SA409327	3	7	no_wgd	DO32984	TMEJ	0.35	CX14	Depleted	-0.472584566887532	NS	Depleted_NS
1447c8cb-25d4-4092-8919-4df08f898d2d	SA409327	3	7	no_wgd	DO32984	NHEJ	0.65	CX16	Depleted	-0.302746652371247	NS	Depleted_NS
1447c8cb-25d4-4092-8919-4df08f898d2d	SA409327	3	7	no_wgd	DO32984	NHEJ	0.65	CX17	Depleted	-0.422334006210896	Sign	Depleted_Sign
1447c8cb-25d4-4092-8919-4df08f898d2d	SA409327	3	7	no_wgd	DO32984	TMEJ	0.35	CX2	Depleted	-0.198627007940281	Sign	Depleted_Sign
1447c8cb-25d4-4092-8919-4df08f898d2d	SA409327	3	7	no_wgd	DO32984	NHEJ	0.65	CX11	Depleted	-0.516238701966395	NS	Depleted_NS
1447c8cb-25d4-4092-8919-4df08f898d2d	SA409327	3	7	no_wgd	DO32984	NHEJ	0.65	CX5	Depleted	-0.790711571416893	NS	Depleted_NS
17de5b12-c623-11e3-bf01-24c6515278c0	SA515347	3	28	no_wgd	DO48723	NHEJ	0.639175257731959	CX13	Depleted	-0.30723072183162	Sign	Depleted_Sign
17de5b12-c623-11e3-bf01-24c6515278c0	SA515347	3	28	no_wgd	DO48723	SSA	0	CX7	Intermediary	0.378138139611505	NS	Intermediary_NS
17de5b12-c623-11e3-bf01-24c6515278c0	SA515347	3	28	no_wgd	DO48723	TMEJ	0.360824742268041	CX14	Depleted	-0.472584566887532	NS	Depleted_NS
17de5b12-c623-11e3-bf01-24c6515278c0	SA515347	3	28	no_wgd	DO48723	TMEJ	0.360824742268041	CX13	Depleted	-0.30723072183162	Sign	Depleted_Sign
17de5b12-c623-11e3-bf01-24c6515278c0	SA515347	3	28	no_wgd	DO48723	SSA	0	CX15	Depleted	-0.428440325720856	NS	Depleted_NS
17de5b12-c623-11e3-bf01-24c6515278c0	SA515347	3	28	no_wgd	DO48723	NHEJ	0.639175257731959	CX16	Depleted	-0.302746652371247	NS	Depleted_NS
17de5b12-c623-11e3-bf01-24c6515278c0	SA515347	3	28	no_wgd	DO48723	TMEJ	0.360824742268041	CX3	Depleted	-0.843582180624235	Sign	Depleted_Sign
17de5b12-c623-11e3-bf01-24c6515278c0	SA515347	3	28	no_wgd	DO48723	TMEJ	0.360824742268041	CX15	Depleted	-0.428440325720856	NS	Depleted_NS
17de5b12-c623-11e3-bf01-24c6515278c0	SA515347	3	28	no_wgd	DO48723	SSA	0	CX2	Dominant	1.73801057597897	Sign	Dominant_Sign
17de5b12-c623-11e3-bf01-24c6515278c0	SA515347	3	28	no_wgd	DO48723	NHEJ	0.639175257731959	CX15	Depleted	-0.428440325720856	NS	Depleted_NS
17de5b12-c623-11e3-bf01-24c6515278c0	SA515347	3	28	no_wgd	DO48723	NHEJ	0.639175257731959	CX14	Depleted	-0.472584566887532	NS	Depleted_NS
17de5b12-c623-11e3-bf01-24c6515278c0	SA515347	3	28	no_wgd	DO48723	SSA	0	CX14	Depleted	-0.472584566887532	NS	Depleted_NS
17de5b12-c623-11e3-bf01-24c6515278c0	SA515347	3	28	no_wgd	DO48723	TMEJ	0.360824742268041	CX6	Depleted	-0.0321681495288321	NS	Depleted_NS
17de5b12-c623-11e3-bf01-24c6515278c0	SA515347	3	28	no_wgd	DO48723	SSA	0	CX3	Depleted	-0.843582180624235	NS	Depleted_NS
17de5b12-c623-11e3-bf01-24c6515278c0	SA515347	3	28	no_wgd	DO48723	TMEJ	0.360824742268041	CX8	Depleted	-0.475262252194554	Sign	Depleted_Sign
17de5b12-c623-11e3-bf01-24c6515278c0	SA515347	3	28	no_wgd	DO48723	TMEJ	0.360824742268041	CX7	Intermediary	0.378138139611505	NS	Intermediary_NS
17de5b12-c623-11e3-bf01-24c6515278c0	SA515347	3	28	no_wgd	DO48723	SSA	0	CX4	Intermediary	0.118162841297386	NS	Intermediary_NS
17de5b12-c623-11e3-bf01-24c6515278c0	SA515347	3	28	no_wgd	DO48723	SSA	0	CX6	Depleted	-0.0321681495288321	NS	Depleted_NS
17de5b12-c623-11e3-bf01-24c6515278c0	SA515347	3	28	no_wgd	DO48723	TMEJ	0.360824742268041	CX4	Intermediary	0.118162841297386	NS	Intermediary_NS
17de5b12-c623-11e3-bf01-24c6515278c0	SA515347	3	28	no_wgd	DO48723	TMEJ	0.360824742268041	CX9	Depleted	-0.201292388479021	NS	Depleted_NS
17de5b12-c623-11e3-bf01-24c6515278c0	SA515347	3	28	no_wgd	DO48723	NHEJ	0.639175257731959	CX8	Depleted	-0.475262252194554	Sign	Depleted_Sign
17de5b12-c623-11e3-bf01-24c6515278c0	SA515347	3	28	no_wgd	DO48723	NHEJ	0.639175257731959	CX3	Depleted	-0.843582180624235	Sign	Depleted_Sign
17de5b12-c623-11e3-bf01-24c6515278c0	SA515347	3	28	no_wgd	DO48723	SSA	0	CX1	Depleted	-0.0940081515141117	NS	Depleted_NS
17de5b12-c623-11e3-bf01-24c6515278c0	SA515347	3	28	no_wgd	DO48723	NHEJ	0.639175257731959	CX4	Intermediary	0.118162841297386	NS	Intermediary_NS
17de5b12-c623-11e3-bf01-24c6515278c0	SA515347	3	28	no_wgd	DO48723	NHEJ	0.639175257731959	CX7	Intermediary	0.378138139611505	NS	Intermediary_NS
17de5b12-c623-11e3-bf01-24c6515278c0	SA515347	3	28	no_wgd	DO48723	NHEJ	0.639175257731959	CX10	Depleted	-0.397955592873716	Sign	Depleted_Sign
17de5b12-c623-11e3-bf01-24c6515278c0	SA515347	3	28	no_wgd	DO48723	TMEJ	0.360824742268041	CX17	Depleted	-0.422334006210896	Sign	Depleted_Sign
17de5b12-c623-11e3-bf01-24c6515278c0	SA515347	3	28	no_wgd	DO48723	NHEJ	0.639175257731959	CX12	Intermediary	1.13060371167457	Sign	Intermediary_Sign
17de5b12-c623-11e3-bf01-24c6515278c0	SA515347	3	28	no_wgd	DO48723	SSA	0	CX10	Depleted	-0.397955592873716	NS	Depleted_NS
17de5b12-c623-11e3-bf01-24c6515278c0	SA515347	3	28	no_wgd	DO48723	TMEJ	0.360824742268041	CX11	Depleted	-0.1342455013922	NS	Depleted_NS
17de5b12-c623-11e3-bf01-24c6515278c0	SA515347	3	28	no_wgd	DO48723	SSA	0	CX17	Depleted	-0.422334006210896	NS	Depleted_NS
17de5b12-c623-11e3-bf01-24c6515278c0	SA515347	3	28	no_wgd	DO48723	TMEJ	0.360824742268041	CX2	Dominant	1.73801057597897	Sign	Dominant_Sign
17de5b12-c623-11e3-bf01-24c6515278c0	SA515347	3	28	no_wgd	DO48723	NHEJ	0.639175257731959	CX11	Depleted	-0.1342455013922	NS	Depleted_NS
17de5b12-c623-11e3-bf01-24c6515278c0	SA515347	3	28	no_wgd	DO48723	TMEJ	0.360824742268041	CX16	Depleted	-0.302746652371247	NS	Depleted_NS
17de5b12-c623-11e3-bf01-24c6515278c0	SA515347	3	28	no_wgd	DO48723	TMEJ	0.360824742268041	CX1	Depleted	-0.0940081515141117	Sign	Depleted_Sign
17de5b12-c623-11e3-bf01-24c6515278c0	SA515347	3	28	no_wgd	DO48723	TMEJ	0.360824742268041	CX12	Intermediary	1.13060371167457	Sign	Intermediary_Sign
17de5b12-c623-11e3-bf01-24c6515278c0	SA515347	3	28	no_wgd	DO48723	NHEJ	0.639175257731959	CX5	Intermediary	1.16273467411284	NS	Intermediary_NS
17de5b12-c623-11e3-bf01-24c6515278c0	SA515347	3	28	no_wgd	DO48723	NHEJ	0.639175257731959	CX17	Depleted	-0.422334006210896	Sign	Depleted_Sign
17de5b12-c623-11e3-bf01-24c6515278c0	SA515347	3	28	no_wgd	DO48723	SSA	0	CX13	Depleted	-0.30723072183162	Sign	Depleted_Sign
17de5b12-c623-11e3-bf01-24c6515278c0	SA515347	3	28	no_wgd	DO48723	NHEJ	0.639175257731959	CX2	Dominant	1.73801057597897	Sign	Dominant_Sign
17de5b12-c623-11e3-bf01-24c6515278c0	SA515347	3	28	no_wgd	DO48723	NHEJ	0.639175257731959	CX6	Depleted	-0.0321681495288321	NS	Depleted_NS
17de5b12-c623-11e3-bf01-24c6515278c0	SA515347	3	28	no_wgd	DO48723	SSA	0	CX16	Depleted	-0.302746652371247	NS	Depleted_NS
17de5b12-c623-11e3-bf01-24c6515278c0	SA515347	3	28	no_wgd	DO48723	NHEJ	0.639175257731959	CX9	Depleted	-0.201292388479021	NS	Depleted_NS
17de5b12-c623-11e3-bf01-24c6515278c0	SA515347	3	28	no_wgd	DO48723	TMEJ	0.360824742268041	CX10	Depleted	-0.397955592873716	Sign	Depleted_Sign
17de5b12-c623-11e3-bf01-24c6515278c0	SA515347	3	28	no_wgd	DO48723	SSA	0	CX9	Depleted	-0.201292388479021	NS	Depleted_NS
17de5b12-c623-11e3-bf01-24c6515278c0	SA515347	3	28	no_wgd	DO48723	SSA	0	CX8	Depleted	-0.475262252194554	NS	Depleted_NS
17de5b12-c623-11e3-bf01-24c6515278c0	SA515347	3	28	no_wgd	DO48723	SSA	0	CX5	Intermediary	1.16273467411284	Sign	Intermediary_Sign
17de5b12-c623-11e3-bf01-24c6515278c0	SA515347	3	28	no_wgd	DO48723	SSA	0	CX12	Intermediary	1.13060371167457	Sign	Intermediary_Sign
17de5b12-c623-11e3-bf01-24c6515278c0	SA515347	3	28	no_wgd	DO48723	NHEJ	0.639175257731959	CX1	Depleted	-0.0940081515141117	Sign	Depleted_Sign
17de5b12-c623-11e3-bf01-24c6515278c0	SA515347	3	28	no_wgd	DO48723	SSA	0	CX11	Depleted	-0.1342455013922	NS	Depleted_NS
17de5b12-c623-11e3-bf01-24c6515278c0	SA515347	3	28	no_wgd	DO48723	TMEJ	0.360824742268041	CX5	Intermediary	1.16273467411284	Sign	Intermediary_Sign
19fe27d8-c623-11e3-bf01-24c6515278c0	SA515360	3	10	no_wgd	DO48727	NHEJ	0.625	CX4	Depleted	-0.548720095243851	NS	Depleted_NS
19fe27d8-c623-11e3-bf01-24c6515278c0	SA515360	3	10	no_wgd	DO48727	TMEJ	0.375	CX7	Depleted	-0.424513901135839	NS	Depleted_NS
19fe27d8-c623-11e3-bf01-24c6515278c0	SA515360	3	10	no_wgd	DO48727	SSA	0	CX8	Depleted	-0.475262252194554	NS	Depleted_NS
19fe27d8-c623-11e3-bf01-24c6515278c0	SA515360	3	10	no_wgd	DO48727	NHEJ	0.625	CX7	Depleted	-0.424513901135839	NS	Depleted_NS
19fe27d8-c623-11e3-bf01-24c6515278c0	SA515360	3	10	no_wgd	DO48727	SSA	0	CX15	Depleted	-0.428440325720856	NS	Depleted_NS
19fe27d8-c623-11e3-bf01-24c6515278c0	SA515360	3	10	no_wgd	DO48727	NHEJ	0.625	CX3	Depleted	-0.601518359117187	Sign	Depleted_Sign
19fe27d8-c623-11e3-bf01-24c6515278c0	SA515360	3	10	no_wgd	DO48727	TMEJ	0.375	CX3	Depleted	-0.601518359117187	Sign	Depleted_Sign
19fe27d8-c623-11e3-bf01-24c6515278c0	SA515360	3	10	no_wgd	DO48727	NHEJ	0.625	CX16	Depleted	-0.302746652371247	NS	Depleted_NS
19fe27d8-c623-11e3-bf01-24c6515278c0	SA515360	3	10	no_wgd	DO48727	TMEJ	0.375	CX12	Depleted	-0.454954179088174	Sign	Depleted_Sign
19fe27d8-c623-11e3-bf01-24c6515278c0	SA515360	3	10	no_wgd	DO48727	TMEJ	0.375	CX8	Depleted	-0.475262252194554	Sign	Depleted_Sign
19fe27d8-c623-11e3-bf01-24c6515278c0	SA515360	3	10	no_wgd	DO48727	SSA	0	CX4	Depleted	-0.548720095243851	NS	Depleted_NS
19fe27d8-c623-11e3-bf01-24c6515278c0	SA515360	3	10	no_wgd	DO48727	NHEJ	0.625	CX11	Depleted	-0.337393571353391	NS	Depleted_NS
19fe27d8-c623-11e3-bf01-24c6515278c0	SA515360	3	10	no_wgd	DO48727	NHEJ	0.625	CX8	Depleted	-0.475262252194554	Sign	Depleted_Sign
19fe27d8-c623-11e3-bf01-24c6515278c0	SA515360	3	10	no_wgd	DO48727	SSA	0	CX7	Depleted	-0.424513901135839	NS	Depleted_NS
19fe27d8-c623-11e3-bf01-24c6515278c0	SA515360	3	10	no_wgd	DO48727	TMEJ	0.375	CX14	Depleted	-0.472584566887532	NS	Depleted_NS
19fe27d8-c623-11e3-bf01-24c6515278c0	SA515360	3	10	no_wgd	DO48727	NHEJ	0.625	CX12	Depleted	-0.454954179088174	Sign	Depleted_Sign
19fe27d8-c623-11e3-bf01-24c6515278c0	SA515360	3	10	no_wgd	DO48727	TMEJ	0.375	CX15	Depleted	-0.428440325720856	NS	Depleted_NS
19fe27d8-c623-11e3-bf01-24c6515278c0	SA515360	3	10	no_wgd	DO48727	NHEJ	0.625	CX17	Depleted	-0.422334006210896	Sign	Depleted_Sign
19fe27d8-c623-11e3-bf01-24c6515278c0	SA515360	3	10	no_wgd	DO48727	TMEJ	0.375	CX9	Depleted	-0.201985509846861	NS	Depleted_NS
19fe27d8-c623-11e3-bf01-24c6515278c0	SA515360	3	10	no_wgd	DO48727	NHEJ	0.625	CX5	Depleted	-0.139820280570898	NS	Depleted_NS
19fe27d8-c623-11e3-bf01-24c6515278c0	SA515360	3	10	no_wgd	DO48727	NHEJ	0.625	CX2	Depleted	-0.0494409873400203	Sign	Depleted_Sign
19fe27d8-c623-11e3-bf01-24c6515278c0	SA515360	3	10	no_wgd	DO48727	SSA	0	CX9	Depleted	-0.201985509846861	NS	Depleted_NS
19fe27d8-c623-11e3-bf01-24c6515278c0	SA515360	3	10	no_wgd	DO48727	SSA	0	CX14	Depleted	-0.472584566887532	NS	Depleted_NS
19fe27d8-c623-11e3-bf01-24c6515278c0	SA515360	3	10	no_wgd	DO48727	TMEJ	0.375	CX6	Depleted	-0.874483636077976	NS	Depleted_NS
19fe27d8-c623-11e3-bf01-24c6515278c0	SA515360	3	10	no_wgd	DO48727	NHEJ	0.625	CX13	Depleted	-0.30723072183162	Sign	Depleted_Sign
19fe27d8-c623-11e3-bf01-24c6515278c0	SA515360	3	10	no_wgd	DO48727	TMEJ	0.375	CX1	Intermediary	0.792840251179005	Sign	Intermediary_Sign
19fe27d8-c623-11e3-bf01-24c6515278c0	SA515360	3	10	no_wgd	DO48727	TMEJ	0.375	CX17	Depleted	-0.422334006210896	Sign	Depleted_Sign
19fe27d8-c623-11e3-bf01-24c6515278c0	SA515360	3	10	no_wgd	DO48727	SSA	0	CX10	Intermediary	0.881271072138508	NS	Intermediary_NS
19fe27d8-c623-11e3-bf01-24c6515278c0	SA515360	3	10	no_wgd	DO48727	SSA	0	CX16	Depleted	-0.302746652371247	NS	Depleted_NS
19fe27d8-c623-11e3-bf01-24c6515278c0	SA515360	3	10	no_wgd	DO48727	NHEJ	0.625	CX9	Depleted	-0.201985509846861	NS	Depleted_NS
19fe27d8-c623-11e3-bf01-24c6515278c0	SA515360	3	10	no_wgd	DO48727	TMEJ	0.375	CX13	Depleted	-0.30723072183162	Sign	Depleted_Sign
19fe27d8-c623-11e3-bf01-24c6515278c0	SA515360	3	10	no_wgd	DO48727	TMEJ	0.375	CX16	Depleted	-0.302746652371247	NS	Depleted_NS
19fe27d8-c623-11e3-bf01-24c6515278c0	SA515360	3	10	no_wgd	DO48727	SSA	0	CX6	Depleted	-0.874483636077976	NS	Depleted_NS
19fe27d8-c623-11e3-bf01-24c6515278c0	SA515360	3	10	no_wgd	DO48727	NHEJ	0.625	CX10	Intermediary	0.881271072138508	Sign	Intermediary_Sign
19fe27d8-c623-11e3-bf01-24c6515278c0	SA515360	3	10	no_wgd	DO48727	SSA	0	CX2	Depleted	-0.0494409873400203	Sign	Depleted_Sign
19fe27d8-c623-11e3-bf01-24c6515278c0	SA515360	3	10	no_wgd	DO48727	NHEJ	0.625	CX15	Depleted	-0.428440325720856	NS	Depleted_NS
19fe27d8-c623-11e3-bf01-24c6515278c0	SA515360	3	10	no_wgd	DO48727	NHEJ	0.625	CX6	Depleted	-0.874483636077976	NS	Depleted_NS
19fe27d8-c623-11e3-bf01-24c6515278c0	SA515360	3	10	no_wgd	DO48727	SSA	0	CX12	Depleted	-0.454954179088174	Sign	Depleted_Sign
19fe27d8-c623-11e3-bf01-24c6515278c0	SA515360	3	10	no_wgd	DO48727	TMEJ	0.375	CX4	Depleted	-0.548720095243851	NS	Depleted_NS
19fe27d8-c623-11e3-bf01-24c6515278c0	SA515360	3	10	no_wgd	DO48727	TMEJ	0.375	CX10	Intermediary	0.881271072138508	Sign	Intermediary_Sign
19fe27d8-c623-11e3-bf01-24c6515278c0	SA515360	3	10	no_wgd	DO48727	TMEJ	0.375	CX5	Depleted	-0.139820280570898	Sign	Depleted_Sign
19fe27d8-c623-11e3-bf01-24c6515278c0	SA515360	3	10	no_wgd	DO48727	SSA	0	CX1	Intermediary	0.792840251179005	NS	Intermediary_NS
19fe27d8-c623-11e3-bf01-24c6515278c0	SA515360	3	10	no_wgd	DO48727	SSA	0	CX13	Depleted	-0.30723072183162	Sign	Depleted_Sign
19fe27d8-c623-11e3-bf01-24c6515278c0	SA515360	3	10	no_wgd	DO48727	SSA	0	CX3	Depleted	-0.601518359117187	NS	Depleted_NS
19fe27d8-c623-11e3-bf01-24c6515278c0	SA515360	3	10	no_wgd	DO48727	SSA	0	CX11	Depleted	-0.337393571353391	NS	Depleted_NS
19fe27d8-c623-11e3-bf01-24c6515278c0	SA515360	3	10	no_wgd	DO48727	TMEJ	0.375	CX11	Depleted	-0.337393571353391	NS	Depleted_NS
19fe27d8-c623-11e3-bf01-24c6515278c0	SA515360	3	10	no_wgd	DO48727	SSA	0	CX5	Depleted	-0.139820280570898	Sign	Depleted_Sign
19fe27d8-c623-11e3-bf01-24c6515278c0	SA515360	3	10	no_wgd	DO48727	NHEJ	0.625	CX1	Intermediary	0.792840251179005	Sign	Intermediary_Sign
19fe27d8-c623-11e3-bf01-24c6515278c0	SA515360	3	10	no_wgd	DO48727	NHEJ	0.625	CX14	Depleted	-0.472584566887532	NS	Depleted_NS
19fe27d8-c623-11e3-bf01-24c6515278c0	SA515360	3	10	no_wgd	DO48727	TMEJ	0.375	CX2	Depleted	-0.0494409873400203	Sign	Depleted_Sign
19fe27d8-c623-11e3-bf01-24c6515278c0	SA515360	3	10	no_wgd	DO48727	SSA	0	CX17	Depleted	-0.422334006210896	NS	Depleted_NS
228fb827-c05e-494c-8a21-e1d925e100cb	SA533666	4	10	no_wgd	DO51537	NHEJ	0.642857142857143	CX9	Dominant	2.65231657571821	NS	Dominant_NS
228fb827-c05e-494c-8a21-e1d925e100cb	SA533666	4	10	no_wgd	DO51537	SSA	0	CX12	Dominant	1.75793555663468	Sign	Dominant_Sign
228fb827-c05e-494c-8a21-e1d925e100cb	SA533666	4	10	no_wgd	DO51537	TMEJ	0.357142857142857	CX4	Depleted	-0.974484116354699	NS	Depleted_NS
228fb827-c05e-494c-8a21-e1d925e100cb	SA533666	4	10	no_wgd	DO51537	NHEJ	0.642857142857143	CX4	Depleted	-0.974484116354699	NS	Depleted_NS
228fb827-c05e-494c-8a21-e1d925e100cb	SA533666	4	10	no_wgd	DO51537	SSA	0	CX13	Depleted	-0.30723072183162	Sign	Depleted_Sign
228fb827-c05e-494c-8a21-e1d925e100cb	SA533666	4	10	no_wgd	DO51537	SSA	0	CX2	Depleted	-1.01629153914818	Sign	Depleted_Sign
228fb827-c05e-494c-8a21-e1d925e100cb	SA533666	4	10	no_wgd	DO51537	NHEJ	0.642857142857143	CX3	Depleted	-1.05438119344997	Sign	Depleted_Sign
228fb827-c05e-494c-8a21-e1d925e100cb	SA533666	4	10	no_wgd	DO51537	NHEJ	0.642857142857143	CX2	Depleted	-1.01629153914818	Sign	Depleted_Sign
228fb827-c05e-494c-8a21-e1d925e100cb	SA533666	4	10	no_wgd	DO51537	TMEJ	0.357142857142857	CX11	Dominant	7.62003580186904	NS	Dominant_NS
228fb827-c05e-494c-8a21-e1d925e100cb	SA533666	4	10	no_wgd	DO51537	TMEJ	0.357142857142857	CX13	Depleted	-0.30723072183162	Sign	Depleted_Sign
228fb827-c05e-494c-8a21-e1d925e100cb	SA533666	4	10	no_wgd	DO51537	NHEJ	0.642857142857143	CX12	Dominant	1.75793555663468	Sign	Dominant_Sign
228fb827-c05e-494c-8a21-e1d925e100cb	SA533666	4	10	no_wgd	DO51537	NHEJ	0.642857142857143	CX7	Dominant	5.02082955864819	NS	Dominant_NS
228fb827-c05e-494c-8a21-e1d925e100cb	SA533666	4	10	no_wgd	DO51537	SSA	0	CX17	Depleted	-0.422334006210896	NS	Depleted_NS
228fb827-c05e-494c-8a21-e1d925e100cb	SA533666	4	10	no_wgd	DO51537	SSA	0	CX11	Dominant	7.62003580186904	NS	Dominant_NS
228fb827-c05e-494c-8a21-e1d925e100cb	SA533666	4	10	no_wgd	DO51537	SSA	0	CX5	Dominant	1.7435834560928	Sign	Dominant_Sign
228fb827-c05e-494c-8a21-e1d925e100cb	SA533666	4	10	no_wgd	DO51537	SSA	0	CX16	Depleted	-0.302746652371247	NS	Depleted_NS
228fb827-c05e-494c-8a21-e1d925e100cb	SA533666	4	10	no_wgd	DO51537	SSA	0	CX6	Depleted	-0.874483636077976	NS	Depleted_NS
228fb827-c05e-494c-8a21-e1d925e100cb	SA533666	4	10	no_wgd	DO51537	SSA	0	CX10	Depleted	-0.397955592873716	NS	Depleted_NS
228fb827-c05e-494c-8a21-e1d925e100cb	SA533666	4	10	no_wgd	DO51537	TMEJ	0.357142857142857	CX9	Dominant	2.65231657571821	NS	Dominant_NS
228fb827-c05e-494c-8a21-e1d925e100cb	SA533666	4	10	no_wgd	DO51537	NHEJ	0.642857142857143	CX16	Depleted	-0.302746652371247	NS	Depleted_NS
228fb827-c05e-494c-8a21-e1d925e100cb	SA533666	4	10	no_wgd	DO51537	TMEJ	0.357142857142857	CX7	Dominant	5.02082955864819	NS	Dominant_NS
228fb827-c05e-494c-8a21-e1d925e100cb	SA533666	4	10	no_wgd	DO51537	NHEJ	0.642857142857143	CX14	Dominant	2.70879250539593	NS	Dominant_NS
228fb827-c05e-494c-8a21-e1d925e100cb	SA533666	4	10	no_wgd	DO51537	SSA	0	CX14	Dominant	2.70879250539593	NS	Dominant_NS
228fb827-c05e-494c-8a21-e1d925e100cb	SA533666	4	10	no_wgd	DO51537	TMEJ	0.357142857142857	CX12	Dominant	1.75793555663468	Sign	Dominant_Sign
228fb827-c05e-494c-8a21-e1d925e100cb	SA533666	4	10	no_wgd	DO51537	SSA	0	CX8	Depleted	-0.475262252194554	NS	Depleted_NS
228fb827-c05e-494c-8a21-e1d925e100cb	SA533666	4	10	no_wgd	DO51537	TMEJ	0.357142857142857	CX15	Depleted	-0.428440325720856	NS	Depleted_NS
228fb827-c05e-494c-8a21-e1d925e100cb	SA533666	4	10	no_wgd	DO51537	TMEJ	0.357142857142857	CX10	Depleted	-0.397955592873716	Sign	Depleted_Sign
228fb827-c05e-494c-8a21-e1d925e100cb	SA533666	4	10	no_wgd	DO51537	NHEJ	0.642857142857143	CX5	Dominant	1.7435834560928	NS	Dominant_NS
228fb827-c05e-494c-8a21-e1d925e100cb	SA533666	4	10	no_wgd	DO51537	SSA	0	CX3	Depleted	-1.05438119344997	NS	Depleted_NS
228fb827-c05e-494c-8a21-e1d925e100cb	SA533666	4	10	no_wgd	DO51537	NHEJ	0.642857142857143	CX15	Depleted	-0.428440325720856	NS	Depleted_NS
228fb827-c05e-494c-8a21-e1d925e100cb	SA533666	4	10	no_wgd	DO51537	TMEJ	0.357142857142857	CX3	Depleted	-1.05438119344997	Sign	Depleted_Sign
228fb827-c05e-494c-8a21-e1d925e100cb	SA533666	4	10	no_wgd	DO51537	TMEJ	0.357142857142857	CX14	Dominant	2.70879250539593	NS	Dominant_NS
228fb827-c05e-494c-8a21-e1d925e100cb	SA533666	4	10	no_wgd	DO51537	NHEJ	0.642857142857143	CX17	Depleted	-0.422334006210896	Sign	Depleted_Sign
228fb827-c05e-494c-8a21-e1d925e100cb	SA533666	4	10	no_wgd	DO51537	TMEJ	0.357142857142857	CX17	Depleted	-0.422334006210896	Sign	Depleted_Sign
228fb827-c05e-494c-8a21-e1d925e100cb	SA533666	4	10	no_wgd	DO51537	NHEJ	0.642857142857143	CX8	Depleted	-0.475262252194554	Sign	Depleted_Sign
228fb827-c05e-494c-8a21-e1d925e100cb	SA533666	4	10	no_wgd	DO51537	SSA	0	CX4	Depleted	-0.974484116354699	NS	Depleted_NS
228fb827-c05e-494c-8a21-e1d925e100cb	SA533666	4	10	no_wgd	DO51537	NHEJ	0.642857142857143	CX13	Depleted	-0.30723072183162	Sign	Depleted_Sign
228fb827-c05e-494c-8a21-e1d925e100cb	SA533666	4	10	no_wgd	DO51537	TMEJ	0.357142857142857	CX5	Dominant	1.7435834560928	Sign	Dominant_Sign
228fb827-c05e-494c-8a21-e1d925e100cb	SA533666	4	10	no_wgd	DO51537	TMEJ	0.357142857142857	CX8	Depleted	-0.475262252194554	Sign	Depleted_Sign
228fb827-c05e-494c-8a21-e1d925e100cb	SA533666	4	10	no_wgd	DO51537	TMEJ	0.357142857142857	CX6	Depleted	-0.874483636077976	NS	Depleted_NS
228fb827-c05e-494c-8a21-e1d925e100cb	SA533666	4	10	no_wgd	DO51537	SSA	0	CX15	Depleted	-0.428440325720856	NS	Depleted_NS
228fb827-c05e-494c-8a21-e1d925e100cb	SA533666	4	10	no_wgd	DO51537	TMEJ	0.357142857142857	CX1	Depleted	-1.30597447349895	Sign	Depleted_Sign
228fb827-c05e-494c-8a21-e1d925e100cb	SA533666	4	10	no_wgd	DO51537	NHEJ	0.642857142857143	CX6	Depleted	-0.874483636077976	NS	Depleted_NS
228fb827-c05e-494c-8a21-e1d925e100cb	SA533666	4	10	no_wgd	DO51537	SSA	0	CX9	Dominant	2.65231657571821	NS	Dominant_NS
228fb827-c05e-494c-8a21-e1d925e100cb	SA533666	4	10	no_wgd	DO51537	NHEJ	0.642857142857143	CX10	Depleted	-0.397955592873716	Sign	Depleted_Sign
228fb827-c05e-494c-8a21-e1d925e100cb	SA533666	4	10	no_wgd	DO51537	SSA	0	CX7	Dominant	5.02082955864819	NS	Dominant_NS
228fb827-c05e-494c-8a21-e1d925e100cb	SA533666	4	10	no_wgd	DO51537	TMEJ	0.357142857142857	CX16	Depleted	-0.302746652371247	NS	Depleted_NS
228fb827-c05e-494c-8a21-e1d925e100cb	SA533666	4	10	no_wgd	DO51537	TMEJ	0.357142857142857	CX2	Depleted	-1.01629153914818	Sign	Depleted_Sign
228fb827-c05e-494c-8a21-e1d925e100cb	SA533666	4	10	no_wgd	DO51537	NHEJ	0.642857142857143	CX11	Dominant	7.62003580186904	NS	Dominant_NS
228fb827-c05e-494c-8a21-e1d925e100cb	SA533666	4	10	no_wgd	DO51537	SSA	0	CX1	Depleted	-1.30597447349895	NS	Depleted_NS
228fb827-c05e-494c-8a21-e1d925e100cb	SA533666	4	10	no_wgd	DO51537	NHEJ	0.642857142857143	CX1	Depleted	-1.30597447349895	Sign	Depleted_Sign
289790a5-77bd-49a9-a1ec-478a8ecacd7f	SA530444	3	5	no_wgd	DO51053	NHEJ	0.769230769230769	CX6	Intermediary	1.14366232246594	NS	Intermediary_NS
289790a5-77bd-49a9-a1ec-478a8ecacd7f	SA530444	3	5	no_wgd	DO51053	TMEJ	0.230769230769231	CX3	Depleted	-0.554354972544727	Sign	Depleted_Sign
289790a5-77bd-49a9-a1ec-478a8ecacd7f	SA530444	3	5	no_wgd	DO51053	NHEJ	0.769230769230769	CX2	Intermediary	0.166046899688266	Sign	Intermediary_Sign
289790a5-77bd-49a9-a1ec-478a8ecacd7f	SA530444	3	5	no_wgd	DO51053	NHEJ	0.769230769230769	CX16	Depleted	-0.302746652371247	NS	Depleted_NS
289790a5-77bd-49a9-a1ec-478a8ecacd7f	SA530444	3	5	no_wgd	DO51053	TMEJ	0.230769230769231	CX9	Depleted	-0.562661789044521	NS	Depleted_NS
289790a5-77bd-49a9-a1ec-478a8ecacd7f	SA530444	3	5	no_wgd	DO51053	SSA	0	CX14	Depleted	-0.472584566887532	NS	Depleted_NS
289790a5-77bd-49a9-a1ec-478a8ecacd7f	SA530444	3	5	no_wgd	DO51053	NHEJ	0.769230769230769	CX10	Depleted	-0.397955592873716	Sign	Depleted_Sign
289790a5-77bd-49a9-a1ec-478a8ecacd7f	SA530444	3	5	no_wgd	DO51053	SSA	0	CX10	Depleted	-0.397955592873716	NS	Depleted_NS
289790a5-77bd-49a9-a1ec-478a8ecacd7f	SA530444	3	5	no_wgd	DO51053	SSA	0	CX4	Depleted	-0.702304892885951	NS	Depleted_NS
289790a5-77bd-49a9-a1ec-478a8ecacd7f	SA530444	3	5	no_wgd	DO51053	TMEJ	0.230769230769231	CX17	Depleted	-0.422334006210896	Sign	Depleted_Sign
289790a5-77bd-49a9-a1ec-478a8ecacd7f	SA530444	3	5	no_wgd	DO51053	NHEJ	0.769230769230769	CX7	Intermediary	0.944711831741047	NS	Intermediary_NS
289790a5-77bd-49a9-a1ec-478a8ecacd7f	SA530444	3	5	no_wgd	DO51053	TMEJ	0.230769230769231	CX2	Intermediary	0.166046899688266	Sign	Intermediary_Sign
289790a5-77bd-49a9-a1ec-478a8ecacd7f	SA530444	3	5	no_wgd	DO51053	NHEJ	0.769230769230769	CX12	Depleted	-0.264900597747218	Sign	Depleted_Sign
289790a5-77bd-49a9-a1ec-478a8ecacd7f	SA530444	3	5	no_wgd	DO51053	SSA	0	CX5	Depleted	-0.790711571416893	Sign	Depleted_Sign
289790a5-77bd-49a9-a1ec-478a8ecacd7f	SA530444	3	5	no_wgd	DO51053	TMEJ	0.230769230769231	CX8	Depleted	-0.382218640228608	Sign	Depleted_Sign
289790a5-77bd-49a9-a1ec-478a8ecacd7f	SA530444	3	5	no_wgd	DO51053	TMEJ	0.230769230769231	CX10	Depleted	-0.397955592873716	Sign	Depleted_Sign
289790a5-77bd-49a9-a1ec-478a8ecacd7f	SA530444	3	5	no_wgd	DO51053	NHEJ	0.769230769230769	CX3	Depleted	-0.554354972544727	Sign	Depleted_Sign
289790a5-77bd-49a9-a1ec-478a8ecacd7f	SA530444	3	5	no_wgd	DO51053	NHEJ	0.769230769230769	CX5	Depleted	-0.790711571416893	NS	Depleted_NS
289790a5-77bd-49a9-a1ec-478a8ecacd7f	SA530444	3	5	no_wgd	DO51053	TMEJ	0.230769230769231	CX5	Depleted	-0.790711571416893	Sign	Depleted_Sign
289790a5-77bd-49a9-a1ec-478a8ecacd7f	SA530444	3	5	no_wgd	DO51053	SSA	0	CX9	Depleted	-0.562661789044521	NS	Depleted_NS
289790a5-77bd-49a9-a1ec-478a8ecacd7f	SA530444	3	5	no_wgd	DO51053	SSA	0	CX8	Depleted	-0.382218640228608	NS	Depleted_NS
289790a5-77bd-49a9-a1ec-478a8ecacd7f	SA530444	3	5	no_wgd	DO51053	SSA	0	CX7	Intermediary	0.944711831741047	NS	Intermediary_NS
289790a5-77bd-49a9-a1ec-478a8ecacd7f	SA530444	3	5	no_wgd	DO51053	NHEJ	0.769230769230769	CX1	Intermediary	0.493124866872252	Sign	Intermediary_Sign
289790a5-77bd-49a9-a1ec-478a8ecacd7f	SA530444	3	5	no_wgd	DO51053	TMEJ	0.230769230769231	CX1	Intermediary	0.493124866872252	Sign	Intermediary_Sign
289790a5-77bd-49a9-a1ec-478a8ecacd7f	SA530444	3	5	no_wgd	DO51053	SSA	0	CX12	Depleted	-0.264900597747218	Sign	Depleted_Sign
289790a5-77bd-49a9-a1ec-478a8ecacd7f	SA530444	3	5	no_wgd	DO51053	NHEJ	0.769230769230769	CX14	Depleted	-0.472584566887532	NS	Depleted_NS
289790a5-77bd-49a9-a1ec-478a8ecacd7f	SA530444	3	5	no_wgd	DO51053	NHEJ	0.769230769230769	CX11	Depleted	-0.516238701966395	NS	Depleted_NS
289790a5-77bd-49a9-a1ec-478a8ecacd7f	SA530444	3	5	no_wgd	DO51053	NHEJ	0.769230769230769	CX17	Depleted	-0.422334006210896	Sign	Depleted_Sign
289790a5-77bd-49a9-a1ec-478a8ecacd7f	SA530444	3	5	no_wgd	DO51053	SSA	0	CX11	Depleted	-0.516238701966395	NS	Depleted_NS
289790a5-77bd-49a9-a1ec-478a8ecacd7f	SA530444	3	5	no_wgd	DO51053	TMEJ	0.230769230769231	CX4	Depleted	-0.702304892885951	NS	Depleted_NS
289790a5-77bd-49a9-a1ec-478a8ecacd7f	SA530444	3	5	no_wgd	DO51053	NHEJ	0.769230769230769	CX13	Depleted	-0.30723072183162	Sign	Depleted_Sign
289790a5-77bd-49a9-a1ec-478a8ecacd7f	SA530444	3	5	no_wgd	DO51053	SSA	0	CX15	Dominant	2.32454271839675	NS	Dominant_NS
289790a5-77bd-49a9-a1ec-478a8ecacd7f	SA530444	3	5	no_wgd	DO51053	TMEJ	0.230769230769231	CX6	Intermediary	1.14366232246594	NS	Intermediary_NS
289790a5-77bd-49a9-a1ec-478a8ecacd7f	SA530444	3	5	no_wgd	DO51053	TMEJ	0.230769230769231	CX15	Dominant	2.32454271839675	NS	Dominant_NS
289790a5-77bd-49a9-a1ec-478a8ecacd7f	SA530444	3	5	no_wgd	DO51053	TMEJ	0.230769230769231	CX12	Depleted	-0.264900597747218	Sign	Depleted_Sign
289790a5-77bd-49a9-a1ec-478a8ecacd7f	SA530444	3	5	no_wgd	DO51053	TMEJ	0.230769230769231	CX16	Depleted	-0.302746652371247	NS	Depleted_NS
289790a5-77bd-49a9-a1ec-478a8ecacd7f	SA530444	3	5	no_wgd	DO51053	NHEJ	0.769230769230769	CX9	Depleted	-0.562661789044521	NS	Depleted_NS
289790a5-77bd-49a9-a1ec-478a8ecacd7f	SA530444	3	5	no_wgd	DO51053	TMEJ	0.230769230769231	CX11	Depleted	-0.516238701966395	NS	Depleted_NS
289790a5-77bd-49a9-a1ec-478a8ecacd7f	SA530444	3	5	no_wgd	DO51053	SSA	0	CX1	Intermediary	0.493124866872252	NS	Intermediary_NS
289790a5-77bd-49a9-a1ec-478a8ecacd7f	SA530444	3	5	no_wgd	DO51053	SSA	0	CX16	Depleted	-0.302746652371247	NS	Depleted_NS
289790a5-77bd-49a9-a1ec-478a8ecacd7f	SA530444	3	5	no_wgd	DO51053	SSA	0	CX2	Intermediary	0.166046899688266	Sign	Intermediary_Sign
289790a5-77bd-49a9-a1ec-478a8ecacd7f	SA530444	3	5	no_wgd	DO51053	TMEJ	0.230769230769231	CX13	Depleted	-0.30723072183162	Sign	Depleted_Sign
289790a5-77bd-49a9-a1ec-478a8ecacd7f	SA530444	3	5	no_wgd	DO51053	TMEJ	0.230769230769231	CX14	Depleted	-0.472584566887532	NS	Depleted_NS
289790a5-77bd-49a9-a1ec-478a8ecacd7f	SA530444	3	5	no_wgd	DO51053	SSA	0	CX13	Depleted	-0.30723072183162	Sign	Depleted_Sign
289790a5-77bd-49a9-a1ec-478a8ecacd7f	SA530444	3	5	no_wgd	DO51053	NHEJ	0.769230769230769	CX4	Depleted	-0.702304892885951	NS	Depleted_NS
289790a5-77bd-49a9-a1ec-478a8ecacd7f	SA530444	3	5	no_wgd	DO51053	TMEJ	0.230769230769231	CX7	Intermediary	0.944711831741047	NS	Intermediary_NS
289790a5-77bd-49a9-a1ec-478a8ecacd7f	SA530444	3	5	no_wgd	DO51053	SSA	0	CX17	Depleted	-0.422334006210896	NS	Depleted_NS
289790a5-77bd-49a9-a1ec-478a8ecacd7f	SA530444	3	5	no_wgd	DO51053	NHEJ	0.769230769230769	CX8	Depleted	-0.382218640228608	Sign	Depleted_Sign
289790a5-77bd-49a9-a1ec-478a8ecacd7f	SA530444	3	5	no_wgd	DO51053	SSA	0	CX6	Intermediary	1.14366232246594	NS	Intermediary_NS
289790a5-77bd-49a9-a1ec-478a8ecacd7f	SA530444	3	5	no_wgd	DO51053	SSA	0	CX3	Depleted	-0.554354972544727	NS	Depleted_NS
289790a5-77bd-49a9-a1ec-478a8ecacd7f	SA530444	3	5	no_wgd	DO51053	NHEJ	0.769230769230769	CX15	Dominant	2.32454271839675	NS	Dominant_NS
2c48eefe-2a08-47bf-8e4d-cbaab6777150	SA533718	3	18	no_wgd	DO35222	TMEJ	0.30952380952381	CX2	Dominant	1.54635399619543	Sign	Dominant_Sign
2c48eefe-2a08-47bf-8e4d-cbaab6777150	SA533718	3	18	no_wgd	DO35222	SSA	0	CX3	Depleted	-0.558759809249511	NS	Depleted_NS
2c48eefe-2a08-47bf-8e4d-cbaab6777150	SA533718	3	18	no_wgd	DO35222	NHEJ	0.69047619047619	CX14	Depleted	-0.472584566887532	NS	Depleted_NS
2c48eefe-2a08-47bf-8e4d-cbaab6777150	SA533718	3	18	no_wgd	DO35222	TMEJ	0.30952380952381	CX9	Dominant	1.60410741809731	NS	Dominant_NS
2c48eefe-2a08-47bf-8e4d-cbaab6777150	SA533718	3	18	no_wgd	DO35222	SSA	0	CX2	Dominant	1.54635399619543	Sign	Dominant_Sign
2c48eefe-2a08-47bf-8e4d-cbaab6777150	SA533718	3	18	no_wgd	DO35222	NHEJ	0.69047619047619	CX8	Depleted	-0.285426573410126	Sign	Depleted_Sign
2c48eefe-2a08-47bf-8e4d-cbaab6777150	SA533718	3	18	no_wgd	DO35222	TMEJ	0.30952380952381	CX13	Depleted	-0.30723072183162	Sign	Depleted_Sign
2c48eefe-2a08-47bf-8e4d-cbaab6777150	SA533718	3	18	no_wgd	DO35222	NHEJ	0.69047619047619	CX3	Depleted	-0.558759809249511	Sign	Depleted_Sign
2c48eefe-2a08-47bf-8e4d-cbaab6777150	SA533718	3	18	no_wgd	DO35222	TMEJ	0.30952380952381	CX15	Depleted	-0.428440325720856	NS	Depleted_NS
2c48eefe-2a08-47bf-8e4d-cbaab6777150	SA533718	3	18	no_wgd	DO35222	SSA	0	CX7	Depleted	-0.3645683414712	NS	Depleted_NS
2c48eefe-2a08-47bf-8e4d-cbaab6777150	SA533718	3	18	no_wgd	DO35222	SSA	0	CX13	Depleted	-0.30723072183162	Sign	Depleted_Sign
2c48eefe-2a08-47bf-8e4d-cbaab6777150	SA533718	3	18	no_wgd	DO35222	NHEJ	0.69047619047619	CX6	Depleted	-0.482461734442166	NS	Depleted_NS
2c48eefe-2a08-47bf-8e4d-cbaab6777150	SA533718	3	18	no_wgd	DO35222	TMEJ	0.30952380952381	CX14	Depleted	-0.472584566887532	NS	Depleted_NS
2c48eefe-2a08-47bf-8e4d-cbaab6777150	SA533718	3	18	no_wgd	DO35222	SSA	0	CX16	Depleted	-0.302746652371247	NS	Depleted_NS
2c48eefe-2a08-47bf-8e4d-cbaab6777150	SA533718	3	18	no_wgd	DO35222	TMEJ	0.30952380952381	CX16	Depleted	-0.302746652371247	NS	Depleted_NS
2c48eefe-2a08-47bf-8e4d-cbaab6777150	SA533718	3	18	no_wgd	DO35222	NHEJ	0.69047619047619	CX9	Dominant	1.60410741809731	NS	Dominant_NS
2c48eefe-2a08-47bf-8e4d-cbaab6777150	SA533718	3	18	no_wgd	DO35222	SSA	0	CX14	Depleted	-0.472584566887532	NS	Depleted_NS
2c48eefe-2a08-47bf-8e4d-cbaab6777150	SA533718	3	18	no_wgd	DO35222	NHEJ	0.69047619047619	CX7	Depleted	-0.3645683414712	NS	Depleted_NS
2c48eefe-2a08-47bf-8e4d-cbaab6777150	SA533718	3	18	no_wgd	DO35222	TMEJ	0.30952380952381	CX6	Depleted	-0.482461734442166	NS	Depleted_NS
2c48eefe-2a08-47bf-8e4d-cbaab6777150	SA533718	3	18	no_wgd	DO35222	NHEJ	0.69047619047619	CX4	Intermediary	0.340536745570788	NS	Intermediary_NS
2c48eefe-2a08-47bf-8e4d-cbaab6777150	SA533718	3	18	no_wgd	DO35222	SSA	0	CX10	Intermediary	1.24438770498943	NS	Intermediary_NS
2c48eefe-2a08-47bf-8e4d-cbaab6777150	SA533718	3	18	no_wgd	DO35222	TMEJ	0.30952380952381	CX7	Depleted	-0.3645683414712	NS	Depleted_NS
2c48eefe-2a08-47bf-8e4d-cbaab6777150	SA533718	3	18	no_wgd	DO35222	NHEJ	0.69047619047619	CX17	Depleted	-0.422334006210896	Sign	Depleted_Sign
2c48eefe-2a08-47bf-8e4d-cbaab6777150	SA533718	3	18	no_wgd	DO35222	NHEJ	0.69047619047619	CX16	Depleted	-0.302746652371247	NS	Depleted_NS
2c48eefe-2a08-47bf-8e4d-cbaab6777150	SA533718	3	18	no_wgd	DO35222	NHEJ	0.69047619047619	CX5	Intermediary	0.391359089533959	NS	Intermediary_NS
2c48eefe-2a08-47bf-8e4d-cbaab6777150	SA533718	3	18	no_wgd	DO35222	NHEJ	0.69047619047619	CX11	Dominant	1.29715534523582	NS	Dominant_NS
2c48eefe-2a08-47bf-8e4d-cbaab6777150	SA533718	3	18	no_wgd	DO35222	NHEJ	0.69047619047619	CX12	Depleted	-0.454954179088174	Sign	Depleted_Sign
2c48eefe-2a08-47bf-8e4d-cbaab6777150	SA533718	3	18	no_wgd	DO35222	NHEJ	0.69047619047619	CX2	Dominant	1.54635399619543	Sign	Dominant_Sign
2c48eefe-2a08-47bf-8e4d-cbaab6777150	SA533718	3	18	no_wgd	DO35222	SSA	0	CX11	Dominant	1.29715534523582	NS	Dominant_NS
2c48eefe-2a08-47bf-8e4d-cbaab6777150	SA533718	3	18	no_wgd	DO35222	TMEJ	0.30952380952381	CX3	Depleted	-0.558759809249511	Sign	Depleted_Sign
2c48eefe-2a08-47bf-8e4d-cbaab6777150	SA533718	3	18	no_wgd	DO35222	TMEJ	0.30952380952381	CX8	Depleted	-0.285426573410126	Sign	Depleted_Sign
2c48eefe-2a08-47bf-8e4d-cbaab6777150	SA533718	3	18	no_wgd	DO35222	TMEJ	0.30952380952381	CX5	Intermediary	0.391359089533959	Sign	Intermediary_Sign
2c48eefe-2a08-47bf-8e4d-cbaab6777150	SA533718	3	18	no_wgd	DO35222	SSA	0	CX6	Depleted	-0.482461734442166	NS	Depleted_NS
2c48eefe-2a08-47bf-8e4d-cbaab6777150	SA533718	3	18	no_wgd	DO35222	NHEJ	0.69047619047619	CX15	Depleted	-0.428440325720856	NS	Depleted_NS
2c48eefe-2a08-47bf-8e4d-cbaab6777150	SA533718	3	18	no_wgd	DO35222	TMEJ	0.30952380952381	CX17	Depleted	-0.422334006210896	Sign	Depleted_Sign
2c48eefe-2a08-47bf-8e4d-cbaab6777150	SA533718	3	18	no_wgd	DO35222	TMEJ	0.30952380952381	CX4	Intermediary	0.340536745570788	NS	Intermediary_NS
2c48eefe-2a08-47bf-8e4d-cbaab6777150	SA533718	3	18	no_wgd	DO35222	SSA	0	CX12	Depleted	-0.454954179088174	Sign	Depleted_Sign
2c48eefe-2a08-47bf-8e4d-cbaab6777150	SA533718	3	18	no_wgd	DO35222	SSA	0	CX8	Depleted	-0.285426573410126	NS	Depleted_NS
2c48eefe-2a08-47bf-8e4d-cbaab6777150	SA533718	3	18	no_wgd	DO35222	SSA	0	CX9	Dominant	1.60410741809731	NS	Dominant_NS
2c48eefe-2a08-47bf-8e4d-cbaab6777150	SA533718	3	18	no_wgd	DO35222	NHEJ	0.69047619047619	CX13	Depleted	-0.30723072183162	Sign	Depleted_Sign
2c48eefe-2a08-47bf-8e4d-cbaab6777150	SA533718	3	18	no_wgd	DO35222	NHEJ	0.69047619047619	CX10	Intermediary	1.24438770498943	Sign	Intermediary_Sign
2c48eefe-2a08-47bf-8e4d-cbaab6777150	SA533718	3	18	no_wgd	DO35222	SSA	0	CX17	Depleted	-0.422334006210896	NS	Depleted_NS
2c48eefe-2a08-47bf-8e4d-cbaab6777150	SA533718	3	18	no_wgd	DO35222	SSA	0	CX15	Depleted	-0.428440325720856	NS	Depleted_NS
2c48eefe-2a08-47bf-8e4d-cbaab6777150	SA533718	3	18	no_wgd	DO35222	TMEJ	0.30952380952381	CX12	Depleted	-0.454954179088174	Sign	Depleted_Sign
2c48eefe-2a08-47bf-8e4d-cbaab6777150	SA533718	3	18	no_wgd	DO35222	TMEJ	0.30952380952381	CX1	Depleted	-0.450944137440134	Sign	Depleted_Sign
2c48eefe-2a08-47bf-8e4d-cbaab6777150	SA533718	3	18	no_wgd	DO35222	SSA	0	CX5	Intermediary	0.391359089533959	Sign	Intermediary_Sign
2c48eefe-2a08-47bf-8e4d-cbaab6777150	SA533718	3	18	no_wgd	DO35222	SSA	0	CX1	Depleted	-0.450944137440134	NS	Depleted_NS
2c48eefe-2a08-47bf-8e4d-cbaab6777150	SA533718	3	18	no_wgd	DO35222	TMEJ	0.30952380952381	CX11	Dominant	1.29715534523582	NS	Dominant_NS
2c48eefe-2a08-47bf-8e4d-cbaab6777150	SA533718	3	18	no_wgd	DO35222	TMEJ	0.30952380952381	CX10	Intermediary	1.24438770498943	Sign	Intermediary_Sign
2c48eefe-2a08-47bf-8e4d-cbaab6777150	SA533718	3	18	no_wgd	DO35222	NHEJ	0.69047619047619	CX1	Depleted	-0.450944137440134	Sign	Depleted_Sign
2c48eefe-2a08-47bf-8e4d-cbaab6777150	SA533718	3	18	no_wgd	DO35222	SSA	0	CX4	Intermediary	0.340536745570788	NS	Intermediary_NS
30a8f292-c623-11e3-bf01-24c6515278c0	SA515463	3	13	no_wgd	DO48759	SSA	0.0263157894736842	CX17	Dominant	1.45774208651197	NS	Dominant_NS
30a8f292-c623-11e3-bf01-24c6515278c0	SA515463	3	13	no_wgd	DO48759	NHEJ	0.657894736842105	CX15	Depleted	-0.428440325720856	NS	Depleted_NS
30a8f292-c623-11e3-bf01-24c6515278c0	SA515463	3	13	no_wgd	DO48759	NHEJ	0.657894736842105	CX2	Depleted	-0.763683946410197	Sign	Depleted_Sign
30a8f292-c623-11e3-bf01-24c6515278c0	SA515463	3	13	no_wgd	DO48759	SSA	0.0263157894736842	CX3	Depleted	-1.05438119344997	NS	Depleted_NS
30a8f292-c623-11e3-bf01-24c6515278c0	SA515463	3	13	no_wgd	DO48759	SSA	0.0263157894736842	CX1	Intermediary	0.743399010482426	NS	Intermediary_NS
30a8f292-c623-11e3-bf01-24c6515278c0	SA515463	3	13	no_wgd	DO48759	TMEJ	0.315789473684211	CX9	Intermediary	0.187833039536959	NS	Intermediary_NS
30a8f292-c623-11e3-bf01-24c6515278c0	SA515463	3	13	no_wgd	DO48759	NHEJ	0.657894736842105	CX4	Intermediary	0.234654281545205	NS	Intermediary_NS
30a8f292-c623-11e3-bf01-24c6515278c0	SA515463	3	13	no_wgd	DO48759	TMEJ	0.315789473684211	CX6	Dominant	1.59486181462098	NS	Dominant_NS
30a8f292-c623-11e3-bf01-24c6515278c0	SA515463	3	13	no_wgd	DO48759	SSA	0.0263157894736842	CX8	Intermediary	0.695427143731222	NS	Intermediary_NS
30a8f292-c623-11e3-bf01-24c6515278c0	SA515463	3	13	no_wgd	DO48759	NHEJ	0.657894736842105	CX9	Intermediary	0.187833039536959	NS	Intermediary_NS
30a8f292-c623-11e3-bf01-24c6515278c0	SA515463	3	13	no_wgd	DO48759	SSA	0.0263157894736842	CX14	Depleted	-0.472584566887532	NS	Depleted_NS
30a8f292-c623-11e3-bf01-24c6515278c0	SA515463	3	13	no_wgd	DO48759	NHEJ	0.657894736842105	CX10	Depleted	-0.397955592873716	Sign	Depleted_Sign
30a8f292-c623-11e3-bf01-24c6515278c0	SA515463	3	13	no_wgd	DO48759	NHEJ	0.657894736842105	CX14	Depleted	-0.472584566887532	NS	Depleted_NS
30a8f292-c623-11e3-bf01-24c6515278c0	SA515463	3	13	no_wgd	DO48759	TMEJ	0.315789473684211	CX10	Depleted	-0.397955592873716	Sign	Depleted_Sign
30a8f292-c623-11e3-bf01-24c6515278c0	SA515463	3	13	no_wgd	DO48759	SSA	0.0263157894736842	CX10	Depleted	-0.397955592873716	NS	Depleted_NS
30a8f292-c623-11e3-bf01-24c6515278c0	SA515463	3	13	no_wgd	DO48759	TMEJ	0.315789473684211	CX14	Depleted	-0.472584566887532	NS	Depleted_NS
30a8f292-c623-11e3-bf01-24c6515278c0	SA515463	3	13	no_wgd	DO48759	TMEJ	0.315789473684211	CX11	Depleted	-0.307421196014444	NS	Depleted_NS
30a8f292-c623-11e3-bf01-24c6515278c0	SA515463	3	13	no_wgd	DO48759	TMEJ	0.315789473684211	CX15	Depleted	-0.428440325720856	NS	Depleted_NS
30a8f292-c623-11e3-bf01-24c6515278c0	SA515463	3	13	no_wgd	DO48759	NHEJ	0.657894736842105	CX6	Dominant	1.59486181462098	NS	Dominant_NS
30a8f292-c623-11e3-bf01-24c6515278c0	SA515463	3	13	no_wgd	DO48759	SSA	0.0263157894736842	CX16	Depleted	-0.302746652371247	NS	Depleted_NS
30a8f292-c623-11e3-bf01-24c6515278c0	SA515463	3	13	no_wgd	DO48759	TMEJ	0.315789473684211	CX4	Intermediary	0.234654281545205	NS	Intermediary_NS
30a8f292-c623-11e3-bf01-24c6515278c0	SA515463	3	13	no_wgd	DO48759	NHEJ	0.657894736842105	CX12	Intermediary	0.44929693997903	Sign	Intermediary_Sign
30a8f292-c623-11e3-bf01-24c6515278c0	SA515463	3	13	no_wgd	DO48759	NHEJ	0.657894736842105	CX5	Depleted	-0.482326870026381	NS	Depleted_NS
30a8f292-c623-11e3-bf01-24c6515278c0	SA515463	3	13	no_wgd	DO48759	TMEJ	0.315789473684211	CX7	Depleted	-0.505770962938152	NS	Depleted_NS
30a8f292-c623-11e3-bf01-24c6515278c0	SA515463	3	13	no_wgd	DO48759	SSA	0.0263157894736842	CX7	Depleted	-0.505770962938152	NS	Depleted_NS
30a8f292-c623-11e3-bf01-24c6515278c0	SA515463	3	13	no_wgd	DO48759	TMEJ	0.315789473684211	CX5	Depleted	-0.482326870026381	Sign	Depleted_Sign
30a8f292-c623-11e3-bf01-24c6515278c0	SA515463	3	13	no_wgd	DO48759	NHEJ	0.657894736842105	CX17	Dominant	1.45774208651197	Sign	Dominant_Sign
30a8f292-c623-11e3-bf01-24c6515278c0	SA515463	3	13	no_wgd	DO48759	NHEJ	0.657894736842105	CX1	Intermediary	0.743399010482426	Sign	Intermediary_Sign
30a8f292-c623-11e3-bf01-24c6515278c0	SA515463	3	13	no_wgd	DO48759	SSA	0.0263157894736842	CX6	Dominant	1.59486181462098	NS	Dominant_NS
30a8f292-c623-11e3-bf01-24c6515278c0	SA515463	3	13	no_wgd	DO48759	TMEJ	0.315789473684211	CX13	Intermediary	0.808272410518406	Sign	Intermediary_Sign
30a8f292-c623-11e3-bf01-24c6515278c0	SA515463	3	13	no_wgd	DO48759	TMEJ	0.315789473684211	CX17	Dominant	1.45774208651197	Sign	Dominant_Sign
30a8f292-c623-11e3-bf01-24c6515278c0	SA515463	3	13	no_wgd	DO48759	TMEJ	0.315789473684211	CX16	Depleted	-0.302746652371247	NS	Depleted_NS
30a8f292-c623-11e3-bf01-24c6515278c0	SA515463	3	13	no_wgd	DO48759	SSA	0.0263157894736842	CX15	Depleted	-0.428440325720856	NS	Depleted_NS
30a8f292-c623-11e3-bf01-24c6515278c0	SA515463	3	13	no_wgd	DO48759	TMEJ	0.315789473684211	CX12	Intermediary	0.44929693997903	Sign	Intermediary_Sign
30a8f292-c623-11e3-bf01-24c6515278c0	SA515463	3	13	no_wgd	DO48759	TMEJ	0.315789473684211	CX3	Depleted	-1.05438119344997	Sign	Depleted_Sign
30a8f292-c623-11e3-bf01-24c6515278c0	SA515463	3	13	no_wgd	DO48759	SSA	0.0263157894736842	CX5	Depleted	-0.482326870026381	Sign	Depleted_Sign
30a8f292-c623-11e3-bf01-24c6515278c0	SA515463	3	13	no_wgd	DO48759	SSA	0.0263157894736842	CX2	Depleted	-0.763683946410197	Sign	Depleted_Sign
30a8f292-c623-11e3-bf01-24c6515278c0	SA515463	3	13	no_wgd	DO48759	SSA	0.0263157894736842	CX11	Depleted	-0.307421196014444	NS	Depleted_NS
30a8f292-c623-11e3-bf01-24c6515278c0	SA515463	3	13	no_wgd	DO48759	SSA	0.0263157894736842	CX4	Intermediary	0.234654281545205	NS	Intermediary_NS
30a8f292-c623-11e3-bf01-24c6515278c0	SA515463	3	13	no_wgd	DO48759	SSA	0.0263157894736842	CX9	Intermediary	0.187833039536959	NS	Intermediary_NS
30a8f292-c623-11e3-bf01-24c6515278c0	SA515463	3	13	no_wgd	DO48759	SSA	0.0263157894736842	CX13	Intermediary	0.808272410518406	Sign	Intermediary_Sign
30a8f292-c623-11e3-bf01-24c6515278c0	SA515463	3	13	no_wgd	DO48759	SSA	0.0263157894736842	CX12	Intermediary	0.44929693997903	Sign	Intermediary_Sign
30a8f292-c623-11e3-bf01-24c6515278c0	SA515463	3	13	no_wgd	DO48759	TMEJ	0.315789473684211	CX2	Depleted	-0.763683946410197	Sign	Depleted_Sign
30a8f292-c623-11e3-bf01-24c6515278c0	SA515463	3	13	no_wgd	DO48759	TMEJ	0.315789473684211	CX8	Intermediary	0.695427143731222	Sign	Intermediary_Sign
30a8f292-c623-11e3-bf01-24c6515278c0	SA515463	3	13	no_wgd	DO48759	NHEJ	0.657894736842105	CX3	Depleted	-1.05438119344997	Sign	Depleted_Sign
30a8f292-c623-11e3-bf01-24c6515278c0	SA515463	3	13	no_wgd	DO48759	NHEJ	0.657894736842105	CX16	Depleted	-0.302746652371247	NS	Depleted_NS
30a8f292-c623-11e3-bf01-24c6515278c0	SA515463	3	13	no_wgd	DO48759	TMEJ	0.315789473684211	CX1	Intermediary	0.743399010482426	Sign	Intermediary_Sign
30a8f292-c623-11e3-bf01-24c6515278c0	SA515463	3	13	no_wgd	DO48759	NHEJ	0.657894736842105	CX7	Depleted	-0.505770962938152	NS	Depleted_NS
30a8f292-c623-11e3-bf01-24c6515278c0	SA515463	3	13	no_wgd	DO48759	NHEJ	0.657894736842105	CX11	Depleted	-0.307421196014444	NS	Depleted_NS
30a8f292-c623-11e3-bf01-24c6515278c0	SA515463	3	13	no_wgd	DO48759	NHEJ	0.657894736842105	CX8	Intermediary	0.695427143731222	Sign	Intermediary_Sign
30a8f292-c623-11e3-bf01-24c6515278c0	SA515463	3	13	no_wgd	DO48759	NHEJ	0.657894736842105	CX13	Intermediary	0.808272410518406	Sign	Intermediary_Sign
39aee9fc-fa27-4b71-b9e8-43ff34bd3930	SA530442	3	7	no_wgd	DO51052	NHEJ	0.7875	CX7	Depleted	-0.44382306610909	NS	Depleted_NS
39aee9fc-fa27-4b71-b9e8-43ff34bd3930	SA530442	3	7	no_wgd	DO51052	SSA	0	CX13	Depleted	-0.30723072183162	Sign	Depleted_Sign
39aee9fc-fa27-4b71-b9e8-43ff34bd3930	SA530442	3	7	no_wgd	DO51052	NHEJ	0.7875	CX3	Depleted	-0.410222989004815	Sign	Depleted_Sign
39aee9fc-fa27-4b71-b9e8-43ff34bd3930	SA530442	3	7	no_wgd	DO51052	SSA	0	CX9	Depleted	-0.562661789044521	NS	Depleted_NS
39aee9fc-fa27-4b71-b9e8-43ff34bd3930	SA530442	3	7	no_wgd	DO51052	NHEJ	0.7875	CX10	Depleted	-0.397955592873716	Sign	Depleted_Sign
39aee9fc-fa27-4b71-b9e8-43ff34bd3930	SA530442	3	7	no_wgd	DO51052	TMEJ	0.2125	CX11	Depleted	-0.516238701966395	NS	Depleted_NS
39aee9fc-fa27-4b71-b9e8-43ff34bd3930	SA530442	3	7	no_wgd	DO51052	TMEJ	0.2125	CX9	Depleted	-0.562661789044521	NS	Depleted_NS
39aee9fc-fa27-4b71-b9e8-43ff34bd3930	SA530442	3	7	no_wgd	DO51052	TMEJ	0.2125	CX17	Depleted	-0.422334006210896	Sign	Depleted_Sign
39aee9fc-fa27-4b71-b9e8-43ff34bd3930	SA530442	3	7	no_wgd	DO51052	NHEJ	0.7875	CX4	Dominant	2.24973617735649	NS	Dominant_NS
39aee9fc-fa27-4b71-b9e8-43ff34bd3930	SA530442	3	7	no_wgd	DO51052	NHEJ	0.7875	CX14	Depleted	-0.472584566887532	NS	Depleted_NS
39aee9fc-fa27-4b71-b9e8-43ff34bd3930	SA530442	3	7	no_wgd	DO51052	TMEJ	0.2125	CX12	Intermediary	0.636484221148344	Sign	Intermediary_Sign
39aee9fc-fa27-4b71-b9e8-43ff34bd3930	SA530442	3	7	no_wgd	DO51052	SSA	0	CX12	Intermediary	0.636484221148344	Sign	Intermediary_Sign
39aee9fc-fa27-4b71-b9e8-43ff34bd3930	SA530442	3	7	no_wgd	DO51052	TMEJ	0.2125	CX14	Depleted	-0.472584566887532	NS	Depleted_NS
39aee9fc-fa27-4b71-b9e8-43ff34bd3930	SA530442	3	7	no_wgd	DO51052	NHEJ	0.7875	CX5	Depleted	-0.628496431147621	NS	Depleted_NS
39aee9fc-fa27-4b71-b9e8-43ff34bd3930	SA530442	3	7	no_wgd	DO51052	SSA	0	CX15	Depleted	-0.428440325720856	NS	Depleted_NS
39aee9fc-fa27-4b71-b9e8-43ff34bd3930	SA530442	3	7	no_wgd	DO51052	TMEJ	0.2125	CX16	Depleted	-0.302746652371247	NS	Depleted_NS
39aee9fc-fa27-4b71-b9e8-43ff34bd3930	SA530442	3	7	no_wgd	DO51052	NHEJ	0.7875	CX17	Depleted	-0.422334006210896	Sign	Depleted_Sign
39aee9fc-fa27-4b71-b9e8-43ff34bd3930	SA530442	3	7	no_wgd	DO51052	TMEJ	0.2125	CX5	Depleted	-0.628496431147621	Sign	Depleted_Sign
39aee9fc-fa27-4b71-b9e8-43ff34bd3930	SA530442	3	7	no_wgd	DO51052	TMEJ	0.2125	CX8	Depleted	-0.475262252194554	Sign	Depleted_Sign
39aee9fc-fa27-4b71-b9e8-43ff34bd3930	SA530442	3	7	no_wgd	DO51052	TMEJ	0.2125	CX7	Depleted	-0.44382306610909	NS	Depleted_NS
39aee9fc-fa27-4b71-b9e8-43ff34bd3930	SA530442	3	7	no_wgd	DO51052	NHEJ	0.7875	CX12	Intermediary	0.636484221148344	Sign	Intermediary_Sign
39aee9fc-fa27-4b71-b9e8-43ff34bd3930	SA530442	3	7	no_wgd	DO51052	NHEJ	0.7875	CX15	Depleted	-0.428440325720856	NS	Depleted_NS
39aee9fc-fa27-4b71-b9e8-43ff34bd3930	SA530442	3	7	no_wgd	DO51052	SSA	0	CX16	Depleted	-0.302746652371247	NS	Depleted_NS
39aee9fc-fa27-4b71-b9e8-43ff34bd3930	SA530442	3	7	no_wgd	DO51052	SSA	0	CX4	Dominant	2.24973617735649	NS	Dominant_NS
39aee9fc-fa27-4b71-b9e8-43ff34bd3930	SA530442	3	7	no_wgd	DO51052	NHEJ	0.7875	CX9	Depleted	-0.562661789044521	NS	Depleted_NS
39aee9fc-fa27-4b71-b9e8-43ff34bd3930	SA530442	3	7	no_wgd	DO51052	SSA	0	CX3	Depleted	-0.410222989004815	NS	Depleted_NS
39aee9fc-fa27-4b71-b9e8-43ff34bd3930	SA530442	3	7	no_wgd	DO51052	NHEJ	0.7875	CX8	Depleted	-0.475262252194554	Sign	Depleted_Sign
39aee9fc-fa27-4b71-b9e8-43ff34bd3930	SA530442	3	7	no_wgd	DO51052	NHEJ	0.7875	CX16	Depleted	-0.302746652371247	NS	Depleted_NS
39aee9fc-fa27-4b71-b9e8-43ff34bd3930	SA530442	3	7	no_wgd	DO51052	TMEJ	0.2125	CX15	Depleted	-0.428440325720856	NS	Depleted_NS
39aee9fc-fa27-4b71-b9e8-43ff34bd3930	SA530442	3	7	no_wgd	DO51052	NHEJ	0.7875	CX11	Depleted	-0.516238701966395	NS	Depleted_NS
39aee9fc-fa27-4b71-b9e8-43ff34bd3930	SA530442	3	7	no_wgd	DO51052	TMEJ	0.2125	CX6	Dominant	1.85747017802261	NS	Dominant_NS
39aee9fc-fa27-4b71-b9e8-43ff34bd3930	SA530442	3	7	no_wgd	DO51052	SSA	0	CX5	Depleted	-0.628496431147621	Sign	Depleted_Sign
39aee9fc-fa27-4b71-b9e8-43ff34bd3930	SA530442	3	7	no_wgd	DO51052	SSA	0	CX7	Depleted	-0.44382306610909	NS	Depleted_NS
39aee9fc-fa27-4b71-b9e8-43ff34bd3930	SA530442	3	7	no_wgd	DO51052	SSA	0	CX11	Depleted	-0.516238701966395	NS	Depleted_NS
39aee9fc-fa27-4b71-b9e8-43ff34bd3930	SA530442	3	7	no_wgd	DO51052	TMEJ	0.2125	CX13	Depleted	-0.30723072183162	Sign	Depleted_Sign
39aee9fc-fa27-4b71-b9e8-43ff34bd3930	SA530442	3	7	no_wgd	DO51052	SSA	0	CX6	Dominant	1.85747017802261	NS	Dominant_NS
39aee9fc-fa27-4b71-b9e8-43ff34bd3930	SA530442	3	7	no_wgd	DO51052	NHEJ	0.7875	CX6	Dominant	1.85747017802261	NS	Dominant_NS
39aee9fc-fa27-4b71-b9e8-43ff34bd3930	SA530442	3	7	no_wgd	DO51052	NHEJ	0.7875	CX13	Depleted	-0.30723072183162	Sign	Depleted_Sign
39aee9fc-fa27-4b71-b9e8-43ff34bd3930	SA530442	3	7	no_wgd	DO51052	NHEJ	0.7875	CX1	Intermediary	0.492706965562427	Sign	Intermediary_Sign
39aee9fc-fa27-4b71-b9e8-43ff34bd3930	SA530442	3	7	no_wgd	DO51052	TMEJ	0.2125	CX3	Depleted	-0.410222989004815	Sign	Depleted_Sign
39aee9fc-fa27-4b71-b9e8-43ff34bd3930	SA530442	3	7	no_wgd	DO51052	TMEJ	0.2125	CX2	Depleted	-0.483184574874944	Sign	Depleted_Sign
39aee9fc-fa27-4b71-b9e8-43ff34bd3930	SA530442	3	7	no_wgd	DO51052	SSA	0	CX2	Depleted	-0.483184574874944	Sign	Depleted_Sign
39aee9fc-fa27-4b71-b9e8-43ff34bd3930	SA530442	3	7	no_wgd	DO51052	SSA	0	CX10	Depleted	-0.397955592873716	NS	Depleted_NS
39aee9fc-fa27-4b71-b9e8-43ff34bd3930	SA530442	3	7	no_wgd	DO51052	SSA	0	CX8	Depleted	-0.475262252194554	NS	Depleted_NS
39aee9fc-fa27-4b71-b9e8-43ff34bd3930	SA530442	3	7	no_wgd	DO51052	TMEJ	0.2125	CX4	Dominant	2.24973617735649	NS	Dominant_NS
39aee9fc-fa27-4b71-b9e8-43ff34bd3930	SA530442	3	7	no_wgd	DO51052	TMEJ	0.2125	CX10	Depleted	-0.397955592873716	Sign	Depleted_Sign
39aee9fc-fa27-4b71-b9e8-43ff34bd3930	SA530442	3	7	no_wgd	DO51052	SSA	0	CX17	Depleted	-0.422334006210896	NS	Depleted_NS
39aee9fc-fa27-4b71-b9e8-43ff34bd3930	SA530442	3	7	no_wgd	DO51052	SSA	0	CX1	Intermediary	0.492706965562427	NS	Intermediary_NS
39aee9fc-fa27-4b71-b9e8-43ff34bd3930	SA530442	3	7	no_wgd	DO51052	SSA	0	CX14	Depleted	-0.472584566887532	NS	Depleted_NS
39aee9fc-fa27-4b71-b9e8-43ff34bd3930	SA530442	3	7	no_wgd	DO51052	NHEJ	0.7875	CX2	Depleted	-0.483184574874944	Sign	Depleted_Sign
39aee9fc-fa27-4b71-b9e8-43ff34bd3930	SA530442	3	7	no_wgd	DO51052	TMEJ	0.2125	CX1	Intermediary	0.492706965562427	Sign	Intermediary_Sign
3b02a7a7-e5bc-4e77-b691-521603630b00	SA501393	3	16	no_wgd	DO45057	NHEJ	0.583333333333333	CX6	Intermediary	1.12718321956069	NS	Intermediary_NS
3b02a7a7-e5bc-4e77-b691-521603630b00	SA501393	3	16	no_wgd	DO45057	TMEJ	0.416666666666667	CX11	Depleted	-0.088617046180284	NS	Depleted_NS
3b02a7a7-e5bc-4e77-b691-521603630b00	SA501393	3	16	no_wgd	DO45057	NHEJ	0.583333333333333	CX8	Intermediary	1.24711764624664	Sign	Intermediary_Sign
3b02a7a7-e5bc-4e77-b691-521603630b00	SA501393	3	16	no_wgd	DO45057	NHEJ	0.583333333333333	CX15	Depleted	-0.428440325720856	NS	Depleted_NS
3b02a7a7-e5bc-4e77-b691-521603630b00	SA501393	3	16	no_wgd	DO45057	SSA	0	CX11	Depleted	-0.088617046180284	NS	Depleted_NS
3b02a7a7-e5bc-4e77-b691-521603630b00	SA501393	3	16	no_wgd	DO45057	SSA	0	CX5	Intermediary	1.05313695642707	Sign	Intermediary_Sign
3b02a7a7-e5bc-4e77-b691-521603630b00	SA501393	3	16	no_wgd	DO45057	NHEJ	0.583333333333333	CX3	Depleted	-1.05438119344997	Sign	Depleted_Sign
3b02a7a7-e5bc-4e77-b691-521603630b00	SA501393	3	16	no_wgd	DO45057	SSA	0	CX15	Depleted	-0.428440325720856	NS	Depleted_NS
3b02a7a7-e5bc-4e77-b691-521603630b00	SA501393	3	16	no_wgd	DO45057	SSA	0	CX14	Depleted	-0.472584566887532	NS	Depleted_NS
3b02a7a7-e5bc-4e77-b691-521603630b00	SA501393	3	16	no_wgd	DO45057	SSA	0	CX2	Intermediary	0.763663846477549	Sign	Intermediary_Sign
3b02a7a7-e5bc-4e77-b691-521603630b00	SA501393	3	16	no_wgd	DO45057	NHEJ	0.583333333333333	CX12	Depleted	-0.454954179088174	Sign	Depleted_Sign
3b02a7a7-e5bc-4e77-b691-521603630b00	SA501393	3	16	no_wgd	DO45057	TMEJ	0.416666666666667	CX12	Depleted	-0.454954179088174	Sign	Depleted_Sign
3b02a7a7-e5bc-4e77-b691-521603630b00	SA501393	3	16	no_wgd	DO45057	NHEJ	0.583333333333333	CX1	Intermediary	0.136005567964285	Sign	Intermediary_Sign
3b02a7a7-e5bc-4e77-b691-521603630b00	SA501393	3	16	no_wgd	DO45057	SSA	0	CX13	Depleted	-0.30723072183162	Sign	Depleted_Sign
3b02a7a7-e5bc-4e77-b691-521603630b00	SA501393	3	16	no_wgd	DO45057	NHEJ	0.583333333333333	CX5	Intermediary	1.05313695642707	NS	Intermediary_NS
3b02a7a7-e5bc-4e77-b691-521603630b00	SA501393	3	16	no_wgd	DO45057	TMEJ	0.416666666666667	CX7	Intermediary	0.67600792537794	NS	Intermediary_NS
3b02a7a7-e5bc-4e77-b691-521603630b00	SA501393	3	16	no_wgd	DO45057	SSA	0	CX16	Depleted	-0.302746652371247	NS	Depleted_NS
3b02a7a7-e5bc-4e77-b691-521603630b00	SA501393	3	16	no_wgd	DO45057	NHEJ	0.583333333333333	CX4	Depleted	-0.266115141011513	NS	Depleted_NS
3b02a7a7-e5bc-4e77-b691-521603630b00	SA501393	3	16	no_wgd	DO45057	NHEJ	0.583333333333333	CX7	Intermediary	0.67600792537794	NS	Intermediary_NS
3b02a7a7-e5bc-4e77-b691-521603630b00	SA501393	3	16	no_wgd	DO45057	TMEJ	0.416666666666667	CX10	Depleted	-0.397955592873716	Sign	Depleted_Sign
3b02a7a7-e5bc-4e77-b691-521603630b00	SA501393	3	16	no_wgd	DO45057	TMEJ	0.416666666666667	CX1	Intermediary	0.136005567964285	Sign	Intermediary_Sign
3b02a7a7-e5bc-4e77-b691-521603630b00	SA501393	3	16	no_wgd	DO45057	TMEJ	0.416666666666667	CX8	Intermediary	1.24711764624664	Sign	Intermediary_Sign
3b02a7a7-e5bc-4e77-b691-521603630b00	SA501393	3	16	no_wgd	DO45057	SSA	0	CX8	Intermediary	1.24711764624664	NS	Intermediary_NS
3b02a7a7-e5bc-4e77-b691-521603630b00	SA501393	3	16	no_wgd	DO45057	SSA	0	CX7	Intermediary	0.67600792537794	NS	Intermediary_NS
3b02a7a7-e5bc-4e77-b691-521603630b00	SA501393	3	16	no_wgd	DO45057	SSA	0	CX10	Depleted	-0.397955592873716	NS	Depleted_NS
3b02a7a7-e5bc-4e77-b691-521603630b00	SA501393	3	16	no_wgd	DO45057	SSA	0	CX1	Intermediary	0.136005567964285	NS	Intermediary_NS
3b02a7a7-e5bc-4e77-b691-521603630b00	SA501393	3	16	no_wgd	DO45057	TMEJ	0.416666666666667	CX6	Intermediary	1.12718321956069	NS	Intermediary_NS
3b02a7a7-e5bc-4e77-b691-521603630b00	SA501393	3	16	no_wgd	DO45057	TMEJ	0.416666666666667	CX5	Intermediary	1.05313695642707	Sign	Intermediary_Sign
3b02a7a7-e5bc-4e77-b691-521603630b00	SA501393	3	16	no_wgd	DO45057	SSA	0	CX9	Intermediary	0.501023748005195	NS	Intermediary_NS
3b02a7a7-e5bc-4e77-b691-521603630b00	SA501393	3	16	no_wgd	DO45057	NHEJ	0.583333333333333	CX2	Intermediary	0.763663846477549	Sign	Intermediary_Sign
3b02a7a7-e5bc-4e77-b691-521603630b00	SA501393	3	16	no_wgd	DO45057	TMEJ	0.416666666666667	CX3	Depleted	-1.05438119344997	Sign	Depleted_Sign
3b02a7a7-e5bc-4e77-b691-521603630b00	SA501393	3	16	no_wgd	DO45057	SSA	0	CX6	Intermediary	1.12718321956069	NS	Intermediary_NS
3b02a7a7-e5bc-4e77-b691-521603630b00	SA501393	3	16	no_wgd	DO45057	TMEJ	0.416666666666667	CX2	Intermediary	0.763663846477549	Sign	Intermediary_Sign
3b02a7a7-e5bc-4e77-b691-521603630b00	SA501393	3	16	no_wgd	DO45057	NHEJ	0.583333333333333	CX11	Depleted	-0.088617046180284	NS	Depleted_NS
3b02a7a7-e5bc-4e77-b691-521603630b00	SA501393	3	16	no_wgd	DO45057	TMEJ	0.416666666666667	CX9	Intermediary	0.501023748005195	NS	Intermediary_NS
3b02a7a7-e5bc-4e77-b691-521603630b00	SA501393	3	16	no_wgd	DO45057	NHEJ	0.583333333333333	CX10	Depleted	-0.397955592873716	Sign	Depleted_Sign
3b02a7a7-e5bc-4e77-b691-521603630b00	SA501393	3	16	no_wgd	DO45057	TMEJ	0.416666666666667	CX14	Depleted	-0.472584566887532	NS	Depleted_NS
3b02a7a7-e5bc-4e77-b691-521603630b00	SA501393	3	16	no_wgd	DO45057	SSA	0	CX4	Depleted	-0.266115141011513	NS	Depleted_NS
3b02a7a7-e5bc-4e77-b691-521603630b00	SA501393	3	16	no_wgd	DO45057	TMEJ	0.416666666666667	CX15	Depleted	-0.428440325720856	NS	Depleted_NS
3b02a7a7-e5bc-4e77-b691-521603630b00	SA501393	3	16	no_wgd	DO45057	TMEJ	0.416666666666667	CX13	Depleted	-0.30723072183162	Sign	Depleted_Sign
3b02a7a7-e5bc-4e77-b691-521603630b00	SA501393	3	16	no_wgd	DO45057	TMEJ	0.416666666666667	CX17	Depleted	-0.422334006210896	Sign	Depleted_Sign
3b02a7a7-e5bc-4e77-b691-521603630b00	SA501393	3	16	no_wgd	DO45057	NHEJ	0.583333333333333	CX16	Depleted	-0.302746652371247	NS	Depleted_NS
3b02a7a7-e5bc-4e77-b691-521603630b00	SA501393	3	16	no_wgd	DO45057	NHEJ	0.583333333333333	CX9	Intermediary	0.501023748005195	NS	Intermediary_NS
3b02a7a7-e5bc-4e77-b691-521603630b00	SA501393	3	16	no_wgd	DO45057	TMEJ	0.416666666666667	CX16	Depleted	-0.302746652371247	NS	Depleted_NS
3b02a7a7-e5bc-4e77-b691-521603630b00	SA501393	3	16	no_wgd	DO45057	SSA	0	CX17	Depleted	-0.422334006210896	NS	Depleted_NS
3b02a7a7-e5bc-4e77-b691-521603630b00	SA501393	3	16	no_wgd	DO45057	SSA	0	CX3	Depleted	-1.05438119344997	NS	Depleted_NS
3b02a7a7-e5bc-4e77-b691-521603630b00	SA501393	3	16	no_wgd	DO45057	SSA	0	CX12	Depleted	-0.454954179088174	Sign	Depleted_Sign
3b02a7a7-e5bc-4e77-b691-521603630b00	SA501393	3	16	no_wgd	DO45057	NHEJ	0.583333333333333	CX17	Depleted	-0.422334006210896	Sign	Depleted_Sign
3b02a7a7-e5bc-4e77-b691-521603630b00	SA501393	3	16	no_wgd	DO45057	NHEJ	0.583333333333333	CX14	Depleted	-0.472584566887532	NS	Depleted_NS
3b02a7a7-e5bc-4e77-b691-521603630b00	SA501393	3	16	no_wgd	DO45057	TMEJ	0.416666666666667	CX4	Depleted	-0.266115141011513	NS	Depleted_NS
3b02a7a7-e5bc-4e77-b691-521603630b00	SA501393	3	16	no_wgd	DO45057	NHEJ	0.583333333333333	CX13	Depleted	-0.30723072183162	Sign	Depleted_Sign
43b675e0-22e0-42d6-a060-afc93e22ac95	SA530532	3	21	no_wgd	DO51114	SSA	0	CX5	Depleted	-0.223837909403324	Sign	Depleted_Sign
43b675e0-22e0-42d6-a060-afc93e22ac95	SA530532	3	21	no_wgd	DO51114	TMEJ	0.166666666666667	CX12	Dominant	2.9358061553529	Sign	Dominant_Sign
43b675e0-22e0-42d6-a060-afc93e22ac95	SA530532	3	21	no_wgd	DO51114	TMEJ	0.166666666666667	CX15	Depleted	-0.428440325720856	NS	Depleted_NS
43b675e0-22e0-42d6-a060-afc93e22ac95	SA530532	3	21	no_wgd	DO51114	TMEJ	0.166666666666667	CX16	Dominant	10.9183829826405	NS	Dominant_NS
43b675e0-22e0-42d6-a060-afc93e22ac95	SA530532	3	21	no_wgd	DO51114	NHEJ	0.833333333333333	CX9	Depleted	-0.562661789044521	NS	Depleted_NS
43b675e0-22e0-42d6-a060-afc93e22ac95	SA530532	3	21	no_wgd	DO51114	SSA	0	CX10	Intermediary	0.451678494513265	NS	Intermediary_NS
43b675e0-22e0-42d6-a060-afc93e22ac95	SA530532	3	21	no_wgd	DO51114	TMEJ	0.166666666666667	CX5	Depleted	-0.223837909403324	Sign	Depleted_Sign
43b675e0-22e0-42d6-a060-afc93e22ac95	SA530532	3	21	no_wgd	DO51114	NHEJ	0.833333333333333	CX13	Depleted	-0.30723072183162	Sign	Depleted_Sign
43b675e0-22e0-42d6-a060-afc93e22ac95	SA530532	3	21	no_wgd	DO51114	SSA	0	CX12	Dominant	2.9358061553529	Sign	Dominant_Sign
43b675e0-22e0-42d6-a060-afc93e22ac95	SA530532	3	21	no_wgd	DO51114	SSA	0	CX6	Depleted	-0.731580564153221	NS	Depleted_NS
43b675e0-22e0-42d6-a060-afc93e22ac95	SA530532	3	21	no_wgd	DO51114	TMEJ	0.166666666666667	CX8	Dominant	5.29595734831767	Sign	Dominant_Sign
43b675e0-22e0-42d6-a060-afc93e22ac95	SA530532	3	21	no_wgd	DO51114	NHEJ	0.833333333333333	CX5	Depleted	-0.223837909403324	NS	Depleted_NS
43b675e0-22e0-42d6-a060-afc93e22ac95	SA530532	3	21	no_wgd	DO51114	SSA	0	CX17	Dominant	4.34609644139707	NS	Dominant_NS
43b675e0-22e0-42d6-a060-afc93e22ac95	SA530532	3	21	no_wgd	DO51114	TMEJ	0.166666666666667	CX3	Intermediary	0.533797898201999	Sign	Intermediary_Sign
43b675e0-22e0-42d6-a060-afc93e22ac95	SA530532	3	21	no_wgd	DO51114	NHEJ	0.833333333333333	CX3	Intermediary	0.533797898201999	Sign	Intermediary_Sign
43b675e0-22e0-42d6-a060-afc93e22ac95	SA530532	3	21	no_wgd	DO51114	TMEJ	0.166666666666667	CX6	Depleted	-0.731580564153221	NS	Depleted_NS
43b675e0-22e0-42d6-a060-afc93e22ac95	SA530532	3	21	no_wgd	DO51114	TMEJ	0.166666666666667	CX7	Depleted	-0.0723029972154746	NS	Depleted_NS
43b675e0-22e0-42d6-a060-afc93e22ac95	SA530532	3	21	no_wgd	DO51114	TMEJ	0.166666666666667	CX2	Depleted	-1.01629153914818	Sign	Depleted_Sign
43b675e0-22e0-42d6-a060-afc93e22ac95	SA530532	3	21	no_wgd	DO51114	SSA	0	CX3	Intermediary	0.533797898201999	NS	Intermediary_NS
43b675e0-22e0-42d6-a060-afc93e22ac95	SA530532	3	21	no_wgd	DO51114	SSA	0	CX13	Depleted	-0.30723072183162	Sign	Depleted_Sign
43b675e0-22e0-42d6-a060-afc93e22ac95	SA530532	3	21	no_wgd	DO51114	SSA	0	CX8	Dominant	5.29595734831767	NS	Dominant_NS
43b675e0-22e0-42d6-a060-afc93e22ac95	SA530532	3	21	no_wgd	DO51114	TMEJ	0.166666666666667	CX9	Depleted	-0.562661789044521	NS	Depleted_NS
43b675e0-22e0-42d6-a060-afc93e22ac95	SA530532	3	21	no_wgd	DO51114	NHEJ	0.833333333333333	CX10	Intermediary	0.451678494513265	Sign	Intermediary_Sign
43b675e0-22e0-42d6-a060-afc93e22ac95	SA530532	3	21	no_wgd	DO51114	SSA	0	CX9	Depleted	-0.562661789044521	NS	Depleted_NS
43b675e0-22e0-42d6-a060-afc93e22ac95	SA530532	3	21	no_wgd	DO51114	SSA	0	CX14	Depleted	-0.164307249972003	NS	Depleted_NS
43b675e0-22e0-42d6-a060-afc93e22ac95	SA530532	3	21	no_wgd	DO51114	NHEJ	0.833333333333333	CX2	Depleted	-1.01629153914818	Sign	Depleted_Sign
43b675e0-22e0-42d6-a060-afc93e22ac95	SA530532	3	21	no_wgd	DO51114	NHEJ	0.833333333333333	CX16	Dominant	10.9183829826405	NS	Dominant_NS
43b675e0-22e0-42d6-a060-afc93e22ac95	SA530532	3	21	no_wgd	DO51114	NHEJ	0.833333333333333	CX11	Depleted	-0.0908474328735703	NS	Depleted_NS
43b675e0-22e0-42d6-a060-afc93e22ac95	SA530532	3	21	no_wgd	DO51114	NHEJ	0.833333333333333	CX14	Depleted	-0.164307249972003	NS	Depleted_NS
43b675e0-22e0-42d6-a060-afc93e22ac95	SA530532	3	21	no_wgd	DO51114	NHEJ	0.833333333333333	CX7	Depleted	-0.0723029972154746	NS	Depleted_NS
43b675e0-22e0-42d6-a060-afc93e22ac95	SA530532	3	21	no_wgd	DO51114	SSA	0	CX7	Depleted	-0.0723029972154746	NS	Depleted_NS
43b675e0-22e0-42d6-a060-afc93e22ac95	SA530532	3	21	no_wgd	DO51114	TMEJ	0.166666666666667	CX4	Depleted	-0.974484116354699	NS	Depleted_NS
43b675e0-22e0-42d6-a060-afc93e22ac95	SA530532	3	21	no_wgd	DO51114	TMEJ	0.166666666666667	CX11	Depleted	-0.0908474328735703	NS	Depleted_NS
43b675e0-22e0-42d6-a060-afc93e22ac95	SA530532	3	21	no_wgd	DO51114	NHEJ	0.833333333333333	CX1	Depleted	-1.27603463993182	Sign	Depleted_Sign
43b675e0-22e0-42d6-a060-afc93e22ac95	SA530532	3	21	no_wgd	DO51114	SSA	0	CX11	Depleted	-0.0908474328735703	NS	Depleted_NS
43b675e0-22e0-42d6-a060-afc93e22ac95	SA530532	3	21	no_wgd	DO51114	NHEJ	0.833333333333333	CX4	Depleted	-0.974484116354699	NS	Depleted_NS
43b675e0-22e0-42d6-a060-afc93e22ac95	SA530532	3	21	no_wgd	DO51114	NHEJ	0.833333333333333	CX6	Depleted	-0.731580564153221	NS	Depleted_NS
43b675e0-22e0-42d6-a060-afc93e22ac95	SA530532	3	21	no_wgd	DO51114	NHEJ	0.833333333333333	CX15	Depleted	-0.428440325720856	NS	Depleted_NS
43b675e0-22e0-42d6-a060-afc93e22ac95	SA530532	3	21	no_wgd	DO51114	TMEJ	0.166666666666667	CX1	Depleted	-1.27603463993182	Sign	Depleted_Sign
43b675e0-22e0-42d6-a060-afc93e22ac95	SA530532	3	21	no_wgd	DO51114	NHEJ	0.833333333333333	CX17	Dominant	4.34609644139707	Sign	Dominant_Sign
43b675e0-22e0-42d6-a060-afc93e22ac95	SA530532	3	21	no_wgd	DO51114	TMEJ	0.166666666666667	CX13	Depleted	-0.30723072183162	Sign	Depleted_Sign
43b675e0-22e0-42d6-a060-afc93e22ac95	SA530532	3	21	no_wgd	DO51114	TMEJ	0.166666666666667	CX14	Depleted	-0.164307249972003	NS	Depleted_NS
43b675e0-22e0-42d6-a060-afc93e22ac95	SA530532	3	21	no_wgd	DO51114	SSA	0	CX15	Depleted	-0.428440325720856	NS	Depleted_NS
43b675e0-22e0-42d6-a060-afc93e22ac95	SA530532	3	21	no_wgd	DO51114	SSA	0	CX16	Dominant	10.9183829826405	NS	Dominant_NS
43b675e0-22e0-42d6-a060-afc93e22ac95	SA530532	3	21	no_wgd	DO51114	SSA	0	CX2	Depleted	-1.01629153914818	Sign	Depleted_Sign
43b675e0-22e0-42d6-a060-afc93e22ac95	SA530532	3	21	no_wgd	DO51114	TMEJ	0.166666666666667	CX10	Intermediary	0.451678494513265	Sign	Intermediary_Sign
43b675e0-22e0-42d6-a060-afc93e22ac95	SA530532	3	21	no_wgd	DO51114	SSA	0	CX1	Depleted	-1.27603463993182	NS	Depleted_NS
43b675e0-22e0-42d6-a060-afc93e22ac95	SA530532	3	21	no_wgd	DO51114	TMEJ	0.166666666666667	CX17	Dominant	4.34609644139707	Sign	Dominant_Sign
43b675e0-22e0-42d6-a060-afc93e22ac95	SA530532	3	21	no_wgd	DO51114	NHEJ	0.833333333333333	CX8	Dominant	5.29595734831767	Sign	Dominant_Sign
43b675e0-22e0-42d6-a060-afc93e22ac95	SA530532	3	21	no_wgd	DO51114	NHEJ	0.833333333333333	CX12	Dominant	2.9358061553529	Sign	Dominant_Sign
43b675e0-22e0-42d6-a060-afc93e22ac95	SA530532	3	21	no_wgd	DO51114	SSA	0	CX4	Depleted	-0.974484116354699	NS	Depleted_NS
4b5d9d8c-ff95-45f4-9287-2804e8a98ade	SA506702	4	5	no_wgd	DO46759	SSA	0	CX14	Depleted	-0.472584566887532	NS	Depleted_NS
4b5d9d8c-ff95-45f4-9287-2804e8a98ade	SA506702	4	5	no_wgd	DO46759	NHEJ	0.666666666666667	CX10	Depleted	-0.397955592873716	Sign	Depleted_Sign
4b5d9d8c-ff95-45f4-9287-2804e8a98ade	SA506702	4	5	no_wgd	DO46759	TMEJ	0.333333333333333	CX1	Intermediary	0.577790353650859	Sign	Intermediary_Sign
4b5d9d8c-ff95-45f4-9287-2804e8a98ade	SA506702	4	5	no_wgd	DO46759	NHEJ	0.666666666666667	CX1	Intermediary	0.577790353650859	Sign	Intermediary_Sign
4b5d9d8c-ff95-45f4-9287-2804e8a98ade	SA506702	4	5	no_wgd	DO46759	TMEJ	0.333333333333333	CX13	Depleted	-0.30723072183162	Sign	Depleted_Sign
4b5d9d8c-ff95-45f4-9287-2804e8a98ade	SA506702	4	5	no_wgd	DO46759	NHEJ	0.666666666666667	CX9	Depleted	-0.562661789044521	NS	Depleted_NS
4b5d9d8c-ff95-45f4-9287-2804e8a98ade	SA506702	4	5	no_wgd	DO46759	NHEJ	0.666666666666667	CX11	Depleted	-0.295829573016897	NS	Depleted_NS
4b5d9d8c-ff95-45f4-9287-2804e8a98ade	SA506702	4	5	no_wgd	DO46759	NHEJ	0.666666666666667	CX5	Intermediary	0.172058118175869	NS	Intermediary_NS
4b5d9d8c-ff95-45f4-9287-2804e8a98ade	SA506702	4	5	no_wgd	DO46759	NHEJ	0.666666666666667	CX15	Depleted	-0.428440325720856	NS	Depleted_NS
4b5d9d8c-ff95-45f4-9287-2804e8a98ade	SA506702	4	5	no_wgd	DO46759	TMEJ	0.333333333333333	CX17	Depleted	-0.422334006210896	Sign	Depleted_Sign
4b5d9d8c-ff95-45f4-9287-2804e8a98ade	SA506702	4	5	no_wgd	DO46759	TMEJ	0.333333333333333	CX8	Depleted	-0.475262252194554	Sign	Depleted_Sign
4b5d9d8c-ff95-45f4-9287-2804e8a98ade	SA506702	4	5	no_wgd	DO46759	NHEJ	0.666666666666667	CX16	Depleted	-0.302746652371247	NS	Depleted_NS
4b5d9d8c-ff95-45f4-9287-2804e8a98ade	SA506702	4	5	no_wgd	DO46759	SSA	0	CX12	Depleted	-0.454954179088174	Sign	Depleted_Sign
4b5d9d8c-ff95-45f4-9287-2804e8a98ade	SA506702	4	5	no_wgd	DO46759	TMEJ	0.333333333333333	CX10	Depleted	-0.397955592873716	Sign	Depleted_Sign
4b5d9d8c-ff95-45f4-9287-2804e8a98ade	SA506702	4	5	no_wgd	DO46759	TMEJ	0.333333333333333	CX5	Intermediary	0.172058118175869	Sign	Intermediary_Sign
4b5d9d8c-ff95-45f4-9287-2804e8a98ade	SA506702	4	5	no_wgd	DO46759	SSA	0	CX2	Depleted	-1.01629153914818	Sign	Depleted_Sign
4b5d9d8c-ff95-45f4-9287-2804e8a98ade	SA506702	4	5	no_wgd	DO46759	SSA	0	CX17	Depleted	-0.422334006210896	NS	Depleted_NS
4b5d9d8c-ff95-45f4-9287-2804e8a98ade	SA506702	4	5	no_wgd	DO46759	SSA	0	CX1	Intermediary	0.577790353650859	NS	Intermediary_NS
4b5d9d8c-ff95-45f4-9287-2804e8a98ade	SA506702	4	5	no_wgd	DO46759	NHEJ	0.666666666666667	CX6	Intermediary	0.0312775358332506	NS	Intermediary_NS
4b5d9d8c-ff95-45f4-9287-2804e8a98ade	SA506702	4	5	no_wgd	DO46759	TMEJ	0.333333333333333	CX14	Depleted	-0.472584566887532	NS	Depleted_NS
4b5d9d8c-ff95-45f4-9287-2804e8a98ade	SA506702	4	5	no_wgd	DO46759	TMEJ	0.333333333333333	CX9	Depleted	-0.562661789044521	NS	Depleted_NS
4b5d9d8c-ff95-45f4-9287-2804e8a98ade	SA506702	4	5	no_wgd	DO46759	SSA	0	CX9	Depleted	-0.562661789044521	NS	Depleted_NS
4b5d9d8c-ff95-45f4-9287-2804e8a98ade	SA506702	4	5	no_wgd	DO46759	NHEJ	0.666666666666667	CX14	Depleted	-0.472584566887532	NS	Depleted_NS
4b5d9d8c-ff95-45f4-9287-2804e8a98ade	SA506702	4	5	no_wgd	DO46759	NHEJ	0.666666666666667	CX3	Depleted	-0.304198922687885	Sign	Depleted_Sign
4b5d9d8c-ff95-45f4-9287-2804e8a98ade	SA506702	4	5	no_wgd	DO46759	NHEJ	0.666666666666667	CX4	Intermediary	0.393347722902442	NS	Intermediary_NS
4b5d9d8c-ff95-45f4-9287-2804e8a98ade	SA506702	4	5	no_wgd	DO46759	TMEJ	0.333333333333333	CX2	Depleted	-1.01629153914818	Sign	Depleted_Sign
4b5d9d8c-ff95-45f4-9287-2804e8a98ade	SA506702	4	5	no_wgd	DO46759	NHEJ	0.666666666666667	CX17	Depleted	-0.422334006210896	Sign	Depleted_Sign
4b5d9d8c-ff95-45f4-9287-2804e8a98ade	SA506702	4	5	no_wgd	DO46759	SSA	0	CX15	Depleted	-0.428440325720856	NS	Depleted_NS
4b5d9d8c-ff95-45f4-9287-2804e8a98ade	SA506702	4	5	no_wgd	DO46759	TMEJ	0.333333333333333	CX16	Depleted	-0.302746652371247	NS	Depleted_NS
4b5d9d8c-ff95-45f4-9287-2804e8a98ade	SA506702	4	5	no_wgd	DO46759	NHEJ	0.666666666666667	CX13	Depleted	-0.30723072183162	Sign	Depleted_Sign
4b5d9d8c-ff95-45f4-9287-2804e8a98ade	SA506702	4	5	no_wgd	DO46759	SSA	0	CX10	Depleted	-0.397955592873716	NS	Depleted_NS
4b5d9d8c-ff95-45f4-9287-2804e8a98ade	SA506702	4	5	no_wgd	DO46759	TMEJ	0.333333333333333	CX4	Intermediary	0.393347722902442	NS	Intermediary_NS
4b5d9d8c-ff95-45f4-9287-2804e8a98ade	SA506702	4	5	no_wgd	DO46759	TMEJ	0.333333333333333	CX11	Depleted	-0.295829573016897	NS	Depleted_NS
4b5d9d8c-ff95-45f4-9287-2804e8a98ade	SA506702	4	5	no_wgd	DO46759	NHEJ	0.666666666666667	CX7	Intermediary	1.01322333989116	NS	Intermediary_NS
4b5d9d8c-ff95-45f4-9287-2804e8a98ade	SA506702	4	5	no_wgd	DO46759	NHEJ	0.666666666666667	CX12	Depleted	-0.454954179088174	Sign	Depleted_Sign
4b5d9d8c-ff95-45f4-9287-2804e8a98ade	SA506702	4	5	no_wgd	DO46759	SSA	0	CX13	Depleted	-0.30723072183162	Sign	Depleted_Sign
4b5d9d8c-ff95-45f4-9287-2804e8a98ade	SA506702	4	5	no_wgd	DO46759	SSA	0	CX8	Depleted	-0.475262252194554	NS	Depleted_NS
4b5d9d8c-ff95-45f4-9287-2804e8a98ade	SA506702	4	5	no_wgd	DO46759	SSA	0	CX6	Intermediary	0.0312775358332506	NS	Intermediary_NS
4b5d9d8c-ff95-45f4-9287-2804e8a98ade	SA506702	4	5	no_wgd	DO46759	NHEJ	0.666666666666667	CX2	Depleted	-1.01629153914818	Sign	Depleted_Sign
4b5d9d8c-ff95-45f4-9287-2804e8a98ade	SA506702	4	5	no_wgd	DO46759	SSA	0	CX16	Depleted	-0.302746652371247	NS	Depleted_NS
4b5d9d8c-ff95-45f4-9287-2804e8a98ade	SA506702	4	5	no_wgd	DO46759	TMEJ	0.333333333333333	CX15	Depleted	-0.428440325720856	NS	Depleted_NS
4b5d9d8c-ff95-45f4-9287-2804e8a98ade	SA506702	4	5	no_wgd	DO46759	SSA	0	CX4	Intermediary	0.393347722902442	NS	Intermediary_NS
4b5d9d8c-ff95-45f4-9287-2804e8a98ade	SA506702	4	5	no_wgd	DO46759	TMEJ	0.333333333333333	CX6	Intermediary	0.0312775358332506	NS	Intermediary_NS
4b5d9d8c-ff95-45f4-9287-2804e8a98ade	SA506702	4	5	no_wgd	DO46759	TMEJ	0.333333333333333	CX3	Depleted	-0.304198922687885	Sign	Depleted_Sign
4b5d9d8c-ff95-45f4-9287-2804e8a98ade	SA506702	4	5	no_wgd	DO46759	TMEJ	0.333333333333333	CX7	Intermediary	1.01322333989116	NS	Intermediary_NS
4b5d9d8c-ff95-45f4-9287-2804e8a98ade	SA506702	4	5	no_wgd	DO46759	SSA	0	CX11	Depleted	-0.295829573016897	NS	Depleted_NS
4b5d9d8c-ff95-45f4-9287-2804e8a98ade	SA506702	4	5	no_wgd	DO46759	TMEJ	0.333333333333333	CX12	Depleted	-0.454954179088174	Sign	Depleted_Sign
4b5d9d8c-ff95-45f4-9287-2804e8a98ade	SA506702	4	5	no_wgd	DO46759	SSA	0	CX5	Intermediary	0.172058118175869	Sign	Intermediary_Sign
4b5d9d8c-ff95-45f4-9287-2804e8a98ade	SA506702	4	5	no_wgd	DO46759	NHEJ	0.666666666666667	CX8	Depleted	-0.475262252194554	Sign	Depleted_Sign
4b5d9d8c-ff95-45f4-9287-2804e8a98ade	SA506702	4	5	no_wgd	DO46759	SSA	0	CX7	Intermediary	1.01322333989116	NS	Intermediary_NS
4b5d9d8c-ff95-45f4-9287-2804e8a98ade	SA506702	4	5	no_wgd	DO46759	SSA	0	CX3	Depleted	-0.304198922687885	NS	Depleted_NS
4c8afa82-c623-11e3-bf01-24c6515278c0	SA529759	3	7	no_wgd	DO50807	TMEJ	0.287671232876712	CX11	Dominant	1.46986812714427	NS	Dominant_NS
4c8afa82-c623-11e3-bf01-24c6515278c0	SA529759	3	7	no_wgd	DO50807	NHEJ	0.712328767123288	CX12	Depleted	-0.454954179088174	Sign	Depleted_Sign
4c8afa82-c623-11e3-bf01-24c6515278c0	SA529759	3	7	no_wgd	DO50807	NHEJ	0.712328767123288	CX8	Depleted	-0.475262252194554	Sign	Depleted_Sign
4c8afa82-c623-11e3-bf01-24c6515278c0	SA529759	3	7	no_wgd	DO50807	NHEJ	0.712328767123288	CX16	Depleted	-0.302746652371247	NS	Depleted_NS
4c8afa82-c623-11e3-bf01-24c6515278c0	SA529759	3	7	no_wgd	DO50807	SSA	0	CX6	Depleted	-0.874483636077976	NS	Depleted_NS
4c8afa82-c623-11e3-bf01-24c6515278c0	SA529759	3	7	no_wgd	DO50807	NHEJ	0.712328767123288	CX7	Depleted	-0.691346565077932	NS	Depleted_NS
4c8afa82-c623-11e3-bf01-24c6515278c0	SA529759	3	7	no_wgd	DO50807	SSA	0	CX1	Intermediary	0.35333780482815	NS	Intermediary_NS
4c8afa82-c623-11e3-bf01-24c6515278c0	SA529759	3	7	no_wgd	DO50807	TMEJ	0.287671232876712	CX10	Depleted	-0.397955592873716	Sign	Depleted_Sign
4c8afa82-c623-11e3-bf01-24c6515278c0	SA529759	3	7	no_wgd	DO50807	SSA	0	CX15	Depleted	-0.428440325720856	NS	Depleted_NS
4c8afa82-c623-11e3-bf01-24c6515278c0	SA529759	3	7	no_wgd	DO50807	SSA	0	CX13	Intermediary	0.214666560204132	Sign	Intermediary_Sign
4c8afa82-c623-11e3-bf01-24c6515278c0	SA529759	3	7	no_wgd	DO50807	NHEJ	0.712328767123288	CX5	Depleted	-0.790711571416893	NS	Depleted_NS
4c8afa82-c623-11e3-bf01-24c6515278c0	SA529759	3	7	no_wgd	DO50807	TMEJ	0.287671232876712	CX16	Depleted	-0.302746652371247	NS	Depleted_NS
4c8afa82-c623-11e3-bf01-24c6515278c0	SA529759	3	7	no_wgd	DO50807	SSA	0	CX17	Depleted	-0.422334006210896	NS	Depleted_NS
4c8afa82-c623-11e3-bf01-24c6515278c0	SA529759	3	7	no_wgd	DO50807	TMEJ	0.287671232876712	CX12	Depleted	-0.454954179088174	Sign	Depleted_Sign
4c8afa82-c623-11e3-bf01-24c6515278c0	SA529759	3	7	no_wgd	DO50807	SSA	0	CX10	Depleted	-0.397955592873716	NS	Depleted_NS
4c8afa82-c623-11e3-bf01-24c6515278c0	SA529759	3	7	no_wgd	DO50807	TMEJ	0.287671232876712	CX2	Intermediary	0.623395596030637	Sign	Intermediary_Sign
4c8afa82-c623-11e3-bf01-24c6515278c0	SA529759	3	7	no_wgd	DO50807	TMEJ	0.287671232876712	CX3	Intermediary	0.0871273534674366	Sign	Intermediary_Sign
4c8afa82-c623-11e3-bf01-24c6515278c0	SA529759	3	7	no_wgd	DO50807	TMEJ	0.287671232876712	CX8	Depleted	-0.475262252194554	Sign	Depleted_Sign
4c8afa82-c623-11e3-bf01-24c6515278c0	SA529759	3	7	no_wgd	DO50807	TMEJ	0.287671232876712	CX14	Depleted	-0.472584566887532	NS	Depleted_NS
4c8afa82-c623-11e3-bf01-24c6515278c0	SA529759	3	7	no_wgd	DO50807	TMEJ	0.287671232876712	CX5	Depleted	-0.790711571416893	Sign	Depleted_Sign
4c8afa82-c623-11e3-bf01-24c6515278c0	SA529759	3	7	no_wgd	DO50807	SSA	0	CX16	Depleted	-0.302746652371247	NS	Depleted_NS
4c8afa82-c623-11e3-bf01-24c6515278c0	SA529759	3	7	no_wgd	DO50807	SSA	0	CX5	Depleted	-0.790711571416893	Sign	Depleted_Sign
4c8afa82-c623-11e3-bf01-24c6515278c0	SA529759	3	7	no_wgd	DO50807	NHEJ	0.712328767123288	CX11	Dominant	1.46986812714427	NS	Dominant_NS
4c8afa82-c623-11e3-bf01-24c6515278c0	SA529759	3	7	no_wgd	DO50807	SSA	0	CX4	Depleted	-0.974484116354699	NS	Depleted_NS
4c8afa82-c623-11e3-bf01-24c6515278c0	SA529759	3	7	no_wgd	DO50807	NHEJ	0.712328767123288	CX15	Depleted	-0.428440325720856	NS	Depleted_NS
4c8afa82-c623-11e3-bf01-24c6515278c0	SA529759	3	7	no_wgd	DO50807	TMEJ	0.287671232876712	CX9	Depleted	-0.562661789044521	NS	Depleted_NS
4c8afa82-c623-11e3-bf01-24c6515278c0	SA529759	3	7	no_wgd	DO50807	NHEJ	0.712328767123288	CX10	Depleted	-0.397955592873716	Sign	Depleted_Sign
4c8afa82-c623-11e3-bf01-24c6515278c0	SA529759	3	7	no_wgd	DO50807	NHEJ	0.712328767123288	CX13	Intermediary	0.214666560204132	Sign	Intermediary_Sign
4c8afa82-c623-11e3-bf01-24c6515278c0	SA529759	3	7	no_wgd	DO50807	SSA	0	CX3	Intermediary	0.0871273534674366	NS	Intermediary_NS
4c8afa82-c623-11e3-bf01-24c6515278c0	SA529759	3	7	no_wgd	DO50807	SSA	0	CX2	Intermediary	0.623395596030637	Sign	Intermediary_Sign
4c8afa82-c623-11e3-bf01-24c6515278c0	SA529759	3	7	no_wgd	DO50807	NHEJ	0.712328767123288	CX1	Intermediary	0.35333780482815	Sign	Intermediary_Sign
4c8afa82-c623-11e3-bf01-24c6515278c0	SA529759	3	7	no_wgd	DO50807	NHEJ	0.712328767123288	CX4	Depleted	-0.974484116354699	NS	Depleted_NS
4c8afa82-c623-11e3-bf01-24c6515278c0	SA529759	3	7	no_wgd	DO50807	NHEJ	0.712328767123288	CX2	Intermediary	0.623395596030637	Sign	Intermediary_Sign
4c8afa82-c623-11e3-bf01-24c6515278c0	SA529759	3	7	no_wgd	DO50807	NHEJ	0.712328767123288	CX3	Intermediary	0.0871273534674366	Sign	Intermediary_Sign
4c8afa82-c623-11e3-bf01-24c6515278c0	SA529759	3	7	no_wgd	DO50807	NHEJ	0.712328767123288	CX6	Depleted	-0.874483636077976	NS	Depleted_NS
4c8afa82-c623-11e3-bf01-24c6515278c0	SA529759	3	7	no_wgd	DO50807	TMEJ	0.287671232876712	CX13	Intermediary	0.214666560204132	Sign	Intermediary_Sign
4c8afa82-c623-11e3-bf01-24c6515278c0	SA529759	3	7	no_wgd	DO50807	SSA	0	CX7	Depleted	-0.691346565077932	NS	Depleted_NS
4c8afa82-c623-11e3-bf01-24c6515278c0	SA529759	3	7	no_wgd	DO50807	TMEJ	0.287671232876712	CX6	Depleted	-0.874483636077976	NS	Depleted_NS
4c8afa82-c623-11e3-bf01-24c6515278c0	SA529759	3	7	no_wgd	DO50807	NHEJ	0.712328767123288	CX17	Depleted	-0.422334006210896	Sign	Depleted_Sign
4c8afa82-c623-11e3-bf01-24c6515278c0	SA529759	3	7	no_wgd	DO50807	TMEJ	0.287671232876712	CX4	Depleted	-0.974484116354699	NS	Depleted_NS
4c8afa82-c623-11e3-bf01-24c6515278c0	SA529759	3	7	no_wgd	DO50807	NHEJ	0.712328767123288	CX9	Depleted	-0.562661789044521	NS	Depleted_NS
4c8afa82-c623-11e3-bf01-24c6515278c0	SA529759	3	7	no_wgd	DO50807	TMEJ	0.287671232876712	CX1	Intermediary	0.35333780482815	Sign	Intermediary_Sign
4c8afa82-c623-11e3-bf01-24c6515278c0	SA529759	3	7	no_wgd	DO50807	SSA	0	CX12	Depleted	-0.454954179088174	Sign	Depleted_Sign
4c8afa82-c623-11e3-bf01-24c6515278c0	SA529759	3	7	no_wgd	DO50807	SSA	0	CX14	Depleted	-0.472584566887532	NS	Depleted_NS
4c8afa82-c623-11e3-bf01-24c6515278c0	SA529759	3	7	no_wgd	DO50807	TMEJ	0.287671232876712	CX15	Depleted	-0.428440325720856	NS	Depleted_NS
4c8afa82-c623-11e3-bf01-24c6515278c0	SA529759	3	7	no_wgd	DO50807	NHEJ	0.712328767123288	CX14	Depleted	-0.472584566887532	NS	Depleted_NS
4c8afa82-c623-11e3-bf01-24c6515278c0	SA529759	3	7	no_wgd	DO50807	SSA	0	CX11	Dominant	1.46986812714427	NS	Dominant_NS
4c8afa82-c623-11e3-bf01-24c6515278c0	SA529759	3	7	no_wgd	DO50807	TMEJ	0.287671232876712	CX17	Depleted	-0.422334006210896	Sign	Depleted_Sign
4c8afa82-c623-11e3-bf01-24c6515278c0	SA529759	3	7	no_wgd	DO50807	SSA	0	CX9	Depleted	-0.562661789044521	NS	Depleted_NS
4c8afa82-c623-11e3-bf01-24c6515278c0	SA529759	3	7	no_wgd	DO50807	TMEJ	0.287671232876712	CX7	Depleted	-0.691346565077932	NS	Depleted_NS
4c8afa82-c623-11e3-bf01-24c6515278c0	SA529759	3	7	no_wgd	DO50807	SSA	0	CX8	Depleted	-0.475262252194554	NS	Depleted_NS
51458c86-0fdd-470e-b059-1ffbffc92a7f	SA410892	3	27	no_wgd	DO34288	TMEJ	0.527272727272727	CX13	Intermediary	0.0157082721365517	Sign	Intermediary_Sign
51458c86-0fdd-470e-b059-1ffbffc92a7f	SA410892	3	27	no_wgd	DO34288	SSA	0	CX8	Intermediary	0.450520932518343	NS	Intermediary_NS
51458c86-0fdd-470e-b059-1ffbffc92a7f	SA410892	3	27	no_wgd	DO34288	TMEJ	0.527272727272727	CX7	Dominant	1.83658894757572	NS	Dominant_NS
51458c86-0fdd-470e-b059-1ffbffc92a7f	SA410892	3	27	no_wgd	DO34288	TMEJ	0.527272727272727	CX5	Intermediary	0.514564230467559	Sign	Intermediary_Sign
51458c86-0fdd-470e-b059-1ffbffc92a7f	SA410892	3	27	no_wgd	DO34288	TMEJ	0.527272727272727	CX16	Depleted	-0.302746652371247	NS	Depleted_NS
51458c86-0fdd-470e-b059-1ffbffc92a7f	SA410892	3	27	no_wgd	DO34288	NHEJ	0.472727272727273	CX6	Intermediary	0.582714107061846	NS	Intermediary_NS
51458c86-0fdd-470e-b059-1ffbffc92a7f	SA410892	3	27	no_wgd	DO34288	SSA	0	CX16	Depleted	-0.302746652371247	NS	Depleted_NS
51458c86-0fdd-470e-b059-1ffbffc92a7f	SA410892	3	27	no_wgd	DO34288	SSA	0	CX14	Depleted	-0.472584566887532	NS	Depleted_NS
51458c86-0fdd-470e-b059-1ffbffc92a7f	SA410892	3	27	no_wgd	DO34288	TMEJ	0.527272727272727	CX6	Intermediary	0.582714107061846	NS	Intermediary_NS
51458c86-0fdd-470e-b059-1ffbffc92a7f	SA410892	3	27	no_wgd	DO34288	NHEJ	0.472727272727273	CX2	Depleted	-1.01629153914818	Sign	Depleted_Sign
51458c86-0fdd-470e-b059-1ffbffc92a7f	SA410892	3	27	no_wgd	DO34288	SSA	0	CX7	Dominant	1.83658894757572	NS	Dominant_NS
51458c86-0fdd-470e-b059-1ffbffc92a7f	SA410892	3	27	no_wgd	DO34288	NHEJ	0.472727272727273	CX9	Intermediary	0.873580427104371	NS	Intermediary_NS
51458c86-0fdd-470e-b059-1ffbffc92a7f	SA410892	3	27	no_wgd	DO34288	TMEJ	0.527272727272727	CX9	Intermediary	0.873580427104371	NS	Intermediary_NS
51458c86-0fdd-470e-b059-1ffbffc92a7f	SA410892	3	27	no_wgd	DO34288	SSA	0	CX5	Intermediary	0.514564230467559	Sign	Intermediary_Sign
51458c86-0fdd-470e-b059-1ffbffc92a7f	SA410892	3	27	no_wgd	DO34288	SSA	0	CX1	Depleted	-0.383062014948552	NS	Depleted_NS
51458c86-0fdd-470e-b059-1ffbffc92a7f	SA410892	3	27	no_wgd	DO34288	TMEJ	0.527272727272727	CX2	Depleted	-1.01629153914818	Sign	Depleted_Sign
51458c86-0fdd-470e-b059-1ffbffc92a7f	SA410892	3	27	no_wgd	DO34288	SSA	0	CX13	Intermediary	0.0157082721365517	Sign	Intermediary_Sign
51458c86-0fdd-470e-b059-1ffbffc92a7f	SA410892	3	27	no_wgd	DO34288	TMEJ	0.527272727272727	CX1	Depleted	-0.383062014948552	Sign	Depleted_Sign
51458c86-0fdd-470e-b059-1ffbffc92a7f	SA410892	3	27	no_wgd	DO34288	SSA	0	CX2	Depleted	-1.01629153914818	Sign	Depleted_Sign
51458c86-0fdd-470e-b059-1ffbffc92a7f	SA410892	3	27	no_wgd	DO34288	TMEJ	0.527272727272727	CX8	Intermediary	0.450520932518343	Sign	Intermediary_Sign
51458c86-0fdd-470e-b059-1ffbffc92a7f	SA410892	3	27	no_wgd	DO34288	TMEJ	0.527272727272727	CX17	Depleted	-0.422334006210896	Sign	Depleted_Sign
51458c86-0fdd-470e-b059-1ffbffc92a7f	SA410892	3	27	no_wgd	DO34288	NHEJ	0.472727272727273	CX14	Depleted	-0.472584566887532	NS	Depleted_NS
51458c86-0fdd-470e-b059-1ffbffc92a7f	SA410892	3	27	no_wgd	DO34288	TMEJ	0.527272727272727	CX10	Depleted	-0.397955592873716	Sign	Depleted_Sign
51458c86-0fdd-470e-b059-1ffbffc92a7f	SA410892	3	27	no_wgd	DO34288	SSA	0	CX4	Intermediary	0.213746687094419	NS	Intermediary_NS
51458c86-0fdd-470e-b059-1ffbffc92a7f	SA410892	3	27	no_wgd	DO34288	SSA	0	CX17	Depleted	-0.422334006210896	NS	Depleted_NS
51458c86-0fdd-470e-b059-1ffbffc92a7f	SA410892	3	27	no_wgd	DO34288	NHEJ	0.472727272727273	CX11	Intermediary	0.228681866265654	NS	Intermediary_NS
51458c86-0fdd-470e-b059-1ffbffc92a7f	SA410892	3	27	no_wgd	DO34288	SSA	0	CX10	Depleted	-0.397955592873716	NS	Depleted_NS
51458c86-0fdd-470e-b059-1ffbffc92a7f	SA410892	3	27	no_wgd	DO34288	NHEJ	0.472727272727273	CX16	Depleted	-0.302746652371247	NS	Depleted_NS
51458c86-0fdd-470e-b059-1ffbffc92a7f	SA410892	3	27	no_wgd	DO34288	NHEJ	0.472727272727273	CX15	Depleted	-0.428440325720856	NS	Depleted_NS
51458c86-0fdd-470e-b059-1ffbffc92a7f	SA410892	3	27	no_wgd	DO34288	TMEJ	0.527272727272727	CX3	Intermediary	0.535762957119608	Sign	Intermediary_Sign
51458c86-0fdd-470e-b059-1ffbffc92a7f	SA410892	3	27	no_wgd	DO34288	SSA	0	CX12	Depleted	-0.454954179088174	Sign	Depleted_Sign
51458c86-0fdd-470e-b059-1ffbffc92a7f	SA410892	3	27	no_wgd	DO34288	NHEJ	0.472727272727273	CX3	Intermediary	0.535762957119608	Sign	Intermediary_Sign
51458c86-0fdd-470e-b059-1ffbffc92a7f	SA410892	3	27	no_wgd	DO34288	NHEJ	0.472727272727273	CX13	Intermediary	0.0157082721365517	Sign	Intermediary_Sign
51458c86-0fdd-470e-b059-1ffbffc92a7f	SA410892	3	27	no_wgd	DO34288	TMEJ	0.527272727272727	CX15	Depleted	-0.428440325720856	NS	Depleted_NS
51458c86-0fdd-470e-b059-1ffbffc92a7f	SA410892	3	27	no_wgd	DO34288	TMEJ	0.527272727272727	CX4	Intermediary	0.213746687094419	NS	Intermediary_NS
51458c86-0fdd-470e-b059-1ffbffc92a7f	SA410892	3	27	no_wgd	DO34288	TMEJ	0.527272727272727	CX11	Intermediary	0.228681866265654	NS	Intermediary_NS
51458c86-0fdd-470e-b059-1ffbffc92a7f	SA410892	3	27	no_wgd	DO34288	SSA	0	CX15	Depleted	-0.428440325720856	NS	Depleted_NS
51458c86-0fdd-470e-b059-1ffbffc92a7f	SA410892	3	27	no_wgd	DO34288	NHEJ	0.472727272727273	CX5	Intermediary	0.514564230467559	NS	Intermediary_NS
51458c86-0fdd-470e-b059-1ffbffc92a7f	SA410892	3	27	no_wgd	DO34288	NHEJ	0.472727272727273	CX4	Intermediary	0.213746687094419	NS	Intermediary_NS
51458c86-0fdd-470e-b059-1ffbffc92a7f	SA410892	3	27	no_wgd	DO34288	SSA	0	CX3	Intermediary	0.535762957119608	NS	Intermediary_NS
51458c86-0fdd-470e-b059-1ffbffc92a7f	SA410892	3	27	no_wgd	DO34288	SSA	0	CX6	Intermediary	0.582714107061846	NS	Intermediary_NS
51458c86-0fdd-470e-b059-1ffbffc92a7f	SA410892	3	27	no_wgd	DO34288	NHEJ	0.472727272727273	CX10	Depleted	-0.397955592873716	Sign	Depleted_Sign
51458c86-0fdd-470e-b059-1ffbffc92a7f	SA410892	3	27	no_wgd	DO34288	TMEJ	0.527272727272727	CX12	Depleted	-0.454954179088174	Sign	Depleted_Sign
51458c86-0fdd-470e-b059-1ffbffc92a7f	SA410892	3	27	no_wgd	DO34288	NHEJ	0.472727272727273	CX8	Intermediary	0.450520932518343	Sign	Intermediary_Sign
51458c86-0fdd-470e-b059-1ffbffc92a7f	SA410892	3	27	no_wgd	DO34288	NHEJ	0.472727272727273	CX1	Depleted	-0.383062014948552	Sign	Depleted_Sign
51458c86-0fdd-470e-b059-1ffbffc92a7f	SA410892	3	27	no_wgd	DO34288	TMEJ	0.527272727272727	CX14	Depleted	-0.472584566887532	NS	Depleted_NS
51458c86-0fdd-470e-b059-1ffbffc92a7f	SA410892	3	27	no_wgd	DO34288	NHEJ	0.472727272727273	CX17	Depleted	-0.422334006210896	Sign	Depleted_Sign
51458c86-0fdd-470e-b059-1ffbffc92a7f	SA410892	3	27	no_wgd	DO34288	SSA	0	CX11	Intermediary	0.228681866265654	NS	Intermediary_NS
51458c86-0fdd-470e-b059-1ffbffc92a7f	SA410892	3	27	no_wgd	DO34288	NHEJ	0.472727272727273	CX12	Depleted	-0.454954179088174	Sign	Depleted_Sign
51458c86-0fdd-470e-b059-1ffbffc92a7f	SA410892	3	27	no_wgd	DO34288	NHEJ	0.472727272727273	CX7	Dominant	1.83658894757572	NS	Dominant_NS
51458c86-0fdd-470e-b059-1ffbffc92a7f	SA410892	3	27	no_wgd	DO34288	SSA	0	CX9	Intermediary	0.873580427104371	NS	Intermediary_NS
51b25b37-f75c-4380-a0f6-5273e0b7ee33	SA505750	3	23	no_wgd	DO46380	SSA	0.00531914893617021	CX6	Depleted	-0.874483636077976	NS	Depleted_NS
51b25b37-f75c-4380-a0f6-5273e0b7ee33	SA505750	3	23	no_wgd	DO46380	SSA	0.00531914893617021	CX12	Intermediary	0.811626369872992	Sign	Intermediary_Sign
51b25b37-f75c-4380-a0f6-5273e0b7ee33	SA505750	3	23	no_wgd	DO46380	NHEJ	0.515957446808511	CX11	Depleted	-0.0718156656169345	NS	Depleted_NS
51b25b37-f75c-4380-a0f6-5273e0b7ee33	SA505750	3	23	no_wgd	DO46380	TMEJ	0.478723404255319	CX14	Depleted	-0.472584566887532	NS	Depleted_NS
51b25b37-f75c-4380-a0f6-5273e0b7ee33	SA505750	3	23	no_wgd	DO46380	NHEJ	0.515957446808511	CX5	Depleted	-0.790711571416893	NS	Depleted_NS
51b25b37-f75c-4380-a0f6-5273e0b7ee33	SA505750	3	23	no_wgd	DO46380	TMEJ	0.478723404255319	CX3	Dominant	2.18396842458353	Sign	Dominant_Sign
51b25b37-f75c-4380-a0f6-5273e0b7ee33	SA505750	3	23	no_wgd	DO46380	NHEJ	0.515957446808511	CX17	Depleted	-0.422334006210896	Sign	Depleted_Sign
51b25b37-f75c-4380-a0f6-5273e0b7ee33	SA505750	3	23	no_wgd	DO46380	TMEJ	0.478723404255319	CX8	Depleted	-0.475262252194554	Sign	Depleted_Sign
51b25b37-f75c-4380-a0f6-5273e0b7ee33	SA505750	3	23	no_wgd	DO46380	NHEJ	0.515957446808511	CX16	Depleted	-0.302746652371247	NS	Depleted_NS
51b25b37-f75c-4380-a0f6-5273e0b7ee33	SA505750	3	23	no_wgd	DO46380	SSA	0.00531914893617021	CX17	Depleted	-0.422334006210896	NS	Depleted_NS
51b25b37-f75c-4380-a0f6-5273e0b7ee33	SA505750	3	23	no_wgd	DO46380	SSA	0.00531914893617021	CX15	Depleted	-0.428440325720856	NS	Depleted_NS
51b25b37-f75c-4380-a0f6-5273e0b7ee33	SA505750	3	23	no_wgd	DO46380	TMEJ	0.478723404255319	CX4	Depleted	-0.974484116354699	NS	Depleted_NS
51b25b37-f75c-4380-a0f6-5273e0b7ee33	SA505750	3	23	no_wgd	DO46380	NHEJ	0.515957446808511	CX3	Dominant	2.18396842458353	Sign	Dominant_Sign
51b25b37-f75c-4380-a0f6-5273e0b7ee33	SA505750	3	23	no_wgd	DO46380	NHEJ	0.515957446808511	CX8	Depleted	-0.475262252194554	Sign	Depleted_Sign
51b25b37-f75c-4380-a0f6-5273e0b7ee33	SA505750	3	23	no_wgd	DO46380	NHEJ	0.515957446808511	CX13	Depleted	-0.169333462629966	Sign	Depleted_Sign
51b25b37-f75c-4380-a0f6-5273e0b7ee33	SA505750	3	23	no_wgd	DO46380	SSA	0.00531914893617021	CX7	Depleted	-0.482558309971934	NS	Depleted_NS
51b25b37-f75c-4380-a0f6-5273e0b7ee33	SA505750	3	23	no_wgd	DO46380	TMEJ	0.478723404255319	CX15	Depleted	-0.428440325720856	NS	Depleted_NS
51b25b37-f75c-4380-a0f6-5273e0b7ee33	SA505750	3	23	no_wgd	DO46380	SSA	0.00531914893617021	CX1	Depleted	-0.921939392457774	NS	Depleted_NS
51b25b37-f75c-4380-a0f6-5273e0b7ee33	SA505750	3	23	no_wgd	DO46380	SSA	0.00531914893617021	CX3	Dominant	2.18396842458353	NS	Dominant_NS
51b25b37-f75c-4380-a0f6-5273e0b7ee33	SA505750	3	23	no_wgd	DO46380	SSA	0.00531914893617021	CX4	Depleted	-0.974484116354699	NS	Depleted_NS
51b25b37-f75c-4380-a0f6-5273e0b7ee33	SA505750	3	23	no_wgd	DO46380	NHEJ	0.515957446808511	CX7	Depleted	-0.482558309971934	NS	Depleted_NS
51b25b37-f75c-4380-a0f6-5273e0b7ee33	SA505750	3	23	no_wgd	DO46380	TMEJ	0.478723404255319	CX17	Depleted	-0.422334006210896	Sign	Depleted_Sign
51b25b37-f75c-4380-a0f6-5273e0b7ee33	SA505750	3	23	no_wgd	DO46380	SSA	0.00531914893617021	CX10	Intermediary	0.791419651868805	NS	Intermediary_NS
51b25b37-f75c-4380-a0f6-5273e0b7ee33	SA505750	3	23	no_wgd	DO46380	TMEJ	0.478723404255319	CX16	Depleted	-0.302746652371247	NS	Depleted_NS
51b25b37-f75c-4380-a0f6-5273e0b7ee33	SA505750	3	23	no_wgd	DO46380	TMEJ	0.478723404255319	CX5	Depleted	-0.790711571416893	Sign	Depleted_Sign
51b25b37-f75c-4380-a0f6-5273e0b7ee33	SA505750	3	23	no_wgd	DO46380	NHEJ	0.515957446808511	CX4	Depleted	-0.974484116354699	NS	Depleted_NS
51b25b37-f75c-4380-a0f6-5273e0b7ee33	SA505750	3	23	no_wgd	DO46380	NHEJ	0.515957446808511	CX14	Depleted	-0.472584566887532	NS	Depleted_NS
51b25b37-f75c-4380-a0f6-5273e0b7ee33	SA505750	3	23	no_wgd	DO46380	SSA	0.00531914893617021	CX13	Depleted	-0.169333462629966	Sign	Depleted_Sign
51b25b37-f75c-4380-a0f6-5273e0b7ee33	SA505750	3	23	no_wgd	DO46380	TMEJ	0.478723404255319	CX12	Intermediary	0.811626369872992	Sign	Intermediary_Sign
51b25b37-f75c-4380-a0f6-5273e0b7ee33	SA505750	3	23	no_wgd	DO46380	TMEJ	0.478723404255319	CX10	Intermediary	0.791419651868805	Sign	Intermediary_Sign
51b25b37-f75c-4380-a0f6-5273e0b7ee33	SA505750	3	23	no_wgd	DO46380	NHEJ	0.515957446808511	CX6	Depleted	-0.874483636077976	NS	Depleted_NS
51b25b37-f75c-4380-a0f6-5273e0b7ee33	SA505750	3	23	no_wgd	DO46380	TMEJ	0.478723404255319	CX9	Depleted	-0.562661789044521	NS	Depleted_NS
51b25b37-f75c-4380-a0f6-5273e0b7ee33	SA505750	3	23	no_wgd	DO46380	NHEJ	0.515957446808511	CX10	Intermediary	0.791419651868805	Sign	Intermediary_Sign
51b25b37-f75c-4380-a0f6-5273e0b7ee33	SA505750	3	23	no_wgd	DO46380	SSA	0.00531914893617021	CX16	Depleted	-0.302746652371247	NS	Depleted_NS
51b25b37-f75c-4380-a0f6-5273e0b7ee33	SA505750	3	23	no_wgd	DO46380	TMEJ	0.478723404255319	CX11	Depleted	-0.0718156656169345	NS	Depleted_NS
51b25b37-f75c-4380-a0f6-5273e0b7ee33	SA505750	3	23	no_wgd	DO46380	NHEJ	0.515957446808511	CX2	Intermediary	1.14466956476954	Sign	Intermediary_Sign
51b25b37-f75c-4380-a0f6-5273e0b7ee33	SA505750	3	23	no_wgd	DO46380	NHEJ	0.515957446808511	CX9	Depleted	-0.562661789044521	NS	Depleted_NS
51b25b37-f75c-4380-a0f6-5273e0b7ee33	SA505750	3	23	no_wgd	DO46380	SSA	0.00531914893617021	CX8	Depleted	-0.475262252194554	NS	Depleted_NS
51b25b37-f75c-4380-a0f6-5273e0b7ee33	SA505750	3	23	no_wgd	DO46380	TMEJ	0.478723404255319	CX1	Depleted	-0.921939392457774	Sign	Depleted_Sign
51b25b37-f75c-4380-a0f6-5273e0b7ee33	SA505750	3	23	no_wgd	DO46380	SSA	0.00531914893617021	CX5	Depleted	-0.790711571416893	Sign	Depleted_Sign
51b25b37-f75c-4380-a0f6-5273e0b7ee33	SA505750	3	23	no_wgd	DO46380	TMEJ	0.478723404255319	CX6	Depleted	-0.874483636077976	NS	Depleted_NS
51b25b37-f75c-4380-a0f6-5273e0b7ee33	SA505750	3	23	no_wgd	DO46380	NHEJ	0.515957446808511	CX15	Depleted	-0.428440325720856	NS	Depleted_NS
51b25b37-f75c-4380-a0f6-5273e0b7ee33	SA505750	3	23	no_wgd	DO46380	TMEJ	0.478723404255319	CX13	Depleted	-0.169333462629966	Sign	Depleted_Sign
51b25b37-f75c-4380-a0f6-5273e0b7ee33	SA505750	3	23	no_wgd	DO46380	SSA	0.00531914893617021	CX11	Depleted	-0.0718156656169345	NS	Depleted_NS
51b25b37-f75c-4380-a0f6-5273e0b7ee33	SA505750	3	23	no_wgd	DO46380	NHEJ	0.515957446808511	CX1	Depleted	-0.921939392457774	Sign	Depleted_Sign
51b25b37-f75c-4380-a0f6-5273e0b7ee33	SA505750	3	23	no_wgd	DO46380	SSA	0.00531914893617021	CX2	Intermediary	1.14466956476954	Sign	Intermediary_Sign
51b25b37-f75c-4380-a0f6-5273e0b7ee33	SA505750	3	23	no_wgd	DO46380	SSA	0.00531914893617021	CX9	Depleted	-0.562661789044521	NS	Depleted_NS
51b25b37-f75c-4380-a0f6-5273e0b7ee33	SA505750	3	23	no_wgd	DO46380	NHEJ	0.515957446808511	CX12	Intermediary	0.811626369872992	Sign	Intermediary_Sign
51b25b37-f75c-4380-a0f6-5273e0b7ee33	SA505750	3	23	no_wgd	DO46380	TMEJ	0.478723404255319	CX7	Depleted	-0.482558309971934	NS	Depleted_NS
51b25b37-f75c-4380-a0f6-5273e0b7ee33	SA505750	3	23	no_wgd	DO46380	TMEJ	0.478723404255319	CX2	Intermediary	1.14466956476954	Sign	Intermediary_Sign
51b25b37-f75c-4380-a0f6-5273e0b7ee33	SA505750	3	23	no_wgd	DO46380	SSA	0.00531914893617021	CX14	Depleted	-0.472584566887532	NS	Depleted_NS
589e0aea-9057-4b8c-8af1-74c74fe46a38	SA570881	4	13	no_wgd	DO52146	SSA	0	CX14	Depleted	-0.016165236501657	NS	Depleted_NS
589e0aea-9057-4b8c-8af1-74c74fe46a38	SA570881	4	13	no_wgd	DO52146	SSA	0	CX16	Depleted	-0.302746652371247	NS	Depleted_NS
589e0aea-9057-4b8c-8af1-74c74fe46a38	SA570881	4	13	no_wgd	DO52146	NHEJ	0.606060606060606	CX1	Intermediary	0.857654093394542	Sign	Intermediary_Sign
589e0aea-9057-4b8c-8af1-74c74fe46a38	SA570881	4	13	no_wgd	DO52146	TMEJ	0.393939393939394	CX8	Dominant	1.33241807284156	Sign	Dominant_Sign
589e0aea-9057-4b8c-8af1-74c74fe46a38	SA570881	4	13	no_wgd	DO52146	TMEJ	0.393939393939394	CX7	Depleted	-0.691346565077932	NS	Depleted_NS
589e0aea-9057-4b8c-8af1-74c74fe46a38	SA570881	4	13	no_wgd	DO52146	NHEJ	0.606060606060606	CX11	Depleted	-0.295875792345342	NS	Depleted_NS
589e0aea-9057-4b8c-8af1-74c74fe46a38	SA570881	4	13	no_wgd	DO52146	NHEJ	0.606060606060606	CX3	Depleted	-1.05438119344997	Sign	Depleted_Sign
589e0aea-9057-4b8c-8af1-74c74fe46a38	SA570881	4	13	no_wgd	DO52146	NHEJ	0.606060606060606	CX7	Depleted	-0.691346565077932	NS	Depleted_NS
589e0aea-9057-4b8c-8af1-74c74fe46a38	SA570881	4	13	no_wgd	DO52146	NHEJ	0.606060606060606	CX13	Depleted	-0.30723072183162	Sign	Depleted_Sign
589e0aea-9057-4b8c-8af1-74c74fe46a38	SA570881	4	13	no_wgd	DO52146	NHEJ	0.606060606060606	CX9	Intermediary	0.648211961330606	NS	Intermediary_NS
589e0aea-9057-4b8c-8af1-74c74fe46a38	SA570881	4	13	no_wgd	DO52146	TMEJ	0.393939393939394	CX6	Dominant	1.80608949057231	NS	Dominant_NS
589e0aea-9057-4b8c-8af1-74c74fe46a38	SA570881	4	13	no_wgd	DO52146	NHEJ	0.606060606060606	CX5	Depleted	-0.675392678178317	NS	Depleted_NS
589e0aea-9057-4b8c-8af1-74c74fe46a38	SA570881	4	13	no_wgd	DO52146	SSA	0	CX12	Depleted	-0.454954179088174	Sign	Depleted_Sign
589e0aea-9057-4b8c-8af1-74c74fe46a38	SA570881	4	13	no_wgd	DO52146	NHEJ	0.606060606060606	CX8	Dominant	1.33241807284156	Sign	Dominant_Sign
589e0aea-9057-4b8c-8af1-74c74fe46a38	SA570881	4	13	no_wgd	DO52146	TMEJ	0.393939393939394	CX15	Depleted	-0.428440325720856	NS	Depleted_NS
589e0aea-9057-4b8c-8af1-74c74fe46a38	SA570881	4	13	no_wgd	DO52146	TMEJ	0.393939393939394	CX11	Depleted	-0.295875792345342	NS	Depleted_NS
589e0aea-9057-4b8c-8af1-74c74fe46a38	SA570881	4	13	no_wgd	DO52146	SSA	0	CX4	Depleted	-0.561956164070497	NS	Depleted_NS
589e0aea-9057-4b8c-8af1-74c74fe46a38	SA570881	4	13	no_wgd	DO52146	SSA	0	CX17	Intermediary	0.552730789691873	NS	Intermediary_NS
589e0aea-9057-4b8c-8af1-74c74fe46a38	SA570881	4	13	no_wgd	DO52146	SSA	0	CX10	Depleted	-0.397955592873716	NS	Depleted_NS
589e0aea-9057-4b8c-8af1-74c74fe46a38	SA570881	4	13	no_wgd	DO52146	NHEJ	0.606060606060606	CX17	Intermediary	0.552730789691873	Sign	Intermediary_Sign
589e0aea-9057-4b8c-8af1-74c74fe46a38	SA570881	4	13	no_wgd	DO52146	TMEJ	0.393939393939394	CX3	Depleted	-1.05438119344997	Sign	Depleted_Sign
589e0aea-9057-4b8c-8af1-74c74fe46a38	SA570881	4	13	no_wgd	DO52146	TMEJ	0.393939393939394	CX13	Depleted	-0.30723072183162	Sign	Depleted_Sign
589e0aea-9057-4b8c-8af1-74c74fe46a38	SA570881	4	13	no_wgd	DO52146	TMEJ	0.393939393939394	CX10	Depleted	-0.397955592873716	Sign	Depleted_Sign
589e0aea-9057-4b8c-8af1-74c74fe46a38	SA570881	4	13	no_wgd	DO52146	SSA	0	CX6	Dominant	1.80608949057231	NS	Dominant_NS
589e0aea-9057-4b8c-8af1-74c74fe46a38	SA570881	4	13	no_wgd	DO52146	TMEJ	0.393939393939394	CX9	Intermediary	0.648211961330606	NS	Intermediary_NS
589e0aea-9057-4b8c-8af1-74c74fe46a38	SA570881	4	13	no_wgd	DO52146	TMEJ	0.393939393939394	CX2	Depleted	-0.17189749246247	Sign	Depleted_Sign
589e0aea-9057-4b8c-8af1-74c74fe46a38	SA570881	4	13	no_wgd	DO52146	TMEJ	0.393939393939394	CX16	Depleted	-0.302746652371247	NS	Depleted_NS
589e0aea-9057-4b8c-8af1-74c74fe46a38	SA570881	4	13	no_wgd	DO52146	NHEJ	0.606060606060606	CX15	Depleted	-0.428440325720856	NS	Depleted_NS
589e0aea-9057-4b8c-8af1-74c74fe46a38	SA570881	4	13	no_wgd	DO52146	TMEJ	0.393939393939394	CX12	Depleted	-0.454954179088174	Sign	Depleted_Sign
589e0aea-9057-4b8c-8af1-74c74fe46a38	SA570881	4	13	no_wgd	DO52146	SSA	0	CX5	Depleted	-0.675392678178317	Sign	Depleted_Sign
589e0aea-9057-4b8c-8af1-74c74fe46a38	SA570881	4	13	no_wgd	DO52146	NHEJ	0.606060606060606	CX14	Depleted	-0.016165236501657	NS	Depleted_NS
589e0aea-9057-4b8c-8af1-74c74fe46a38	SA570881	4	13	no_wgd	DO52146	TMEJ	0.393939393939394	CX4	Depleted	-0.561956164070497	NS	Depleted_NS
589e0aea-9057-4b8c-8af1-74c74fe46a38	SA570881	4	13	no_wgd	DO52146	TMEJ	0.393939393939394	CX17	Intermediary	0.552730789691873	Sign	Intermediary_Sign
589e0aea-9057-4b8c-8af1-74c74fe46a38	SA570881	4	13	no_wgd	DO52146	TMEJ	0.393939393939394	CX14	Depleted	-0.016165236501657	NS	Depleted_NS
589e0aea-9057-4b8c-8af1-74c74fe46a38	SA570881	4	13	no_wgd	DO52146	NHEJ	0.606060606060606	CX6	Dominant	1.80608949057231	NS	Dominant_NS
589e0aea-9057-4b8c-8af1-74c74fe46a38	SA570881	4	13	no_wgd	DO52146	SSA	0	CX7	Depleted	-0.691346565077932	NS	Depleted_NS
589e0aea-9057-4b8c-8af1-74c74fe46a38	SA570881	4	13	no_wgd	DO52146	NHEJ	0.606060606060606	CX2	Depleted	-0.17189749246247	Sign	Depleted_Sign
589e0aea-9057-4b8c-8af1-74c74fe46a38	SA570881	4	13	no_wgd	DO52146	SSA	0	CX3	Depleted	-1.05438119344997	NS	Depleted_NS
589e0aea-9057-4b8c-8af1-74c74fe46a38	SA570881	4	13	no_wgd	DO52146	SSA	0	CX2	Depleted	-0.17189749246247	Sign	Depleted_Sign
589e0aea-9057-4b8c-8af1-74c74fe46a38	SA570881	4	13	no_wgd	DO52146	SSA	0	CX13	Depleted	-0.30723072183162	Sign	Depleted_Sign
589e0aea-9057-4b8c-8af1-74c74fe46a38	SA570881	4	13	no_wgd	DO52146	TMEJ	0.393939393939394	CX5	Depleted	-0.675392678178317	Sign	Depleted_Sign
589e0aea-9057-4b8c-8af1-74c74fe46a38	SA570881	4	13	no_wgd	DO52146	SSA	0	CX15	Depleted	-0.428440325720856	NS	Depleted_NS
589e0aea-9057-4b8c-8af1-74c74fe46a38	SA570881	4	13	no_wgd	DO52146	SSA	0	CX8	Dominant	1.33241807284156	NS	Dominant_NS
589e0aea-9057-4b8c-8af1-74c74fe46a38	SA570881	4	13	no_wgd	DO52146	TMEJ	0.393939393939394	CX1	Intermediary	0.857654093394542	Sign	Intermediary_Sign
589e0aea-9057-4b8c-8af1-74c74fe46a38	SA570881	4	13	no_wgd	DO52146	SSA	0	CX1	Intermediary	0.857654093394542	NS	Intermediary_NS
589e0aea-9057-4b8c-8af1-74c74fe46a38	SA570881	4	13	no_wgd	DO52146	NHEJ	0.606060606060606	CX10	Depleted	-0.397955592873716	Sign	Depleted_Sign
589e0aea-9057-4b8c-8af1-74c74fe46a38	SA570881	4	13	no_wgd	DO52146	SSA	0	CX11	Depleted	-0.295875792345342	NS	Depleted_NS
589e0aea-9057-4b8c-8af1-74c74fe46a38	SA570881	4	13	no_wgd	DO52146	SSA	0	CX9	Intermediary	0.648211961330606	NS	Intermediary_NS
589e0aea-9057-4b8c-8af1-74c74fe46a38	SA570881	4	13	no_wgd	DO52146	NHEJ	0.606060606060606	CX16	Depleted	-0.302746652371247	NS	Depleted_NS
589e0aea-9057-4b8c-8af1-74c74fe46a38	SA570881	4	13	no_wgd	DO52146	NHEJ	0.606060606060606	CX12	Depleted	-0.454954179088174	Sign	Depleted_Sign
589e0aea-9057-4b8c-8af1-74c74fe46a38	SA570881	4	13	no_wgd	DO52146	NHEJ	0.606060606060606	CX4	Depleted	-0.561956164070497	NS	Depleted_NS
5c9b8a2c-c623-11e3-bf01-24c6515278c0	SA501590	3	5	no_wgd	DO45289	TMEJ	0.212121212121212	CX1	Intermediary	0.757381310809645	Sign	Intermediary_Sign
5c9b8a2c-c623-11e3-bf01-24c6515278c0	SA501590	3	5	no_wgd	DO45289	TMEJ	0.212121212121212	CX12	Depleted	-0.454954179088174	Sign	Depleted_Sign
5c9b8a2c-c623-11e3-bf01-24c6515278c0	SA501590	3	5	no_wgd	DO45289	SSA	0	CX16	Depleted	-0.302746652371247	NS	Depleted_NS
5c9b8a2c-c623-11e3-bf01-24c6515278c0	SA501590	3	5	no_wgd	DO45289	NHEJ	0.787878787878788	CX15	Dominant	2.79595479123865	NS	Dominant_NS
5c9b8a2c-c623-11e3-bf01-24c6515278c0	SA501590	3	5	no_wgd	DO45289	TMEJ	0.212121212121212	CX10	Depleted	-0.397955592873716	Sign	Depleted_Sign
5c9b8a2c-c623-11e3-bf01-24c6515278c0	SA501590	3	5	no_wgd	DO45289	SSA	0	CX4	Depleted	-0.974484116354699	NS	Depleted_NS
5c9b8a2c-c623-11e3-bf01-24c6515278c0	SA501590	3	5	no_wgd	DO45289	SSA	0	CX9	Depleted	-0.562661789044521	NS	Depleted_NS
5c9b8a2c-c623-11e3-bf01-24c6515278c0	SA501590	3	5	no_wgd	DO45289	SSA	0	CX7	Depleted	-0.691346565077932	NS	Depleted_NS
5c9b8a2c-c623-11e3-bf01-24c6515278c0	SA501590	3	5	no_wgd	DO45289	NHEJ	0.787878787878788	CX14	Depleted	-0.472584566887532	NS	Depleted_NS
5c9b8a2c-c623-11e3-bf01-24c6515278c0	SA501590	3	5	no_wgd	DO45289	TMEJ	0.212121212121212	CX9	Depleted	-0.562661789044521	NS	Depleted_NS
5c9b8a2c-c623-11e3-bf01-24c6515278c0	SA501590	3	5	no_wgd	DO45289	SSA	0	CX2	Intermediary	0.0967534574109413	Sign	Intermediary_Sign
5c9b8a2c-c623-11e3-bf01-24c6515278c0	SA501590	3	5	no_wgd	DO45289	SSA	0	CX5	Depleted	-0.790711571416893	Sign	Depleted_Sign
5c9b8a2c-c623-11e3-bf01-24c6515278c0	SA501590	3	5	no_wgd	DO45289	SSA	0	CX10	Depleted	-0.397955592873716	NS	Depleted_NS
5c9b8a2c-c623-11e3-bf01-24c6515278c0	SA501590	3	5	no_wgd	DO45289	NHEJ	0.787878787878788	CX17	Depleted	-0.422334006210896	Sign	Depleted_Sign
5c9b8a2c-c623-11e3-bf01-24c6515278c0	SA501590	3	5	no_wgd	DO45289	TMEJ	0.212121212121212	CX15	Dominant	2.79595479123865	NS	Dominant_NS
5c9b8a2c-c623-11e3-bf01-24c6515278c0	SA501590	3	5	no_wgd	DO45289	NHEJ	0.787878787878788	CX11	Depleted	-0.00473187380917836	NS	Depleted_NS
5c9b8a2c-c623-11e3-bf01-24c6515278c0	SA501590	3	5	no_wgd	DO45289	TMEJ	0.212121212121212	CX7	Depleted	-0.691346565077932	NS	Depleted_NS
5c9b8a2c-c623-11e3-bf01-24c6515278c0	SA501590	3	5	no_wgd	DO45289	NHEJ	0.787878787878788	CX1	Intermediary	0.757381310809645	Sign	Intermediary_Sign
5c9b8a2c-c623-11e3-bf01-24c6515278c0	SA501590	3	5	no_wgd	DO45289	NHEJ	0.787878787878788	CX8	Depleted	-0.475262252194554	Sign	Depleted_Sign
5c9b8a2c-c623-11e3-bf01-24c6515278c0	SA501590	3	5	no_wgd	DO45289	SSA	0	CX6	Depleted	-0.874483636077976	NS	Depleted_NS
5c9b8a2c-c623-11e3-bf01-24c6515278c0	SA501590	3	5	no_wgd	DO45289	TMEJ	0.212121212121212	CX13	Depleted	-0.30723072183162	Sign	Depleted_Sign
5c9b8a2c-c623-11e3-bf01-24c6515278c0	SA501590	3	5	no_wgd	DO45289	NHEJ	0.787878787878788	CX2	Intermediary	0.0967534574109413	Sign	Intermediary_Sign
5c9b8a2c-c623-11e3-bf01-24c6515278c0	SA501590	3	5	no_wgd	DO45289	TMEJ	0.212121212121212	CX5	Depleted	-0.790711571416893	Sign	Depleted_Sign
5c9b8a2c-c623-11e3-bf01-24c6515278c0	SA501590	3	5	no_wgd	DO45289	NHEJ	0.787878787878788	CX12	Depleted	-0.454954179088174	Sign	Depleted_Sign
5c9b8a2c-c623-11e3-bf01-24c6515278c0	SA501590	3	5	no_wgd	DO45289	SSA	0	CX14	Depleted	-0.472584566887532	NS	Depleted_NS
5c9b8a2c-c623-11e3-bf01-24c6515278c0	SA501590	3	5	no_wgd	DO45289	SSA	0	CX8	Depleted	-0.475262252194554	NS	Depleted_NS
5c9b8a2c-c623-11e3-bf01-24c6515278c0	SA501590	3	5	no_wgd	DO45289	SSA	0	CX1	Intermediary	0.757381310809645	NS	Intermediary_NS
5c9b8a2c-c623-11e3-bf01-24c6515278c0	SA501590	3	5	no_wgd	DO45289	SSA	0	CX13	Depleted	-0.30723072183162	Sign	Depleted_Sign
5c9b8a2c-c623-11e3-bf01-24c6515278c0	SA501590	3	5	no_wgd	DO45289	TMEJ	0.212121212121212	CX11	Depleted	-0.00473187380917836	NS	Depleted_NS
5c9b8a2c-c623-11e3-bf01-24c6515278c0	SA501590	3	5	no_wgd	DO45289	TMEJ	0.212121212121212	CX17	Depleted	-0.422334006210896	Sign	Depleted_Sign
5c9b8a2c-c623-11e3-bf01-24c6515278c0	SA501590	3	5	no_wgd	DO45289	TMEJ	0.212121212121212	CX16	Depleted	-0.302746652371247	NS	Depleted_NS
5c9b8a2c-c623-11e3-bf01-24c6515278c0	SA501590	3	5	no_wgd	DO45289	NHEJ	0.787878787878788	CX5	Depleted	-0.790711571416893	NS	Depleted_NS
5c9b8a2c-c623-11e3-bf01-24c6515278c0	SA501590	3	5	no_wgd	DO45289	TMEJ	0.212121212121212	CX6	Depleted	-0.874483636077976	NS	Depleted_NS
5c9b8a2c-c623-11e3-bf01-24c6515278c0	SA501590	3	5	no_wgd	DO45289	NHEJ	0.787878787878788	CX6	Depleted	-0.874483636077976	NS	Depleted_NS
5c9b8a2c-c623-11e3-bf01-24c6515278c0	SA501590	3	5	no_wgd	DO45289	SSA	0	CX12	Depleted	-0.454954179088174	Sign	Depleted_Sign
5c9b8a2c-c623-11e3-bf01-24c6515278c0	SA501590	3	5	no_wgd	DO45289	NHEJ	0.787878787878788	CX3	Depleted	-0.662573117762438	Sign	Depleted_Sign
5c9b8a2c-c623-11e3-bf01-24c6515278c0	SA501590	3	5	no_wgd	DO45289	NHEJ	0.787878787878788	CX13	Depleted	-0.30723072183162	Sign	Depleted_Sign
5c9b8a2c-c623-11e3-bf01-24c6515278c0	SA501590	3	5	no_wgd	DO45289	TMEJ	0.212121212121212	CX2	Intermediary	0.0967534574109413	Sign	Intermediary_Sign
5c9b8a2c-c623-11e3-bf01-24c6515278c0	SA501590	3	5	no_wgd	DO45289	SSA	0	CX15	Dominant	2.79595479123865	NS	Dominant_NS
5c9b8a2c-c623-11e3-bf01-24c6515278c0	SA501590	3	5	no_wgd	DO45289	TMEJ	0.212121212121212	CX8	Depleted	-0.475262252194554	Sign	Depleted_Sign
5c9b8a2c-c623-11e3-bf01-24c6515278c0	SA501590	3	5	no_wgd	DO45289	NHEJ	0.787878787878788	CX4	Depleted	-0.974484116354699	NS	Depleted_NS
5c9b8a2c-c623-11e3-bf01-24c6515278c0	SA501590	3	5	no_wgd	DO45289	SSA	0	CX3	Depleted	-0.662573117762438	NS	Depleted_NS
5c9b8a2c-c623-11e3-bf01-24c6515278c0	SA501590	3	5	no_wgd	DO45289	SSA	0	CX17	Depleted	-0.422334006210896	NS	Depleted_NS
5c9b8a2c-c623-11e3-bf01-24c6515278c0	SA501590	3	5	no_wgd	DO45289	NHEJ	0.787878787878788	CX16	Depleted	-0.302746652371247	NS	Depleted_NS
5c9b8a2c-c623-11e3-bf01-24c6515278c0	SA501590	3	5	no_wgd	DO45289	TMEJ	0.212121212121212	CX14	Depleted	-0.472584566887532	NS	Depleted_NS
5c9b8a2c-c623-11e3-bf01-24c6515278c0	SA501590	3	5	no_wgd	DO45289	NHEJ	0.787878787878788	CX7	Depleted	-0.691346565077932	NS	Depleted_NS
5c9b8a2c-c623-11e3-bf01-24c6515278c0	SA501590	3	5	no_wgd	DO45289	SSA	0	CX11	Depleted	-0.00473187380917836	NS	Depleted_NS
5c9b8a2c-c623-11e3-bf01-24c6515278c0	SA501590	3	5	no_wgd	DO45289	TMEJ	0.212121212121212	CX3	Depleted	-0.662573117762438	Sign	Depleted_Sign
5c9b8a2c-c623-11e3-bf01-24c6515278c0	SA501590	3	5	no_wgd	DO45289	NHEJ	0.787878787878788	CX9	Depleted	-0.562661789044521	NS	Depleted_NS
5c9b8a2c-c623-11e3-bf01-24c6515278c0	SA501590	3	5	no_wgd	DO45289	TMEJ	0.212121212121212	CX4	Depleted	-0.974484116354699	NS	Depleted_NS
5c9b8a2c-c623-11e3-bf01-24c6515278c0	SA501590	3	5	no_wgd	DO45289	NHEJ	0.787878787878788	CX10	Depleted	-0.397955592873716	Sign	Depleted_Sign
6172ca02-c622-11e3-bf01-24c6515278c0	SA501523	3	5	no_wgd	DO45137	SSA	0	CX8	Depleted	-0.475262252194554	NS	Depleted_NS
6172ca02-c622-11e3-bf01-24c6515278c0	SA501523	3	5	no_wgd	DO45137	SSA	0	CX17	Depleted	-0.422334006210896	NS	Depleted_NS
6172ca02-c622-11e3-bf01-24c6515278c0	SA501523	3	5	no_wgd	DO45137	TMEJ	0.368421052631579	CX7	Depleted	-0.029357430581377	NS	Depleted_NS
6172ca02-c622-11e3-bf01-24c6515278c0	SA501523	3	5	no_wgd	DO45137	TMEJ	0.368421052631579	CX4	Depleted	-0.803796209369885	NS	Depleted_NS
6172ca02-c622-11e3-bf01-24c6515278c0	SA501523	3	5	no_wgd	DO45137	NHEJ	0.631578947368421	CX11	Depleted	-0.516238701966395	NS	Depleted_NS
6172ca02-c622-11e3-bf01-24c6515278c0	SA501523	3	5	no_wgd	DO45137	NHEJ	0.631578947368421	CX7	Depleted	-0.029357430581377	NS	Depleted_NS
6172ca02-c622-11e3-bf01-24c6515278c0	SA501523	3	5	no_wgd	DO45137	TMEJ	0.368421052631579	CX2	Intermediary	0.0631420970671567	Sign	Intermediary_Sign
6172ca02-c622-11e3-bf01-24c6515278c0	SA501523	3	5	no_wgd	DO45137	SSA	0	CX2	Intermediary	0.0631420970671567	Sign	Intermediary_Sign
6172ca02-c622-11e3-bf01-24c6515278c0	SA501523	3	5	no_wgd	DO45137	SSA	0	CX12	Intermediary	0.323233543343122	Sign	Intermediary_Sign
6172ca02-c622-11e3-bf01-24c6515278c0	SA501523	3	5	no_wgd	DO45137	SSA	0	CX14	Intermediary	0.224817708085074	NS	Intermediary_NS
6172ca02-c622-11e3-bf01-24c6515278c0	SA501523	3	5	no_wgd	DO45137	TMEJ	0.368421052631579	CX3	Depleted	-0.606413955074643	Sign	Depleted_Sign
6172ca02-c622-11e3-bf01-24c6515278c0	SA501523	3	5	no_wgd	DO45137	TMEJ	0.368421052631579	CX17	Depleted	-0.422334006210896	Sign	Depleted_Sign
6172ca02-c622-11e3-bf01-24c6515278c0	SA501523	3	5	no_wgd	DO45137	SSA	0	CX3	Depleted	-0.606413955074643	NS	Depleted_NS
6172ca02-c622-11e3-bf01-24c6515278c0	SA501523	3	5	no_wgd	DO45137	NHEJ	0.631578947368421	CX14	Intermediary	0.224817708085074	NS	Intermediary_NS
6172ca02-c622-11e3-bf01-24c6515278c0	SA501523	3	5	no_wgd	DO45137	TMEJ	0.368421052631579	CX1	Intermediary	0.952939965586418	Sign	Intermediary_Sign
6172ca02-c622-11e3-bf01-24c6515278c0	SA501523	3	5	no_wgd	DO45137	NHEJ	0.631578947368421	CX3	Depleted	-0.606413955074643	Sign	Depleted_Sign
6172ca02-c622-11e3-bf01-24c6515278c0	SA501523	3	5	no_wgd	DO45137	SSA	0	CX13	Intermediary	0.300150287569585	Sign	Intermediary_Sign
6172ca02-c622-11e3-bf01-24c6515278c0	SA501523	3	5	no_wgd	DO45137	NHEJ	0.631578947368421	CX10	Depleted	-0.397955592873716	Sign	Depleted_Sign
6172ca02-c622-11e3-bf01-24c6515278c0	SA501523	3	5	no_wgd	DO45137	SSA	0	CX5	Depleted	-0.790711571416893	Sign	Depleted_Sign
6172ca02-c622-11e3-bf01-24c6515278c0	SA501523	3	5	no_wgd	DO45137	TMEJ	0.368421052631579	CX11	Depleted	-0.516238701966395	NS	Depleted_NS
6172ca02-c622-11e3-bf01-24c6515278c0	SA501523	3	5	no_wgd	DO45137	NHEJ	0.631578947368421	CX5	Depleted	-0.790711571416893	NS	Depleted_NS
6172ca02-c622-11e3-bf01-24c6515278c0	SA501523	3	5	no_wgd	DO45137	SSA	0	CX6	Intermediary	0.839870048736788	NS	Intermediary_NS
6172ca02-c622-11e3-bf01-24c6515278c0	SA501523	3	5	no_wgd	DO45137	TMEJ	0.368421052631579	CX13	Intermediary	0.300150287569585	Sign	Intermediary_Sign
6172ca02-c622-11e3-bf01-24c6515278c0	SA501523	3	5	no_wgd	DO45137	NHEJ	0.631578947368421	CX15	Depleted	-0.428440325720856	NS	Depleted_NS
6172ca02-c622-11e3-bf01-24c6515278c0	SA501523	3	5	no_wgd	DO45137	NHEJ	0.631578947368421	CX13	Intermediary	0.300150287569585	Sign	Intermediary_Sign
6172ca02-c622-11e3-bf01-24c6515278c0	SA501523	3	5	no_wgd	DO45137	SSA	0	CX10	Depleted	-0.397955592873716	NS	Depleted_NS
6172ca02-c622-11e3-bf01-24c6515278c0	SA501523	3	5	no_wgd	DO45137	NHEJ	0.631578947368421	CX1	Intermediary	0.952939965586418	Sign	Intermediary_Sign
6172ca02-c622-11e3-bf01-24c6515278c0	SA501523	3	5	no_wgd	DO45137	TMEJ	0.368421052631579	CX12	Intermediary	0.323233543343122	Sign	Intermediary_Sign
6172ca02-c622-11e3-bf01-24c6515278c0	SA501523	3	5	no_wgd	DO45137	TMEJ	0.368421052631579	CX8	Depleted	-0.475262252194554	Sign	Depleted_Sign
6172ca02-c622-11e3-bf01-24c6515278c0	SA501523	3	5	no_wgd	DO45137	NHEJ	0.631578947368421	CX2	Intermediary	0.0631420970671567	Sign	Intermediary_Sign
6172ca02-c622-11e3-bf01-24c6515278c0	SA501523	3	5	no_wgd	DO45137	SSA	0	CX16	Depleted	-0.302746652371247	NS	Depleted_NS
6172ca02-c622-11e3-bf01-24c6515278c0	SA501523	3	5	no_wgd	DO45137	NHEJ	0.631578947368421	CX4	Depleted	-0.803796209369885	NS	Depleted_NS
6172ca02-c622-11e3-bf01-24c6515278c0	SA501523	3	5	no_wgd	DO45137	NHEJ	0.631578947368421	CX9	Depleted	-0.562661789044521	NS	Depleted_NS
6172ca02-c622-11e3-bf01-24c6515278c0	SA501523	3	5	no_wgd	DO45137	SSA	0	CX11	Depleted	-0.516238701966395	NS	Depleted_NS
6172ca02-c622-11e3-bf01-24c6515278c0	SA501523	3	5	no_wgd	DO45137	NHEJ	0.631578947368421	CX16	Depleted	-0.302746652371247	NS	Depleted_NS
6172ca02-c622-11e3-bf01-24c6515278c0	SA501523	3	5	no_wgd	DO45137	TMEJ	0.368421052631579	CX14	Intermediary	0.224817708085074	NS	Intermediary_NS
6172ca02-c622-11e3-bf01-24c6515278c0	SA501523	3	5	no_wgd	DO45137	NHEJ	0.631578947368421	CX6	Intermediary	0.839870048736788	NS	Intermediary_NS
6172ca02-c622-11e3-bf01-24c6515278c0	SA501523	3	5	no_wgd	DO45137	SSA	0	CX15	Depleted	-0.428440325720856	NS	Depleted_NS
6172ca02-c622-11e3-bf01-24c6515278c0	SA501523	3	5	no_wgd	DO45137	TMEJ	0.368421052631579	CX10	Depleted	-0.397955592873716	Sign	Depleted_Sign
6172ca02-c622-11e3-bf01-24c6515278c0	SA501523	3	5	no_wgd	DO45137	SSA	0	CX7	Depleted	-0.029357430581377	NS	Depleted_NS
6172ca02-c622-11e3-bf01-24c6515278c0	SA501523	3	5	no_wgd	DO45137	NHEJ	0.631578947368421	CX12	Intermediary	0.323233543343122	Sign	Intermediary_Sign
6172ca02-c622-11e3-bf01-24c6515278c0	SA501523	3	5	no_wgd	DO45137	SSA	0	CX4	Depleted	-0.803796209369885	NS	Depleted_NS
6172ca02-c622-11e3-bf01-24c6515278c0	SA501523	3	5	no_wgd	DO45137	TMEJ	0.368421052631579	CX5	Depleted	-0.790711571416893	Sign	Depleted_Sign
6172ca02-c622-11e3-bf01-24c6515278c0	SA501523	3	5	no_wgd	DO45137	NHEJ	0.631578947368421	CX8	Depleted	-0.475262252194554	Sign	Depleted_Sign
6172ca02-c622-11e3-bf01-24c6515278c0	SA501523	3	5	no_wgd	DO45137	NHEJ	0.631578947368421	CX17	Depleted	-0.422334006210896	Sign	Depleted_Sign
6172ca02-c622-11e3-bf01-24c6515278c0	SA501523	3	5	no_wgd	DO45137	TMEJ	0.368421052631579	CX16	Depleted	-0.302746652371247	NS	Depleted_NS
6172ca02-c622-11e3-bf01-24c6515278c0	SA501523	3	5	no_wgd	DO45137	TMEJ	0.368421052631579	CX15	Depleted	-0.428440325720856	NS	Depleted_NS
6172ca02-c622-11e3-bf01-24c6515278c0	SA501523	3	5	no_wgd	DO45137	SSA	0	CX9	Depleted	-0.562661789044521	NS	Depleted_NS
6172ca02-c622-11e3-bf01-24c6515278c0	SA501523	3	5	no_wgd	DO45137	TMEJ	0.368421052631579	CX6	Intermediary	0.839870048736788	NS	Intermediary_NS
6172ca02-c622-11e3-bf01-24c6515278c0	SA501523	3	5	no_wgd	DO45137	TMEJ	0.368421052631579	CX9	Depleted	-0.562661789044521	NS	Depleted_NS
6172ca02-c622-11e3-bf01-24c6515278c0	SA501523	3	5	no_wgd	DO45137	SSA	0	CX1	Intermediary	0.952939965586418	NS	Intermediary_NS
64b80154-c623-11e3-bf01-24c6515278c0	SA529841	3	9	no_wgd	DO50834	NHEJ	0.647058823529412	CX13	Depleted	-0.30723072183162	Sign	Depleted_Sign
64b80154-c623-11e3-bf01-24c6515278c0	SA529841	3	9	no_wgd	DO50834	NHEJ	0.647058823529412	CX10	Depleted	-0.397955592873716	Sign	Depleted_Sign
64b80154-c623-11e3-bf01-24c6515278c0	SA529841	3	9	no_wgd	DO50834	SSA	0	CX3	Depleted	-0.458265216424551	NS	Depleted_NS
64b80154-c623-11e3-bf01-24c6515278c0	SA529841	3	9	no_wgd	DO50834	NHEJ	0.647058823529412	CX14	Intermediary	0.375661670534079	NS	Intermediary_NS
64b80154-c623-11e3-bf01-24c6515278c0	SA529841	3	9	no_wgd	DO50834	SSA	0	CX11	Intermediary	0.0214444492767187	NS	Intermediary_NS
64b80154-c623-11e3-bf01-24c6515278c0	SA529841	3	9	no_wgd	DO50834	NHEJ	0.647058823529412	CX5	Depleted	-0.790711571416893	NS	Depleted_NS
64b80154-c623-11e3-bf01-24c6515278c0	SA529841	3	9	no_wgd	DO50834	NHEJ	0.647058823529412	CX1	Intermediary	0.689372675873738	Sign	Intermediary_Sign
64b80154-c623-11e3-bf01-24c6515278c0	SA529841	3	9	no_wgd	DO50834	TMEJ	0.352941176470588	CX1	Intermediary	0.689372675873738	Sign	Intermediary_Sign
64b80154-c623-11e3-bf01-24c6515278c0	SA529841	3	9	no_wgd	DO50834	NHEJ	0.647058823529412	CX11	Intermediary	0.0214444492767187	NS	Intermediary_NS
64b80154-c623-11e3-bf01-24c6515278c0	SA529841	3	9	no_wgd	DO50834	NHEJ	0.647058823529412	CX6	Intermediary	0.181945361683963	NS	Intermediary_NS
64b80154-c623-11e3-bf01-24c6515278c0	SA529841	3	9	no_wgd	DO50834	TMEJ	0.352941176470588	CX8	Depleted	-0.295821123968714	Sign	Depleted_Sign
64b80154-c623-11e3-bf01-24c6515278c0	SA529841	3	9	no_wgd	DO50834	NHEJ	0.647058823529412	CX3	Depleted	-0.458265216424551	Sign	Depleted_Sign
64b80154-c623-11e3-bf01-24c6515278c0	SA529841	3	9	no_wgd	DO50834	NHEJ	0.647058823529412	CX17	Intermediary	0.997800118496065	Sign	Intermediary_Sign
64b80154-c623-11e3-bf01-24c6515278c0	SA529841	3	9	no_wgd	DO50834	SSA	0	CX12	Depleted	-0.085710412889572	Sign	Depleted_Sign
64b80154-c623-11e3-bf01-24c6515278c0	SA529841	3	9	no_wgd	DO50834	TMEJ	0.352941176470588	CX12	Depleted	-0.085710412889572	Sign	Depleted_Sign
64b80154-c623-11e3-bf01-24c6515278c0	SA529841	3	9	no_wgd	DO50834	SSA	0	CX9	Depleted	-0.562661789044521	NS	Depleted_NS
64b80154-c623-11e3-bf01-24c6515278c0	SA529841	3	9	no_wgd	DO50834	TMEJ	0.352941176470588	CX7	Intermediary	0.327811318067248	NS	Intermediary_NS
64b80154-c623-11e3-bf01-24c6515278c0	SA529841	3	9	no_wgd	DO50834	TMEJ	0.352941176470588	CX11	Intermediary	0.0214444492767187	NS	Intermediary_NS
64b80154-c623-11e3-bf01-24c6515278c0	SA529841	3	9	no_wgd	DO50834	SSA	0	CX6	Intermediary	0.181945361683963	NS	Intermediary_NS
64b80154-c623-11e3-bf01-24c6515278c0	SA529841	3	9	no_wgd	DO50834	SSA	0	CX2	Depleted	-0.147404706724396	Sign	Depleted_Sign
64b80154-c623-11e3-bf01-24c6515278c0	SA529841	3	9	no_wgd	DO50834	SSA	0	CX15	Depleted	-0.428440325720856	NS	Depleted_NS
64b80154-c623-11e3-bf01-24c6515278c0	SA529841	3	9	no_wgd	DO50834	SSA	0	CX8	Depleted	-0.295821123968714	NS	Depleted_NS
64b80154-c623-11e3-bf01-24c6515278c0	SA529841	3	9	no_wgd	DO50834	SSA	0	CX14	Intermediary	0.375661670534079	NS	Intermediary_NS
64b80154-c623-11e3-bf01-24c6515278c0	SA529841	3	9	no_wgd	DO50834	SSA	0	CX10	Depleted	-0.397955592873716	NS	Depleted_NS
64b80154-c623-11e3-bf01-24c6515278c0	SA529841	3	9	no_wgd	DO50834	TMEJ	0.352941176470588	CX4	Depleted	-0.974484116354699	NS	Depleted_NS
64b80154-c623-11e3-bf01-24c6515278c0	SA529841	3	9	no_wgd	DO50834	NHEJ	0.647058823529412	CX16	Depleted	-0.302746652371247	NS	Depleted_NS
64b80154-c623-11e3-bf01-24c6515278c0	SA529841	3	9	no_wgd	DO50834	SSA	0	CX16	Depleted	-0.302746652371247	NS	Depleted_NS
64b80154-c623-11e3-bf01-24c6515278c0	SA529841	3	9	no_wgd	DO50834	SSA	0	CX7	Intermediary	0.327811318067248	NS	Intermediary_NS
64b80154-c623-11e3-bf01-24c6515278c0	SA529841	3	9	no_wgd	DO50834	TMEJ	0.352941176470588	CX5	Depleted	-0.790711571416893	Sign	Depleted_Sign
64b80154-c623-11e3-bf01-24c6515278c0	SA529841	3	9	no_wgd	DO50834	NHEJ	0.647058823529412	CX2	Depleted	-0.147404706724396	Sign	Depleted_Sign
64b80154-c623-11e3-bf01-24c6515278c0	SA529841	3	9	no_wgd	DO50834	TMEJ	0.352941176470588	CX9	Depleted	-0.562661789044521	NS	Depleted_NS
64b80154-c623-11e3-bf01-24c6515278c0	SA529841	3	9	no_wgd	DO50834	SSA	0	CX1	Intermediary	0.689372675873738	NS	Intermediary_NS
64b80154-c623-11e3-bf01-24c6515278c0	SA529841	3	9	no_wgd	DO50834	TMEJ	0.352941176470588	CX13	Depleted	-0.30723072183162	Sign	Depleted_Sign
64b80154-c623-11e3-bf01-24c6515278c0	SA529841	3	9	no_wgd	DO50834	SSA	0	CX4	Depleted	-0.974484116354699	NS	Depleted_NS
64b80154-c623-11e3-bf01-24c6515278c0	SA529841	3	9	no_wgd	DO50834	NHEJ	0.647058823529412	CX9	Depleted	-0.562661789044521	NS	Depleted_NS
64b80154-c623-11e3-bf01-24c6515278c0	SA529841	3	9	no_wgd	DO50834	NHEJ	0.647058823529412	CX12	Depleted	-0.085710412889572	Sign	Depleted_Sign
64b80154-c623-11e3-bf01-24c6515278c0	SA529841	3	9	no_wgd	DO50834	NHEJ	0.647058823529412	CX4	Depleted	-0.974484116354699	NS	Depleted_NS
64b80154-c623-11e3-bf01-24c6515278c0	SA529841	3	9	no_wgd	DO50834	SSA	0	CX13	Depleted	-0.30723072183162	Sign	Depleted_Sign
64b80154-c623-11e3-bf01-24c6515278c0	SA529841	3	9	no_wgd	DO50834	TMEJ	0.352941176470588	CX6	Intermediary	0.181945361683963	NS	Intermediary_NS
64b80154-c623-11e3-bf01-24c6515278c0	SA529841	3	9	no_wgd	DO50834	TMEJ	0.352941176470588	CX2	Depleted	-0.147404706724396	Sign	Depleted_Sign
64b80154-c623-11e3-bf01-24c6515278c0	SA529841	3	9	no_wgd	DO50834	NHEJ	0.647058823529412	CX15	Depleted	-0.428440325720856	NS	Depleted_NS
64b80154-c623-11e3-bf01-24c6515278c0	SA529841	3	9	no_wgd	DO50834	TMEJ	0.352941176470588	CX17	Intermediary	0.997800118496065	Sign	Intermediary_Sign
64b80154-c623-11e3-bf01-24c6515278c0	SA529841	3	9	no_wgd	DO50834	TMEJ	0.352941176470588	CX10	Depleted	-0.397955592873716	Sign	Depleted_Sign
64b80154-c623-11e3-bf01-24c6515278c0	SA529841	3	9	no_wgd	DO50834	TMEJ	0.352941176470588	CX14	Intermediary	0.375661670534079	NS	Intermediary_NS
64b80154-c623-11e3-bf01-24c6515278c0	SA529841	3	9	no_wgd	DO50834	SSA	0	CX17	Intermediary	0.997800118496065	NS	Intermediary_NS
64b80154-c623-11e3-bf01-24c6515278c0	SA529841	3	9	no_wgd	DO50834	TMEJ	0.352941176470588	CX16	Depleted	-0.302746652371247	NS	Depleted_NS
64b80154-c623-11e3-bf01-24c6515278c0	SA529841	3	9	no_wgd	DO50834	NHEJ	0.647058823529412	CX8	Depleted	-0.295821123968714	Sign	Depleted_Sign
64b80154-c623-11e3-bf01-24c6515278c0	SA529841	3	9	no_wgd	DO50834	TMEJ	0.352941176470588	CX15	Depleted	-0.428440325720856	NS	Depleted_NS
64b80154-c623-11e3-bf01-24c6515278c0	SA529841	3	9	no_wgd	DO50834	SSA	0	CX5	Depleted	-0.790711571416893	Sign	Depleted_Sign
64b80154-c623-11e3-bf01-24c6515278c0	SA529841	3	9	no_wgd	DO50834	TMEJ	0.352941176470588	CX3	Depleted	-0.458265216424551	Sign	Depleted_Sign
64b80154-c623-11e3-bf01-24c6515278c0	SA529841	3	9	no_wgd	DO50834	NHEJ	0.647058823529412	CX7	Intermediary	0.327811318067248	NS	Intermediary_NS
68ba1105-569a-4209-9b45-0e2d64931806	SA410223	3	8	no_wgd	DO33152	NHEJ	0.758620689655172	CX2	Intermediary	0.614747114776177	Sign	Intermediary_Sign
68ba1105-569a-4209-9b45-0e2d64931806	SA410223	3	8	no_wgd	DO33152	SSA	0	CX13	Intermediary	0.0943505653976773	Sign	Intermediary_Sign
68ba1105-569a-4209-9b45-0e2d64931806	SA410223	3	8	no_wgd	DO33152	TMEJ	0.241379310344828	CX1	Intermediary	0.841581697270586	Sign	Intermediary_Sign
68ba1105-569a-4209-9b45-0e2d64931806	SA410223	3	8	no_wgd	DO33152	TMEJ	0.241379310344828	CX9	Depleted	-0.562661789044521	NS	Depleted_NS
68ba1105-569a-4209-9b45-0e2d64931806	SA410223	3	8	no_wgd	DO33152	NHEJ	0.758620689655172	CX9	Depleted	-0.562661789044521	NS	Depleted_NS
68ba1105-569a-4209-9b45-0e2d64931806	SA410223	3	8	no_wgd	DO33152	SSA	0	CX6	Depleted	-0.874483636077976	NS	Depleted_NS
68ba1105-569a-4209-9b45-0e2d64931806	SA410223	3	8	no_wgd	DO33152	NHEJ	0.758620689655172	CX16	Depleted	-0.302746652371247	NS	Depleted_NS
68ba1105-569a-4209-9b45-0e2d64931806	SA410223	3	8	no_wgd	DO33152	NHEJ	0.758620689655172	CX14	Depleted	-0.472584566887532	NS	Depleted_NS
68ba1105-569a-4209-9b45-0e2d64931806	SA410223	3	8	no_wgd	DO33152	SSA	0	CX5	Depleted	-0.179342925171502	Sign	Depleted_Sign
68ba1105-569a-4209-9b45-0e2d64931806	SA410223	3	8	no_wgd	DO33152	TMEJ	0.241379310344828	CX6	Depleted	-0.874483636077976	NS	Depleted_NS
68ba1105-569a-4209-9b45-0e2d64931806	SA410223	3	8	no_wgd	DO33152	TMEJ	0.241379310344828	CX3	Depleted	-0.747258473254233	Sign	Depleted_Sign
68ba1105-569a-4209-9b45-0e2d64931806	SA410223	3	8	no_wgd	DO33152	TMEJ	0.241379310344828	CX12	Depleted	-0.454954179088174	Sign	Depleted_Sign
68ba1105-569a-4209-9b45-0e2d64931806	SA410223	3	8	no_wgd	DO33152	SSA	0	CX17	Depleted	-0.422334006210896	NS	Depleted_NS
68ba1105-569a-4209-9b45-0e2d64931806	SA410223	3	8	no_wgd	DO33152	SSA	0	CX2	Intermediary	0.614747114776177	Sign	Intermediary_Sign
68ba1105-569a-4209-9b45-0e2d64931806	SA410223	3	8	no_wgd	DO33152	SSA	0	CX8	Depleted	-0.475262252194554	NS	Depleted_NS
68ba1105-569a-4209-9b45-0e2d64931806	SA410223	3	8	no_wgd	DO33152	TMEJ	0.241379310344828	CX16	Depleted	-0.302746652371247	NS	Depleted_NS
68ba1105-569a-4209-9b45-0e2d64931806	SA410223	3	8	no_wgd	DO33152	SSA	0	CX3	Depleted	-0.747258473254233	NS	Depleted_NS
68ba1105-569a-4209-9b45-0e2d64931806	SA410223	3	8	no_wgd	DO33152	NHEJ	0.758620689655172	CX15	Depleted	-0.428440325720856	NS	Depleted_NS
68ba1105-569a-4209-9b45-0e2d64931806	SA410223	3	8	no_wgd	DO33152	SSA	0	CX10	Intermediary	0.308427541125481	NS	Intermediary_NS
68ba1105-569a-4209-9b45-0e2d64931806	SA410223	3	8	no_wgd	DO33152	SSA	0	CX4	Depleted	-0.634496069330003	NS	Depleted_NS
68ba1105-569a-4209-9b45-0e2d64931806	SA410223	3	8	no_wgd	DO33152	TMEJ	0.241379310344828	CX7	Depleted	-0.691346565077932	NS	Depleted_NS
68ba1105-569a-4209-9b45-0e2d64931806	SA410223	3	8	no_wgd	DO33152	TMEJ	0.241379310344828	CX4	Depleted	-0.634496069330003	NS	Depleted_NS
68ba1105-569a-4209-9b45-0e2d64931806	SA410223	3	8	no_wgd	DO33152	NHEJ	0.758620689655172	CX5	Depleted	-0.179342925171502	NS	Depleted_NS
68ba1105-569a-4209-9b45-0e2d64931806	SA410223	3	8	no_wgd	DO33152	TMEJ	0.241379310344828	CX14	Depleted	-0.472584566887532	NS	Depleted_NS
68ba1105-569a-4209-9b45-0e2d64931806	SA410223	3	8	no_wgd	DO33152	SSA	0	CX1	Intermediary	0.841581697270586	NS	Intermediary_NS
68ba1105-569a-4209-9b45-0e2d64931806	SA410223	3	8	no_wgd	DO33152	TMEJ	0.241379310344828	CX10	Intermediary	0.308427541125481	Sign	Intermediary_Sign
68ba1105-569a-4209-9b45-0e2d64931806	SA410223	3	8	no_wgd	DO33152	SSA	0	CX12	Depleted	-0.454954179088174	Sign	Depleted_Sign
68ba1105-569a-4209-9b45-0e2d64931806	SA410223	3	8	no_wgd	DO33152	TMEJ	0.241379310344828	CX2	Intermediary	0.614747114776177	Sign	Intermediary_Sign
68ba1105-569a-4209-9b45-0e2d64931806	SA410223	3	8	no_wgd	DO33152	TMEJ	0.241379310344828	CX5	Depleted	-0.179342925171502	Sign	Depleted_Sign
68ba1105-569a-4209-9b45-0e2d64931806	SA410223	3	8	no_wgd	DO33152	NHEJ	0.758620689655172	CX17	Depleted	-0.422334006210896	Sign	Depleted_Sign
68ba1105-569a-4209-9b45-0e2d64931806	SA410223	3	8	no_wgd	DO33152	TMEJ	0.241379310344828	CX13	Intermediary	0.0943505653976773	Sign	Intermediary_Sign
68ba1105-569a-4209-9b45-0e2d64931806	SA410223	3	8	no_wgd	DO33152	NHEJ	0.758620689655172	CX11	Depleted	-0.379576038019905	NS	Depleted_NS
68ba1105-569a-4209-9b45-0e2d64931806	SA410223	3	8	no_wgd	DO33152	NHEJ	0.758620689655172	CX8	Depleted	-0.475262252194554	Sign	Depleted_Sign
68ba1105-569a-4209-9b45-0e2d64931806	SA410223	3	8	no_wgd	DO33152	NHEJ	0.758620689655172	CX13	Intermediary	0.0943505653976773	Sign	Intermediary_Sign
68ba1105-569a-4209-9b45-0e2d64931806	SA410223	3	8	no_wgd	DO33152	SSA	0	CX9	Depleted	-0.562661789044521	NS	Depleted_NS
68ba1105-569a-4209-9b45-0e2d64931806	SA410223	3	8	no_wgd	DO33152	SSA	0	CX14	Depleted	-0.472584566887532	NS	Depleted_NS
68ba1105-569a-4209-9b45-0e2d64931806	SA410223	3	8	no_wgd	DO33152	TMEJ	0.241379310344828	CX15	Depleted	-0.428440325720856	NS	Depleted_NS
68ba1105-569a-4209-9b45-0e2d64931806	SA410223	3	8	no_wgd	DO33152	NHEJ	0.758620689655172	CX7	Depleted	-0.691346565077932	NS	Depleted_NS
68ba1105-569a-4209-9b45-0e2d64931806	SA410223	3	8	no_wgd	DO33152	NHEJ	0.758620689655172	CX12	Depleted	-0.454954179088174	Sign	Depleted_Sign
68ba1105-569a-4209-9b45-0e2d64931806	SA410223	3	8	no_wgd	DO33152	SSA	0	CX15	Depleted	-0.428440325720856	NS	Depleted_NS
68ba1105-569a-4209-9b45-0e2d64931806	SA410223	3	8	no_wgd	DO33152	SSA	0	CX11	Depleted	-0.379576038019905	NS	Depleted_NS
68ba1105-569a-4209-9b45-0e2d64931806	SA410223	3	8	no_wgd	DO33152	NHEJ	0.758620689655172	CX6	Depleted	-0.874483636077976	NS	Depleted_NS
68ba1105-569a-4209-9b45-0e2d64931806	SA410223	3	8	no_wgd	DO33152	NHEJ	0.758620689655172	CX1	Intermediary	0.841581697270586	Sign	Intermediary_Sign
68ba1105-569a-4209-9b45-0e2d64931806	SA410223	3	8	no_wgd	DO33152	SSA	0	CX7	Depleted	-0.691346565077932	NS	Depleted_NS
68ba1105-569a-4209-9b45-0e2d64931806	SA410223	3	8	no_wgd	DO33152	SSA	0	CX16	Depleted	-0.302746652371247	NS	Depleted_NS
68ba1105-569a-4209-9b45-0e2d64931806	SA410223	3	8	no_wgd	DO33152	TMEJ	0.241379310344828	CX11	Depleted	-0.379576038019905	NS	Depleted_NS
68ba1105-569a-4209-9b45-0e2d64931806	SA410223	3	8	no_wgd	DO33152	NHEJ	0.758620689655172	CX3	Depleted	-0.747258473254233	Sign	Depleted_Sign
68ba1105-569a-4209-9b45-0e2d64931806	SA410223	3	8	no_wgd	DO33152	TMEJ	0.241379310344828	CX17	Depleted	-0.422334006210896	Sign	Depleted_Sign
68ba1105-569a-4209-9b45-0e2d64931806	SA410223	3	8	no_wgd	DO33152	NHEJ	0.758620689655172	CX10	Intermediary	0.308427541125481	Sign	Intermediary_Sign
68ba1105-569a-4209-9b45-0e2d64931806	SA410223	3	8	no_wgd	DO33152	TMEJ	0.241379310344828	CX8	Depleted	-0.475262252194554	Sign	Depleted_Sign
68ba1105-569a-4209-9b45-0e2d64931806	SA410223	3	8	no_wgd	DO33152	NHEJ	0.758620689655172	CX4	Depleted	-0.634496069330003	NS	Depleted_NS
6ad44218-d34e-4126-bf56-1be2140cd3fb	SA533743	3	6	no_wgd	DO51484	SSA	0	CX12	Depleted	-0.454954179088174	Sign	Depleted_Sign
6ad44218-d34e-4126-bf56-1be2140cd3fb	SA533743	3	6	no_wgd	DO51484	NHEJ	0.782608695652174	CX10	Depleted	-0.397955592873716	Sign	Depleted_Sign
6ad44218-d34e-4126-bf56-1be2140cd3fb	SA533743	3	6	no_wgd	DO51484	TMEJ	0.217391304347826	CX11	Depleted	-0.363972329095255	NS	Depleted_NS
6ad44218-d34e-4126-bf56-1be2140cd3fb	SA533743	3	6	no_wgd	DO51484	NHEJ	0.782608695652174	CX2	Depleted	-0.0491414533903914	Sign	Depleted_Sign
6ad44218-d34e-4126-bf56-1be2140cd3fb	SA533743	3	6	no_wgd	DO51484	SSA	0	CX9	Depleted	-0.562661789044521	NS	Depleted_NS
6ad44218-d34e-4126-bf56-1be2140cd3fb	SA533743	3	6	no_wgd	DO51484	NHEJ	0.782608695652174	CX1	Dominant	1.28496966554724	Sign	Dominant_Sign
6ad44218-d34e-4126-bf56-1be2140cd3fb	SA533743	3	6	no_wgd	DO51484	NHEJ	0.782608695652174	CX3	Depleted	-1.05438119344997	Sign	Depleted_Sign
6ad44218-d34e-4126-bf56-1be2140cd3fb	SA533743	3	6	no_wgd	DO51484	NHEJ	0.782608695652174	CX15	Depleted	-0.428440325720856	NS	Depleted_NS
6ad44218-d34e-4126-bf56-1be2140cd3fb	SA533743	3	6	no_wgd	DO51484	TMEJ	0.217391304347826	CX4	Depleted	-0.43347466550379	NS	Depleted_NS
6ad44218-d34e-4126-bf56-1be2140cd3fb	SA533743	3	6	no_wgd	DO51484	TMEJ	0.217391304347826	CX5	Depleted	-0.616161799352457	Sign	Depleted_Sign
6ad44218-d34e-4126-bf56-1be2140cd3fb	SA533743	3	6	no_wgd	DO51484	NHEJ	0.782608695652174	CX11	Depleted	-0.363972329095255	NS	Depleted_NS
6ad44218-d34e-4126-bf56-1be2140cd3fb	SA533743	3	6	no_wgd	DO51484	TMEJ	0.217391304347826	CX13	Depleted	-0.30723072183162	Sign	Depleted_Sign
6ad44218-d34e-4126-bf56-1be2140cd3fb	SA533743	3	6	no_wgd	DO51484	NHEJ	0.782608695652174	CX17	Intermediary	0.0840210461601929	Sign	Intermediary_Sign
6ad44218-d34e-4126-bf56-1be2140cd3fb	SA533743	3	6	no_wgd	DO51484	SSA	0	CX4	Depleted	-0.43347466550379	NS	Depleted_NS
6ad44218-d34e-4126-bf56-1be2140cd3fb	SA533743	3	6	no_wgd	DO51484	SSA	0	CX11	Depleted	-0.363972329095255	NS	Depleted_NS
6ad44218-d34e-4126-bf56-1be2140cd3fb	SA533743	3	6	no_wgd	DO51484	TMEJ	0.217391304347826	CX15	Depleted	-0.428440325720856	NS	Depleted_NS
6ad44218-d34e-4126-bf56-1be2140cd3fb	SA533743	3	6	no_wgd	DO51484	SSA	0	CX14	Depleted	-0.472584566887532	NS	Depleted_NS
6ad44218-d34e-4126-bf56-1be2140cd3fb	SA533743	3	6	no_wgd	DO51484	TMEJ	0.217391304347826	CX16	Depleted	-0.302746652371247	NS	Depleted_NS
6ad44218-d34e-4126-bf56-1be2140cd3fb	SA533743	3	6	no_wgd	DO51484	TMEJ	0.217391304347826	CX6	Depleted	-0.874483636077976	NS	Depleted_NS
6ad44218-d34e-4126-bf56-1be2140cd3fb	SA533743	3	6	no_wgd	DO51484	TMEJ	0.217391304347826	CX2	Depleted	-0.0491414533903914	Sign	Depleted_Sign
6ad44218-d34e-4126-bf56-1be2140cd3fb	SA533743	3	6	no_wgd	DO51484	TMEJ	0.217391304347826	CX3	Depleted	-1.05438119344997	Sign	Depleted_Sign
6ad44218-d34e-4126-bf56-1be2140cd3fb	SA533743	3	6	no_wgd	DO51484	NHEJ	0.782608695652174	CX5	Depleted	-0.616161799352457	NS	Depleted_NS
6ad44218-d34e-4126-bf56-1be2140cd3fb	SA533743	3	6	no_wgd	DO51484	TMEJ	0.217391304347826	CX9	Depleted	-0.562661789044521	NS	Depleted_NS
6ad44218-d34e-4126-bf56-1be2140cd3fb	SA533743	3	6	no_wgd	DO51484	TMEJ	0.217391304347826	CX14	Depleted	-0.472584566887532	NS	Depleted_NS
6ad44218-d34e-4126-bf56-1be2140cd3fb	SA533743	3	6	no_wgd	DO51484	NHEJ	0.782608695652174	CX8	Depleted	-0.475262252194554	Sign	Depleted_Sign
6ad44218-d34e-4126-bf56-1be2140cd3fb	SA533743	3	6	no_wgd	DO51484	NHEJ	0.782608695652174	CX16	Depleted	-0.302746652371247	NS	Depleted_NS
6ad44218-d34e-4126-bf56-1be2140cd3fb	SA533743	3	6	no_wgd	DO51484	SSA	0	CX5	Depleted	-0.616161799352457	Sign	Depleted_Sign
6ad44218-d34e-4126-bf56-1be2140cd3fb	SA533743	3	6	no_wgd	DO51484	TMEJ	0.217391304347826	CX10	Depleted	-0.397955592873716	Sign	Depleted_Sign
6ad44218-d34e-4126-bf56-1be2140cd3fb	SA533743	3	6	no_wgd	DO51484	SSA	0	CX10	Depleted	-0.397955592873716	NS	Depleted_NS
6ad44218-d34e-4126-bf56-1be2140cd3fb	SA533743	3	6	no_wgd	DO51484	NHEJ	0.782608695652174	CX6	Depleted	-0.874483636077976	NS	Depleted_NS
6ad44218-d34e-4126-bf56-1be2140cd3fb	SA533743	3	6	no_wgd	DO51484	NHEJ	0.782608695652174	CX9	Depleted	-0.562661789044521	NS	Depleted_NS
6ad44218-d34e-4126-bf56-1be2140cd3fb	SA533743	3	6	no_wgd	DO51484	SSA	0	CX6	Depleted	-0.874483636077976	NS	Depleted_NS
6ad44218-d34e-4126-bf56-1be2140cd3fb	SA533743	3	6	no_wgd	DO51484	SSA	0	CX16	Depleted	-0.302746652371247	NS	Depleted_NS
6ad44218-d34e-4126-bf56-1be2140cd3fb	SA533743	3	6	no_wgd	DO51484	SSA	0	CX15	Depleted	-0.428440325720856	NS	Depleted_NS
6ad44218-d34e-4126-bf56-1be2140cd3fb	SA533743	3	6	no_wgd	DO51484	SSA	0	CX2	Depleted	-0.0491414533903914	Sign	Depleted_Sign
6ad44218-d34e-4126-bf56-1be2140cd3fb	SA533743	3	6	no_wgd	DO51484	NHEJ	0.782608695652174	CX12	Depleted	-0.454954179088174	Sign	Depleted_Sign
6ad44218-d34e-4126-bf56-1be2140cd3fb	SA533743	3	6	no_wgd	DO51484	SSA	0	CX1	Dominant	1.28496966554724	NS	Dominant_NS
6ad44218-d34e-4126-bf56-1be2140cd3fb	SA533743	3	6	no_wgd	DO51484	NHEJ	0.782608695652174	CX4	Depleted	-0.43347466550379	NS	Depleted_NS
6ad44218-d34e-4126-bf56-1be2140cd3fb	SA533743	3	6	no_wgd	DO51484	SSA	0	CX3	Depleted	-1.05438119344997	NS	Depleted_NS
6ad44218-d34e-4126-bf56-1be2140cd3fb	SA533743	3	6	no_wgd	DO51484	NHEJ	0.782608695652174	CX7	Depleted	-0.691346565077932	NS	Depleted_NS
6ad44218-d34e-4126-bf56-1be2140cd3fb	SA533743	3	6	no_wgd	DO51484	TMEJ	0.217391304347826	CX17	Intermediary	0.0840210461601929	Sign	Intermediary_Sign
6ad44218-d34e-4126-bf56-1be2140cd3fb	SA533743	3	6	no_wgd	DO51484	SSA	0	CX13	Depleted	-0.30723072183162	Sign	Depleted_Sign
6ad44218-d34e-4126-bf56-1be2140cd3fb	SA533743	3	6	no_wgd	DO51484	SSA	0	CX8	Depleted	-0.475262252194554	NS	Depleted_NS
6ad44218-d34e-4126-bf56-1be2140cd3fb	SA533743	3	6	no_wgd	DO51484	TMEJ	0.217391304347826	CX8	Depleted	-0.475262252194554	Sign	Depleted_Sign
6ad44218-d34e-4126-bf56-1be2140cd3fb	SA533743	3	6	no_wgd	DO51484	NHEJ	0.782608695652174	CX13	Depleted	-0.30723072183162	Sign	Depleted_Sign
6ad44218-d34e-4126-bf56-1be2140cd3fb	SA533743	3	6	no_wgd	DO51484	SSA	0	CX17	Intermediary	0.0840210461601929	NS	Intermediary_NS
6ad44218-d34e-4126-bf56-1be2140cd3fb	SA533743	3	6	no_wgd	DO51484	SSA	0	CX7	Depleted	-0.691346565077932	NS	Depleted_NS
6ad44218-d34e-4126-bf56-1be2140cd3fb	SA533743	3	6	no_wgd	DO51484	TMEJ	0.217391304347826	CX7	Depleted	-0.691346565077932	NS	Depleted_NS
6ad44218-d34e-4126-bf56-1be2140cd3fb	SA533743	3	6	no_wgd	DO51484	TMEJ	0.217391304347826	CX1	Dominant	1.28496966554724	Sign	Dominant_Sign
6ad44218-d34e-4126-bf56-1be2140cd3fb	SA533743	3	6	no_wgd	DO51484	TMEJ	0.217391304347826	CX12	Depleted	-0.454954179088174	Sign	Depleted_Sign
6ad44218-d34e-4126-bf56-1be2140cd3fb	SA533743	3	6	no_wgd	DO51484	NHEJ	0.782608695652174	CX14	Depleted	-0.472584566887532	NS	Depleted_NS
745b8756-0eab-423f-8cde-e0ff1aaa6596	SA505328	3	23	no_wgd	DO46331	SSA	0	CX10	Depleted	-0.397955592873716	NS	Depleted_NS
745b8756-0eab-423f-8cde-e0ff1aaa6596	SA505328	3	23	no_wgd	DO46331	TMEJ	0.50561797752809	CX6	Depleted	-0.874483636077976	NS	Depleted_NS
745b8756-0eab-423f-8cde-e0ff1aaa6596	SA505328	3	23	no_wgd	DO46331	NHEJ	0.49438202247191	CX5	Dominant	2.39433310765657	NS	Dominant_NS
745b8756-0eab-423f-8cde-e0ff1aaa6596	SA505328	3	23	no_wgd	DO46331	SSA	0	CX5	Dominant	2.39433310765657	Sign	Dominant_Sign
745b8756-0eab-423f-8cde-e0ff1aaa6596	SA505328	3	23	no_wgd	DO46331	TMEJ	0.50561797752809	CX16	Depleted	-0.302746652371247	NS	Depleted_NS
745b8756-0eab-423f-8cde-e0ff1aaa6596	SA505328	3	23	no_wgd	DO46331	TMEJ	0.50561797752809	CX3	Dominant	1.60199287856316	Sign	Dominant_Sign
745b8756-0eab-423f-8cde-e0ff1aaa6596	SA505328	3	23	no_wgd	DO46331	NHEJ	0.49438202247191	CX2	Depleted	-0.559676900008542	Sign	Depleted_Sign
745b8756-0eab-423f-8cde-e0ff1aaa6596	SA505328	3	23	no_wgd	DO46331	NHEJ	0.49438202247191	CX8	Depleted	-0.475262252194554	Sign	Depleted_Sign
745b8756-0eab-423f-8cde-e0ff1aaa6596	SA505328	3	23	no_wgd	DO46331	TMEJ	0.50561797752809	CX12	Depleted	-0.454954179088174	Sign	Depleted_Sign
745b8756-0eab-423f-8cde-e0ff1aaa6596	SA505328	3	23	no_wgd	DO46331	NHEJ	0.49438202247191	CX11	Intermediary	0.315340241622613	NS	Intermediary_NS
745b8756-0eab-423f-8cde-e0ff1aaa6596	SA505328	3	23	no_wgd	DO46331	NHEJ	0.49438202247191	CX16	Depleted	-0.302746652371247	NS	Depleted_NS
745b8756-0eab-423f-8cde-e0ff1aaa6596	SA505328	3	23	no_wgd	DO46331	NHEJ	0.49438202247191	CX1	Depleted	-1.45168090196246	Sign	Depleted_Sign
745b8756-0eab-423f-8cde-e0ff1aaa6596	SA505328	3	23	no_wgd	DO46331	TMEJ	0.50561797752809	CX10	Depleted	-0.397955592873716	Sign	Depleted_Sign
745b8756-0eab-423f-8cde-e0ff1aaa6596	SA505328	3	23	no_wgd	DO46331	NHEJ	0.49438202247191	CX15	Depleted	-0.428440325720856	NS	Depleted_NS
745b8756-0eab-423f-8cde-e0ff1aaa6596	SA505328	3	23	no_wgd	DO46331	TMEJ	0.50561797752809	CX7	Dominant	3.33165841952898	NS	Dominant_NS
745b8756-0eab-423f-8cde-e0ff1aaa6596	SA505328	3	23	no_wgd	DO46331	SSA	0	CX2	Depleted	-0.559676900008542	Sign	Depleted_Sign
745b8756-0eab-423f-8cde-e0ff1aaa6596	SA505328	3	23	no_wgd	DO46331	NHEJ	0.49438202247191	CX12	Depleted	-0.454954179088174	Sign	Depleted_Sign
745b8756-0eab-423f-8cde-e0ff1aaa6596	SA505328	3	23	no_wgd	DO46331	NHEJ	0.49438202247191	CX17	Depleted	-0.422334006210896	Sign	Depleted_Sign
745b8756-0eab-423f-8cde-e0ff1aaa6596	SA505328	3	23	no_wgd	DO46331	SSA	0	CX14	Depleted	-0.472584566887532	NS	Depleted_NS
745b8756-0eab-423f-8cde-e0ff1aaa6596	SA505328	3	23	no_wgd	DO46331	SSA	0	CX4	Depleted	-0.974484116354699	NS	Depleted_NS
745b8756-0eab-423f-8cde-e0ff1aaa6596	SA505328	3	23	no_wgd	DO46331	SSA	0	CX11	Intermediary	0.315340241622613	NS	Intermediary_NS
745b8756-0eab-423f-8cde-e0ff1aaa6596	SA505328	3	23	no_wgd	DO46331	TMEJ	0.50561797752809	CX17	Depleted	-0.422334006210896	Sign	Depleted_Sign
745b8756-0eab-423f-8cde-e0ff1aaa6596	SA505328	3	23	no_wgd	DO46331	SSA	0	CX13	Depleted	-0.0113075305451534	Sign	Depleted_Sign
745b8756-0eab-423f-8cde-e0ff1aaa6596	SA505328	3	23	no_wgd	DO46331	SSA	0	CX16	Depleted	-0.302746652371247	NS	Depleted_NS
745b8756-0eab-423f-8cde-e0ff1aaa6596	SA505328	3	23	no_wgd	DO46331	NHEJ	0.49438202247191	CX6	Depleted	-0.874483636077976	NS	Depleted_NS
745b8756-0eab-423f-8cde-e0ff1aaa6596	SA505328	3	23	no_wgd	DO46331	SSA	0	CX8	Depleted	-0.475262252194554	NS	Depleted_NS
745b8756-0eab-423f-8cde-e0ff1aaa6596	SA505328	3	23	no_wgd	DO46331	NHEJ	0.49438202247191	CX9	Intermediary	0.359451506941909	NS	Intermediary_NS
745b8756-0eab-423f-8cde-e0ff1aaa6596	SA505328	3	23	no_wgd	DO46331	TMEJ	0.50561797752809	CX13	Depleted	-0.0113075305451534	Sign	Depleted_Sign
745b8756-0eab-423f-8cde-e0ff1aaa6596	SA505328	3	23	no_wgd	DO46331	SSA	0	CX3	Dominant	1.60199287856316	NS	Dominant_NS
745b8756-0eab-423f-8cde-e0ff1aaa6596	SA505328	3	23	no_wgd	DO46331	SSA	0	CX17	Depleted	-0.422334006210896	NS	Depleted_NS
745b8756-0eab-423f-8cde-e0ff1aaa6596	SA505328	3	23	no_wgd	DO46331	NHEJ	0.49438202247191	CX7	Dominant	3.33165841952898	NS	Dominant_NS
745b8756-0eab-423f-8cde-e0ff1aaa6596	SA505328	3	23	no_wgd	DO46331	NHEJ	0.49438202247191	CX13	Depleted	-0.0113075305451534	Sign	Depleted_Sign
745b8756-0eab-423f-8cde-e0ff1aaa6596	SA505328	3	23	no_wgd	DO46331	TMEJ	0.50561797752809	CX15	Depleted	-0.428440325720856	NS	Depleted_NS
745b8756-0eab-423f-8cde-e0ff1aaa6596	SA505328	3	23	no_wgd	DO46331	TMEJ	0.50561797752809	CX4	Depleted	-0.974484116354699	NS	Depleted_NS
745b8756-0eab-423f-8cde-e0ff1aaa6596	SA505328	3	23	no_wgd	DO46331	TMEJ	0.50561797752809	CX5	Dominant	2.39433310765657	Sign	Dominant_Sign
745b8756-0eab-423f-8cde-e0ff1aaa6596	SA505328	3	23	no_wgd	DO46331	TMEJ	0.50561797752809	CX1	Depleted	-1.45168090196246	Sign	Depleted_Sign
745b8756-0eab-423f-8cde-e0ff1aaa6596	SA505328	3	23	no_wgd	DO46331	NHEJ	0.49438202247191	CX3	Dominant	1.60199287856316	Sign	Dominant_Sign
745b8756-0eab-423f-8cde-e0ff1aaa6596	SA505328	3	23	no_wgd	DO46331	SSA	0	CX15	Depleted	-0.428440325720856	NS	Depleted_NS
745b8756-0eab-423f-8cde-e0ff1aaa6596	SA505328	3	23	no_wgd	DO46331	NHEJ	0.49438202247191	CX14	Depleted	-0.472584566887532	NS	Depleted_NS
745b8756-0eab-423f-8cde-e0ff1aaa6596	SA505328	3	23	no_wgd	DO46331	TMEJ	0.50561797752809	CX8	Depleted	-0.475262252194554	Sign	Depleted_Sign
745b8756-0eab-423f-8cde-e0ff1aaa6596	SA505328	3	23	no_wgd	DO46331	SSA	0	CX7	Dominant	3.33165841952898	NS	Dominant_NS
745b8756-0eab-423f-8cde-e0ff1aaa6596	SA505328	3	23	no_wgd	DO46331	SSA	0	CX1	Depleted	-1.45168090196246	NS	Depleted_NS
745b8756-0eab-423f-8cde-e0ff1aaa6596	SA505328	3	23	no_wgd	DO46331	NHEJ	0.49438202247191	CX4	Depleted	-0.974484116354699	NS	Depleted_NS
745b8756-0eab-423f-8cde-e0ff1aaa6596	SA505328	3	23	no_wgd	DO46331	SSA	0	CX6	Depleted	-0.874483636077976	NS	Depleted_NS
745b8756-0eab-423f-8cde-e0ff1aaa6596	SA505328	3	23	no_wgd	DO46331	NHEJ	0.49438202247191	CX10	Depleted	-0.397955592873716	Sign	Depleted_Sign
745b8756-0eab-423f-8cde-e0ff1aaa6596	SA505328	3	23	no_wgd	DO46331	TMEJ	0.50561797752809	CX11	Intermediary	0.315340241622613	NS	Intermediary_NS
745b8756-0eab-423f-8cde-e0ff1aaa6596	SA505328	3	23	no_wgd	DO46331	SSA	0	CX9	Intermediary	0.359451506941909	NS	Intermediary_NS
745b8756-0eab-423f-8cde-e0ff1aaa6596	SA505328	3	23	no_wgd	DO46331	TMEJ	0.50561797752809	CX2	Depleted	-0.559676900008542	Sign	Depleted_Sign
745b8756-0eab-423f-8cde-e0ff1aaa6596	SA505328	3	23	no_wgd	DO46331	SSA	0	CX12	Depleted	-0.454954179088174	Sign	Depleted_Sign
745b8756-0eab-423f-8cde-e0ff1aaa6596	SA505328	3	23	no_wgd	DO46331	TMEJ	0.50561797752809	CX9	Intermediary	0.359451506941909	NS	Intermediary_NS
745b8756-0eab-423f-8cde-e0ff1aaa6596	SA505328	3	23	no_wgd	DO46331	TMEJ	0.50561797752809	CX14	Depleted	-0.472584566887532	NS	Depleted_NS
78100212-65aa-4365-8b64-4b33f77732d5	SA518664	3	15	no_wgd	DO49113	SSA	0.0350877192982456	CX13	Depleted	-0.30723072183162	Sign	Depleted_Sign
78100212-65aa-4365-8b64-4b33f77732d5	SA518664	3	15	no_wgd	DO49113	NHEJ	0.614035087719298	CX4	Depleted	-0.566633577288409	NS	Depleted_NS
78100212-65aa-4365-8b64-4b33f77732d5	SA518664	3	15	no_wgd	DO49113	NHEJ	0.614035087719298	CX5	Depleted	-0.740703857887589	NS	Depleted_NS
78100212-65aa-4365-8b64-4b33f77732d5	SA518664	3	15	no_wgd	DO49113	TMEJ	0.350877192982456	CX1	Intermediary	0.695874249330599	Sign	Intermediary_Sign
78100212-65aa-4365-8b64-4b33f77732d5	SA518664	3	15	no_wgd	DO49113	NHEJ	0.614035087719298	CX17	Depleted	-0.422334006210896	Sign	Depleted_Sign
78100212-65aa-4365-8b64-4b33f77732d5	SA518664	3	15	no_wgd	DO49113	TMEJ	0.350877192982456	CX13	Depleted	-0.30723072183162	Sign	Depleted_Sign
78100212-65aa-4365-8b64-4b33f77732d5	SA518664	3	15	no_wgd	DO49113	TMEJ	0.350877192982456	CX9	Intermediary	0.281050670571428	NS	Intermediary_NS
78100212-65aa-4365-8b64-4b33f77732d5	SA518664	3	15	no_wgd	DO49113	TMEJ	0.350877192982456	CX7	Intermediary	0.348688753388985	NS	Intermediary_NS
78100212-65aa-4365-8b64-4b33f77732d5	SA518664	3	15	no_wgd	DO49113	SSA	0.0350877192982456	CX9	Intermediary	0.281050670571428	NS	Intermediary_NS
78100212-65aa-4365-8b64-4b33f77732d5	SA518664	3	15	no_wgd	DO49113	TMEJ	0.350877192982456	CX10	Depleted	-0.397955592873716	Sign	Depleted_Sign
78100212-65aa-4365-8b64-4b33f77732d5	SA518664	3	15	no_wgd	DO49113	SSA	0.0350877192982456	CX5	Depleted	-0.740703857887589	Sign	Depleted_Sign
78100212-65aa-4365-8b64-4b33f77732d5	SA518664	3	15	no_wgd	DO49113	TMEJ	0.350877192982456	CX12	Depleted	-0.454954179088174	Sign	Depleted_Sign
78100212-65aa-4365-8b64-4b33f77732d5	SA518664	3	15	no_wgd	DO49113	SSA	0.0350877192982456	CX1	Intermediary	0.695874249330599	NS	Intermediary_NS
78100212-65aa-4365-8b64-4b33f77732d5	SA518664	3	15	no_wgd	DO49113	NHEJ	0.614035087719298	CX7	Intermediary	0.348688753388985	NS	Intermediary_NS
78100212-65aa-4365-8b64-4b33f77732d5	SA518664	3	15	no_wgd	DO49113	NHEJ	0.614035087719298	CX15	Depleted	-0.428440325720856	NS	Depleted_NS
78100212-65aa-4365-8b64-4b33f77732d5	SA518664	3	15	no_wgd	DO49113	SSA	0.0350877192982456	CX17	Depleted	-0.422334006210896	NS	Depleted_NS
78100212-65aa-4365-8b64-4b33f77732d5	SA518664	3	15	no_wgd	DO49113	SSA	0.0350877192982456	CX3	Depleted	-0.251505103417337	NS	Depleted_NS
78100212-65aa-4365-8b64-4b33f77732d5	SA518664	3	15	no_wgd	DO49113	TMEJ	0.350877192982456	CX8	Depleted	-0.475262252194554	Sign	Depleted_Sign
78100212-65aa-4365-8b64-4b33f77732d5	SA518664	3	15	no_wgd	DO49113	NHEJ	0.614035087719298	CX6	Intermediary	0.00546202619306822	NS	Intermediary_NS
78100212-65aa-4365-8b64-4b33f77732d5	SA518664	3	15	no_wgd	DO49113	SSA	0.0350877192982456	CX16	Depleted	-0.302746652371247	NS	Depleted_NS
78100212-65aa-4365-8b64-4b33f77732d5	SA518664	3	15	no_wgd	DO49113	NHEJ	0.614035087719298	CX8	Depleted	-0.475262252194554	Sign	Depleted_Sign
78100212-65aa-4365-8b64-4b33f77732d5	SA518664	3	15	no_wgd	DO49113	TMEJ	0.350877192982456	CX14	Depleted	-0.472584566887532	NS	Depleted_NS
78100212-65aa-4365-8b64-4b33f77732d5	SA518664	3	15	no_wgd	DO49113	NHEJ	0.614035087719298	CX1	Intermediary	0.695874249330599	Sign	Intermediary_Sign
78100212-65aa-4365-8b64-4b33f77732d5	SA518664	3	15	no_wgd	DO49113	TMEJ	0.350877192982456	CX11	Depleted	-0.31235366098341	NS	Depleted_NS
78100212-65aa-4365-8b64-4b33f77732d5	SA518664	3	15	no_wgd	DO49113	SSA	0.0350877192982456	CX14	Depleted	-0.472584566887532	NS	Depleted_NS
78100212-65aa-4365-8b64-4b33f77732d5	SA518664	3	15	no_wgd	DO49113	NHEJ	0.614035087719298	CX11	Depleted	-0.31235366098341	NS	Depleted_NS
78100212-65aa-4365-8b64-4b33f77732d5	SA518664	3	15	no_wgd	DO49113	SSA	0.0350877192982456	CX8	Depleted	-0.475262252194554	NS	Depleted_NS
78100212-65aa-4365-8b64-4b33f77732d5	SA518664	3	15	no_wgd	DO49113	NHEJ	0.614035087719298	CX10	Depleted	-0.397955592873716	Sign	Depleted_Sign
78100212-65aa-4365-8b64-4b33f77732d5	SA518664	3	15	no_wgd	DO49113	SSA	0.0350877192982456	CX4	Depleted	-0.566633577288409	NS	Depleted_NS
78100212-65aa-4365-8b64-4b33f77732d5	SA518664	3	15	no_wgd	DO49113	TMEJ	0.350877192982456	CX6	Intermediary	0.00546202619306822	NS	Intermediary_NS
78100212-65aa-4365-8b64-4b33f77732d5	SA518664	3	15	no_wgd	DO49113	TMEJ	0.350877192982456	CX17	Depleted	-0.422334006210896	Sign	Depleted_Sign
78100212-65aa-4365-8b64-4b33f77732d5	SA518664	3	15	no_wgd	DO49113	TMEJ	0.350877192982456	CX2	Depleted	-0.193390137503487	Sign	Depleted_Sign
78100212-65aa-4365-8b64-4b33f77732d5	SA518664	3	15	no_wgd	DO49113	NHEJ	0.614035087719298	CX3	Depleted	-0.251505103417337	Sign	Depleted_Sign
78100212-65aa-4365-8b64-4b33f77732d5	SA518664	3	15	no_wgd	DO49113	SSA	0.0350877192982456	CX11	Depleted	-0.31235366098341	NS	Depleted_NS
78100212-65aa-4365-8b64-4b33f77732d5	SA518664	3	15	no_wgd	DO49113	NHEJ	0.614035087719298	CX12	Depleted	-0.454954179088174	Sign	Depleted_Sign
78100212-65aa-4365-8b64-4b33f77732d5	SA518664	3	15	no_wgd	DO49113	NHEJ	0.614035087719298	CX9	Intermediary	0.281050670571428	NS	Intermediary_NS
78100212-65aa-4365-8b64-4b33f77732d5	SA518664	3	15	no_wgd	DO49113	TMEJ	0.350877192982456	CX5	Depleted	-0.740703857887589	Sign	Depleted_Sign
78100212-65aa-4365-8b64-4b33f77732d5	SA518664	3	15	no_wgd	DO49113	TMEJ	0.350877192982456	CX15	Depleted	-0.428440325720856	NS	Depleted_NS
78100212-65aa-4365-8b64-4b33f77732d5	SA518664	3	15	no_wgd	DO49113	TMEJ	0.350877192982456	CX4	Depleted	-0.566633577288409	NS	Depleted_NS
78100212-65aa-4365-8b64-4b33f77732d5	SA518664	3	15	no_wgd	DO49113	NHEJ	0.614035087719298	CX16	Depleted	-0.302746652371247	NS	Depleted_NS
78100212-65aa-4365-8b64-4b33f77732d5	SA518664	3	15	no_wgd	DO49113	NHEJ	0.614035087719298	CX13	Depleted	-0.30723072183162	Sign	Depleted_Sign
78100212-65aa-4365-8b64-4b33f77732d5	SA518664	3	15	no_wgd	DO49113	SSA	0.0350877192982456	CX10	Depleted	-0.397955592873716	NS	Depleted_NS
78100212-65aa-4365-8b64-4b33f77732d5	SA518664	3	15	no_wgd	DO49113	TMEJ	0.350877192982456	CX3	Depleted	-0.251505103417337	Sign	Depleted_Sign
78100212-65aa-4365-8b64-4b33f77732d5	SA518664	3	15	no_wgd	DO49113	SSA	0.0350877192982456	CX2	Depleted	-0.193390137503487	Sign	Depleted_Sign
78100212-65aa-4365-8b64-4b33f77732d5	SA518664	3	15	no_wgd	DO49113	NHEJ	0.614035087719298	CX2	Depleted	-0.193390137503487	Sign	Depleted_Sign
78100212-65aa-4365-8b64-4b33f77732d5	SA518664	3	15	no_wgd	DO49113	SSA	0.0350877192982456	CX7	Intermediary	0.348688753388985	NS	Intermediary_NS
78100212-65aa-4365-8b64-4b33f77732d5	SA518664	3	15	no_wgd	DO49113	TMEJ	0.350877192982456	CX16	Depleted	-0.302746652371247	NS	Depleted_NS
78100212-65aa-4365-8b64-4b33f77732d5	SA518664	3	15	no_wgd	DO49113	SSA	0.0350877192982456	CX15	Depleted	-0.428440325720856	NS	Depleted_NS
78100212-65aa-4365-8b64-4b33f77732d5	SA518664	3	15	no_wgd	DO49113	NHEJ	0.614035087719298	CX14	Depleted	-0.472584566887532	NS	Depleted_NS
78100212-65aa-4365-8b64-4b33f77732d5	SA518664	3	15	no_wgd	DO49113	SSA	0.0350877192982456	CX6	Intermediary	0.00546202619306822	NS	Intermediary_NS
78100212-65aa-4365-8b64-4b33f77732d5	SA518664	3	15	no_wgd	DO49113	SSA	0.0350877192982456	CX12	Depleted	-0.454954179088174	Sign	Depleted_Sign
79b23f34-c623-11e3-bf01-24c6515278c0	SA501622	3	7	no_wgd	DO45305	TMEJ	0.36	CX5	Depleted	-0.790711571416893	Sign	Depleted_Sign
79b23f34-c623-11e3-bf01-24c6515278c0	SA501622	3	7	no_wgd	DO45305	SSA	0	CX9	Depleted	-0.562661789044521	NS	Depleted_NS
79b23f34-c623-11e3-bf01-24c6515278c0	SA501622	3	7	no_wgd	DO45305	SSA	0	CX2	Depleted	-0.15581618409263	Sign	Depleted_Sign
79b23f34-c623-11e3-bf01-24c6515278c0	SA501622	3	7	no_wgd	DO45305	SSA	0	CX16	Depleted	-0.302746652371247	NS	Depleted_NS
79b23f34-c623-11e3-bf01-24c6515278c0	SA501622	3	7	no_wgd	DO45305	TMEJ	0.36	CX9	Depleted	-0.562661789044521	NS	Depleted_NS
79b23f34-c623-11e3-bf01-24c6515278c0	SA501622	3	7	no_wgd	DO45305	NHEJ	0.64	CX1	Intermediary	1.00067766311459	Sign	Intermediary_Sign
79b23f34-c623-11e3-bf01-24c6515278c0	SA501622	3	7	no_wgd	DO45305	NHEJ	0.64	CX2	Depleted	-0.15581618409263	Sign	Depleted_Sign
79b23f34-c623-11e3-bf01-24c6515278c0	SA501622	3	7	no_wgd	DO45305	NHEJ	0.64	CX4	Depleted	-0.974484116354699	NS	Depleted_NS
79b23f34-c623-11e3-bf01-24c6515278c0	SA501622	3	7	no_wgd	DO45305	SSA	0	CX10	Depleted	-0.397955592873716	NS	Depleted_NS
79b23f34-c623-11e3-bf01-24c6515278c0	SA501622	3	7	no_wgd	DO45305	SSA	0	CX6	Depleted	-0.674307810538898	NS	Depleted_NS
79b23f34-c623-11e3-bf01-24c6515278c0	SA501622	3	7	no_wgd	DO45305	NHEJ	0.64	CX13	Depleted	-0.30723072183162	Sign	Depleted_Sign
79b23f34-c623-11e3-bf01-24c6515278c0	SA501622	3	7	no_wgd	DO45305	TMEJ	0.36	CX16	Depleted	-0.302746652371247	NS	Depleted_NS
79b23f34-c623-11e3-bf01-24c6515278c0	SA501622	3	7	no_wgd	DO45305	TMEJ	0.36	CX6	Depleted	-0.674307810538898	NS	Depleted_NS
79b23f34-c623-11e3-bf01-24c6515278c0	SA501622	3	7	no_wgd	DO45305	NHEJ	0.64	CX8	Depleted	-0.158592286590855	Sign	Depleted_Sign
79b23f34-c623-11e3-bf01-24c6515278c0	SA501622	3	7	no_wgd	DO45305	SSA	0	CX11	Depleted	-0.516238701966395	NS	Depleted_NS
79b23f34-c623-11e3-bf01-24c6515278c0	SA501622	3	7	no_wgd	DO45305	SSA	0	CX1	Intermediary	1.00067766311459	NS	Intermediary_NS
79b23f34-c623-11e3-bf01-24c6515278c0	SA501622	3	7	no_wgd	DO45305	NHEJ	0.64	CX17	Depleted	-0.422334006210896	Sign	Depleted_Sign
79b23f34-c623-11e3-bf01-24c6515278c0	SA501622	3	7	no_wgd	DO45305	NHEJ	0.64	CX5	Depleted	-0.790711571416893	NS	Depleted_NS
79b23f34-c623-11e3-bf01-24c6515278c0	SA501622	3	7	no_wgd	DO45305	SSA	0	CX3	Depleted	-0.230687202267369	NS	Depleted_NS
79b23f34-c623-11e3-bf01-24c6515278c0	SA501622	3	7	no_wgd	DO45305	TMEJ	0.36	CX2	Depleted	-0.15581618409263	Sign	Depleted_Sign
79b23f34-c623-11e3-bf01-24c6515278c0	SA501622	3	7	no_wgd	DO45305	TMEJ	0.36	CX12	Intermediary	0.711559316820872	Sign	Intermediary_Sign
79b23f34-c623-11e3-bf01-24c6515278c0	SA501622	3	7	no_wgd	DO45305	NHEJ	0.64	CX9	Depleted	-0.562661789044521	NS	Depleted_NS
79b23f34-c623-11e3-bf01-24c6515278c0	SA501622	3	7	no_wgd	DO45305	SSA	0	CX17	Depleted	-0.422334006210896	NS	Depleted_NS
79b23f34-c623-11e3-bf01-24c6515278c0	SA501622	3	7	no_wgd	DO45305	NHEJ	0.64	CX12	Intermediary	0.711559316820872	Sign	Intermediary_Sign
79b23f34-c623-11e3-bf01-24c6515278c0	SA501622	3	7	no_wgd	DO45305	SSA	0	CX7	Depleted	-0.691346565077932	NS	Depleted_NS
79b23f34-c623-11e3-bf01-24c6515278c0	SA501622	3	7	no_wgd	DO45305	SSA	0	CX12	Intermediary	0.711559316820872	Sign	Intermediary_Sign
79b23f34-c623-11e3-bf01-24c6515278c0	SA501622	3	7	no_wgd	DO45305	NHEJ	0.64	CX14	Depleted	-0.472584566887532	NS	Depleted_NS
79b23f34-c623-11e3-bf01-24c6515278c0	SA501622	3	7	no_wgd	DO45305	TMEJ	0.36	CX10	Depleted	-0.397955592873716	Sign	Depleted_Sign
79b23f34-c623-11e3-bf01-24c6515278c0	SA501622	3	7	no_wgd	DO45305	SSA	0	CX14	Depleted	-0.472584566887532	NS	Depleted_NS
79b23f34-c623-11e3-bf01-24c6515278c0	SA501622	3	7	no_wgd	DO45305	TMEJ	0.36	CX14	Depleted	-0.472584566887532	NS	Depleted_NS
79b23f34-c623-11e3-bf01-24c6515278c0	SA501622	3	7	no_wgd	DO45305	NHEJ	0.64	CX16	Depleted	-0.302746652371247	NS	Depleted_NS
79b23f34-c623-11e3-bf01-24c6515278c0	SA501622	3	7	no_wgd	DO45305	TMEJ	0.36	CX17	Depleted	-0.422334006210896	Sign	Depleted_Sign
79b23f34-c623-11e3-bf01-24c6515278c0	SA501622	3	7	no_wgd	DO45305	SSA	0	CX4	Depleted	-0.974484116354699	NS	Depleted_NS
79b23f34-c623-11e3-bf01-24c6515278c0	SA501622	3	7	no_wgd	DO45305	NHEJ	0.64	CX10	Depleted	-0.397955592873716	Sign	Depleted_Sign
79b23f34-c623-11e3-bf01-24c6515278c0	SA501622	3	7	no_wgd	DO45305	SSA	0	CX8	Depleted	-0.158592286590855	NS	Depleted_NS
79b23f34-c623-11e3-bf01-24c6515278c0	SA501622	3	7	no_wgd	DO45305	TMEJ	0.36	CX3	Depleted	-0.230687202267369	Sign	Depleted_Sign
79b23f34-c623-11e3-bf01-24c6515278c0	SA501622	3	7	no_wgd	DO45305	SSA	0	CX13	Depleted	-0.30723072183162	Sign	Depleted_Sign
79b23f34-c623-11e3-bf01-24c6515278c0	SA501622	3	7	no_wgd	DO45305	NHEJ	0.64	CX7	Depleted	-0.691346565077932	NS	Depleted_NS
79b23f34-c623-11e3-bf01-24c6515278c0	SA501622	3	7	no_wgd	DO45305	TMEJ	0.36	CX13	Depleted	-0.30723072183162	Sign	Depleted_Sign
79b23f34-c623-11e3-bf01-24c6515278c0	SA501622	3	7	no_wgd	DO45305	TMEJ	0.36	CX8	Depleted	-0.158592286590855	Sign	Depleted_Sign
79b23f34-c623-11e3-bf01-24c6515278c0	SA501622	3	7	no_wgd	DO45305	NHEJ	0.64	CX6	Depleted	-0.674307810538898	NS	Depleted_NS
79b23f34-c623-11e3-bf01-24c6515278c0	SA501622	3	7	no_wgd	DO45305	TMEJ	0.36	CX15	Depleted	-0.428440325720856	NS	Depleted_NS
79b23f34-c623-11e3-bf01-24c6515278c0	SA501622	3	7	no_wgd	DO45305	TMEJ	0.36	CX7	Depleted	-0.691346565077932	NS	Depleted_NS
79b23f34-c623-11e3-bf01-24c6515278c0	SA501622	3	7	no_wgd	DO45305	NHEJ	0.64	CX15	Depleted	-0.428440325720856	NS	Depleted_NS
79b23f34-c623-11e3-bf01-24c6515278c0	SA501622	3	7	no_wgd	DO45305	TMEJ	0.36	CX1	Intermediary	1.00067766311459	Sign	Intermediary_Sign
79b23f34-c623-11e3-bf01-24c6515278c0	SA501622	3	7	no_wgd	DO45305	SSA	0	CX5	Depleted	-0.790711571416893	Sign	Depleted_Sign
79b23f34-c623-11e3-bf01-24c6515278c0	SA501622	3	7	no_wgd	DO45305	TMEJ	0.36	CX11	Depleted	-0.516238701966395	NS	Depleted_NS
79b23f34-c623-11e3-bf01-24c6515278c0	SA501622	3	7	no_wgd	DO45305	SSA	0	CX15	Depleted	-0.428440325720856	NS	Depleted_NS
79b23f34-c623-11e3-bf01-24c6515278c0	SA501622	3	7	no_wgd	DO45305	NHEJ	0.64	CX3	Depleted	-0.230687202267369	Sign	Depleted_Sign
79b23f34-c623-11e3-bf01-24c6515278c0	SA501622	3	7	no_wgd	DO45305	NHEJ	0.64	CX11	Depleted	-0.516238701966395	NS	Depleted_NS
79b23f34-c623-11e3-bf01-24c6515278c0	SA501622	3	7	no_wgd	DO45305	TMEJ	0.36	CX4	Depleted	-0.974484116354699	NS	Depleted_NS
7edc42d3-d08e-4360-a3e1-aeb57cfc6640	SA557416	3	16	wgd	DO220871	NHEJ	0.753056234718826	CX2	Dominant	2.66227888693644	Sign	Dominant_Sign
7edc42d3-d08e-4360-a3e1-aeb57cfc6640	SA557416	3	16	wgd	DO220871	NHEJ	0.753056234718826	CX1	Depleted	-1.53788672403905	Sign	Depleted_Sign
7edc42d3-d08e-4360-a3e1-aeb57cfc6640	SA557416	3	16	wgd	DO220871	NHEJ	0.753056234718826	CX15	Depleted	-0.428440325720856	NS	Depleted_NS
7edc42d3-d08e-4360-a3e1-aeb57cfc6640	SA557416	3	16	wgd	DO220871	SSA	0	CX14	Depleted	-0.0631744891503718	NS	Depleted_NS
7edc42d3-d08e-4360-a3e1-aeb57cfc6640	SA557416	3	16	wgd	DO220871	TMEJ	0.246943765281174	CX12	Depleted	-0.454954179088174	Sign	Depleted_Sign
7edc42d3-d08e-4360-a3e1-aeb57cfc6640	SA557416	3	16	wgd	DO220871	TMEJ	0.246943765281174	CX16	Intermediary	0.0837991136456215	NS	Intermediary_NS
7edc42d3-d08e-4360-a3e1-aeb57cfc6640	SA557416	3	16	wgd	DO220871	TMEJ	0.246943765281174	CX10	Depleted	-0.397955592873716	Sign	Depleted_Sign
7edc42d3-d08e-4360-a3e1-aeb57cfc6640	SA557416	3	16	wgd	DO220871	TMEJ	0.246943765281174	CX5	Dominant	1.32867908439877	Sign	Dominant_Sign
7edc42d3-d08e-4360-a3e1-aeb57cfc6640	SA557416	3	16	wgd	DO220871	TMEJ	0.246943765281174	CX14	Depleted	-0.0631744891503718	NS	Depleted_NS
7edc42d3-d08e-4360-a3e1-aeb57cfc6640	SA557416	3	16	wgd	DO220871	NHEJ	0.753056234718826	CX8	Depleted	-0.0643130010093791	Sign	Depleted_Sign
7edc42d3-d08e-4360-a3e1-aeb57cfc6640	SA557416	3	16	wgd	DO220871	NHEJ	0.753056234718826	CX12	Depleted	-0.454954179088174	Sign	Depleted_Sign
7edc42d3-d08e-4360-a3e1-aeb57cfc6640	SA557416	3	16	wgd	DO220871	NHEJ	0.753056234718826	CX3	Intermediary	0.577993951525469	Sign	Intermediary_Sign
7edc42d3-d08e-4360-a3e1-aeb57cfc6640	SA557416	3	16	wgd	DO220871	SSA	0	CX1	Depleted	-1.53788672403905	NS	Depleted_NS
7edc42d3-d08e-4360-a3e1-aeb57cfc6640	SA557416	3	16	wgd	DO220871	TMEJ	0.246943765281174	CX4	Depleted	-0.193132583860191	NS	Depleted_NS
7edc42d3-d08e-4360-a3e1-aeb57cfc6640	SA557416	3	16	wgd	DO220871	NHEJ	0.753056234718826	CX10	Depleted	-0.397955592873716	Sign	Depleted_Sign
7edc42d3-d08e-4360-a3e1-aeb57cfc6640	SA557416	3	16	wgd	DO220871	SSA	0	CX11	Intermediary	1.01573905707105	NS	Intermediary_NS
7edc42d3-d08e-4360-a3e1-aeb57cfc6640	SA557416	3	16	wgd	DO220871	TMEJ	0.246943765281174	CX2	Dominant	2.66227888693644	Sign	Dominant_Sign
7edc42d3-d08e-4360-a3e1-aeb57cfc6640	SA557416	3	16	wgd	DO220871	NHEJ	0.753056234718826	CX6	Depleted	-0.874483636077976	NS	Depleted_NS
7edc42d3-d08e-4360-a3e1-aeb57cfc6640	SA557416	3	16	wgd	DO220871	NHEJ	0.753056234718826	CX16	Intermediary	0.0837991136456215	NS	Intermediary_NS
7edc42d3-d08e-4360-a3e1-aeb57cfc6640	SA557416	3	16	wgd	DO220871	SSA	0	CX17	Depleted	-0.422334006210896	NS	Depleted_NS
7edc42d3-d08e-4360-a3e1-aeb57cfc6640	SA557416	3	16	wgd	DO220871	TMEJ	0.246943765281174	CX7	Intermediary	0.369057319362673	NS	Intermediary_NS
7edc42d3-d08e-4360-a3e1-aeb57cfc6640	SA557416	3	16	wgd	DO220871	NHEJ	0.753056234718826	CX7	Intermediary	0.369057319362673	NS	Intermediary_NS
7edc42d3-d08e-4360-a3e1-aeb57cfc6640	SA557416	3	16	wgd	DO220871	SSA	0	CX16	Intermediary	0.0837991136456215	NS	Intermediary_NS
7edc42d3-d08e-4360-a3e1-aeb57cfc6640	SA557416	3	16	wgd	DO220871	NHEJ	0.753056234718826	CX4	Depleted	-0.193132583860191	NS	Depleted_NS
7edc42d3-d08e-4360-a3e1-aeb57cfc6640	SA557416	3	16	wgd	DO220871	NHEJ	0.753056234718826	CX9	Dominant	1.68379243559541	NS	Dominant_NS
7edc42d3-d08e-4360-a3e1-aeb57cfc6640	SA557416	3	16	wgd	DO220871	TMEJ	0.246943765281174	CX1	Depleted	-1.53788672403905	Sign	Depleted_Sign
7edc42d3-d08e-4360-a3e1-aeb57cfc6640	SA557416	3	16	wgd	DO220871	TMEJ	0.246943765281174	CX11	Intermediary	1.01573905707105	NS	Intermediary_NS
7edc42d3-d08e-4360-a3e1-aeb57cfc6640	SA557416	3	16	wgd	DO220871	NHEJ	0.753056234718826	CX5	Dominant	1.32867908439877	NS	Dominant_NS
7edc42d3-d08e-4360-a3e1-aeb57cfc6640	SA557416	3	16	wgd	DO220871	NHEJ	0.753056234718826	CX14	Depleted	-0.0631744891503718	NS	Depleted_NS
7edc42d3-d08e-4360-a3e1-aeb57cfc6640	SA557416	3	16	wgd	DO220871	SSA	0	CX4	Depleted	-0.193132583860191	NS	Depleted_NS
7edc42d3-d08e-4360-a3e1-aeb57cfc6640	SA557416	3	16	wgd	DO220871	NHEJ	0.753056234718826	CX13	Depleted	-0.30723072183162	Sign	Depleted_Sign
7edc42d3-d08e-4360-a3e1-aeb57cfc6640	SA557416	3	16	wgd	DO220871	TMEJ	0.246943765281174	CX17	Depleted	-0.422334006210896	Sign	Depleted_Sign
7edc42d3-d08e-4360-a3e1-aeb57cfc6640	SA557416	3	16	wgd	DO220871	NHEJ	0.753056234718826	CX11	Intermediary	1.01573905707105	NS	Intermediary_NS
7edc42d3-d08e-4360-a3e1-aeb57cfc6640	SA557416	3	16	wgd	DO220871	SSA	0	CX6	Depleted	-0.874483636077976	NS	Depleted_NS
7edc42d3-d08e-4360-a3e1-aeb57cfc6640	SA557416	3	16	wgd	DO220871	SSA	0	CX7	Intermediary	0.369057319362673	NS	Intermediary_NS
7edc42d3-d08e-4360-a3e1-aeb57cfc6640	SA557416	3	16	wgd	DO220871	TMEJ	0.246943765281174	CX6	Depleted	-0.874483636077976	NS	Depleted_NS
7edc42d3-d08e-4360-a3e1-aeb57cfc6640	SA557416	3	16	wgd	DO220871	SSA	0	CX9	Dominant	1.68379243559541	NS	Dominant_NS
7edc42d3-d08e-4360-a3e1-aeb57cfc6640	SA557416	3	16	wgd	DO220871	TMEJ	0.246943765281174	CX15	Depleted	-0.428440325720856	NS	Depleted_NS
7edc42d3-d08e-4360-a3e1-aeb57cfc6640	SA557416	3	16	wgd	DO220871	SSA	0	CX5	Dominant	1.32867908439877	Sign	Dominant_Sign
7edc42d3-d08e-4360-a3e1-aeb57cfc6640	SA557416	3	16	wgd	DO220871	TMEJ	0.246943765281174	CX8	Depleted	-0.0643130010093791	Sign	Depleted_Sign
7edc42d3-d08e-4360-a3e1-aeb57cfc6640	SA557416	3	16	wgd	DO220871	SSA	0	CX15	Depleted	-0.428440325720856	NS	Depleted_NS
7edc42d3-d08e-4360-a3e1-aeb57cfc6640	SA557416	3	16	wgd	DO220871	TMEJ	0.246943765281174	CX13	Depleted	-0.30723072183162	Sign	Depleted_Sign
7edc42d3-d08e-4360-a3e1-aeb57cfc6640	SA557416	3	16	wgd	DO220871	SSA	0	CX8	Depleted	-0.0643130010093791	NS	Depleted_NS
7edc42d3-d08e-4360-a3e1-aeb57cfc6640	SA557416	3	16	wgd	DO220871	TMEJ	0.246943765281174	CX9	Dominant	1.68379243559541	NS	Dominant_NS
7edc42d3-d08e-4360-a3e1-aeb57cfc6640	SA557416	3	16	wgd	DO220871	TMEJ	0.246943765281174	CX3	Intermediary	0.577993951525469	Sign	Intermediary_Sign
7edc42d3-d08e-4360-a3e1-aeb57cfc6640	SA557416	3	16	wgd	DO220871	SSA	0	CX3	Intermediary	0.577993951525469	NS	Intermediary_NS
7edc42d3-d08e-4360-a3e1-aeb57cfc6640	SA557416	3	16	wgd	DO220871	SSA	0	CX10	Depleted	-0.397955592873716	NS	Depleted_NS
7edc42d3-d08e-4360-a3e1-aeb57cfc6640	SA557416	3	16	wgd	DO220871	SSA	0	CX12	Depleted	-0.454954179088174	Sign	Depleted_Sign
7edc42d3-d08e-4360-a3e1-aeb57cfc6640	SA557416	3	16	wgd	DO220871	SSA	0	CX13	Depleted	-0.30723072183162	Sign	Depleted_Sign
7edc42d3-d08e-4360-a3e1-aeb57cfc6640	SA557416	3	16	wgd	DO220871	SSA	0	CX2	Dominant	2.66227888693644	Sign	Dominant_Sign
7edc42d3-d08e-4360-a3e1-aeb57cfc6640	SA557416	3	16	wgd	DO220871	NHEJ	0.753056234718826	CX17	Depleted	-0.422334006210896	Sign	Depleted_Sign
7f5fd36f-6e30-45ca-92a5-d8a8a8ee1bc2	SA533702	3	9	no_wgd	DO51468	SSA	0	CX7	Depleted	-0.425359905754248	NS	Depleted_NS
7f5fd36f-6e30-45ca-92a5-d8a8a8ee1bc2	SA533702	3	9	no_wgd	DO51468	TMEJ	0.347826086956522	CX3	Dominant	1.30665223501444	Sign	Dominant_Sign
7f5fd36f-6e30-45ca-92a5-d8a8a8ee1bc2	SA533702	3	9	no_wgd	DO51468	NHEJ	0.652173913043478	CX13	Depleted	-0.30723072183162	Sign	Depleted_Sign
7f5fd36f-6e30-45ca-92a5-d8a8a8ee1bc2	SA533702	3	9	no_wgd	DO51468	NHEJ	0.652173913043478	CX14	Intermediary	0.0163162744714848	NS	Intermediary_NS
7f5fd36f-6e30-45ca-92a5-d8a8a8ee1bc2	SA533702	3	9	no_wgd	DO51468	TMEJ	0.347826086956522	CX15	Depleted	-0.428440325720856	NS	Depleted_NS
7f5fd36f-6e30-45ca-92a5-d8a8a8ee1bc2	SA533702	3	9	no_wgd	DO51468	SSA	0	CX14	Intermediary	0.0163162744714848	NS	Intermediary_NS
7f5fd36f-6e30-45ca-92a5-d8a8a8ee1bc2	SA533702	3	9	no_wgd	DO51468	TMEJ	0.347826086956522	CX12	Intermediary	0.0067914628281974	Sign	Intermediary_Sign
7f5fd36f-6e30-45ca-92a5-d8a8a8ee1bc2	SA533702	3	9	no_wgd	DO51468	TMEJ	0.347826086956522	CX11	Depleted	-0.516238701966395	NS	Depleted_NS
7f5fd36f-6e30-45ca-92a5-d8a8a8ee1bc2	SA533702	3	9	no_wgd	DO51468	TMEJ	0.347826086956522	CX4	Depleted	-0.882946619328756	NS	Depleted_NS
7f5fd36f-6e30-45ca-92a5-d8a8a8ee1bc2	SA533702	3	9	no_wgd	DO51468	SSA	0	CX16	Depleted	-0.302746652371247	NS	Depleted_NS
7f5fd36f-6e30-45ca-92a5-d8a8a8ee1bc2	SA533702	3	9	no_wgd	DO51468	TMEJ	0.347826086956522	CX10	Depleted	-0.397955592873716	Sign	Depleted_Sign
7f5fd36f-6e30-45ca-92a5-d8a8a8ee1bc2	SA533702	3	9	no_wgd	DO51468	NHEJ	0.652173913043478	CX6	Depleted	-0.874483636077976	NS	Depleted_NS
7f5fd36f-6e30-45ca-92a5-d8a8a8ee1bc2	SA533702	3	9	no_wgd	DO51468	TMEJ	0.347826086956522	CX17	Depleted	-0.422334006210896	Sign	Depleted_Sign
7f5fd36f-6e30-45ca-92a5-d8a8a8ee1bc2	SA533702	3	9	no_wgd	DO51468	SSA	0	CX5	Depleted	-0.790711571416893	Sign	Depleted_Sign
7f5fd36f-6e30-45ca-92a5-d8a8a8ee1bc2	SA533702	3	9	no_wgd	DO51468	SSA	0	CX3	Dominant	1.30665223501444	NS	Dominant_NS
7f5fd36f-6e30-45ca-92a5-d8a8a8ee1bc2	SA533702	3	9	no_wgd	DO51468	NHEJ	0.652173913043478	CX9	Depleted	-0.562661789044521	NS	Depleted_NS
7f5fd36f-6e30-45ca-92a5-d8a8a8ee1bc2	SA533702	3	9	no_wgd	DO51468	NHEJ	0.652173913043478	CX15	Depleted	-0.428440325720856	NS	Depleted_NS
7f5fd36f-6e30-45ca-92a5-d8a8a8ee1bc2	SA533702	3	9	no_wgd	DO51468	SSA	0	CX11	Depleted	-0.516238701966395	NS	Depleted_NS
7f5fd36f-6e30-45ca-92a5-d8a8a8ee1bc2	SA533702	3	9	no_wgd	DO51468	TMEJ	0.347826086956522	CX8	Depleted	-0.475262252194554	Sign	Depleted_Sign
7f5fd36f-6e30-45ca-92a5-d8a8a8ee1bc2	SA533702	3	9	no_wgd	DO51468	SSA	0	CX1	Depleted	-0.055764290814007	NS	Depleted_NS
7f5fd36f-6e30-45ca-92a5-d8a8a8ee1bc2	SA533702	3	9	no_wgd	DO51468	TMEJ	0.347826086956522	CX14	Intermediary	0.0163162744714848	NS	Intermediary_NS
7f5fd36f-6e30-45ca-92a5-d8a8a8ee1bc2	SA533702	3	9	no_wgd	DO51468	NHEJ	0.652173913043478	CX7	Depleted	-0.425359905754248	NS	Depleted_NS
7f5fd36f-6e30-45ca-92a5-d8a8a8ee1bc2	SA533702	3	9	no_wgd	DO51468	NHEJ	0.652173913043478	CX8	Depleted	-0.475262252194554	Sign	Depleted_Sign
7f5fd36f-6e30-45ca-92a5-d8a8a8ee1bc2	SA533702	3	9	no_wgd	DO51468	SSA	0	CX10	Depleted	-0.397955592873716	NS	Depleted_NS
7f5fd36f-6e30-45ca-92a5-d8a8a8ee1bc2	SA533702	3	9	no_wgd	DO51468	NHEJ	0.652173913043478	CX12	Intermediary	0.0067914628281974	Sign	Intermediary_Sign
7f5fd36f-6e30-45ca-92a5-d8a8a8ee1bc2	SA533702	3	9	no_wgd	DO51468	NHEJ	0.652173913043478	CX3	Dominant	1.30665223501444	Sign	Dominant_Sign
7f5fd36f-6e30-45ca-92a5-d8a8a8ee1bc2	SA533702	3	9	no_wgd	DO51468	NHEJ	0.652173913043478	CX11	Depleted	-0.516238701966395	NS	Depleted_NS
7f5fd36f-6e30-45ca-92a5-d8a8a8ee1bc2	SA533702	3	9	no_wgd	DO51468	SSA	0	CX9	Depleted	-0.562661789044521	NS	Depleted_NS
7f5fd36f-6e30-45ca-92a5-d8a8a8ee1bc2	SA533702	3	9	no_wgd	DO51468	TMEJ	0.347826086956522	CX5	Depleted	-0.790711571416893	Sign	Depleted_Sign
7f5fd36f-6e30-45ca-92a5-d8a8a8ee1bc2	SA533702	3	9	no_wgd	DO51468	SSA	0	CX15	Depleted	-0.428440325720856	NS	Depleted_NS
7f5fd36f-6e30-45ca-92a5-d8a8a8ee1bc2	SA533702	3	9	no_wgd	DO51468	NHEJ	0.652173913043478	CX10	Depleted	-0.397955592873716	Sign	Depleted_Sign
7f5fd36f-6e30-45ca-92a5-d8a8a8ee1bc2	SA533702	3	9	no_wgd	DO51468	TMEJ	0.347826086956522	CX2	Intermediary	0.313472826340157	Sign	Intermediary_Sign
7f5fd36f-6e30-45ca-92a5-d8a8a8ee1bc2	SA533702	3	9	no_wgd	DO51468	TMEJ	0.347826086956522	CX7	Depleted	-0.425359905754248	NS	Depleted_NS
7f5fd36f-6e30-45ca-92a5-d8a8a8ee1bc2	SA533702	3	9	no_wgd	DO51468	SSA	0	CX6	Depleted	-0.874483636077976	NS	Depleted_NS
7f5fd36f-6e30-45ca-92a5-d8a8a8ee1bc2	SA533702	3	9	no_wgd	DO51468	SSA	0	CX13	Depleted	-0.30723072183162	Sign	Depleted_Sign
7f5fd36f-6e30-45ca-92a5-d8a8a8ee1bc2	SA533702	3	9	no_wgd	DO51468	NHEJ	0.652173913043478	CX4	Depleted	-0.882946619328756	NS	Depleted_NS
7f5fd36f-6e30-45ca-92a5-d8a8a8ee1bc2	SA533702	3	9	no_wgd	DO51468	NHEJ	0.652173913043478	CX17	Depleted	-0.422334006210896	Sign	Depleted_Sign
7f5fd36f-6e30-45ca-92a5-d8a8a8ee1bc2	SA533702	3	9	no_wgd	DO51468	TMEJ	0.347826086956522	CX1	Depleted	-0.055764290814007	Sign	Depleted_Sign
7f5fd36f-6e30-45ca-92a5-d8a8a8ee1bc2	SA533702	3	9	no_wgd	DO51468	SSA	0	CX2	Intermediary	0.313472826340157	Sign	Intermediary_Sign
7f5fd36f-6e30-45ca-92a5-d8a8a8ee1bc2	SA533702	3	9	no_wgd	DO51468	SSA	0	CX8	Depleted	-0.475262252194554	NS	Depleted_NS
7f5fd36f-6e30-45ca-92a5-d8a8a8ee1bc2	SA533702	3	9	no_wgd	DO51468	TMEJ	0.347826086956522	CX16	Depleted	-0.302746652371247	NS	Depleted_NS
7f5fd36f-6e30-45ca-92a5-d8a8a8ee1bc2	SA533702	3	9	no_wgd	DO51468	SSA	0	CX17	Depleted	-0.422334006210896	NS	Depleted_NS
7f5fd36f-6e30-45ca-92a5-d8a8a8ee1bc2	SA533702	3	9	no_wgd	DO51468	SSA	0	CX4	Depleted	-0.882946619328756	NS	Depleted_NS
7f5fd36f-6e30-45ca-92a5-d8a8a8ee1bc2	SA533702	3	9	no_wgd	DO51468	TMEJ	0.347826086956522	CX6	Depleted	-0.874483636077976	NS	Depleted_NS
7f5fd36f-6e30-45ca-92a5-d8a8a8ee1bc2	SA533702	3	9	no_wgd	DO51468	NHEJ	0.652173913043478	CX5	Depleted	-0.790711571416893	NS	Depleted_NS
7f5fd36f-6e30-45ca-92a5-d8a8a8ee1bc2	SA533702	3	9	no_wgd	DO51468	SSA	0	CX12	Intermediary	0.0067914628281974	Sign	Intermediary_Sign
7f5fd36f-6e30-45ca-92a5-d8a8a8ee1bc2	SA533702	3	9	no_wgd	DO51468	NHEJ	0.652173913043478	CX1	Depleted	-0.055764290814007	Sign	Depleted_Sign
7f5fd36f-6e30-45ca-92a5-d8a8a8ee1bc2	SA533702	3	9	no_wgd	DO51468	TMEJ	0.347826086956522	CX13	Depleted	-0.30723072183162	Sign	Depleted_Sign
7f5fd36f-6e30-45ca-92a5-d8a8a8ee1bc2	SA533702	3	9	no_wgd	DO51468	TMEJ	0.347826086956522	CX9	Depleted	-0.562661789044521	NS	Depleted_NS
7f5fd36f-6e30-45ca-92a5-d8a8a8ee1bc2	SA533702	3	9	no_wgd	DO51468	NHEJ	0.652173913043478	CX16	Depleted	-0.302746652371247	NS	Depleted_NS
7f5fd36f-6e30-45ca-92a5-d8a8a8ee1bc2	SA533702	3	9	no_wgd	DO51468	NHEJ	0.652173913043478	CX2	Intermediary	0.313472826340157	Sign	Intermediary_Sign
917564e4-c622-11e3-bf01-24c6515278c0	SA501627	3	8	no_wgd	DO45187	NHEJ	0.757575757575758	CX9	Depleted	-0.562661789044521	NS	Depleted_NS
917564e4-c622-11e3-bf01-24c6515278c0	SA501627	3	8	no_wgd	DO45187	NHEJ	0.757575757575758	CX3	Depleted	-1.05438119344997	Sign	Depleted_Sign
917564e4-c622-11e3-bf01-24c6515278c0	SA501627	3	8	no_wgd	DO45187	NHEJ	0.757575757575758	CX13	Depleted	-0.30723072183162	Sign	Depleted_Sign
917564e4-c622-11e3-bf01-24c6515278c0	SA501627	3	8	no_wgd	DO45187	TMEJ	0.242424242424242	CX16	Depleted	-0.302746652371247	NS	Depleted_NS
917564e4-c622-11e3-bf01-24c6515278c0	SA501627	3	8	no_wgd	DO45187	NHEJ	0.757575757575758	CX5	Depleted	-0.409173216800909	NS	Depleted_NS
917564e4-c622-11e3-bf01-24c6515278c0	SA501627	3	8	no_wgd	DO45187	SSA	0	CX17	Depleted	-0.422334006210896	NS	Depleted_NS
917564e4-c622-11e3-bf01-24c6515278c0	SA501627	3	8	no_wgd	DO45187	SSA	0	CX8	Depleted	-0.0166439018648247	NS	Depleted_NS
917564e4-c622-11e3-bf01-24c6515278c0	SA501627	3	8	no_wgd	DO45187	NHEJ	0.757575757575758	CX11	Depleted	-0.216171366519621	NS	Depleted_NS
917564e4-c622-11e3-bf01-24c6515278c0	SA501627	3	8	no_wgd	DO45187	SSA	0	CX1	Intermediary	1.17499908931177	NS	Intermediary_NS
917564e4-c622-11e3-bf01-24c6515278c0	SA501627	3	8	no_wgd	DO45187	SSA	0	CX11	Depleted	-0.216171366519621	NS	Depleted_NS
917564e4-c622-11e3-bf01-24c6515278c0	SA501627	3	8	no_wgd	DO45187	TMEJ	0.242424242424242	CX4	Depleted	-0.784354614208834	NS	Depleted_NS
917564e4-c622-11e3-bf01-24c6515278c0	SA501627	3	8	no_wgd	DO45187	TMEJ	0.242424242424242	CX1	Intermediary	1.17499908931177	Sign	Intermediary_Sign
917564e4-c622-11e3-bf01-24c6515278c0	SA501627	3	8	no_wgd	DO45187	TMEJ	0.242424242424242	CX13	Depleted	-0.30723072183162	Sign	Depleted_Sign
917564e4-c622-11e3-bf01-24c6515278c0	SA501627	3	8	no_wgd	DO45187	SSA	0	CX7	Intermediary	0.241328974016231	NS	Intermediary_NS
917564e4-c622-11e3-bf01-24c6515278c0	SA501627	3	8	no_wgd	DO45187	TMEJ	0.242424242424242	CX11	Depleted	-0.216171366519621	NS	Depleted_NS
917564e4-c622-11e3-bf01-24c6515278c0	SA501627	3	8	no_wgd	DO45187	SSA	0	CX6	Intermediary	0.290136304711661	NS	Intermediary_NS
917564e4-c622-11e3-bf01-24c6515278c0	SA501627	3	8	no_wgd	DO45187	TMEJ	0.242424242424242	CX2	Depleted	-0.320240164492592	Sign	Depleted_Sign
917564e4-c622-11e3-bf01-24c6515278c0	SA501627	3	8	no_wgd	DO45187	TMEJ	0.242424242424242	CX10	Depleted	-0.397955592873716	Sign	Depleted_Sign
917564e4-c622-11e3-bf01-24c6515278c0	SA501627	3	8	no_wgd	DO45187	NHEJ	0.757575757575758	CX14	Depleted	-0.472584566887532	NS	Depleted_NS
917564e4-c622-11e3-bf01-24c6515278c0	SA501627	3	8	no_wgd	DO45187	NHEJ	0.757575757575758	CX17	Depleted	-0.422334006210896	Sign	Depleted_Sign
917564e4-c622-11e3-bf01-24c6515278c0	SA501627	3	8	no_wgd	DO45187	SSA	0	CX2	Depleted	-0.320240164492592	Sign	Depleted_Sign
917564e4-c622-11e3-bf01-24c6515278c0	SA501627	3	8	no_wgd	DO45187	SSA	0	CX13	Depleted	-0.30723072183162	Sign	Depleted_Sign
917564e4-c622-11e3-bf01-24c6515278c0	SA501627	3	8	no_wgd	DO45187	NHEJ	0.757575757575758	CX6	Intermediary	0.290136304711661	NS	Intermediary_NS
917564e4-c622-11e3-bf01-24c6515278c0	SA501627	3	8	no_wgd	DO45187	SSA	0	CX14	Depleted	-0.472584566887532	NS	Depleted_NS
917564e4-c622-11e3-bf01-24c6515278c0	SA501627	3	8	no_wgd	DO45187	NHEJ	0.757575757575758	CX2	Depleted	-0.320240164492592	Sign	Depleted_Sign
917564e4-c622-11e3-bf01-24c6515278c0	SA501627	3	8	no_wgd	DO45187	SSA	0	CX12	Depleted	-0.454954179088174	Sign	Depleted_Sign
917564e4-c622-11e3-bf01-24c6515278c0	SA501627	3	8	no_wgd	DO45187	SSA	0	CX10	Depleted	-0.397955592873716	NS	Depleted_NS
917564e4-c622-11e3-bf01-24c6515278c0	SA501627	3	8	no_wgd	DO45187	SSA	0	CX16	Depleted	-0.302746652371247	NS	Depleted_NS
917564e4-c622-11e3-bf01-24c6515278c0	SA501627	3	8	no_wgd	DO45187	TMEJ	0.242424242424242	CX6	Intermediary	0.290136304711661	NS	Intermediary_NS
917564e4-c622-11e3-bf01-24c6515278c0	SA501627	3	8	no_wgd	DO45187	SSA	0	CX4	Depleted	-0.784354614208834	NS	Depleted_NS
917564e4-c622-11e3-bf01-24c6515278c0	SA501627	3	8	no_wgd	DO45187	NHEJ	0.757575757575758	CX1	Intermediary	1.17499908931177	Sign	Intermediary_Sign
917564e4-c622-11e3-bf01-24c6515278c0	SA501627	3	8	no_wgd	DO45187	TMEJ	0.242424242424242	CX7	Intermediary	0.241328974016231	NS	Intermediary_NS
917564e4-c622-11e3-bf01-24c6515278c0	SA501627	3	8	no_wgd	DO45187	TMEJ	0.242424242424242	CX3	Depleted	-1.05438119344997	Sign	Depleted_Sign
917564e4-c622-11e3-bf01-24c6515278c0	SA501627	3	8	no_wgd	DO45187	NHEJ	0.757575757575758	CX12	Depleted	-0.454954179088174	Sign	Depleted_Sign
917564e4-c622-11e3-bf01-24c6515278c0	SA501627	3	8	no_wgd	DO45187	SSA	0	CX3	Depleted	-1.05438119344997	NS	Depleted_NS
917564e4-c622-11e3-bf01-24c6515278c0	SA501627	3	8	no_wgd	DO45187	TMEJ	0.242424242424242	CX14	Depleted	-0.472584566887532	NS	Depleted_NS
917564e4-c622-11e3-bf01-24c6515278c0	SA501627	3	8	no_wgd	DO45187	TMEJ	0.242424242424242	CX9	Depleted	-0.562661789044521	NS	Depleted_NS
917564e4-c622-11e3-bf01-24c6515278c0	SA501627	3	8	no_wgd	DO45187	TMEJ	0.242424242424242	CX8	Depleted	-0.0166439018648247	Sign	Depleted_Sign
917564e4-c622-11e3-bf01-24c6515278c0	SA501627	3	8	no_wgd	DO45187	SSA	0	CX5	Depleted	-0.409173216800909	Sign	Depleted_Sign
917564e4-c622-11e3-bf01-24c6515278c0	SA501627	3	8	no_wgd	DO45187	TMEJ	0.242424242424242	CX15	Depleted	-0.428440325720856	NS	Depleted_NS
917564e4-c622-11e3-bf01-24c6515278c0	SA501627	3	8	no_wgd	DO45187	NHEJ	0.757575757575758	CX7	Intermediary	0.241328974016231	NS	Intermediary_NS
917564e4-c622-11e3-bf01-24c6515278c0	SA501627	3	8	no_wgd	DO45187	NHEJ	0.757575757575758	CX4	Depleted	-0.784354614208834	NS	Depleted_NS
917564e4-c622-11e3-bf01-24c6515278c0	SA501627	3	8	no_wgd	DO45187	TMEJ	0.242424242424242	CX5	Depleted	-0.409173216800909	Sign	Depleted_Sign
917564e4-c622-11e3-bf01-24c6515278c0	SA501627	3	8	no_wgd	DO45187	NHEJ	0.757575757575758	CX10	Depleted	-0.397955592873716	Sign	Depleted_Sign
917564e4-c622-11e3-bf01-24c6515278c0	SA501627	3	8	no_wgd	DO45187	NHEJ	0.757575757575758	CX16	Depleted	-0.302746652371247	NS	Depleted_NS
917564e4-c622-11e3-bf01-24c6515278c0	SA501627	3	8	no_wgd	DO45187	NHEJ	0.757575757575758	CX8	Depleted	-0.0166439018648247	Sign	Depleted_Sign
917564e4-c622-11e3-bf01-24c6515278c0	SA501627	3	8	no_wgd	DO45187	TMEJ	0.242424242424242	CX12	Depleted	-0.454954179088174	Sign	Depleted_Sign
917564e4-c622-11e3-bf01-24c6515278c0	SA501627	3	8	no_wgd	DO45187	NHEJ	0.757575757575758	CX15	Depleted	-0.428440325720856	NS	Depleted_NS
917564e4-c622-11e3-bf01-24c6515278c0	SA501627	3	8	no_wgd	DO45187	TMEJ	0.242424242424242	CX17	Depleted	-0.422334006210896	Sign	Depleted_Sign
917564e4-c622-11e3-bf01-24c6515278c0	SA501627	3	8	no_wgd	DO45187	SSA	0	CX15	Depleted	-0.428440325720856	NS	Depleted_NS
917564e4-c622-11e3-bf01-24c6515278c0	SA501627	3	8	no_wgd	DO45187	SSA	0	CX9	Depleted	-0.562661789044521	NS	Depleted_NS
96b67289-9c42-402b-8e30-9efb4d512bef	SA541782	3	12	no_wgd	DO52520	NHEJ	0.761904761904762	CX2	Depleted	-0.61881651674318	Sign	Depleted_Sign
96b67289-9c42-402b-8e30-9efb4d512bef	SA541782	3	12	no_wgd	DO52520	TMEJ	0.238095238095238	CX8	Depleted	-0.475262252194554	Sign	Depleted_Sign
96b67289-9c42-402b-8e30-9efb4d512bef	SA541782	3	12	no_wgd	DO52520	TMEJ	0.238095238095238	CX16	Depleted	-0.302746652371247	NS	Depleted_NS
96b67289-9c42-402b-8e30-9efb4d512bef	SA541782	3	12	no_wgd	DO52520	TMEJ	0.238095238095238	CX3	Depleted	-0.922656823825119	Sign	Depleted_Sign
96b67289-9c42-402b-8e30-9efb4d512bef	SA541782	3	12	no_wgd	DO52520	TMEJ	0.238095238095238	CX10	Depleted	-0.397955592873716	Sign	Depleted_Sign
96b67289-9c42-402b-8e30-9efb4d512bef	SA541782	3	12	no_wgd	DO52520	NHEJ	0.761904761904762	CX3	Depleted	-0.922656823825119	Sign	Depleted_Sign
96b67289-9c42-402b-8e30-9efb4d512bef	SA541782	3	12	no_wgd	DO52520	NHEJ	0.761904761904762	CX11	Depleted	-0.516238701966395	NS	Depleted_NS
96b67289-9c42-402b-8e30-9efb4d512bef	SA541782	3	12	no_wgd	DO52520	TMEJ	0.238095238095238	CX9	Depleted	-0.562661789044521	NS	Depleted_NS
96b67289-9c42-402b-8e30-9efb4d512bef	SA541782	3	12	no_wgd	DO52520	NHEJ	0.761904761904762	CX8	Depleted	-0.475262252194554	Sign	Depleted_Sign
96b67289-9c42-402b-8e30-9efb4d512bef	SA541782	3	12	no_wgd	DO52520	NHEJ	0.761904761904762	CX4	Intermediary	1.12199458543755	NS	Intermediary_NS
96b67289-9c42-402b-8e30-9efb4d512bef	SA541782	3	12	no_wgd	DO52520	SSA	0	CX7	Depleted	-0.691346565077932	NS	Depleted_NS
96b67289-9c42-402b-8e30-9efb4d512bef	SA541782	3	12	no_wgd	DO52520	NHEJ	0.761904761904762	CX1	Intermediary	1.05337971784814	Sign	Intermediary_Sign
96b67289-9c42-402b-8e30-9efb4d512bef	SA541782	3	12	no_wgd	DO52520	TMEJ	0.238095238095238	CX13	Depleted	-0.30723072183162	Sign	Depleted_Sign
96b67289-9c42-402b-8e30-9efb4d512bef	SA541782	3	12	no_wgd	DO52520	SSA	0	CX17	Depleted	-0.422334006210896	NS	Depleted_NS
96b67289-9c42-402b-8e30-9efb4d512bef	SA541782	3	12	no_wgd	DO52520	TMEJ	0.238095238095238	CX2	Depleted	-0.61881651674318	Sign	Depleted_Sign
96b67289-9c42-402b-8e30-9efb4d512bef	SA541782	3	12	no_wgd	DO52520	NHEJ	0.761904761904762	CX6	Dominant	2.22744497377111	NS	Dominant_NS
96b67289-9c42-402b-8e30-9efb4d512bef	SA541782	3	12	no_wgd	DO52520	SSA	0	CX6	Dominant	2.22744497377111	NS	Dominant_NS
96b67289-9c42-402b-8e30-9efb4d512bef	SA541782	3	12	no_wgd	DO52520	NHEJ	0.761904761904762	CX5	Depleted	-0.790711571416893	NS	Depleted_NS
96b67289-9c42-402b-8e30-9efb4d512bef	SA541782	3	12	no_wgd	DO52520	TMEJ	0.238095238095238	CX6	Dominant	2.22744497377111	NS	Dominant_NS
96b67289-9c42-402b-8e30-9efb4d512bef	SA541782	3	12	no_wgd	DO52520	SSA	0	CX13	Depleted	-0.30723072183162	Sign	Depleted_Sign
96b67289-9c42-402b-8e30-9efb4d512bef	SA541782	3	12	no_wgd	DO52520	SSA	0	CX12	Depleted	-0.454954179088174	Sign	Depleted_Sign
96b67289-9c42-402b-8e30-9efb4d512bef	SA541782	3	12	no_wgd	DO52520	NHEJ	0.761904761904762	CX15	Depleted	-0.428440325720856	NS	Depleted_NS
96b67289-9c42-402b-8e30-9efb4d512bef	SA541782	3	12	no_wgd	DO52520	SSA	0	CX9	Depleted	-0.562661789044521	NS	Depleted_NS
96b67289-9c42-402b-8e30-9efb4d512bef	SA541782	3	12	no_wgd	DO52520	SSA	0	CX5	Depleted	-0.790711571416893	Sign	Depleted_Sign
96b67289-9c42-402b-8e30-9efb4d512bef	SA541782	3	12	no_wgd	DO52520	TMEJ	0.238095238095238	CX7	Depleted	-0.691346565077932	NS	Depleted_NS
96b67289-9c42-402b-8e30-9efb4d512bef	SA541782	3	12	no_wgd	DO52520	NHEJ	0.761904761904762	CX10	Depleted	-0.397955592873716	Sign	Depleted_Sign
96b67289-9c42-402b-8e30-9efb4d512bef	SA541782	3	12	no_wgd	DO52520	TMEJ	0.238095238095238	CX17	Depleted	-0.422334006210896	Sign	Depleted_Sign
96b67289-9c42-402b-8e30-9efb4d512bef	SA541782	3	12	no_wgd	DO52520	SSA	0	CX14	Depleted	-0.472584566887532	NS	Depleted_NS
96b67289-9c42-402b-8e30-9efb4d512bef	SA541782	3	12	no_wgd	DO52520	NHEJ	0.761904761904762	CX16	Depleted	-0.302746652371247	NS	Depleted_NS
96b67289-9c42-402b-8e30-9efb4d512bef	SA541782	3	12	no_wgd	DO52520	NHEJ	0.761904761904762	CX12	Depleted	-0.454954179088174	Sign	Depleted_Sign
96b67289-9c42-402b-8e30-9efb4d512bef	SA541782	3	12	no_wgd	DO52520	TMEJ	0.238095238095238	CX1	Intermediary	1.05337971784814	Sign	Intermediary_Sign
96b67289-9c42-402b-8e30-9efb4d512bef	SA541782	3	12	no_wgd	DO52520	NHEJ	0.761904761904762	CX9	Depleted	-0.562661789044521	NS	Depleted_NS
96b67289-9c42-402b-8e30-9efb4d512bef	SA541782	3	12	no_wgd	DO52520	TMEJ	0.238095238095238	CX15	Depleted	-0.428440325720856	NS	Depleted_NS
96b67289-9c42-402b-8e30-9efb4d512bef	SA541782	3	12	no_wgd	DO52520	SSA	0	CX3	Depleted	-0.922656823825119	NS	Depleted_NS
96b67289-9c42-402b-8e30-9efb4d512bef	SA541782	3	12	no_wgd	DO52520	SSA	0	CX1	Intermediary	1.05337971784814	NS	Intermediary_NS
96b67289-9c42-402b-8e30-9efb4d512bef	SA541782	3	12	no_wgd	DO52520	NHEJ	0.761904761904762	CX17	Depleted	-0.422334006210896	Sign	Depleted_Sign
96b67289-9c42-402b-8e30-9efb4d512bef	SA541782	3	12	no_wgd	DO52520	TMEJ	0.238095238095238	CX14	Depleted	-0.472584566887532	NS	Depleted_NS
96b67289-9c42-402b-8e30-9efb4d512bef	SA541782	3	12	no_wgd	DO52520	SSA	0	CX11	Depleted	-0.516238701966395	NS	Depleted_NS
96b67289-9c42-402b-8e30-9efb4d512bef	SA541782	3	12	no_wgd	DO52520	SSA	0	CX16	Depleted	-0.302746652371247	NS	Depleted_NS
96b67289-9c42-402b-8e30-9efb4d512bef	SA541782	3	12	no_wgd	DO52520	TMEJ	0.238095238095238	CX4	Intermediary	1.12199458543755	NS	Intermediary_NS
96b67289-9c42-402b-8e30-9efb4d512bef	SA541782	3	12	no_wgd	DO52520	SSA	0	CX2	Depleted	-0.61881651674318	Sign	Depleted_Sign
96b67289-9c42-402b-8e30-9efb4d512bef	SA541782	3	12	no_wgd	DO52520	SSA	0	CX10	Depleted	-0.397955592873716	NS	Depleted_NS
96b67289-9c42-402b-8e30-9efb4d512bef	SA541782	3	12	no_wgd	DO52520	SSA	0	CX15	Depleted	-0.428440325720856	NS	Depleted_NS
96b67289-9c42-402b-8e30-9efb4d512bef	SA541782	3	12	no_wgd	DO52520	TMEJ	0.238095238095238	CX11	Depleted	-0.516238701966395	NS	Depleted_NS
96b67289-9c42-402b-8e30-9efb4d512bef	SA541782	3	12	no_wgd	DO52520	SSA	0	CX8	Depleted	-0.475262252194554	NS	Depleted_NS
96b67289-9c42-402b-8e30-9efb4d512bef	SA541782	3	12	no_wgd	DO52520	TMEJ	0.238095238095238	CX12	Depleted	-0.454954179088174	Sign	Depleted_Sign
96b67289-9c42-402b-8e30-9efb4d512bef	SA541782	3	12	no_wgd	DO52520	NHEJ	0.761904761904762	CX13	Depleted	-0.30723072183162	Sign	Depleted_Sign
96b67289-9c42-402b-8e30-9efb4d512bef	SA541782	3	12	no_wgd	DO52520	NHEJ	0.761904761904762	CX7	Depleted	-0.691346565077932	NS	Depleted_NS
96b67289-9c42-402b-8e30-9efb4d512bef	SA541782	3	12	no_wgd	DO52520	NHEJ	0.761904761904762	CX14	Depleted	-0.472584566887532	NS	Depleted_NS
96b67289-9c42-402b-8e30-9efb4d512bef	SA541782	3	12	no_wgd	DO52520	TMEJ	0.238095238095238	CX5	Depleted	-0.790711571416893	Sign	Depleted_Sign
96b67289-9c42-402b-8e30-9efb4d512bef	SA541782	3	12	no_wgd	DO52520	SSA	0	CX4	Intermediary	1.12199458543755	NS	Intermediary_NS
a3edc9cc-f54a-4459-a5d0-097879c811e5	SA518622	3	9	no_wgd	DO49135	TMEJ	0.348837209302326	CX13	Depleted	-0.30723072183162	Sign	Depleted_Sign
a3edc9cc-f54a-4459-a5d0-097879c811e5	SA518622	3	9	no_wgd	DO49135	TMEJ	0.348837209302326	CX4	Depleted	-0.714087242937039	NS	Depleted_NS
a3edc9cc-f54a-4459-a5d0-097879c811e5	SA518622	3	9	no_wgd	DO49135	TMEJ	0.348837209302326	CX15	Intermediary	0.756156312524858	NS	Intermediary_NS
a3edc9cc-f54a-4459-a5d0-097879c811e5	SA518622	3	9	no_wgd	DO49135	SSA	0	CX6	Depleted	-0.454179614760774	NS	Depleted_NS
a3edc9cc-f54a-4459-a5d0-097879c811e5	SA518622	3	9	no_wgd	DO49135	SSA	0	CX11	Depleted	-0.516238701966395	NS	Depleted_NS
a3edc9cc-f54a-4459-a5d0-097879c811e5	SA518622	3	9	no_wgd	DO49135	SSA	0	CX3	Depleted	-0.9024777030452	NS	Depleted_NS
a3edc9cc-f54a-4459-a5d0-097879c811e5	SA518622	3	9	no_wgd	DO49135	SSA	0	CX2	Intermediary	0.0228285936122091	Sign	Intermediary_Sign
a3edc9cc-f54a-4459-a5d0-097879c811e5	SA518622	3	9	no_wgd	DO49135	NHEJ	0.651162790697674	CX7	Depleted	-0.571555620935639	NS	Depleted_NS
a3edc9cc-f54a-4459-a5d0-097879c811e5	SA518622	3	9	no_wgd	DO49135	NHEJ	0.651162790697674	CX4	Depleted	-0.714087242937039	NS	Depleted_NS
a3edc9cc-f54a-4459-a5d0-097879c811e5	SA518622	3	9	no_wgd	DO49135	TMEJ	0.348837209302326	CX1	Intermediary	0.839451715955367	Sign	Intermediary_Sign
a3edc9cc-f54a-4459-a5d0-097879c811e5	SA518622	3	9	no_wgd	DO49135	SSA	0	CX17	Depleted	-0.422334006210896	NS	Depleted_NS
a3edc9cc-f54a-4459-a5d0-097879c811e5	SA518622	3	9	no_wgd	DO49135	NHEJ	0.651162790697674	CX15	Intermediary	0.756156312524858	NS	Intermediary_NS
a3edc9cc-f54a-4459-a5d0-097879c811e5	SA518622	3	9	no_wgd	DO49135	SSA	0	CX7	Depleted	-0.571555620935639	NS	Depleted_NS
a3edc9cc-f54a-4459-a5d0-097879c811e5	SA518622	3	9	no_wgd	DO49135	NHEJ	0.651162790697674	CX2	Intermediary	0.0228285936122091	Sign	Intermediary_Sign
a3edc9cc-f54a-4459-a5d0-097879c811e5	SA518622	3	9	no_wgd	DO49135	SSA	0	CX15	Intermediary	0.756156312524858	NS	Intermediary_NS
a3edc9cc-f54a-4459-a5d0-097879c811e5	SA518622	3	9	no_wgd	DO49135	SSA	0	CX16	Depleted	-0.302746652371247	NS	Depleted_NS
a3edc9cc-f54a-4459-a5d0-097879c811e5	SA518622	3	9	no_wgd	DO49135	TMEJ	0.348837209302326	CX5	Depleted	-0.146041389446043	Sign	Depleted_Sign
a3edc9cc-f54a-4459-a5d0-097879c811e5	SA518622	3	9	no_wgd	DO49135	TMEJ	0.348837209302326	CX14	Depleted	-0.472584566887532	NS	Depleted_NS
a3edc9cc-f54a-4459-a5d0-097879c811e5	SA518622	3	9	no_wgd	DO49135	NHEJ	0.651162790697674	CX8	Depleted	-0.475262252194554	Sign	Depleted_Sign
a3edc9cc-f54a-4459-a5d0-097879c811e5	SA518622	3	9	no_wgd	DO49135	SSA	0	CX9	Intermediary	0.753022013248133	NS	Intermediary_NS
a3edc9cc-f54a-4459-a5d0-097879c811e5	SA518622	3	9	no_wgd	DO49135	SSA	0	CX14	Depleted	-0.472584566887532	NS	Depleted_NS
a3edc9cc-f54a-4459-a5d0-097879c811e5	SA518622	3	9	no_wgd	DO49135	TMEJ	0.348837209302326	CX2	Intermediary	0.0228285936122091	Sign	Intermediary_Sign
a3edc9cc-f54a-4459-a5d0-097879c811e5	SA518622	3	9	no_wgd	DO49135	SSA	0	CX5	Depleted	-0.146041389446043	Sign	Depleted_Sign
a3edc9cc-f54a-4459-a5d0-097879c811e5	SA518622	3	9	no_wgd	DO49135	NHEJ	0.651162790697674	CX12	Depleted	-0.205307442231975	Sign	Depleted_Sign
a3edc9cc-f54a-4459-a5d0-097879c811e5	SA518622	3	9	no_wgd	DO49135	TMEJ	0.348837209302326	CX9	Intermediary	0.753022013248133	NS	Intermediary_NS
a3edc9cc-f54a-4459-a5d0-097879c811e5	SA518622	3	9	no_wgd	DO49135	TMEJ	0.348837209302326	CX8	Depleted	-0.475262252194554	Sign	Depleted_Sign
a3edc9cc-f54a-4459-a5d0-097879c811e5	SA518622	3	9	no_wgd	DO49135	NHEJ	0.651162790697674	CX17	Depleted	-0.422334006210896	Sign	Depleted_Sign
a3edc9cc-f54a-4459-a5d0-097879c811e5	SA518622	3	9	no_wgd	DO49135	NHEJ	0.651162790697674	CX1	Intermediary	0.839451715955367	Sign	Intermediary_Sign
a3edc9cc-f54a-4459-a5d0-097879c811e5	SA518622	3	9	no_wgd	DO49135	SSA	0	CX8	Depleted	-0.475262252194554	NS	Depleted_NS
a3edc9cc-f54a-4459-a5d0-097879c811e5	SA518622	3	9	no_wgd	DO49135	NHEJ	0.651162790697674	CX16	Depleted	-0.302746652371247	NS	Depleted_NS
a3edc9cc-f54a-4459-a5d0-097879c811e5	SA518622	3	9	no_wgd	DO49135	SSA	0	CX1	Intermediary	0.839451715955367	NS	Intermediary_NS
a3edc9cc-f54a-4459-a5d0-097879c811e5	SA518622	3	9	no_wgd	DO49135	TMEJ	0.348837209302326	CX3	Depleted	-0.9024777030452	Sign	Depleted_Sign
a3edc9cc-f54a-4459-a5d0-097879c811e5	SA518622	3	9	no_wgd	DO49135	TMEJ	0.348837209302326	CX10	Depleted	-0.397955592873716	Sign	Depleted_Sign
a3edc9cc-f54a-4459-a5d0-097879c811e5	SA518622	3	9	no_wgd	DO49135	SSA	0	CX10	Depleted	-0.397955592873716	NS	Depleted_NS
a3edc9cc-f54a-4459-a5d0-097879c811e5	SA518622	3	9	no_wgd	DO49135	NHEJ	0.651162790697674	CX11	Depleted	-0.516238701966395	NS	Depleted_NS
a3edc9cc-f54a-4459-a5d0-097879c811e5	SA518622	3	9	no_wgd	DO49135	NHEJ	0.651162790697674	CX9	Intermediary	0.753022013248133	NS	Intermediary_NS
a3edc9cc-f54a-4459-a5d0-097879c811e5	SA518622	3	9	no_wgd	DO49135	TMEJ	0.348837209302326	CX6	Depleted	-0.454179614760774	NS	Depleted_NS
a3edc9cc-f54a-4459-a5d0-097879c811e5	SA518622	3	9	no_wgd	DO49135	TMEJ	0.348837209302326	CX16	Depleted	-0.302746652371247	NS	Depleted_NS
a3edc9cc-f54a-4459-a5d0-097879c811e5	SA518622	3	9	no_wgd	DO49135	SSA	0	CX13	Depleted	-0.30723072183162	Sign	Depleted_Sign
a3edc9cc-f54a-4459-a5d0-097879c811e5	SA518622	3	9	no_wgd	DO49135	NHEJ	0.651162790697674	CX3	Depleted	-0.9024777030452	Sign	Depleted_Sign
a3edc9cc-f54a-4459-a5d0-097879c811e5	SA518622	3	9	no_wgd	DO49135	SSA	0	CX12	Depleted	-0.205307442231975	Sign	Depleted_Sign
a3edc9cc-f54a-4459-a5d0-097879c811e5	SA518622	3	9	no_wgd	DO49135	TMEJ	0.348837209302326	CX11	Depleted	-0.516238701966395	NS	Depleted_NS
a3edc9cc-f54a-4459-a5d0-097879c811e5	SA518622	3	9	no_wgd	DO49135	NHEJ	0.651162790697674	CX14	Depleted	-0.472584566887532	NS	Depleted_NS
a3edc9cc-f54a-4459-a5d0-097879c811e5	SA518622	3	9	no_wgd	DO49135	TMEJ	0.348837209302326	CX17	Depleted	-0.422334006210896	Sign	Depleted_Sign
a3edc9cc-f54a-4459-a5d0-097879c811e5	SA518622	3	9	no_wgd	DO49135	NHEJ	0.651162790697674	CX5	Depleted	-0.146041389446043	NS	Depleted_NS
a3edc9cc-f54a-4459-a5d0-097879c811e5	SA518622	3	9	no_wgd	DO49135	TMEJ	0.348837209302326	CX12	Depleted	-0.205307442231975	Sign	Depleted_Sign
a3edc9cc-f54a-4459-a5d0-097879c811e5	SA518622	3	9	no_wgd	DO49135	NHEJ	0.651162790697674	CX13	Depleted	-0.30723072183162	Sign	Depleted_Sign
a3edc9cc-f54a-4459-a5d0-097879c811e5	SA518622	3	9	no_wgd	DO49135	NHEJ	0.651162790697674	CX6	Depleted	-0.454179614760774	NS	Depleted_NS
a3edc9cc-f54a-4459-a5d0-097879c811e5	SA518622	3	9	no_wgd	DO49135	NHEJ	0.651162790697674	CX10	Depleted	-0.397955592873716	Sign	Depleted_Sign
a3edc9cc-f54a-4459-a5d0-097879c811e5	SA518622	3	9	no_wgd	DO49135	SSA	0	CX4	Depleted	-0.714087242937039	NS	Depleted_NS
a3edc9cc-f54a-4459-a5d0-097879c811e5	SA518622	3	9	no_wgd	DO49135	TMEJ	0.348837209302326	CX7	Depleted	-0.571555620935639	NS	Depleted_NS
b41c63e8-bb85-4f83-9bc6-e611fd9ef075	SA530438	3	8	no_wgd	DO51050	NHEJ	0.910714285714286	CX15	Intermediary	0.975384499613878	NS	Intermediary_NS
b41c63e8-bb85-4f83-9bc6-e611fd9ef075	SA530438	3	8	no_wgd	DO51050	TMEJ	0.0892857142857143	CX5	Depleted	-0.74566534052568	Sign	Depleted_Sign
b41c63e8-bb85-4f83-9bc6-e611fd9ef075	SA530438	3	8	no_wgd	DO51050	SSA	0	CX2	Depleted	-0.536161798693701	Sign	Depleted_Sign
b41c63e8-bb85-4f83-9bc6-e611fd9ef075	SA530438	3	8	no_wgd	DO51050	SSA	0	CX11	Depleted	-0.516238701966395	NS	Depleted_NS
b41c63e8-bb85-4f83-9bc6-e611fd9ef075	SA530438	3	8	no_wgd	DO51050	NHEJ	0.910714285714286	CX16	Depleted	-0.302746652371247	NS	Depleted_NS
b41c63e8-bb85-4f83-9bc6-e611fd9ef075	SA530438	3	8	no_wgd	DO51050	TMEJ	0.0892857142857143	CX1	Intermediary	0.337686008724706	Sign	Intermediary_Sign
b41c63e8-bb85-4f83-9bc6-e611fd9ef075	SA530438	3	8	no_wgd	DO51050	TMEJ	0.0892857142857143	CX2	Depleted	-0.536161798693701	Sign	Depleted_Sign
b41c63e8-bb85-4f83-9bc6-e611fd9ef075	SA530438	3	8	no_wgd	DO51050	SSA	0	CX16	Depleted	-0.302746652371247	NS	Depleted_NS
b41c63e8-bb85-4f83-9bc6-e611fd9ef075	SA530438	3	8	no_wgd	DO51050	TMEJ	0.0892857142857143	CX10	Depleted	-0.397955592873716	Sign	Depleted_Sign
b41c63e8-bb85-4f83-9bc6-e611fd9ef075	SA530438	3	8	no_wgd	DO51050	SSA	0	CX5	Depleted	-0.74566534052568	Sign	Depleted_Sign
b41c63e8-bb85-4f83-9bc6-e611fd9ef075	SA530438	3	8	no_wgd	DO51050	NHEJ	0.910714285714286	CX12	Dominant	1.6165162142159	Sign	Dominant_Sign
b41c63e8-bb85-4f83-9bc6-e611fd9ef075	SA530438	3	8	no_wgd	DO51050	TMEJ	0.0892857142857143	CX12	Dominant	1.6165162142159	Sign	Dominant_Sign
b41c63e8-bb85-4f83-9bc6-e611fd9ef075	SA530438	3	8	no_wgd	DO51050	TMEJ	0.0892857142857143	CX9	Depleted	-0.398932705269468	NS	Depleted_NS
b41c63e8-bb85-4f83-9bc6-e611fd9ef075	SA530438	3	8	no_wgd	DO51050	NHEJ	0.910714285714286	CX6	Intermediary	0.186927199804901	NS	Intermediary_NS
b41c63e8-bb85-4f83-9bc6-e611fd9ef075	SA530438	3	8	no_wgd	DO51050	SSA	0	CX3	Intermediary	0.307655096886034	NS	Intermediary_NS
b41c63e8-bb85-4f83-9bc6-e611fd9ef075	SA530438	3	8	no_wgd	DO51050	SSA	0	CX10	Depleted	-0.397955592873716	NS	Depleted_NS
b41c63e8-bb85-4f83-9bc6-e611fd9ef075	SA530438	3	8	no_wgd	DO51050	TMEJ	0.0892857142857143	CX11	Depleted	-0.516238701966395	NS	Depleted_NS
b41c63e8-bb85-4f83-9bc6-e611fd9ef075	SA530438	3	8	no_wgd	DO51050	SSA	0	CX12	Dominant	1.6165162142159	Sign	Dominant_Sign
b41c63e8-bb85-4f83-9bc6-e611fd9ef075	SA530438	3	8	no_wgd	DO51050	TMEJ	0.0892857142857143	CX3	Intermediary	0.307655096886034	Sign	Intermediary_Sign
b41c63e8-bb85-4f83-9bc6-e611fd9ef075	SA530438	3	8	no_wgd	DO51050	NHEJ	0.910714285714286	CX4	Depleted	-0.974484116354699	NS	Depleted_NS
b41c63e8-bb85-4f83-9bc6-e611fd9ef075	SA530438	3	8	no_wgd	DO51050	NHEJ	0.910714285714286	CX10	Depleted	-0.397955592873716	Sign	Depleted_Sign
b41c63e8-bb85-4f83-9bc6-e611fd9ef075	SA530438	3	8	no_wgd	DO51050	SSA	0	CX13	Depleted	-0.30723072183162	Sign	Depleted_Sign
b41c63e8-bb85-4f83-9bc6-e611fd9ef075	SA530438	3	8	no_wgd	DO51050	NHEJ	0.910714285714286	CX3	Intermediary	0.307655096886034	Sign	Intermediary_Sign
b41c63e8-bb85-4f83-9bc6-e611fd9ef075	SA530438	3	8	no_wgd	DO51050	NHEJ	0.910714285714286	CX9	Depleted	-0.398932705269468	NS	Depleted_NS
b41c63e8-bb85-4f83-9bc6-e611fd9ef075	SA530438	3	8	no_wgd	DO51050	SSA	0	CX15	Intermediary	0.975384499613878	NS	Intermediary_NS
b41c63e8-bb85-4f83-9bc6-e611fd9ef075	SA530438	3	8	no_wgd	DO51050	NHEJ	0.910714285714286	CX2	Depleted	-0.536161798693701	Sign	Depleted_Sign
b41c63e8-bb85-4f83-9bc6-e611fd9ef075	SA530438	3	8	no_wgd	DO51050	NHEJ	0.910714285714286	CX13	Depleted	-0.30723072183162	Sign	Depleted_Sign
b41c63e8-bb85-4f83-9bc6-e611fd9ef075	SA530438	3	8	no_wgd	DO51050	NHEJ	0.910714285714286	CX17	Depleted	-0.422334006210896	Sign	Depleted_Sign
b41c63e8-bb85-4f83-9bc6-e611fd9ef075	SA530438	3	8	no_wgd	DO51050	SSA	0	CX17	Depleted	-0.422334006210896	NS	Depleted_NS
b41c63e8-bb85-4f83-9bc6-e611fd9ef075	SA530438	3	8	no_wgd	DO51050	NHEJ	0.910714285714286	CX11	Depleted	-0.516238701966395	NS	Depleted_NS
b41c63e8-bb85-4f83-9bc6-e611fd9ef075	SA530438	3	8	no_wgd	DO51050	TMEJ	0.0892857142857143	CX6	Intermediary	0.186927199804901	NS	Intermediary_NS
b41c63e8-bb85-4f83-9bc6-e611fd9ef075	SA530438	3	8	no_wgd	DO51050	SSA	0	CX9	Depleted	-0.398932705269468	NS	Depleted_NS
b41c63e8-bb85-4f83-9bc6-e611fd9ef075	SA530438	3	8	no_wgd	DO51050	NHEJ	0.910714285714286	CX1	Intermediary	0.337686008724706	Sign	Intermediary_Sign
b41c63e8-bb85-4f83-9bc6-e611fd9ef075	SA530438	3	8	no_wgd	DO51050	TMEJ	0.0892857142857143	CX16	Depleted	-0.302746652371247	NS	Depleted_NS
b41c63e8-bb85-4f83-9bc6-e611fd9ef075	SA530438	3	8	no_wgd	DO51050	TMEJ	0.0892857142857143	CX13	Depleted	-0.30723072183162	Sign	Depleted_Sign
b41c63e8-bb85-4f83-9bc6-e611fd9ef075	SA530438	3	8	no_wgd	DO51050	NHEJ	0.910714285714286	CX8	Depleted	-0.475262252194554	Sign	Depleted_Sign
b41c63e8-bb85-4f83-9bc6-e611fd9ef075	SA530438	3	8	no_wgd	DO51050	SSA	0	CX1	Intermediary	0.337686008724706	NS	Intermediary_NS
b41c63e8-bb85-4f83-9bc6-e611fd9ef075	SA530438	3	8	no_wgd	DO51050	NHEJ	0.910714285714286	CX7	Intermediary	0.753234239824614	NS	Intermediary_NS
b41c63e8-bb85-4f83-9bc6-e611fd9ef075	SA530438	3	8	no_wgd	DO51050	SSA	0	CX8	Depleted	-0.475262252194554	NS	Depleted_NS
b41c63e8-bb85-4f83-9bc6-e611fd9ef075	SA530438	3	8	no_wgd	DO51050	SSA	0	CX14	Intermediary	0.17693983440232	NS	Intermediary_NS
b41c63e8-bb85-4f83-9bc6-e611fd9ef075	SA530438	3	8	no_wgd	DO51050	SSA	0	CX6	Intermediary	0.186927199804901	NS	Intermediary_NS
b41c63e8-bb85-4f83-9bc6-e611fd9ef075	SA530438	3	8	no_wgd	DO51050	NHEJ	0.910714285714286	CX14	Intermediary	0.17693983440232	NS	Intermediary_NS
b41c63e8-bb85-4f83-9bc6-e611fd9ef075	SA530438	3	8	no_wgd	DO51050	SSA	0	CX4	Depleted	-0.974484116354699	NS	Depleted_NS
b41c63e8-bb85-4f83-9bc6-e611fd9ef075	SA530438	3	8	no_wgd	DO51050	TMEJ	0.0892857142857143	CX7	Intermediary	0.753234239824614	NS	Intermediary_NS
b41c63e8-bb85-4f83-9bc6-e611fd9ef075	SA530438	3	8	no_wgd	DO51050	TMEJ	0.0892857142857143	CX14	Intermediary	0.17693983440232	NS	Intermediary_NS
b41c63e8-bb85-4f83-9bc6-e611fd9ef075	SA530438	3	8	no_wgd	DO51050	TMEJ	0.0892857142857143	CX8	Depleted	-0.475262252194554	Sign	Depleted_Sign
b41c63e8-bb85-4f83-9bc6-e611fd9ef075	SA530438	3	8	no_wgd	DO51050	TMEJ	0.0892857142857143	CX4	Depleted	-0.974484116354699	NS	Depleted_NS
b41c63e8-bb85-4f83-9bc6-e611fd9ef075	SA530438	3	8	no_wgd	DO51050	TMEJ	0.0892857142857143	CX17	Depleted	-0.422334006210896	Sign	Depleted_Sign
b41c63e8-bb85-4f83-9bc6-e611fd9ef075	SA530438	3	8	no_wgd	DO51050	TMEJ	0.0892857142857143	CX15	Intermediary	0.975384499613878	NS	Intermediary_NS
b41c63e8-bb85-4f83-9bc6-e611fd9ef075	SA530438	3	8	no_wgd	DO51050	SSA	0	CX7	Intermediary	0.753234239824614	NS	Intermediary_NS
b41c63e8-bb85-4f83-9bc6-e611fd9ef075	SA530438	3	8	no_wgd	DO51050	NHEJ	0.910714285714286	CX5	Depleted	-0.74566534052568	NS	Depleted_NS
c2aafb9c-230a-43df-9a43-b34aa145a7bd	SA507306	3	7	no_wgd	DO47092	NHEJ	0.75	CX11	Depleted	-0.516238701966395	NS	Depleted_NS
c2aafb9c-230a-43df-9a43-b34aa145a7bd	SA507306	3	7	no_wgd	DO47092	TMEJ	0.25	CX7	Depleted	-0.691346565077932	NS	Depleted_NS
c2aafb9c-230a-43df-9a43-b34aa145a7bd	SA507306	3	7	no_wgd	DO47092	TMEJ	0.25	CX12	Depleted	-0.454954179088174	Sign	Depleted_Sign
c2aafb9c-230a-43df-9a43-b34aa145a7bd	SA507306	3	7	no_wgd	DO47092	SSA	0	CX9	Depleted	-0.562661789044521	NS	Depleted_NS
c2aafb9c-230a-43df-9a43-b34aa145a7bd	SA507306	3	7	no_wgd	DO47092	SSA	0	CX14	Intermediary	0.439740781095123	NS	Intermediary_NS
c2aafb9c-230a-43df-9a43-b34aa145a7bd	SA507306	3	7	no_wgd	DO47092	NHEJ	0.75	CX2	Depleted	-1.01629153914818	Sign	Depleted_Sign
c2aafb9c-230a-43df-9a43-b34aa145a7bd	SA507306	3	7	no_wgd	DO47092	SSA	0	CX17	Depleted	-0.422334006210896	NS	Depleted_NS
c2aafb9c-230a-43df-9a43-b34aa145a7bd	SA507306	3	7	no_wgd	DO47092	TMEJ	0.25	CX14	Intermediary	0.439740781095123	NS	Intermediary_NS
c2aafb9c-230a-43df-9a43-b34aa145a7bd	SA507306	3	7	no_wgd	DO47092	TMEJ	0.25	CX8	Dominant	3.6112585316713	Sign	Dominant_Sign
c2aafb9c-230a-43df-9a43-b34aa145a7bd	SA507306	3	7	no_wgd	DO47092	NHEJ	0.75	CX9	Depleted	-0.562661789044521	NS	Depleted_NS
c2aafb9c-230a-43df-9a43-b34aa145a7bd	SA507306	3	7	no_wgd	DO47092	NHEJ	0.75	CX15	Depleted	-0.428440325720856	NS	Depleted_NS
c2aafb9c-230a-43df-9a43-b34aa145a7bd	SA507306	3	7	no_wgd	DO47092	TMEJ	0.25	CX3	Depleted	-1.05438119344997	Sign	Depleted_Sign
c2aafb9c-230a-43df-9a43-b34aa145a7bd	SA507306	3	7	no_wgd	DO47092	TMEJ	0.25	CX5	Depleted	-0.790711571416893	Sign	Depleted_Sign
c2aafb9c-230a-43df-9a43-b34aa145a7bd	SA507306	3	7	no_wgd	DO47092	SSA	0	CX12	Depleted	-0.454954179088174	Sign	Depleted_Sign
c2aafb9c-230a-43df-9a43-b34aa145a7bd	SA507306	3	7	no_wgd	DO47092	SSA	0	CX2	Depleted	-1.01629153914818	Sign	Depleted_Sign
c2aafb9c-230a-43df-9a43-b34aa145a7bd	SA507306	3	7	no_wgd	DO47092	TMEJ	0.25	CX6	Dominant	2.212156839442	NS	Dominant_NS
c2aafb9c-230a-43df-9a43-b34aa145a7bd	SA507306	3	7	no_wgd	DO47092	NHEJ	0.75	CX5	Depleted	-0.790711571416893	NS	Depleted_NS
c2aafb9c-230a-43df-9a43-b34aa145a7bd	SA507306	3	7	no_wgd	DO47092	TMEJ	0.25	CX16	Depleted	-0.302746652371247	NS	Depleted_NS
c2aafb9c-230a-43df-9a43-b34aa145a7bd	SA507306	3	7	no_wgd	DO47092	NHEJ	0.75	CX8	Dominant	3.6112585316713	Sign	Dominant_Sign
c2aafb9c-230a-43df-9a43-b34aa145a7bd	SA507306	3	7	no_wgd	DO47092	SSA	0	CX4	Depleted	-0.70615947795918	NS	Depleted_NS
c2aafb9c-230a-43df-9a43-b34aa145a7bd	SA507306	3	7	no_wgd	DO47092	TMEJ	0.25	CX11	Depleted	-0.516238701966395	NS	Depleted_NS
c2aafb9c-230a-43df-9a43-b34aa145a7bd	SA507306	3	7	no_wgd	DO47092	TMEJ	0.25	CX15	Depleted	-0.428440325720856	NS	Depleted_NS
c2aafb9c-230a-43df-9a43-b34aa145a7bd	SA507306	3	7	no_wgd	DO47092	SSA	0	CX11	Depleted	-0.516238701966395	NS	Depleted_NS
c2aafb9c-230a-43df-9a43-b34aa145a7bd	SA507306	3	7	no_wgd	DO47092	TMEJ	0.25	CX13	Depleted	-0.30723072183162	Sign	Depleted_Sign
c2aafb9c-230a-43df-9a43-b34aa145a7bd	SA507306	3	7	no_wgd	DO47092	NHEJ	0.75	CX16	Depleted	-0.302746652371247	NS	Depleted_NS
c2aafb9c-230a-43df-9a43-b34aa145a7bd	SA507306	3	7	no_wgd	DO47092	NHEJ	0.75	CX3	Depleted	-1.05438119344997	Sign	Depleted_Sign
c2aafb9c-230a-43df-9a43-b34aa145a7bd	SA507306	3	7	no_wgd	DO47092	TMEJ	0.25	CX9	Depleted	-0.562661789044521	NS	Depleted_NS
c2aafb9c-230a-43df-9a43-b34aa145a7bd	SA507306	3	7	no_wgd	DO47092	SSA	0	CX6	Dominant	2.212156839442	NS	Dominant_NS
c2aafb9c-230a-43df-9a43-b34aa145a7bd	SA507306	3	7	no_wgd	DO47092	NHEJ	0.75	CX10	Depleted	-0.397955592873716	Sign	Depleted_Sign
c2aafb9c-230a-43df-9a43-b34aa145a7bd	SA507306	3	7	no_wgd	DO47092	NHEJ	0.75	CX1	Intermediary	1.24299936711754	Sign	Intermediary_Sign
c2aafb9c-230a-43df-9a43-b34aa145a7bd	SA507306	3	7	no_wgd	DO47092	SSA	0	CX8	Dominant	3.6112585316713	NS	Dominant_NS
c2aafb9c-230a-43df-9a43-b34aa145a7bd	SA507306	3	7	no_wgd	DO47092	SSA	0	CX10	Depleted	-0.397955592873716	NS	Depleted_NS
c2aafb9c-230a-43df-9a43-b34aa145a7bd	SA507306	3	7	no_wgd	DO47092	TMEJ	0.25	CX17	Depleted	-0.422334006210896	Sign	Depleted_Sign
c2aafb9c-230a-43df-9a43-b34aa145a7bd	SA507306	3	7	no_wgd	DO47092	NHEJ	0.75	CX4	Depleted	-0.70615947795918	NS	Depleted_NS
c2aafb9c-230a-43df-9a43-b34aa145a7bd	SA507306	3	7	no_wgd	DO47092	NHEJ	0.75	CX14	Intermediary	0.439740781095123	NS	Intermediary_NS
c2aafb9c-230a-43df-9a43-b34aa145a7bd	SA507306	3	7	no_wgd	DO47092	SSA	0	CX15	Depleted	-0.428440325720856	NS	Depleted_NS
c2aafb9c-230a-43df-9a43-b34aa145a7bd	SA507306	3	7	no_wgd	DO47092	NHEJ	0.75	CX7	Depleted	-0.691346565077932	NS	Depleted_NS
c2aafb9c-230a-43df-9a43-b34aa145a7bd	SA507306	3	7	no_wgd	DO47092	SSA	0	CX7	Depleted	-0.691346565077932	NS	Depleted_NS
c2aafb9c-230a-43df-9a43-b34aa145a7bd	SA507306	3	7	no_wgd	DO47092	NHEJ	0.75	CX17	Depleted	-0.422334006210896	Sign	Depleted_Sign
c2aafb9c-230a-43df-9a43-b34aa145a7bd	SA507306	3	7	no_wgd	DO47092	TMEJ	0.25	CX1	Intermediary	1.24299936711754	Sign	Intermediary_Sign
c2aafb9c-230a-43df-9a43-b34aa145a7bd	SA507306	3	7	no_wgd	DO47092	SSA	0	CX3	Depleted	-1.05438119344997	NS	Depleted_NS
c2aafb9c-230a-43df-9a43-b34aa145a7bd	SA507306	3	7	no_wgd	DO47092	SSA	0	CX16	Depleted	-0.302746652371247	NS	Depleted_NS
c2aafb9c-230a-43df-9a43-b34aa145a7bd	SA507306	3	7	no_wgd	DO47092	SSA	0	CX13	Depleted	-0.30723072183162	Sign	Depleted_Sign
c2aafb9c-230a-43df-9a43-b34aa145a7bd	SA507306	3	7	no_wgd	DO47092	SSA	0	CX5	Depleted	-0.790711571416893	Sign	Depleted_Sign
c2aafb9c-230a-43df-9a43-b34aa145a7bd	SA507306	3	7	no_wgd	DO47092	NHEJ	0.75	CX13	Depleted	-0.30723072183162	Sign	Depleted_Sign
c2aafb9c-230a-43df-9a43-b34aa145a7bd	SA507306	3	7	no_wgd	DO47092	TMEJ	0.25	CX4	Depleted	-0.70615947795918	NS	Depleted_NS
c2aafb9c-230a-43df-9a43-b34aa145a7bd	SA507306	3	7	no_wgd	DO47092	NHEJ	0.75	CX12	Depleted	-0.454954179088174	Sign	Depleted_Sign
c2aafb9c-230a-43df-9a43-b34aa145a7bd	SA507306	3	7	no_wgd	DO47092	NHEJ	0.75	CX6	Dominant	2.212156839442	NS	Dominant_NS
c2aafb9c-230a-43df-9a43-b34aa145a7bd	SA507306	3	7	no_wgd	DO47092	TMEJ	0.25	CX2	Depleted	-1.01629153914818	Sign	Depleted_Sign
c2aafb9c-230a-43df-9a43-b34aa145a7bd	SA507306	3	7	no_wgd	DO47092	TMEJ	0.25	CX10	Depleted	-0.397955592873716	Sign	Depleted_Sign
c2aafb9c-230a-43df-9a43-b34aa145a7bd	SA507306	3	7	no_wgd	DO47092	SSA	0	CX1	Intermediary	1.24299936711754	NS	Intermediary_NS
ca284012-bd06-47a3-8a9d-c6b185d87d85	SA533681	4	6	no_wgd	DO51511	NHEJ	0.482758620689655	CX15	Depleted	-0.428440325720856	NS	Depleted_NS
ca284012-bd06-47a3-8a9d-c6b185d87d85	SA533681	4	6	no_wgd	DO51511	NHEJ	0.482758620689655	CX1	Depleted	-1.01021156086888	Sign	Depleted_Sign
ca284012-bd06-47a3-8a9d-c6b185d87d85	SA533681	4	6	no_wgd	DO51511	NHEJ	0.482758620689655	CX8	Depleted	-0.475262252194554	Sign	Depleted_Sign
ca284012-bd06-47a3-8a9d-c6b185d87d85	SA533681	4	6	no_wgd	DO51511	SSA	0.0114942528735632	CX5	Dominant	1.63843087240978	Sign	Dominant_Sign
ca284012-bd06-47a3-8a9d-c6b185d87d85	SA533681	4	6	no_wgd	DO51511	NHEJ	0.482758620689655	CX16	Depleted	-0.302746652371247	NS	Depleted_NS
ca284012-bd06-47a3-8a9d-c6b185d87d85	SA533681	4	6	no_wgd	DO51511	NHEJ	0.482758620689655	CX3	Depleted	-0.595963454757274	Sign	Depleted_Sign
ca284012-bd06-47a3-8a9d-c6b185d87d85	SA533681	4	6	no_wgd	DO51511	TMEJ	0.505747126436782	CX11	Dominant	5.36265786192338	NS	Dominant_NS
ca284012-bd06-47a3-8a9d-c6b185d87d85	SA533681	4	6	no_wgd	DO51511	SSA	0.0114942528735632	CX11	Dominant	5.36265786192338	NS	Dominant_NS
ca284012-bd06-47a3-8a9d-c6b185d87d85	SA533681	4	6	no_wgd	DO51511	TMEJ	0.505747126436782	CX9	Dominant	2.1329401652202	NS	Dominant_NS
ca284012-bd06-47a3-8a9d-c6b185d87d85	SA533681	4	6	no_wgd	DO51511	TMEJ	0.505747126436782	CX7	Dominant	2.76035484990396	NS	Dominant_NS
ca284012-bd06-47a3-8a9d-c6b185d87d85	SA533681	4	6	no_wgd	DO51511	SSA	0.0114942528735632	CX16	Depleted	-0.302746652371247	NS	Depleted_NS
ca284012-bd06-47a3-8a9d-c6b185d87d85	SA533681	4	6	no_wgd	DO51511	TMEJ	0.505747126436782	CX1	Depleted	-1.01021156086888	Sign	Depleted_Sign
ca284012-bd06-47a3-8a9d-c6b185d87d85	SA533681	4	6	no_wgd	DO51511	TMEJ	0.505747126436782	CX8	Depleted	-0.475262252194554	Sign	Depleted_Sign
ca284012-bd06-47a3-8a9d-c6b185d87d85	SA533681	4	6	no_wgd	DO51511	TMEJ	0.505747126436782	CX5	Dominant	1.63843087240978	Sign	Dominant_Sign
ca284012-bd06-47a3-8a9d-c6b185d87d85	SA533681	4	6	no_wgd	DO51511	SSA	0.0114942528735632	CX15	Depleted	-0.428440325720856	NS	Depleted_NS
ca284012-bd06-47a3-8a9d-c6b185d87d85	SA533681	4	6	no_wgd	DO51511	SSA	0.0114942528735632	CX2	Depleted	-0.184528389791134	Sign	Depleted_Sign
ca284012-bd06-47a3-8a9d-c6b185d87d85	SA533681	4	6	no_wgd	DO51511	NHEJ	0.482758620689655	CX5	Dominant	1.63843087240978	NS	Dominant_NS
ca284012-bd06-47a3-8a9d-c6b185d87d85	SA533681	4	6	no_wgd	DO51511	NHEJ	0.482758620689655	CX12	Depleted	-0.454954179088174	Sign	Depleted_Sign
ca284012-bd06-47a3-8a9d-c6b185d87d85	SA533681	4	6	no_wgd	DO51511	SSA	0.0114942528735632	CX10	Depleted	-0.397955592873716	NS	Depleted_NS
ca284012-bd06-47a3-8a9d-c6b185d87d85	SA533681	4	6	no_wgd	DO51511	NHEJ	0.482758620689655	CX17	Depleted	-0.422334006210896	Sign	Depleted_Sign
ca284012-bd06-47a3-8a9d-c6b185d87d85	SA533681	4	6	no_wgd	DO51511	SSA	0.0114942528735632	CX9	Dominant	2.1329401652202	NS	Dominant_NS
ca284012-bd06-47a3-8a9d-c6b185d87d85	SA533681	4	6	no_wgd	DO51511	TMEJ	0.505747126436782	CX13	Depleted	-0.30723072183162	Sign	Depleted_Sign
ca284012-bd06-47a3-8a9d-c6b185d87d85	SA533681	4	6	no_wgd	DO51511	SSA	0.0114942528735632	CX13	Depleted	-0.30723072183162	Sign	Depleted_Sign
ca284012-bd06-47a3-8a9d-c6b185d87d85	SA533681	4	6	no_wgd	DO51511	TMEJ	0.505747126436782	CX14	Intermediary	1.16683467353166	NS	Intermediary_NS
ca284012-bd06-47a3-8a9d-c6b185d87d85	SA533681	4	6	no_wgd	DO51511	TMEJ	0.505747126436782	CX12	Depleted	-0.454954179088174	Sign	Depleted_Sign
ca284012-bd06-47a3-8a9d-c6b185d87d85	SA533681	4	6	no_wgd	DO51511	TMEJ	0.505747126436782	CX15	Depleted	-0.428440325720856	NS	Depleted_NS
ca284012-bd06-47a3-8a9d-c6b185d87d85	SA533681	4	6	no_wgd	DO51511	SSA	0.0114942528735632	CX12	Depleted	-0.454954179088174	Sign	Depleted_Sign
ca284012-bd06-47a3-8a9d-c6b185d87d85	SA533681	4	6	no_wgd	DO51511	NHEJ	0.482758620689655	CX2	Depleted	-0.184528389791134	Sign	Depleted_Sign
ca284012-bd06-47a3-8a9d-c6b185d87d85	SA533681	4	6	no_wgd	DO51511	NHEJ	0.482758620689655	CX13	Depleted	-0.30723072183162	Sign	Depleted_Sign
ca284012-bd06-47a3-8a9d-c6b185d87d85	SA533681	4	6	no_wgd	DO51511	TMEJ	0.505747126436782	CX6	Depleted	-0.874483636077976	NS	Depleted_NS
ca284012-bd06-47a3-8a9d-c6b185d87d85	SA533681	4	6	no_wgd	DO51511	SSA	0.0114942528735632	CX3	Depleted	-0.595963454757274	NS	Depleted_NS
ca284012-bd06-47a3-8a9d-c6b185d87d85	SA533681	4	6	no_wgd	DO51511	TMEJ	0.505747126436782	CX4	Depleted	-0.974484116354699	NS	Depleted_NS
ca284012-bd06-47a3-8a9d-c6b185d87d85	SA533681	4	6	no_wgd	DO51511	SSA	0.0114942528735632	CX8	Depleted	-0.475262252194554	NS	Depleted_NS
ca284012-bd06-47a3-8a9d-c6b185d87d85	SA533681	4	6	no_wgd	DO51511	NHEJ	0.482758620689655	CX7	Dominant	2.76035484990396	NS	Dominant_NS
ca284012-bd06-47a3-8a9d-c6b185d87d85	SA533681	4	6	no_wgd	DO51511	SSA	0.0114942528735632	CX14	Intermediary	1.16683467353166	NS	Intermediary_NS
ca284012-bd06-47a3-8a9d-c6b185d87d85	SA533681	4	6	no_wgd	DO51511	TMEJ	0.505747126436782	CX2	Depleted	-0.184528389791134	Sign	Depleted_Sign
ca284012-bd06-47a3-8a9d-c6b185d87d85	SA533681	4	6	no_wgd	DO51511	SSA	0.0114942528735632	CX7	Dominant	2.76035484990396	NS	Dominant_NS
ca284012-bd06-47a3-8a9d-c6b185d87d85	SA533681	4	6	no_wgd	DO51511	SSA	0.0114942528735632	CX4	Depleted	-0.974484116354699	NS	Depleted_NS
ca284012-bd06-47a3-8a9d-c6b185d87d85	SA533681	4	6	no_wgd	DO51511	NHEJ	0.482758620689655	CX6	Depleted	-0.874483636077976	NS	Depleted_NS
ca284012-bd06-47a3-8a9d-c6b185d87d85	SA533681	4	6	no_wgd	DO51511	TMEJ	0.505747126436782	CX16	Depleted	-0.302746652371247	NS	Depleted_NS
ca284012-bd06-47a3-8a9d-c6b185d87d85	SA533681	4	6	no_wgd	DO51511	SSA	0.0114942528735632	CX6	Depleted	-0.874483636077976	NS	Depleted_NS
ca284012-bd06-47a3-8a9d-c6b185d87d85	SA533681	4	6	no_wgd	DO51511	SSA	0.0114942528735632	CX1	Depleted	-1.01021156086888	NS	Depleted_NS
ca284012-bd06-47a3-8a9d-c6b185d87d85	SA533681	4	6	no_wgd	DO51511	TMEJ	0.505747126436782	CX3	Depleted	-0.595963454757274	Sign	Depleted_Sign
ca284012-bd06-47a3-8a9d-c6b185d87d85	SA533681	4	6	no_wgd	DO51511	NHEJ	0.482758620689655	CX10	Depleted	-0.397955592873716	Sign	Depleted_Sign
ca284012-bd06-47a3-8a9d-c6b185d87d85	SA533681	4	6	no_wgd	DO51511	TMEJ	0.505747126436782	CX10	Depleted	-0.397955592873716	Sign	Depleted_Sign
ca284012-bd06-47a3-8a9d-c6b185d87d85	SA533681	4	6	no_wgd	DO51511	TMEJ	0.505747126436782	CX17	Depleted	-0.422334006210896	Sign	Depleted_Sign
ca284012-bd06-47a3-8a9d-c6b185d87d85	SA533681	4	6	no_wgd	DO51511	NHEJ	0.482758620689655	CX4	Depleted	-0.974484116354699	NS	Depleted_NS
ca284012-bd06-47a3-8a9d-c6b185d87d85	SA533681	4	6	no_wgd	DO51511	NHEJ	0.482758620689655	CX9	Dominant	2.1329401652202	NS	Dominant_NS
ca284012-bd06-47a3-8a9d-c6b185d87d85	SA533681	4	6	no_wgd	DO51511	NHEJ	0.482758620689655	CX14	Intermediary	1.16683467353166	NS	Intermediary_NS
ca284012-bd06-47a3-8a9d-c6b185d87d85	SA533681	4	6	no_wgd	DO51511	NHEJ	0.482758620689655	CX11	Dominant	5.36265786192338	NS	Dominant_NS
ca284012-bd06-47a3-8a9d-c6b185d87d85	SA533681	4	6	no_wgd	DO51511	SSA	0.0114942528735632	CX17	Depleted	-0.422334006210896	NS	Depleted_NS
cc7af465-22ed-485d-a78c-282b840bf7c9	SA558649	3	6	no_wgd	DO35454	NHEJ	0.833333333333333	CX2	Depleted	-1.01629153914818	Sign	Depleted_Sign
cc7af465-22ed-485d-a78c-282b840bf7c9	SA558649	3	6	no_wgd	DO35454	TMEJ	0.166666666666667	CX10	Depleted	-0.397955592873716	Sign	Depleted_Sign
cc7af465-22ed-485d-a78c-282b840bf7c9	SA558649	3	6	no_wgd	DO35454	TMEJ	0.166666666666667	CX15	Depleted	-0.428440325720856	NS	Depleted_NS
cc7af465-22ed-485d-a78c-282b840bf7c9	SA558649	3	6	no_wgd	DO35454	TMEJ	0.166666666666667	CX5	Depleted	-0.0244517899260855	Sign	Depleted_Sign
cc7af465-22ed-485d-a78c-282b840bf7c9	SA558649	3	6	no_wgd	DO35454	TMEJ	0.166666666666667	CX8	Depleted	-0.475262252194554	Sign	Depleted_Sign
cc7af465-22ed-485d-a78c-282b840bf7c9	SA558649	3	6	no_wgd	DO35454	TMEJ	0.166666666666667	CX14	Intermediary	0.559837036112701	NS	Intermediary_NS
cc7af465-22ed-485d-a78c-282b840bf7c9	SA558649	3	6	no_wgd	DO35454	TMEJ	0.166666666666667	CX17	Intermediary	0.211168155116501	Sign	Intermediary_Sign
cc7af465-22ed-485d-a78c-282b840bf7c9	SA558649	3	6	no_wgd	DO35454	NHEJ	0.833333333333333	CX17	Intermediary	0.211168155116501	Sign	Intermediary_Sign
cc7af465-22ed-485d-a78c-282b840bf7c9	SA558649	3	6	no_wgd	DO35454	NHEJ	0.833333333333333	CX16	Depleted	-0.302746652371247	NS	Depleted_NS
cc7af465-22ed-485d-a78c-282b840bf7c9	SA558649	3	6	no_wgd	DO35454	SSA	0	CX3	Depleted	-1.05438119344997	NS	Depleted_NS
cc7af465-22ed-485d-a78c-282b840bf7c9	SA558649	3	6	no_wgd	DO35454	NHEJ	0.833333333333333	CX15	Depleted	-0.428440325720856	NS	Depleted_NS
cc7af465-22ed-485d-a78c-282b840bf7c9	SA558649	3	6	no_wgd	DO35454	SSA	0	CX7	Depleted	-0.691346565077932	NS	Depleted_NS
cc7af465-22ed-485d-a78c-282b840bf7c9	SA558649	3	6	no_wgd	DO35454	TMEJ	0.166666666666667	CX2	Depleted	-1.01629153914818	Sign	Depleted_Sign
cc7af465-22ed-485d-a78c-282b840bf7c9	SA558649	3	6	no_wgd	DO35454	TMEJ	0.166666666666667	CX1	Intermediary	0.747257423495109	Sign	Intermediary_Sign
cc7af465-22ed-485d-a78c-282b840bf7c9	SA558649	3	6	no_wgd	DO35454	NHEJ	0.833333333333333	CX1	Intermediary	0.747257423495109	Sign	Intermediary_Sign
cc7af465-22ed-485d-a78c-282b840bf7c9	SA558649	3	6	no_wgd	DO35454	SSA	0	CX5	Depleted	-0.0244517899260855	Sign	Depleted_Sign
cc7af465-22ed-485d-a78c-282b840bf7c9	SA558649	3	6	no_wgd	DO35454	SSA	0	CX11	Depleted	-0.220116647156418	NS	Depleted_NS
cc7af465-22ed-485d-a78c-282b840bf7c9	SA558649	3	6	no_wgd	DO35454	TMEJ	0.166666666666667	CX7	Depleted	-0.691346565077932	NS	Depleted_NS
cc7af465-22ed-485d-a78c-282b840bf7c9	SA558649	3	6	no_wgd	DO35454	TMEJ	0.166666666666667	CX4	Dominant	2.07703178829417	NS	Dominant_NS
cc7af465-22ed-485d-a78c-282b840bf7c9	SA558649	3	6	no_wgd	DO35454	NHEJ	0.833333333333333	CX8	Depleted	-0.475262252194554	Sign	Depleted_Sign
cc7af465-22ed-485d-a78c-282b840bf7c9	SA558649	3	6	no_wgd	DO35454	NHEJ	0.833333333333333	CX14	Intermediary	0.559837036112701	NS	Intermediary_NS
cc7af465-22ed-485d-a78c-282b840bf7c9	SA558649	3	6	no_wgd	DO35454	SSA	0	CX14	Intermediary	0.559837036112701	NS	Intermediary_NS
cc7af465-22ed-485d-a78c-282b840bf7c9	SA558649	3	6	no_wgd	DO35454	SSA	0	CX17	Intermediary	0.211168155116501	NS	Intermediary_NS
cc7af465-22ed-485d-a78c-282b840bf7c9	SA558649	3	6	no_wgd	DO35454	TMEJ	0.166666666666667	CX13	Depleted	-0.30723072183162	Sign	Depleted_Sign
cc7af465-22ed-485d-a78c-282b840bf7c9	SA558649	3	6	no_wgd	DO35454	SSA	0	CX13	Depleted	-0.30723072183162	Sign	Depleted_Sign
cc7af465-22ed-485d-a78c-282b840bf7c9	SA558649	3	6	no_wgd	DO35454	TMEJ	0.166666666666667	CX16	Depleted	-0.302746652371247	NS	Depleted_NS
cc7af465-22ed-485d-a78c-282b840bf7c9	SA558649	3	6	no_wgd	DO35454	SSA	0	CX2	Depleted	-1.01629153914818	Sign	Depleted_Sign
cc7af465-22ed-485d-a78c-282b840bf7c9	SA558649	3	6	no_wgd	DO35454	SSA	0	CX12	Depleted	-0.454954179088174	Sign	Depleted_Sign
cc7af465-22ed-485d-a78c-282b840bf7c9	SA558649	3	6	no_wgd	DO35454	TMEJ	0.166666666666667	CX6	Intermediary	1.00293404312724	NS	Intermediary_NS
cc7af465-22ed-485d-a78c-282b840bf7c9	SA558649	3	6	no_wgd	DO35454	SSA	0	CX9	Depleted	-0.562661789044521	NS	Depleted_NS
cc7af465-22ed-485d-a78c-282b840bf7c9	SA558649	3	6	no_wgd	DO35454	NHEJ	0.833333333333333	CX7	Depleted	-0.691346565077932	NS	Depleted_NS
cc7af465-22ed-485d-a78c-282b840bf7c9	SA558649	3	6	no_wgd	DO35454	TMEJ	0.166666666666667	CX11	Depleted	-0.220116647156418	NS	Depleted_NS
cc7af465-22ed-485d-a78c-282b840bf7c9	SA558649	3	6	no_wgd	DO35454	SSA	0	CX1	Intermediary	0.747257423495109	NS	Intermediary_NS
cc7af465-22ed-485d-a78c-282b840bf7c9	SA558649	3	6	no_wgd	DO35454	NHEJ	0.833333333333333	CX4	Dominant	2.07703178829417	NS	Dominant_NS
cc7af465-22ed-485d-a78c-282b840bf7c9	SA558649	3	6	no_wgd	DO35454	NHEJ	0.833333333333333	CX13	Depleted	-0.30723072183162	Sign	Depleted_Sign
cc7af465-22ed-485d-a78c-282b840bf7c9	SA558649	3	6	no_wgd	DO35454	TMEJ	0.166666666666667	CX3	Depleted	-1.05438119344997	Sign	Depleted_Sign
cc7af465-22ed-485d-a78c-282b840bf7c9	SA558649	3	6	no_wgd	DO35454	NHEJ	0.833333333333333	CX3	Depleted	-1.05438119344997	Sign	Depleted_Sign
cc7af465-22ed-485d-a78c-282b840bf7c9	SA558649	3	6	no_wgd	DO35454	NHEJ	0.833333333333333	CX10	Depleted	-0.397955592873716	Sign	Depleted_Sign
cc7af465-22ed-485d-a78c-282b840bf7c9	SA558649	3	6	no_wgd	DO35454	TMEJ	0.166666666666667	CX9	Depleted	-0.562661789044521	NS	Depleted_NS
cc7af465-22ed-485d-a78c-282b840bf7c9	SA558649	3	6	no_wgd	DO35454	SSA	0	CX16	Depleted	-0.302746652371247	NS	Depleted_NS
cc7af465-22ed-485d-a78c-282b840bf7c9	SA558649	3	6	no_wgd	DO35454	NHEJ	0.833333333333333	CX9	Depleted	-0.562661789044521	NS	Depleted_NS
cc7af465-22ed-485d-a78c-282b840bf7c9	SA558649	3	6	no_wgd	DO35454	SSA	0	CX8	Depleted	-0.475262252194554	NS	Depleted_NS
cc7af465-22ed-485d-a78c-282b840bf7c9	SA558649	3	6	no_wgd	DO35454	SSA	0	CX4	Dominant	2.07703178829417	NS	Dominant_NS
cc7af465-22ed-485d-a78c-282b840bf7c9	SA558649	3	6	no_wgd	DO35454	TMEJ	0.166666666666667	CX12	Depleted	-0.454954179088174	Sign	Depleted_Sign
cc7af465-22ed-485d-a78c-282b840bf7c9	SA558649	3	6	no_wgd	DO35454	SSA	0	CX15	Depleted	-0.428440325720856	NS	Depleted_NS
cc7af465-22ed-485d-a78c-282b840bf7c9	SA558649	3	6	no_wgd	DO35454	SSA	0	CX10	Depleted	-0.397955592873716	NS	Depleted_NS
cc7af465-22ed-485d-a78c-282b840bf7c9	SA558649	3	6	no_wgd	DO35454	NHEJ	0.833333333333333	CX12	Depleted	-0.454954179088174	Sign	Depleted_Sign
cc7af465-22ed-485d-a78c-282b840bf7c9	SA558649	3	6	no_wgd	DO35454	NHEJ	0.833333333333333	CX11	Depleted	-0.220116647156418	NS	Depleted_NS
cc7af465-22ed-485d-a78c-282b840bf7c9	SA558649	3	6	no_wgd	DO35454	SSA	0	CX6	Intermediary	1.00293404312724	NS	Intermediary_NS
cc7af465-22ed-485d-a78c-282b840bf7c9	SA558649	3	6	no_wgd	DO35454	NHEJ	0.833333333333333	CX6	Intermediary	1.00293404312724	NS	Intermediary_NS
cc7af465-22ed-485d-a78c-282b840bf7c9	SA558649	3	6	no_wgd	DO35454	NHEJ	0.833333333333333	CX5	Depleted	-0.0244517899260855	NS	Depleted_NS
d182b67c-c622-11e3-bf01-24c6515278c0	SA501481	3	7	no_wgd	DO45239	TMEJ	0.333333333333333	CX7	Intermediary	0.24530900670983	NS	Intermediary_NS
d182b67c-c622-11e3-bf01-24c6515278c0	SA501481	3	7	no_wgd	DO45239	SSA	0	CX15	Depleted	-0.428440325720856	NS	Depleted_NS
d182b67c-c622-11e3-bf01-24c6515278c0	SA501481	3	7	no_wgd	DO45239	NHEJ	0.666666666666667	CX1	Intermediary	0.346227498715844	Sign	Intermediary_Sign
d182b67c-c622-11e3-bf01-24c6515278c0	SA501481	3	7	no_wgd	DO45239	SSA	0	CX13	Depleted	-0.30723072183162	Sign	Depleted_Sign
d182b67c-c622-11e3-bf01-24c6515278c0	SA501481	3	7	no_wgd	DO45239	TMEJ	0.333333333333333	CX2	Depleted	-0.20304692789338	Sign	Depleted_Sign
d182b67c-c622-11e3-bf01-24c6515278c0	SA501481	3	7	no_wgd	DO45239	NHEJ	0.666666666666667	CX5	Intermediary	0.210533391962189	NS	Intermediary_NS
d182b67c-c622-11e3-bf01-24c6515278c0	SA501481	3	7	no_wgd	DO45239	SSA	0	CX14	Depleted	-0.472584566887532	NS	Depleted_NS
d182b67c-c622-11e3-bf01-24c6515278c0	SA501481	3	7	no_wgd	DO45239	SSA	0	CX12	Depleted	-0.0936169125118386	Sign	Depleted_Sign
d182b67c-c622-11e3-bf01-24c6515278c0	SA501481	3	7	no_wgd	DO45239	SSA	0	CX5	Intermediary	0.210533391962189	Sign	Intermediary_Sign
d182b67c-c622-11e3-bf01-24c6515278c0	SA501481	3	7	no_wgd	DO45239	TMEJ	0.333333333333333	CX5	Intermediary	0.210533391962189	Sign	Intermediary_Sign
d182b67c-c622-11e3-bf01-24c6515278c0	SA501481	3	7	no_wgd	DO45239	NHEJ	0.666666666666667	CX16	Depleted	-0.302746652371247	NS	Depleted_NS
d182b67c-c622-11e3-bf01-24c6515278c0	SA501481	3	7	no_wgd	DO45239	SSA	0	CX11	Intermediary	0.0267204633812752	NS	Intermediary_NS
d182b67c-c622-11e3-bf01-24c6515278c0	SA501481	3	7	no_wgd	DO45239	TMEJ	0.333333333333333	CX17	Depleted	-0.422334006210896	Sign	Depleted_Sign
d182b67c-c622-11e3-bf01-24c6515278c0	SA501481	3	7	no_wgd	DO45239	NHEJ	0.666666666666667	CX2	Depleted	-0.20304692789338	Sign	Depleted_Sign
d182b67c-c622-11e3-bf01-24c6515278c0	SA501481	3	7	no_wgd	DO45239	SSA	0	CX2	Depleted	-0.20304692789338	Sign	Depleted_Sign
d182b67c-c622-11e3-bf01-24c6515278c0	SA501481	3	7	no_wgd	DO45239	TMEJ	0.333333333333333	CX12	Depleted	-0.0936169125118386	Sign	Depleted_Sign
d182b67c-c622-11e3-bf01-24c6515278c0	SA501481	3	7	no_wgd	DO45239	SSA	0	CX9	Depleted	-0.242748099739039	NS	Depleted_NS
d182b67c-c622-11e3-bf01-24c6515278c0	SA501481	3	7	no_wgd	DO45239	TMEJ	0.333333333333333	CX4	Intermediary	0.925841815606824	NS	Intermediary_NS
d182b67c-c622-11e3-bf01-24c6515278c0	SA501481	3	7	no_wgd	DO45239	TMEJ	0.333333333333333	CX14	Depleted	-0.472584566887532	NS	Depleted_NS
d182b67c-c622-11e3-bf01-24c6515278c0	SA501481	3	7	no_wgd	DO45239	NHEJ	0.666666666666667	CX3	Depleted	-0.400393329250999	Sign	Depleted_Sign
d182b67c-c622-11e3-bf01-24c6515278c0	SA501481	3	7	no_wgd	DO45239	TMEJ	0.333333333333333	CX15	Depleted	-0.428440325720856	NS	Depleted_NS
d182b67c-c622-11e3-bf01-24c6515278c0	SA501481	3	7	no_wgd	DO45239	TMEJ	0.333333333333333	CX6	Depleted	-0.312958845447113	NS	Depleted_NS
d182b67c-c622-11e3-bf01-24c6515278c0	SA501481	3	7	no_wgd	DO45239	SSA	0	CX6	Depleted	-0.312958845447113	NS	Depleted_NS
d182b67c-c622-11e3-bf01-24c6515278c0	SA501481	3	7	no_wgd	DO45239	SSA	0	CX16	Depleted	-0.302746652371247	NS	Depleted_NS
d182b67c-c622-11e3-bf01-24c6515278c0	SA501481	3	7	no_wgd	DO45239	NHEJ	0.666666666666667	CX15	Depleted	-0.428440325720856	NS	Depleted_NS
d182b67c-c622-11e3-bf01-24c6515278c0	SA501481	3	7	no_wgd	DO45239	TMEJ	0.333333333333333	CX8	Depleted	-0.475262252194554	Sign	Depleted_Sign
d182b67c-c622-11e3-bf01-24c6515278c0	SA501481	3	7	no_wgd	DO45239	SSA	0	CX3	Depleted	-0.400393329250999	NS	Depleted_NS
d182b67c-c622-11e3-bf01-24c6515278c0	SA501481	3	7	no_wgd	DO45239	NHEJ	0.666666666666667	CX13	Depleted	-0.30723072183162	Sign	Depleted_Sign
d182b67c-c622-11e3-bf01-24c6515278c0	SA501481	3	7	no_wgd	DO45239	NHEJ	0.666666666666667	CX8	Depleted	-0.475262252194554	Sign	Depleted_Sign
d182b67c-c622-11e3-bf01-24c6515278c0	SA501481	3	7	no_wgd	DO45239	TMEJ	0.333333333333333	CX3	Depleted	-0.400393329250999	Sign	Depleted_Sign
d182b67c-c622-11e3-bf01-24c6515278c0	SA501481	3	7	no_wgd	DO45239	TMEJ	0.333333333333333	CX1	Intermediary	0.346227498715844	Sign	Intermediary_Sign
d182b67c-c622-11e3-bf01-24c6515278c0	SA501481	3	7	no_wgd	DO45239	SSA	0	CX1	Intermediary	0.346227498715844	NS	Intermediary_NS
d182b67c-c622-11e3-bf01-24c6515278c0	SA501481	3	7	no_wgd	DO45239	NHEJ	0.666666666666667	CX6	Depleted	-0.312958845447113	NS	Depleted_NS
d182b67c-c622-11e3-bf01-24c6515278c0	SA501481	3	7	no_wgd	DO45239	TMEJ	0.333333333333333	CX11	Intermediary	0.0267204633812752	NS	Intermediary_NS
d182b67c-c622-11e3-bf01-24c6515278c0	SA501481	3	7	no_wgd	DO45239	SSA	0	CX7	Intermediary	0.24530900670983	NS	Intermediary_NS
d182b67c-c622-11e3-bf01-24c6515278c0	SA501481	3	7	no_wgd	DO45239	NHEJ	0.666666666666667	CX14	Depleted	-0.472584566887532	NS	Depleted_NS
d182b67c-c622-11e3-bf01-24c6515278c0	SA501481	3	7	no_wgd	DO45239	NHEJ	0.666666666666667	CX9	Depleted	-0.242748099739039	NS	Depleted_NS
d182b67c-c622-11e3-bf01-24c6515278c0	SA501481	3	7	no_wgd	DO45239	NHEJ	0.666666666666667	CX12	Depleted	-0.0936169125118386	Sign	Depleted_Sign
d182b67c-c622-11e3-bf01-24c6515278c0	SA501481	3	7	no_wgd	DO45239	SSA	0	CX8	Depleted	-0.475262252194554	NS	Depleted_NS
d182b67c-c622-11e3-bf01-24c6515278c0	SA501481	3	7	no_wgd	DO45239	NHEJ	0.666666666666667	CX10	Depleted	-0.397955592873716	Sign	Depleted_Sign
d182b67c-c622-11e3-bf01-24c6515278c0	SA501481	3	7	no_wgd	DO45239	SSA	0	CX17	Depleted	-0.422334006210896	NS	Depleted_NS
d182b67c-c622-11e3-bf01-24c6515278c0	SA501481	3	7	no_wgd	DO45239	SSA	0	CX4	Intermediary	0.925841815606824	NS	Intermediary_NS
d182b67c-c622-11e3-bf01-24c6515278c0	SA501481	3	7	no_wgd	DO45239	NHEJ	0.666666666666667	CX4	Intermediary	0.925841815606824	NS	Intermediary_NS
d182b67c-c622-11e3-bf01-24c6515278c0	SA501481	3	7	no_wgd	DO45239	TMEJ	0.333333333333333	CX9	Depleted	-0.242748099739039	NS	Depleted_NS
d182b67c-c622-11e3-bf01-24c6515278c0	SA501481	3	7	no_wgd	DO45239	NHEJ	0.666666666666667	CX7	Intermediary	0.24530900670983	NS	Intermediary_NS
d182b67c-c622-11e3-bf01-24c6515278c0	SA501481	3	7	no_wgd	DO45239	TMEJ	0.333333333333333	CX10	Depleted	-0.397955592873716	Sign	Depleted_Sign
d182b67c-c622-11e3-bf01-24c6515278c0	SA501481	3	7	no_wgd	DO45239	NHEJ	0.666666666666667	CX11	Intermediary	0.0267204633812752	NS	Intermediary_NS
d182b67c-c622-11e3-bf01-24c6515278c0	SA501481	3	7	no_wgd	DO45239	NHEJ	0.666666666666667	CX17	Depleted	-0.422334006210896	Sign	Depleted_Sign
d182b67c-c622-11e3-bf01-24c6515278c0	SA501481	3	7	no_wgd	DO45239	SSA	0	CX10	Depleted	-0.397955592873716	NS	Depleted_NS
d182b67c-c622-11e3-bf01-24c6515278c0	SA501481	3	7	no_wgd	DO45239	TMEJ	0.333333333333333	CX16	Depleted	-0.302746652371247	NS	Depleted_NS
d182b67c-c622-11e3-bf01-24c6515278c0	SA501481	3	7	no_wgd	DO45239	TMEJ	0.333333333333333	CX13	Depleted	-0.30723072183162	Sign	Depleted_Sign
ded2689b-8e37-480c-b37c-acc538e54ddf	SA533709	3	11	no_wgd	DO35136	TMEJ	0.354430379746835	CX12	Dominant	1.63230464635266	Sign	Dominant_Sign
ded2689b-8e37-480c-b37c-acc538e54ddf	SA533709	3	11	no_wgd	DO35136	SSA	0	CX3	Intermediary	0.702527360417372	NS	Intermediary_NS
ded2689b-8e37-480c-b37c-acc538e54ddf	SA533709	3	11	no_wgd	DO35136	NHEJ	0.645569620253165	CX1	Depleted	-0.272417841938107	Sign	Depleted_Sign
ded2689b-8e37-480c-b37c-acc538e54ddf	SA533709	3	11	no_wgd	DO35136	TMEJ	0.354430379746835	CX6	Depleted	-0.874483636077976	NS	Depleted_NS
ded2689b-8e37-480c-b37c-acc538e54ddf	SA533709	3	11	no_wgd	DO35136	TMEJ	0.354430379746835	CX15	Depleted	-0.428440325720856	NS	Depleted_NS
ded2689b-8e37-480c-b37c-acc538e54ddf	SA533709	3	11	no_wgd	DO35136	TMEJ	0.354430379746835	CX5	Depleted	-0.790711571416893	Sign	Depleted_Sign
ded2689b-8e37-480c-b37c-acc538e54ddf	SA533709	3	11	no_wgd	DO35136	NHEJ	0.645569620253165	CX6	Depleted	-0.874483636077976	NS	Depleted_NS
ded2689b-8e37-480c-b37c-acc538e54ddf	SA533709	3	11	no_wgd	DO35136	NHEJ	0.645569620253165	CX15	Depleted	-0.428440325720856	NS	Depleted_NS
ded2689b-8e37-480c-b37c-acc538e54ddf	SA533709	3	11	no_wgd	DO35136	SSA	0	CX6	Depleted	-0.874483636077976	NS	Depleted_NS
ded2689b-8e37-480c-b37c-acc538e54ddf	SA533709	3	11	no_wgd	DO35136	SSA	0	CX4	Depleted	-0.974484116354699	NS	Depleted_NS
ded2689b-8e37-480c-b37c-acc538e54ddf	SA533709	3	11	no_wgd	DO35136	SSA	0	CX16	Depleted	-0.302746652371247	NS	Depleted_NS
ded2689b-8e37-480c-b37c-acc538e54ddf	SA533709	3	11	no_wgd	DO35136	SSA	0	CX14	Depleted	-0.472584566887532	NS	Depleted_NS
ded2689b-8e37-480c-b37c-acc538e54ddf	SA533709	3	11	no_wgd	DO35136	NHEJ	0.645569620253165	CX5	Depleted	-0.790711571416893	NS	Depleted_NS
ded2689b-8e37-480c-b37c-acc538e54ddf	SA533709	3	11	no_wgd	DO35136	NHEJ	0.645569620253165	CX8	Depleted	-0.475262252194554	Sign	Depleted_Sign
ded2689b-8e37-480c-b37c-acc538e54ddf	SA533709	3	11	no_wgd	DO35136	SSA	0	CX13	Depleted	-0.30723072183162	Sign	Depleted_Sign
ded2689b-8e37-480c-b37c-acc538e54ddf	SA533709	3	11	no_wgd	DO35136	TMEJ	0.354430379746835	CX16	Depleted	-0.302746652371247	NS	Depleted_NS
ded2689b-8e37-480c-b37c-acc538e54ddf	SA533709	3	11	no_wgd	DO35136	SSA	0	CX15	Depleted	-0.428440325720856	NS	Depleted_NS
ded2689b-8e37-480c-b37c-acc538e54ddf	SA533709	3	11	no_wgd	DO35136	SSA	0	CX12	Dominant	1.63230464635266	Sign	Dominant_Sign
ded2689b-8e37-480c-b37c-acc538e54ddf	SA533709	3	11	no_wgd	DO35136	TMEJ	0.354430379746835	CX3	Intermediary	0.702527360417372	Sign	Intermediary_Sign
ded2689b-8e37-480c-b37c-acc538e54ddf	SA533709	3	11	no_wgd	DO35136	NHEJ	0.645569620253165	CX17	Depleted	-0.422334006210896	Sign	Depleted_Sign
ded2689b-8e37-480c-b37c-acc538e54ddf	SA533709	3	11	no_wgd	DO35136	TMEJ	0.354430379746835	CX8	Depleted	-0.475262252194554	Sign	Depleted_Sign
ded2689b-8e37-480c-b37c-acc538e54ddf	SA533709	3	11	no_wgd	DO35136	NHEJ	0.645569620253165	CX9	Depleted	-0.562661789044521	NS	Depleted_NS
ded2689b-8e37-480c-b37c-acc538e54ddf	SA533709	3	11	no_wgd	DO35136	SSA	0	CX17	Depleted	-0.422334006210896	NS	Depleted_NS
ded2689b-8e37-480c-b37c-acc538e54ddf	SA533709	3	11	no_wgd	DO35136	NHEJ	0.645569620253165	CX16	Depleted	-0.302746652371247	NS	Depleted_NS
ded2689b-8e37-480c-b37c-acc538e54ddf	SA533709	3	11	no_wgd	DO35136	TMEJ	0.354430379746835	CX10	Depleted	-0.397955592873716	Sign	Depleted_Sign
ded2689b-8e37-480c-b37c-acc538e54ddf	SA533709	3	11	no_wgd	DO35136	NHEJ	0.645569620253165	CX12	Dominant	1.63230464635266	Sign	Dominant_Sign
ded2689b-8e37-480c-b37c-acc538e54ddf	SA533709	3	11	no_wgd	DO35136	SSA	0	CX9	Depleted	-0.562661789044521	NS	Depleted_NS
ded2689b-8e37-480c-b37c-acc538e54ddf	SA533709	3	11	no_wgd	DO35136	TMEJ	0.354430379746835	CX4	Depleted	-0.974484116354699	NS	Depleted_NS
ded2689b-8e37-480c-b37c-acc538e54ddf	SA533709	3	11	no_wgd	DO35136	SSA	0	CX7	Depleted	-0.405397846173152	NS	Depleted_NS
ded2689b-8e37-480c-b37c-acc538e54ddf	SA533709	3	11	no_wgd	DO35136	SSA	0	CX1	Depleted	-0.272417841938107	NS	Depleted_NS
ded2689b-8e37-480c-b37c-acc538e54ddf	SA533709	3	11	no_wgd	DO35136	NHEJ	0.645569620253165	CX7	Depleted	-0.405397846173152	NS	Depleted_NS
ded2689b-8e37-480c-b37c-acc538e54ddf	SA533709	3	11	no_wgd	DO35136	TMEJ	0.354430379746835	CX13	Depleted	-0.30723072183162	Sign	Depleted_Sign
ded2689b-8e37-480c-b37c-acc538e54ddf	SA533709	3	11	no_wgd	DO35136	SSA	0	CX2	Dominant	1.61801546326535	Sign	Dominant_Sign
ded2689b-8e37-480c-b37c-acc538e54ddf	SA533709	3	11	no_wgd	DO35136	TMEJ	0.354430379746835	CX14	Depleted	-0.472584566887532	NS	Depleted_NS
ded2689b-8e37-480c-b37c-acc538e54ddf	SA533709	3	11	no_wgd	DO35136	SSA	0	CX11	Intermediary	1.1581877013437	NS	Intermediary_NS
ded2689b-8e37-480c-b37c-acc538e54ddf	SA533709	3	11	no_wgd	DO35136	NHEJ	0.645569620253165	CX14	Depleted	-0.472584566887532	NS	Depleted_NS
ded2689b-8e37-480c-b37c-acc538e54ddf	SA533709	3	11	no_wgd	DO35136	NHEJ	0.645569620253165	CX4	Depleted	-0.974484116354699	NS	Depleted_NS
ded2689b-8e37-480c-b37c-acc538e54ddf	SA533709	3	11	no_wgd	DO35136	TMEJ	0.354430379746835	CX2	Dominant	1.61801546326535	Sign	Dominant_Sign
ded2689b-8e37-480c-b37c-acc538e54ddf	SA533709	3	11	no_wgd	DO35136	TMEJ	0.354430379746835	CX9	Depleted	-0.562661789044521	NS	Depleted_NS
ded2689b-8e37-480c-b37c-acc538e54ddf	SA533709	3	11	no_wgd	DO35136	NHEJ	0.645569620253165	CX3	Intermediary	0.702527360417372	Sign	Intermediary_Sign
ded2689b-8e37-480c-b37c-acc538e54ddf	SA533709	3	11	no_wgd	DO35136	SSA	0	CX10	Depleted	-0.397955592873716	NS	Depleted_NS
ded2689b-8e37-480c-b37c-acc538e54ddf	SA533709	3	11	no_wgd	DO35136	NHEJ	0.645569620253165	CX11	Intermediary	1.1581877013437	NS	Intermediary_NS
ded2689b-8e37-480c-b37c-acc538e54ddf	SA533709	3	11	no_wgd	DO35136	SSA	0	CX5	Depleted	-0.790711571416893	Sign	Depleted_Sign
ded2689b-8e37-480c-b37c-acc538e54ddf	SA533709	3	11	no_wgd	DO35136	NHEJ	0.645569620253165	CX10	Depleted	-0.397955592873716	Sign	Depleted_Sign
ded2689b-8e37-480c-b37c-acc538e54ddf	SA533709	3	11	no_wgd	DO35136	TMEJ	0.354430379746835	CX1	Depleted	-0.272417841938107	Sign	Depleted_Sign
ded2689b-8e37-480c-b37c-acc538e54ddf	SA533709	3	11	no_wgd	DO35136	TMEJ	0.354430379746835	CX11	Intermediary	1.1581877013437	NS	Intermediary_NS
ded2689b-8e37-480c-b37c-acc538e54ddf	SA533709	3	11	no_wgd	DO35136	TMEJ	0.354430379746835	CX17	Depleted	-0.422334006210896	Sign	Depleted_Sign
ded2689b-8e37-480c-b37c-acc538e54ddf	SA533709	3	11	no_wgd	DO35136	NHEJ	0.645569620253165	CX13	Depleted	-0.30723072183162	Sign	Depleted_Sign
ded2689b-8e37-480c-b37c-acc538e54ddf	SA533709	3	11	no_wgd	DO35136	TMEJ	0.354430379746835	CX7	Depleted	-0.405397846173152	NS	Depleted_NS
ded2689b-8e37-480c-b37c-acc538e54ddf	SA533709	3	11	no_wgd	DO35136	NHEJ	0.645569620253165	CX2	Dominant	1.61801546326535	Sign	Dominant_Sign
ded2689b-8e37-480c-b37c-acc538e54ddf	SA533709	3	11	no_wgd	DO35136	SSA	0	CX8	Depleted	-0.475262252194554	NS	Depleted_NS
df2d41c4-7e79-4a46-aa4a-2a11c051ac40	SA570837	4	5	no_wgd	DO52124	TMEJ	0.5	CX12	Depleted	-0.454954179088174	Sign	Depleted_Sign
df2d41c4-7e79-4a46-aa4a-2a11c051ac40	SA570837	4	5	no_wgd	DO52124	NHEJ	0.5	CX12	Depleted	-0.454954179088174	Sign	Depleted_Sign
df2d41c4-7e79-4a46-aa4a-2a11c051ac40	SA570837	4	5	no_wgd	DO52124	TMEJ	0.5	CX5	Intermediary	0.32059819655358	Sign	Intermediary_Sign
df2d41c4-7e79-4a46-aa4a-2a11c051ac40	SA570837	4	5	no_wgd	DO52124	TMEJ	0.5	CX2	Depleted	-0.179052847705293	Sign	Depleted_Sign
df2d41c4-7e79-4a46-aa4a-2a11c051ac40	SA570837	4	5	no_wgd	DO52124	SSA	0	CX9	Depleted	-0.562661789044521	NS	Depleted_NS
df2d41c4-7e79-4a46-aa4a-2a11c051ac40	SA570837	4	5	no_wgd	DO52124	NHEJ	0.5	CX1	Depleted	-1.23265274918606	Sign	Depleted_Sign
df2d41c4-7e79-4a46-aa4a-2a11c051ac40	SA570837	4	5	no_wgd	DO52124	NHEJ	0.5	CX6	Depleted	-0.108315988200836	NS	Depleted_NS
df2d41c4-7e79-4a46-aa4a-2a11c051ac40	SA570837	4	5	no_wgd	DO52124	SSA	0	CX1	Depleted	-1.23265274918606	NS	Depleted_NS
df2d41c4-7e79-4a46-aa4a-2a11c051ac40	SA570837	4	5	no_wgd	DO52124	TMEJ	0.5	CX4	Depleted	-0.4637560387789	NS	Depleted_NS
df2d41c4-7e79-4a46-aa4a-2a11c051ac40	SA570837	4	5	no_wgd	DO52124	NHEJ	0.5	CX17	Depleted	-0.422334006210896	Sign	Depleted_Sign
df2d41c4-7e79-4a46-aa4a-2a11c051ac40	SA570837	4	5	no_wgd	DO52124	SSA	0	CX2	Depleted	-0.179052847705293	Sign	Depleted_Sign
df2d41c4-7e79-4a46-aa4a-2a11c051ac40	SA570837	4	5	no_wgd	DO52124	NHEJ	0.5	CX10	Depleted	-0.397955592873716	Sign	Depleted_Sign
df2d41c4-7e79-4a46-aa4a-2a11c051ac40	SA570837	4	5	no_wgd	DO52124	TMEJ	0.5	CX3	Dominant	1.70825260554072	Sign	Dominant_Sign
df2d41c4-7e79-4a46-aa4a-2a11c051ac40	SA570837	4	5	no_wgd	DO52124	TMEJ	0.5	CX14	Depleted	-0.472584566887532	NS	Depleted_NS
df2d41c4-7e79-4a46-aa4a-2a11c051ac40	SA570837	4	5	no_wgd	DO52124	SSA	0	CX5	Intermediary	0.32059819655358	Sign	Intermediary_Sign
df2d41c4-7e79-4a46-aa4a-2a11c051ac40	SA570837	4	5	no_wgd	DO52124	TMEJ	0.5	CX9	Depleted	-0.562661789044521	NS	Depleted_NS
df2d41c4-7e79-4a46-aa4a-2a11c051ac40	SA570837	4	5	no_wgd	DO52124	SSA	0	CX16	Depleted	-0.302746652371247	NS	Depleted_NS
df2d41c4-7e79-4a46-aa4a-2a11c051ac40	SA570837	4	5	no_wgd	DO52124	TMEJ	0.5	CX6	Depleted	-0.108315988200836	NS	Depleted_NS
df2d41c4-7e79-4a46-aa4a-2a11c051ac40	SA570837	4	5	no_wgd	DO52124	SSA	0	CX14	Depleted	-0.472584566887532	NS	Depleted_NS
df2d41c4-7e79-4a46-aa4a-2a11c051ac40	SA570837	4	5	no_wgd	DO52124	SSA	0	CX8	Intermediary	0.971527462361603	NS	Intermediary_NS
df2d41c4-7e79-4a46-aa4a-2a11c051ac40	SA570837	4	5	no_wgd	DO52124	NHEJ	0.5	CX15	Dominant	2.67136827330673	NS	Dominant_NS
df2d41c4-7e79-4a46-aa4a-2a11c051ac40	SA570837	4	5	no_wgd	DO52124	NHEJ	0.5	CX11	Depleted	-0.312507228210932	NS	Depleted_NS
df2d41c4-7e79-4a46-aa4a-2a11c051ac40	SA570837	4	5	no_wgd	DO52124	TMEJ	0.5	CX7	Dominant	1.54408360082639	NS	Dominant_NS
df2d41c4-7e79-4a46-aa4a-2a11c051ac40	SA570837	4	5	no_wgd	DO52124	SSA	0	CX4	Depleted	-0.4637560387789	NS	Depleted_NS
df2d41c4-7e79-4a46-aa4a-2a11c051ac40	SA570837	4	5	no_wgd	DO52124	NHEJ	0.5	CX7	Dominant	1.54408360082639	NS	Dominant_NS
df2d41c4-7e79-4a46-aa4a-2a11c051ac40	SA570837	4	5	no_wgd	DO52124	SSA	0	CX17	Depleted	-0.422334006210896	NS	Depleted_NS
df2d41c4-7e79-4a46-aa4a-2a11c051ac40	SA570837	4	5	no_wgd	DO52124	TMEJ	0.5	CX10	Depleted	-0.397955592873716	Sign	Depleted_Sign
df2d41c4-7e79-4a46-aa4a-2a11c051ac40	SA570837	4	5	no_wgd	DO52124	NHEJ	0.5	CX2	Depleted	-0.179052847705293	Sign	Depleted_Sign
df2d41c4-7e79-4a46-aa4a-2a11c051ac40	SA570837	4	5	no_wgd	DO52124	NHEJ	0.5	CX16	Depleted	-0.302746652371247	NS	Depleted_NS
df2d41c4-7e79-4a46-aa4a-2a11c051ac40	SA570837	4	5	no_wgd	DO52124	SSA	0	CX13	Depleted	-0.30723072183162	Sign	Depleted_Sign
df2d41c4-7e79-4a46-aa4a-2a11c051ac40	SA570837	4	5	no_wgd	DO52124	TMEJ	0.5	CX16	Depleted	-0.302746652371247	NS	Depleted_NS
df2d41c4-7e79-4a46-aa4a-2a11c051ac40	SA570837	4	5	no_wgd	DO52124	TMEJ	0.5	CX8	Intermediary	0.971527462361603	Sign	Intermediary_Sign
df2d41c4-7e79-4a46-aa4a-2a11c051ac40	SA570837	4	5	no_wgd	DO52124	TMEJ	0.5	CX15	Dominant	2.67136827330673	NS	Dominant_NS
df2d41c4-7e79-4a46-aa4a-2a11c051ac40	SA570837	4	5	no_wgd	DO52124	SSA	0	CX15	Dominant	2.67136827330673	NS	Dominant_NS
df2d41c4-7e79-4a46-aa4a-2a11c051ac40	SA570837	4	5	no_wgd	DO52124	TMEJ	0.5	CX11	Depleted	-0.312507228210932	NS	Depleted_NS
df2d41c4-7e79-4a46-aa4a-2a11c051ac40	SA570837	4	5	no_wgd	DO52124	NHEJ	0.5	CX14	Depleted	-0.472584566887532	NS	Depleted_NS
df2d41c4-7e79-4a46-aa4a-2a11c051ac40	SA570837	4	5	no_wgd	DO52124	SSA	0	CX3	Dominant	1.70825260554072	NS	Dominant_NS
df2d41c4-7e79-4a46-aa4a-2a11c051ac40	SA570837	4	5	no_wgd	DO52124	NHEJ	0.5	CX13	Depleted	-0.30723072183162	Sign	Depleted_Sign
df2d41c4-7e79-4a46-aa4a-2a11c051ac40	SA570837	4	5	no_wgd	DO52124	SSA	0	CX7	Dominant	1.54408360082639	NS	Dominant_NS
df2d41c4-7e79-4a46-aa4a-2a11c051ac40	SA570837	4	5	no_wgd	DO52124	TMEJ	0.5	CX13	Depleted	-0.30723072183162	Sign	Depleted_Sign
df2d41c4-7e79-4a46-aa4a-2a11c051ac40	SA570837	4	5	no_wgd	DO52124	NHEJ	0.5	CX5	Intermediary	0.32059819655358	NS	Intermediary_NS
df2d41c4-7e79-4a46-aa4a-2a11c051ac40	SA570837	4	5	no_wgd	DO52124	NHEJ	0.5	CX8	Intermediary	0.971527462361603	Sign	Intermediary_Sign
df2d41c4-7e79-4a46-aa4a-2a11c051ac40	SA570837	4	5	no_wgd	DO52124	TMEJ	0.5	CX1	Depleted	-1.23265274918606	Sign	Depleted_Sign
df2d41c4-7e79-4a46-aa4a-2a11c051ac40	SA570837	4	5	no_wgd	DO52124	SSA	0	CX6	Depleted	-0.108315988200836	NS	Depleted_NS
df2d41c4-7e79-4a46-aa4a-2a11c051ac40	SA570837	4	5	no_wgd	DO52124	SSA	0	CX11	Depleted	-0.312507228210932	NS	Depleted_NS
df2d41c4-7e79-4a46-aa4a-2a11c051ac40	SA570837	4	5	no_wgd	DO52124	NHEJ	0.5	CX3	Dominant	1.70825260554072	Sign	Dominant_Sign
df2d41c4-7e79-4a46-aa4a-2a11c051ac40	SA570837	4	5	no_wgd	DO52124	SSA	0	CX10	Depleted	-0.397955592873716	NS	Depleted_NS
df2d41c4-7e79-4a46-aa4a-2a11c051ac40	SA570837	4	5	no_wgd	DO52124	NHEJ	0.5	CX4	Depleted	-0.4637560387789	NS	Depleted_NS
df2d41c4-7e79-4a46-aa4a-2a11c051ac40	SA570837	4	5	no_wgd	DO52124	TMEJ	0.5	CX17	Depleted	-0.422334006210896	Sign	Depleted_Sign
df2d41c4-7e79-4a46-aa4a-2a11c051ac40	SA570837	4	5	no_wgd	DO52124	NHEJ	0.5	CX9	Depleted	-0.562661789044521	NS	Depleted_NS
df2d41c4-7e79-4a46-aa4a-2a11c051ac40	SA570837	4	5	no_wgd	DO52124	SSA	0	CX12	Depleted	-0.454954179088174	Sign	Depleted_Sign
e0aa815f-668a-4de9-bb32-3f215bb7f843	SA411713	3	9	no_wgd	DO34785	SSA	0.0227272727272727	CX12	Depleted	-0.454954179088174	Sign	Depleted_Sign
e0aa815f-668a-4de9-bb32-3f215bb7f843	SA411713	3	9	no_wgd	DO34785	SSA	0.0227272727272727	CX17	Depleted	-0.422334006210896	NS	Depleted_NS
e0aa815f-668a-4de9-bb32-3f215bb7f843	SA411713	3	9	no_wgd	DO34785	SSA	0.0227272727272727	CX5	Depleted	-0.70501427893479	Sign	Depleted_Sign
e0aa815f-668a-4de9-bb32-3f215bb7f843	SA411713	3	9	no_wgd	DO34785	TMEJ	0.477272727272727	CX11	Intermediary	0.464069083541714	NS	Intermediary_NS
e0aa815f-668a-4de9-bb32-3f215bb7f843	SA411713	3	9	no_wgd	DO34785	SSA	0.0227272727272727	CX1	Intermediary	0.863678584788199	NS	Intermediary_NS
e0aa815f-668a-4de9-bb32-3f215bb7f843	SA411713	3	9	no_wgd	DO34785	NHEJ	0.5	CX7	Depleted	-0.691346565077932	NS	Depleted_NS
e0aa815f-668a-4de9-bb32-3f215bb7f843	SA411713	3	9	no_wgd	DO34785	NHEJ	0.5	CX15	Depleted	-0.428440325720856	NS	Depleted_NS
e0aa815f-668a-4de9-bb32-3f215bb7f843	SA411713	3	9	no_wgd	DO34785	NHEJ	0.5	CX16	Depleted	-0.302746652371247	NS	Depleted_NS
e0aa815f-668a-4de9-bb32-3f215bb7f843	SA411713	3	9	no_wgd	DO34785	TMEJ	0.477272727272727	CX5	Depleted	-0.70501427893479	Sign	Depleted_Sign
e0aa815f-668a-4de9-bb32-3f215bb7f843	SA411713	3	9	no_wgd	DO34785	NHEJ	0.5	CX3	Depleted	-0.781903322511042	Sign	Depleted_Sign
e0aa815f-668a-4de9-bb32-3f215bb7f843	SA411713	3	9	no_wgd	DO34785	NHEJ	0.5	CX9	Intermediary	0.196895840992418	NS	Intermediary_NS
e0aa815f-668a-4de9-bb32-3f215bb7f843	SA411713	3	9	no_wgd	DO34785	NHEJ	0.5	CX13	Depleted	-0.217702010208535	Sign	Depleted_Sign
e0aa815f-668a-4de9-bb32-3f215bb7f843	SA411713	3	9	no_wgd	DO34785	NHEJ	0.5	CX4	Depleted	-0.974484116354699	NS	Depleted_NS
e0aa815f-668a-4de9-bb32-3f215bb7f843	SA411713	3	9	no_wgd	DO34785	TMEJ	0.477272727272727	CX12	Depleted	-0.454954179088174	Sign	Depleted_Sign
e0aa815f-668a-4de9-bb32-3f215bb7f843	SA411713	3	9	no_wgd	DO34785	SSA	0.0227272727272727	CX13	Depleted	-0.217702010208535	Sign	Depleted_Sign
e0aa815f-668a-4de9-bb32-3f215bb7f843	SA411713	3	9	no_wgd	DO34785	NHEJ	0.5	CX5	Depleted	-0.70501427893479	NS	Depleted_NS
e0aa815f-668a-4de9-bb32-3f215bb7f843	SA411713	3	9	no_wgd	DO34785	SSA	0.0227272727272727	CX2	Intermediary	0.726583528491807	Sign	Intermediary_Sign
e0aa815f-668a-4de9-bb32-3f215bb7f843	SA411713	3	9	no_wgd	DO34785	TMEJ	0.477272727272727	CX4	Depleted	-0.974484116354699	NS	Depleted_NS
e0aa815f-668a-4de9-bb32-3f215bb7f843	SA411713	3	9	no_wgd	DO34785	SSA	0.0227272727272727	CX3	Depleted	-0.781903322511042	NS	Depleted_NS
e0aa815f-668a-4de9-bb32-3f215bb7f843	SA411713	3	9	no_wgd	DO34785	TMEJ	0.477272727272727	CX15	Depleted	-0.428440325720856	NS	Depleted_NS
e0aa815f-668a-4de9-bb32-3f215bb7f843	SA411713	3	9	no_wgd	DO34785	TMEJ	0.477272727272727	CX6	Depleted	-0.874483636077976	NS	Depleted_NS
e0aa815f-668a-4de9-bb32-3f215bb7f843	SA411713	3	9	no_wgd	DO34785	TMEJ	0.477272727272727	CX9	Intermediary	0.196895840992418	NS	Intermediary_NS
e0aa815f-668a-4de9-bb32-3f215bb7f843	SA411713	3	9	no_wgd	DO34785	NHEJ	0.5	CX2	Intermediary	0.726583528491807	Sign	Intermediary_Sign
e0aa815f-668a-4de9-bb32-3f215bb7f843	SA411713	3	9	no_wgd	DO34785	NHEJ	0.5	CX10	Depleted	-0.397955592873716	Sign	Depleted_Sign
e0aa815f-668a-4de9-bb32-3f215bb7f843	SA411713	3	9	no_wgd	DO34785	TMEJ	0.477272727272727	CX14	Depleted	-0.472584566887532	NS	Depleted_NS
e0aa815f-668a-4de9-bb32-3f215bb7f843	SA411713	3	9	no_wgd	DO34785	NHEJ	0.5	CX17	Depleted	-0.422334006210896	Sign	Depleted_Sign
e0aa815f-668a-4de9-bb32-3f215bb7f843	SA411713	3	9	no_wgd	DO34785	TMEJ	0.477272727272727	CX3	Depleted	-0.781903322511042	Sign	Depleted_Sign
e0aa815f-668a-4de9-bb32-3f215bb7f843	SA411713	3	9	no_wgd	DO34785	SSA	0.0227272727272727	CX11	Intermediary	0.464069083541714	NS	Intermediary_NS
e0aa815f-668a-4de9-bb32-3f215bb7f843	SA411713	3	9	no_wgd	DO34785	NHEJ	0.5	CX6	Depleted	-0.874483636077976	NS	Depleted_NS
e0aa815f-668a-4de9-bb32-3f215bb7f843	SA411713	3	9	no_wgd	DO34785	TMEJ	0.477272727272727	CX13	Depleted	-0.217702010208535	Sign	Depleted_Sign
e0aa815f-668a-4de9-bb32-3f215bb7f843	SA411713	3	9	no_wgd	DO34785	TMEJ	0.477272727272727	CX17	Depleted	-0.422334006210896	Sign	Depleted_Sign
e0aa815f-668a-4de9-bb32-3f215bb7f843	SA411713	3	9	no_wgd	DO34785	NHEJ	0.5	CX12	Depleted	-0.454954179088174	Sign	Depleted_Sign
e0aa815f-668a-4de9-bb32-3f215bb7f843	SA411713	3	9	no_wgd	DO34785	SSA	0.0227272727272727	CX10	Depleted	-0.397955592873716	NS	Depleted_NS
e0aa815f-668a-4de9-bb32-3f215bb7f843	SA411713	3	9	no_wgd	DO34785	TMEJ	0.477272727272727	CX10	Depleted	-0.397955592873716	Sign	Depleted_Sign
e0aa815f-668a-4de9-bb32-3f215bb7f843	SA411713	3	9	no_wgd	DO34785	NHEJ	0.5	CX14	Depleted	-0.472584566887532	NS	Depleted_NS
e0aa815f-668a-4de9-bb32-3f215bb7f843	SA411713	3	9	no_wgd	DO34785	SSA	0.0227272727272727	CX8	Depleted	-0.475262252194554	NS	Depleted_NS
e0aa815f-668a-4de9-bb32-3f215bb7f843	SA411713	3	9	no_wgd	DO34785	SSA	0.0227272727272727	CX9	Intermediary	0.196895840992418	NS	Intermediary_NS
e0aa815f-668a-4de9-bb32-3f215bb7f843	SA411713	3	9	no_wgd	DO34785	TMEJ	0.477272727272727	CX1	Intermediary	0.863678584788199	Sign	Intermediary_Sign
e0aa815f-668a-4de9-bb32-3f215bb7f843	SA411713	3	9	no_wgd	DO34785	TMEJ	0.477272727272727	CX2	Intermediary	0.726583528491807	Sign	Intermediary_Sign
e0aa815f-668a-4de9-bb32-3f215bb7f843	SA411713	3	9	no_wgd	DO34785	TMEJ	0.477272727272727	CX16	Depleted	-0.302746652371247	NS	Depleted_NS
e0aa815f-668a-4de9-bb32-3f215bb7f843	SA411713	3	9	no_wgd	DO34785	SSA	0.0227272727272727	CX15	Depleted	-0.428440325720856	NS	Depleted_NS
e0aa815f-668a-4de9-bb32-3f215bb7f843	SA411713	3	9	no_wgd	DO34785	NHEJ	0.5	CX1	Intermediary	0.863678584788199	Sign	Intermediary_Sign
e0aa815f-668a-4de9-bb32-3f215bb7f843	SA411713	3	9	no_wgd	DO34785	TMEJ	0.477272727272727	CX7	Depleted	-0.691346565077932	NS	Depleted_NS
e0aa815f-668a-4de9-bb32-3f215bb7f843	SA411713	3	9	no_wgd	DO34785	TMEJ	0.477272727272727	CX8	Depleted	-0.475262252194554	Sign	Depleted_Sign
e0aa815f-668a-4de9-bb32-3f215bb7f843	SA411713	3	9	no_wgd	DO34785	SSA	0.0227272727272727	CX4	Depleted	-0.974484116354699	NS	Depleted_NS
e0aa815f-668a-4de9-bb32-3f215bb7f843	SA411713	3	9	no_wgd	DO34785	SSA	0.0227272727272727	CX14	Depleted	-0.472584566887532	NS	Depleted_NS
e0aa815f-668a-4de9-bb32-3f215bb7f843	SA411713	3	9	no_wgd	DO34785	SSA	0.0227272727272727	CX7	Depleted	-0.691346565077932	NS	Depleted_NS
e0aa815f-668a-4de9-bb32-3f215bb7f843	SA411713	3	9	no_wgd	DO34785	NHEJ	0.5	CX11	Intermediary	0.464069083541714	NS	Intermediary_NS
e0aa815f-668a-4de9-bb32-3f215bb7f843	SA411713	3	9	no_wgd	DO34785	NHEJ	0.5	CX8	Depleted	-0.475262252194554	Sign	Depleted_Sign
e0aa815f-668a-4de9-bb32-3f215bb7f843	SA411713	3	9	no_wgd	DO34785	SSA	0.0227272727272727	CX6	Depleted	-0.874483636077976	NS	Depleted_NS
e0aa815f-668a-4de9-bb32-3f215bb7f843	SA411713	3	9	no_wgd	DO34785	SSA	0.0227272727272727	CX16	Depleted	-0.302746652371247	NS	Depleted_NS
e75fbf08-c622-11e3-bf01-24c6515278c0	SA501515	3	12	no_wgd	DO45255	NHEJ	0.473053892215569	CX9	Depleted	-0.562661789044521	NS	Depleted_NS
e75fbf08-c622-11e3-bf01-24c6515278c0	SA501515	3	12	no_wgd	DO45255	TMEJ	0.520958083832335	CX9	Depleted	-0.562661789044521	NS	Depleted_NS
e75fbf08-c622-11e3-bf01-24c6515278c0	SA501515	3	12	no_wgd	DO45255	SSA	0.00598802395209581	CX10	Intermediary	1.0423163459127	NS	Intermediary_NS
e75fbf08-c622-11e3-bf01-24c6515278c0	SA501515	3	12	no_wgd	DO45255	SSA	0.00598802395209581	CX13	Depleted	-0.30723072183162	Sign	Depleted_Sign
e75fbf08-c622-11e3-bf01-24c6515278c0	SA501515	3	12	no_wgd	DO45255	NHEJ	0.473053892215569	CX17	Depleted	-0.422334006210896	Sign	Depleted_Sign
e75fbf08-c622-11e3-bf01-24c6515278c0	SA501515	3	12	no_wgd	DO45255	NHEJ	0.473053892215569	CX8	Depleted	-0.475262252194554	Sign	Depleted_Sign
e75fbf08-c622-11e3-bf01-24c6515278c0	SA501515	3	12	no_wgd	DO45255	NHEJ	0.473053892215569	CX3	Intermediary	0.308256843373389	Sign	Intermediary_Sign
e75fbf08-c622-11e3-bf01-24c6515278c0	SA501515	3	12	no_wgd	DO45255	TMEJ	0.520958083832335	CX6	Depleted	-0.874483636077976	NS	Depleted_NS
e75fbf08-c622-11e3-bf01-24c6515278c0	SA501515	3	12	no_wgd	DO45255	NHEJ	0.473053892215569	CX5	Depleted	-0.790711571416893	NS	Depleted_NS
e75fbf08-c622-11e3-bf01-24c6515278c0	SA501515	3	12	no_wgd	DO45255	SSA	0.00598802395209581	CX14	Depleted	-0.472584566887532	NS	Depleted_NS
e75fbf08-c622-11e3-bf01-24c6515278c0	SA501515	3	12	no_wgd	DO45255	TMEJ	0.520958083832335	CX4	Depleted	-0.974484116354699	NS	Depleted_NS
e75fbf08-c622-11e3-bf01-24c6515278c0	SA501515	3	12	no_wgd	DO45255	NHEJ	0.473053892215569	CX6	Depleted	-0.874483636077976	NS	Depleted_NS
e75fbf08-c622-11e3-bf01-24c6515278c0	SA501515	3	12	no_wgd	DO45255	NHEJ	0.473053892215569	CX14	Depleted	-0.472584566887532	NS	Depleted_NS
e75fbf08-c622-11e3-bf01-24c6515278c0	SA501515	3	12	no_wgd	DO45255	TMEJ	0.520958083832335	CX10	Intermediary	1.0423163459127	Sign	Intermediary_Sign
e75fbf08-c622-11e3-bf01-24c6515278c0	SA501515	3	12	no_wgd	DO45255	SSA	0.00598802395209581	CX11	Dominant	1.34480493928113	NS	Dominant_NS
e75fbf08-c622-11e3-bf01-24c6515278c0	SA501515	3	12	no_wgd	DO45255	NHEJ	0.473053892215569	CX10	Intermediary	1.0423163459127	Sign	Intermediary_Sign
e75fbf08-c622-11e3-bf01-24c6515278c0	SA501515	3	12	no_wgd	DO45255	NHEJ	0.473053892215569	CX2	Intermediary	1.20726921027268	Sign	Intermediary_Sign
e75fbf08-c622-11e3-bf01-24c6515278c0	SA501515	3	12	no_wgd	DO45255	TMEJ	0.520958083832335	CX5	Depleted	-0.790711571416893	Sign	Depleted_Sign
e75fbf08-c622-11e3-bf01-24c6515278c0	SA501515	3	12	no_wgd	DO45255	NHEJ	0.473053892215569	CX11	Dominant	1.34480493928113	NS	Dominant_NS
e75fbf08-c622-11e3-bf01-24c6515278c0	SA501515	3	12	no_wgd	DO45255	NHEJ	0.473053892215569	CX12	Dominant	2.9316229750499	Sign	Dominant_Sign
e75fbf08-c622-11e3-bf01-24c6515278c0	SA501515	3	12	no_wgd	DO45255	SSA	0.00598802395209581	CX4	Depleted	-0.974484116354699	NS	Depleted_NS
e75fbf08-c622-11e3-bf01-24c6515278c0	SA501515	3	12	no_wgd	DO45255	TMEJ	0.520958083832335	CX15	Depleted	-0.428440325720856	NS	Depleted_NS
e75fbf08-c622-11e3-bf01-24c6515278c0	SA501515	3	12	no_wgd	DO45255	SSA	0.00598802395209581	CX15	Depleted	-0.428440325720856	NS	Depleted_NS
e75fbf08-c622-11e3-bf01-24c6515278c0	SA501515	3	12	no_wgd	DO45255	TMEJ	0.520958083832335	CX11	Dominant	1.34480493928113	NS	Dominant_NS
e75fbf08-c622-11e3-bf01-24c6515278c0	SA501515	3	12	no_wgd	DO45255	SSA	0.00598802395209581	CX3	Intermediary	0.308256843373389	NS	Intermediary_NS
e75fbf08-c622-11e3-bf01-24c6515278c0	SA501515	3	12	no_wgd	DO45255	SSA	0.00598802395209581	CX1	Depleted	-0.121526141984305	NS	Depleted_NS
e75fbf08-c622-11e3-bf01-24c6515278c0	SA501515	3	12	no_wgd	DO45255	SSA	0.00598802395209581	CX9	Depleted	-0.562661789044521	NS	Depleted_NS
e75fbf08-c622-11e3-bf01-24c6515278c0	SA501515	3	12	no_wgd	DO45255	SSA	0.00598802395209581	CX8	Depleted	-0.475262252194554	NS	Depleted_NS
e75fbf08-c622-11e3-bf01-24c6515278c0	SA501515	3	12	no_wgd	DO45255	NHEJ	0.473053892215569	CX13	Depleted	-0.30723072183162	Sign	Depleted_Sign
e75fbf08-c622-11e3-bf01-24c6515278c0	SA501515	3	12	no_wgd	DO45255	TMEJ	0.520958083832335	CX3	Intermediary	0.308256843373389	Sign	Intermediary_Sign
e75fbf08-c622-11e3-bf01-24c6515278c0	SA501515	3	12	no_wgd	DO45255	SSA	0.00598802395209581	CX2	Intermediary	1.20726921027268	Sign	Intermediary_Sign
e75fbf08-c622-11e3-bf01-24c6515278c0	SA501515	3	12	no_wgd	DO45255	SSA	0.00598802395209581	CX17	Depleted	-0.422334006210896	NS	Depleted_NS
e75fbf08-c622-11e3-bf01-24c6515278c0	SA501515	3	12	no_wgd	DO45255	TMEJ	0.520958083832335	CX12	Dominant	2.9316229750499	Sign	Dominant_Sign
e75fbf08-c622-11e3-bf01-24c6515278c0	SA501515	3	12	no_wgd	DO45255	SSA	0.00598802395209581	CX12	Dominant	2.9316229750499	Sign	Dominant_Sign
e75fbf08-c622-11e3-bf01-24c6515278c0	SA501515	3	12	no_wgd	DO45255	TMEJ	0.520958083832335	CX14	Depleted	-0.472584566887532	NS	Depleted_NS
e75fbf08-c622-11e3-bf01-24c6515278c0	SA501515	3	12	no_wgd	DO45255	TMEJ	0.520958083832335	CX16	Depleted	-0.302746652371247	NS	Depleted_NS
e75fbf08-c622-11e3-bf01-24c6515278c0	SA501515	3	12	no_wgd	DO45255	TMEJ	0.520958083832335	CX1	Depleted	-0.121526141984305	Sign	Depleted_Sign
e75fbf08-c622-11e3-bf01-24c6515278c0	SA501515	3	12	no_wgd	DO45255	NHEJ	0.473053892215569	CX7	Depleted	-0.505243539123422	NS	Depleted_NS
e75fbf08-c622-11e3-bf01-24c6515278c0	SA501515	3	12	no_wgd	DO45255	NHEJ	0.473053892215569	CX1	Depleted	-0.121526141984305	Sign	Depleted_Sign
e75fbf08-c622-11e3-bf01-24c6515278c0	SA501515	3	12	no_wgd	DO45255	SSA	0.00598802395209581	CX5	Depleted	-0.790711571416893	Sign	Depleted_Sign
e75fbf08-c622-11e3-bf01-24c6515278c0	SA501515	3	12	no_wgd	DO45255	SSA	0.00598802395209581	CX16	Depleted	-0.302746652371247	NS	Depleted_NS
e75fbf08-c622-11e3-bf01-24c6515278c0	SA501515	3	12	no_wgd	DO45255	TMEJ	0.520958083832335	CX8	Depleted	-0.475262252194554	Sign	Depleted_Sign
e75fbf08-c622-11e3-bf01-24c6515278c0	SA501515	3	12	no_wgd	DO45255	SSA	0.00598802395209581	CX7	Depleted	-0.505243539123422	NS	Depleted_NS
e75fbf08-c622-11e3-bf01-24c6515278c0	SA501515	3	12	no_wgd	DO45255	TMEJ	0.520958083832335	CX13	Depleted	-0.30723072183162	Sign	Depleted_Sign
e75fbf08-c622-11e3-bf01-24c6515278c0	SA501515	3	12	no_wgd	DO45255	NHEJ	0.473053892215569	CX15	Depleted	-0.428440325720856	NS	Depleted_NS
e75fbf08-c622-11e3-bf01-24c6515278c0	SA501515	3	12	no_wgd	DO45255	NHEJ	0.473053892215569	CX16	Depleted	-0.302746652371247	NS	Depleted_NS
e75fbf08-c622-11e3-bf01-24c6515278c0	SA501515	3	12	no_wgd	DO45255	NHEJ	0.473053892215569	CX4	Depleted	-0.974484116354699	NS	Depleted_NS
e75fbf08-c622-11e3-bf01-24c6515278c0	SA501515	3	12	no_wgd	DO45255	TMEJ	0.520958083832335	CX7	Depleted	-0.505243539123422	NS	Depleted_NS
e75fbf08-c622-11e3-bf01-24c6515278c0	SA501515	3	12	no_wgd	DO45255	TMEJ	0.520958083832335	CX17	Depleted	-0.422334006210896	Sign	Depleted_Sign
e75fbf08-c622-11e3-bf01-24c6515278c0	SA501515	3	12	no_wgd	DO45255	SSA	0.00598802395209581	CX6	Depleted	-0.874483636077976	NS	Depleted_NS
e75fbf08-c622-11e3-bf01-24c6515278c0	SA501515	3	12	no_wgd	DO45255	TMEJ	0.520958083832335	CX2	Intermediary	1.20726921027268	Sign	Intermediary_Sign
ea121956-77f5-4da3-ab15-0b825469eafe	SA517371	3	11	no_wgd	DO48963	NHEJ	0.581395348837209	CX11	Dominant	3.62954548519457	NS	Dominant_NS
ea121956-77f5-4da3-ab15-0b825469eafe	SA517371	3	11	no_wgd	DO48963	SSA	0	CX16	Depleted	-0.302746652371247	NS	Depleted_NS
ea121956-77f5-4da3-ab15-0b825469eafe	SA517371	3	11	no_wgd	DO48963	TMEJ	0.418604651162791	CX8	Depleted	-0.475262252194554	Sign	Depleted_Sign
ea121956-77f5-4da3-ab15-0b825469eafe	SA517371	3	11	no_wgd	DO48963	TMEJ	0.418604651162791	CX10	Depleted	-0.397955592873716	Sign	Depleted_Sign
ea121956-77f5-4da3-ab15-0b825469eafe	SA517371	3	11	no_wgd	DO48963	SSA	0	CX10	Depleted	-0.397955592873716	NS	Depleted_NS
ea121956-77f5-4da3-ab15-0b825469eafe	SA517371	3	11	no_wgd	DO48963	NHEJ	0.581395348837209	CX5	Dominant	1.92380698720406	NS	Dominant_NS
ea121956-77f5-4da3-ab15-0b825469eafe	SA517371	3	11	no_wgd	DO48963	TMEJ	0.418604651162791	CX15	Depleted	-0.428440325720856	NS	Depleted_NS
ea121956-77f5-4da3-ab15-0b825469eafe	SA517371	3	11	no_wgd	DO48963	SSA	0	CX7	Dominant	2.38056393816511	NS	Dominant_NS
ea121956-77f5-4da3-ab15-0b825469eafe	SA517371	3	11	no_wgd	DO48963	TMEJ	0.418604651162791	CX1	Depleted	-0.346162602111605	Sign	Depleted_Sign
ea121956-77f5-4da3-ab15-0b825469eafe	SA517371	3	11	no_wgd	DO48963	NHEJ	0.581395348837209	CX3	Depleted	-0.883689544978613	Sign	Depleted_Sign
[truncated: 551 more rows]
