# Supplementary material for: Cell-cycle dependent DNA repair and replication unifies patterns of chromosome instability
Source: Nat Commun. 2025 Mar 28;16:3033. doi: 10.1038/s41467-025-58245-z (PMC11953314; doi:10.1038/s41467-025-58245-z)
Supplement: Supplementary file 9 — Source Data [file 41467_2025_58245_MOESM9_ESM.zip › Source Data/SupplementaryFig30_corr_param_chart.tsv]

DSB rate	%unrepaired DSBs	probability of WGD	#fusions	#ecDNAs
38.68164201752334	0.1676457438671277	0.63574569775435	32.424	9.511333333333333
29.139361900759184	0.22774168297345976	0.20244548567212398	30.01457142857143	6.0455000000000005
44.05091727412681	0.3329936151721058	0.5363348691653663	63.43828571428571	21.03075
33.47851563190411	0.08314248719942448	0.5033632716402595	29.914999999999996	13.154
6.667761326162007	0.12139212734792244	0.329266762181162	5.228	0.7622
22.52906971400528	0.06430779790935139	0	8.821999999999997	15.692
15.586967283373601	0.2686669080203894	0.5603928800784145	33.872	35.162
68.07211054155262	0.18668346010142967	0.43372023698253154	60.122	19.11342857142857
36.81914686230594	0.09731832274613231	0.5908986601045711	36.03542857142857	6.83875
33.62167055514238	0.18841726925478633	0.5634785500531366	46.39233333333333	12.74876923076923
46.79517717710671	0.35293109848117504	0.6767704060606271	102.24799999999996	62.647
1.467187661187092	0.22812665723362058	0	1.0354	0.07581818181818185
1.532299395336512	0.3485554934691314	0	1.716	0.5424999999999996
28.664502039810365	0.3884668056038264	0	32.176	6.614
28.027464048937144	0.19333359229293773	0.5335861453020131	48.06292307692308	17.422285714285714
38.083377578546	0.13151833741402455	0	30.621466666666667	9.292499999999999
29.463097228330696	0.4710970719668434	0.6641657617776405	67.32000000000001	21.86
1.5294143255243444	0.3153620779496679	0.14427338176151175	2.3038333333333334	0.7416923076923078
2.5523705949368076	0.30512524313014094	0	2.751777777777778	0.11419999999999997
