# Supplementary material for: Cell-cycle dependent DNA repair and replication unifies patterns of chromosome instability
Source: Nat Commun. 2025 Mar 28;16:3033. doi: 10.1038/s41467-025-58245-z (PMC11953314; doi:10.1038/s41467-025-58245-z)
Supplement: Supplementary file 9 — Source Data [file 41467_2025_58245_MOESM9_ESM.zip › Source Data/SupplementaryFig15_ecdna_CN.tsv]

cell	nodes	size	n	model	prob_survival	selection_coef	type	tcell
1000	2:B:107713720-2:B:121122172,2:B:121122172-2:B:121122173,2:B:121122173-2:B:130783744,2:B:130783744-2:B:130783745,2:B:130783745-2:B:134708716,2:B:134708716-2:B:134708716,2:B:134708716-2:B:130783745,2:B:130783745-2:B:130783744,2:B:130783744-2:B:121122173,2:B:121122173-2:B:121122172,2:B:121122172-2:B:107713720,2:B:107713720-2:B:107713720,	53989994	2	1	0.841737	-0.00228853	negative selection	1000
1000	2:B:96410481-2:B:96425089,2:B:96425089-2:B:96425089,2:B:96425089-2:B:96410481,2:B:96410481-2:B:96410481,	29218	3	1	0.841737	-0.00228853	negative selection	1000
1000	2:B:97308146-2:B:97315038,2:B:97315038-2:B:97308146,	6893	3	1	0.841737	-0.00228853	negative selection	1000
1001	2:B:107713720-2:B:121122172,2:B:121122172-2:B:121122173,2:B:121122173-2:B:130783744,2:B:130783744-2:B:130783745,2:B:130783745-2:B:134708716,2:B:134708716-2:B:134708716,2:B:134708716-2:B:130783745,2:B:130783745-2:B:130783744,2:B:130783744-2:B:121122173,2:B:121122173-2:B:121122172,2:B:121122172-2:B:107713720,2:B:107713720-2:B:107713720,	53989994	2	1	0.841738	-0.00228653	negative selection	1000
1001	2:B:96410481-2:B:96425089,2:B:96425089-2:B:96425089,2:B:96425089-2:B:96410481,2:B:96410481-2:B:96410481,	29218	7	1	0.841738	-0.00228653	negative selection	1000
1001	2:B:97308146-2:B:97315038,2:B:97315038-2:B:97308146,	6893	3	1	0.841738	-0.00228653	negative selection	1000
1003	2:B:121247280-2:B:121249512,2:B:121249512-2:B:121249512,2:B:121249512-2:B:121247280,2:B:121247280-2:B:121247280,	4466	3	1	0.842273	-1.77715e-4	negative selection	1000
1003	2:B:122131306-2:B:122131794,2:B:122131794-2:B:122131306,	489	5	1	0.842273	-1.77715e-4	negative selection	1000
1003	2:B:127107228-2:B:129480165,2:B:129480165-2:B:129480165,2:B:129480165-2:B:127107228,2:B:127107228-2:B:127107228,	4745876	2	1	0.842273	-1.77715e-4	negative selection	1000
1003	2:B:164432259-2:B:145802885,2:B:145802885-2:B:145802885,2:B:145802885-2:B:164432259,2:B:164432259-2:B:164432259,	37258750	2	1	0.842273	-1.77715e-4	negative selection	1000
1003	2:B:168178934-2:B:180491803,2:B:180491803-2:B:180491803,2:B:180491803-2:B:168178934,2:B:168178934-2:B:168178934,	24625740	6	1	0.842273	-1.77715e-4	negative selection	1000
1003	2:B:91706912-2:B:91706170,2:B:91706170-2:B:91706170,2:B:91706170-2:B:91706912,2:B:91706912-2:B:91706912,	1486	1	1	0.842273	-1.77715e-4	negative selection	1000
1004	2:B:104447379-2:B:104442703,2:B:104442703-2:B:104442703,2:B:104442703-2:B:104447379,2:B:104447379-2:B:104447379,	9354	3	1	0.841566	-0.00296256	negative selection	1000
1004	2:B:121372063-2:B:116767834,2:B:116767834-2:B:116767834,2:B:116767834-2:B:121372063,2:B:121372063-2:B:121372063,	9208460	2	1	0.841566	-0.00296256	negative selection	1000
1004	2:B:179945312-2:B:190158459,2:B:190158459-2:B:190158459,2:B:190158459-2:B:179945312,2:B:179945312-2:B:179945312,	20426296	2	1	0.841566	-0.00296256	negative selection	1000
1004	2:B:91397519-2:B:91391284,2:B:91391284-2:B:91468744,2:B:91468744-2:B:91304792,2:B:91304792-2:B:91304792,2:B:91304792-2:B:91468744,2:B:91468744-2:B:91391284,2:B:91391284-2:B:91397519,2:B:91397519-2:B:91397519,2:B:91397519-2:B:90265844,2:B:90265844-2:B:90265844,2:B:90265844-2:B:90507881,2:B:90507881-2:B:90507881,2:B:90507881-2:B:90265844,2:B:90265844-2:B:90265844,2:B:90265844-2:B:91397519,2:B:91397…	3087806	3	1	0.841566	-0.00296256	negative selection	1000
1005	2:B:104447379-2:B:104442703,2:B:104442703-2:B:104442703,2:B:104442703-2:B:104447379,2:B:104447379-2:B:104447379,	9354	3	1	0.84169	-0.00247442	negative selection	1000
1005	2:B:179945312-2:B:190158459,2:B:190158459-2:B:190158459,2:B:190158459-2:B:179945312,2:B:179945312-2:B:179945312,	20426296	4	1	0.84169	-0.00247442	negative selection	1000
1005	2:B:91397519-2:B:91391284,2:B:91391284-2:B:91468744,2:B:91468744-2:B:91304792,2:B:91304792-2:B:91304792,2:B:91304792-2:B:91468744,2:B:91468744-2:B:91391284,2:B:91391284-2:B:91397519,2:B:91397519-2:B:91397519,2:B:91397519-2:B:90265844,2:B:90265844-2:B:90265844,2:B:90265844-2:B:90507881,2:B:90507881-2:B:90507881,2:B:90507881-2:B:90265844,2:B:90265844-2:B:90265844,2:B:90265844-2:B:91397519,2:B:91397…	3087806	5	1	0.84169	-0.00247442	negative selection	1000
1006	2:B:109291556-2:B:111138005,2:B:111138005-2:B:111138005,2:B:111138005-2:B:109291556,2:B:109291556-2:B:87932157,2:B:87932157-2:B:87952430,2:B:87952430-2:B:87952430,2:B:87952430-2:B:87932157,2:B:87932157-2:B:109291556,	3733448	2	1	0.841335	-0.00387405	negative selection	1000
1006	2:B:115575818-2:B:116332632,2:B:116332632-2:B:112446943,2:B:112446943-2:B:112426754,2:B:112426754-2:B:112426754,2:B:112426754-2:B:112446943,2:B:112446943-2:B:116332632,2:B:116332632-2:B:115575818,2:B:115575818-2:B:115575818,	1554010	4	1	0.841335	-0.00387405	negative selection	1000
1006	2:B:118336589-2:B:118403472,2:B:118403472-2:B:118336589,	66884	13	1	0.841335	-0.00387405	negative selection	1000
1006	2:B:118525025-2:B:118496300,2:B:118496300-2:B:118496300,2:B:118496300-2:B:118525025,2:B:118525025-2:B:118525025,	57452	2	1	0.841335	-0.00387405	negative selection	1000
1006	2:B:87734353-2:B:87733937,2:B:87733937-2:B:87733937,2:B:87733937-2:B:87734353,2:B:87734353-2:B:87734353,	834	3	1	0.841335	-0.00387405	negative selection	1000
1006	2:B:88522260-2:B:88460635,2:B:88460635-2:B:88522260,	61626	2	1	0.841335	-0.00387405	negative selection	1000
1006	2:B:91051919-2:B:90993399,2:B:90993399-2:B:90993398,2:B:90993398-2:B:90989844,2:B:90989844-2:B:90989844,2:B:90989844-2:B:90993398,2:B:90993398-2:B:90993399,2:B:90993399-2:B:91051919,2:B:91051919-2:B:91054871,2:B:91054871-2:B:91263998,2:B:91263998-2:B:91270182,2:B:91270182-2:B:91263999,2:B:91263999-2:B:91263999,2:B:91263999-2:B:91270182,2:B:91270182-2:B:91263998,2:B:91263998-2:B:91054871,2:B:91054…	554776	1	1	0.841335	-0.00387405	negative selection	1000
1006	2:B:91070195-2:B:91072203,2:B:91072203-2:B:91072203,2:B:91072203-2:B:91070195,2:B:91070195-2:B:90974109,2:B:90974109-2:B:90969674,2:B:90969674-2:B:90969674,2:B:90969674-2:B:90974109,2:B:90974109-2:B:91070195,	12890	1	1	0.841335	-0.00387405	negative selection	1000
1006	2:B:91085539-2:B:91182885,2:B:91182885-2:B:91182885,2:B:91182885-2:B:91085539,2:B:91085539-2:B:91072302,2:B:91072302-2:B:91072204,2:B:91072204-2:B:91072204,2:B:91072204-2:B:91072302,2:B:91072302-2:B:91085539,	194892	2	1	0.841335	-0.00387405	negative selection	1000
1006	2:B:91276432-2:B:91270183,2:B:91270183-2:B:91270183,2:B:91270183-2:B:91276432,2:B:91276432-2:B:91276432,	12500	3	1	0.841335	-0.00387405	negative selection	1000
1006	2:B:91778638-2:B:91781086,2:B:91781086-2:B:91781087,2:B:91781087-2:B:91783179,2:B:91783179-2:B:91773213,2:B:91773213-2:B:91770778,2:B:91770778-2:B:91778638,	6978	3	1	0.841335	-0.00387405	negative selection	1000
1006	2:B:98530060-2:B:98530043,2:B:98530043-2:B:98530060,	18	2	1	0.841335	-0.00387405	negative selection	1000
1006	2:B:99061755-2:B:99037909,2:B:99037909-2:B:99062886,2:B:99062886-2:B:99062422,2:B:99062422-2:B:99061755,	24312	8	1	0.841335	-0.00387405	negative selection	1000
1008	2:B:100843857-2:B:100896804,2:B:100896804-2:B:100843857,	52948	5	1	0.841408	-0.00358447	negative selection	1000
1008	2:B:104298774-2:B:104301747,2:B:104301747-2:B:104298774,	2974	2	1	0.841408	-0.00358447	negative selection	1000
1008	2:B:104329152-2:B:104322928,2:B:104322928-2:B:104329152,	6225	1	1	0.841408	-0.00358447	negative selection	1000
1008	2:B:104442702-2:B:104433835,2:B:104433835-2:B:104433835,2:B:104433835-2:B:104442702,2:B:104442702-2:B:104442702,	17736	6	1	0.841408	-0.00358447	negative selection	1000
1008	2:B:105444102-2:B:106546956,2:B:106546956-2:B:107288883,2:B:107288883-2:B:107288687,2:B:107288687-2:B:107288687,2:B:107288687-2:B:107288883,2:B:107288883-2:B:106546956,2:B:106546956-2:B:105444102,2:B:105444102-2:B:105444102,	2206104	1	1	0.841408	-0.00358447	negative selection	1000
1008	2:B:105444102-2:B:106546956,2:B:107288883-2:B:106546956,2:B:107288883-2:B:107288687,2:B:107288687-2:B:107288687,2:B:107288687-2:B:107288883,2:B:106546956-2:B:107288883,2:B:106546956-2:B:105444102,2:B:105444102-2:B:105444102,	2206104	1	1	0.841408	-0.00358447	negative selection	1000
1008	2:B:107163371-2:B:107159193,2:B:107159193-2:B:107163371,	4179	1	1	0.841408	-0.00358447	negative selection	1000
1008	2:B:107163372-2:B:107282909,2:B:107282909-2:B:107282909,2:B:107282909-2:B:107163372,2:B:107163372-2:B:107163372,	239076	3	1	0.841408	-0.00358447	negative selection	1000
1008	2:B:107282910-2:B:107283846,2:B:107283846-2:B:107283846,2:B:107283846-2:B:107282910,2:B:107282910-2:B:107286646,2:B:107286646-2:B:107283847,2:B:107283847-2:B:107283847,2:B:107283847-2:B:107286646,2:B:107286646-2:B:107282910,	7474	1	1	0.841408	-0.00358447	negative selection	1000
1008	2:B:107439086-2:B:107438744,2:B:107438744-2:B:107439086,	343	4	1	0.841408	-0.00358447	negative selection	1000
1008	2:B:107439086-2:B:107438744,2:B:107439086-2:B:107438744,	343	1	1	0.841408	-0.00358447	negative selection	1000
1008	2:B:107905107-2:B:107907875,2:B:107907875-2:B:107922009,2:B:107922009-2:B:107907876,2:B:107907876-2:B:103479776,2:B:103479776-2:B:104281994,2:B:104281994-2:B:104281994,2:B:104281994-2:B:103479776,2:B:103479776-2:B:107907876,2:B:107907876-2:B:107922009,2:B:107922009-2:B:107907875,2:B:107907875-2:B:107905107,2:B:107905107-2:B:114276602,2:B:114276602-2:B:114237230,2:B:114237230-2:B:114237230,2:B:114…	1716990	2	1	0.841408	-0.00358447	negative selection	1000
1008	2:B:109002369-2:B:108882326,2:B:108882326-2:B:109002369,	120044	2	1	0.841408	-0.00358447	negative selection	1000
1008	2:B:112652349-2:B:112111854,2:B:112111854-2:B:112111854,2:B:112111854-2:B:112652349,2:B:112652349-2:B:112652349,	1080992	2	1	0.841408	-0.00358447	negative selection	1000
1008	2:B:114177829-2:B:114178143,2:B:114178143-2:B:114177829,	315	3	1	0.841408	-0.00358447	negative selection	1000
1008	2:B:114276603-2:B:114286749,2:B:114286749-2:B:114286808,2:B:114286808-2:B:114286750,2:B:114286750-2:B:114286750,2:B:114286750-2:B:114286808,2:B:114286808-2:B:114286749,2:B:114286749-2:B:114276603,2:B:114276603-2:B:114276603,	20412	4	1	0.841408	-0.00358447	negative selection	1000
1008	2:B:236122551-2:B:235869869,2:B:235869869-2:B:235869869,2:B:235869869-2:B:236122551,2:B:236122551-2:B:236122551,	505366	7	1	0.841408	-0.00358447	negative selection	1000
1008	2:B:236273008-2:B:236270226,2:B:236270226-2:B:236270226,2:B:236270226-2:B:236273008,2:B:236273008-2:B:236273008,	5566	3	1	0.841408	-0.00358447	negative selection	1000
1008	2:B:236286035-2:B:236300484,2:B:236300484-2:B:236300484,2:B:236300484-2:B:236286035,2:B:236286035-2:B:236286035,	28900	4	1	0.841408	-0.00358447	negative selection	1000
1008	2:B:90265844-2:B:90689115,2:B:90689115-2:B:90713437,2:B:90713437-2:B:90713437,2:B:90713437-2:B:90713427,2:B:90713427-2:B:90713414,2:B:90713414-2:B:90713406,2:B:90713406-2:B:90713405,2:B:90713405-2:B:90713408,2:B:90713408-2:B:90713408,2:B:90713408-2:B:90713408,2:B:90713408-2:B:90713408,2:B:90713408-2:B:90713405,2:B:90713405-2:B:90713406,2:B:90713406-2:B:90713414,2:B:90713414-2:B:90713427,2:B:90713…	947394	1	1	0.841408	-0.00358447	negative selection	1000
1008	2:B:90265844-2:B:90689115,2:B:90689115-2:B:90713437,2:B:90713437-2:B:90713437,2:B:90713437-2:B:90713427,2:B:90713427-2:B:90713414,2:B:90713414-2:B:90713406,2:B:90713406-2:B:90713405,2:B:90713405-2:B:90713408,2:B:90713408-2:B:90713408,2:B:90713408-2:B:90713408,2:B:90713408-2:B:90713408,2:B:90713408-2:B:90713405,2:B:90713405-2:B:90713406,2:B:90713406-2:B:90713414,2:B:90713414-2:B:90713427,2:B:90713…	947394	1	1	0.841408	-0.00358447	negative selection	1000
1008	2:B:90308856-2:B:90304511,2:B:90304511-2:B:90304511,2:B:90304511-2:B:90308856,2:B:90308856-2:B:90308856,	8692	3	1	0.841408	-0.00358447	negative selection	1000
1008	2:B:90370327-2:B:90367390,2:B:90367390-2:B:90370327,	2938	1	1	0.841408	-0.00358447	negative selection	1000
1008	2:B:90385808-2:B:90385811,2:B:90385811-2:B:90385812,2:B:90385812-2:B:90385830,2:B:90385830-2:B:90385808,	23	2	1	0.841408	-0.00358447	negative selection	1000
1008	2:B:90401043-2:B:90402589,2:B:90402589-2:B:90405990,2:B:90405990-2:B:90403582,2:B:90403582-2:B:90403525,2:B:90403525-2:B:90403042,2:B:90403042-2:B:90403042,2:B:90403042-2:B:90403525,2:B:90403525-2:B:90403582,2:B:90403582-2:B:90405990,2:B:90405990-2:B:90402589,2:B:90402589-2:B:90401043,2:B:90401043-2:B:90401043,	8880	3	1	0.841408	-0.00358447	negative selection	1000
1008	2:B:90403041-2:B:90402949,2:B:90402949-2:B:90402949,2:B:90402949-2:B:90403041,2:B:90403041-2:B:90403041,	186	1	1	0.841408	-0.00358447	negative selection	1000
1008	2:B:90406734-2:B:90379553,2:B:90379553-2:B:90432906,2:B:90432906-2:B:90384173,2:B:90384173-2:B:90367389,2:B:90367389-2:B:90330969,2:B:90330969-2:B:90470557,2:B:90470557-2:B:90525101,2:B:90525101-2:B:90525102,2:B:90525102-2:B:90535111,2:B:90535111-2:B:90535112,2:B:90535112-2:B:90539872,2:B:90539872-2:B:90539872,2:B:90539872-2:B:90535112,2:B:90535112-2:B:90535111,2:B:90535111-2:B:90525102,2:B:90525…	757198	3	1	0.841408	-0.00358447	negative selection	1000
1008	2:B:90540720-2:B:90545214,2:B:90545214-2:B:90545214,2:B:90545214-2:B:90540720,2:B:90540720-2:B:90540720,	8990	6	1	0.841408	-0.00358447	negative selection	1000
1008	2:B:90701074-2:B:90701517,2:B:90701517-2:B:90701517,2:B:90701517-2:B:90701074,2:B:90701074-2:B:90701074,	888	2	1	0.841408	-0.00358447	negative selection	1000
1008	2:B:90713403-2:B:90713404,2:B:90713404-2:B:90713404,2:B:90713404-2:B:90713403,2:B:90713403-2:B:90713403,	4	1	1	0.841408	-0.00358447	negative selection	1000
1008	2:B:90713437-2:B:90713438,2:B:90713438-2:B:90713437,	2	1	1	0.841408	-0.00358447	negative selection	1000
1008	2:B:90766323-2:B:90765536,2:B:90765536-2:B:90766323,	788	1	1	0.841408	-0.00358447	negative selection	1000
1008	2:B:90778930-2:B:90778944,2:B:90778944-2:B:90778944,2:B:90778944-2:B:90778930,2:B:90778930-2:B:90778930,	30	2	1	0.841408	-0.00358447	negative selection	1000
1008	2:B:90778976-2:B:90778945,2:B:90778945-2:B:90778945,2:B:90778945-2:B:90778976,2:B:90778976-2:B:90778976,	64	2	1	0.841408	-0.00358447	negative selection	1000
1008	2:B:90827210-2:B:90827861,2:B:90827861-2:B:90827861,2:B:90827861-2:B:90827210,2:B:90827210-2:B:90827210,	1304	2	1	0.841408	-0.00358447	negative selection	1000
1008	2:B:90838772-2:B:90831721,2:B:90831721-2:B:90831721,2:B:90831721-2:B:90838772,2:B:90838772-2:B:90838772,	14104	1	1	0.841408	-0.00358447	negative selection	1000
1008	2:B:91025879-2:B:91041349,2:B:91041349-2:B:90763775,2:B:90763775-2:B:90763694,2:B:90763694-2:B:90763694,2:B:90763694-2:B:90763775,2:B:90763775-2:B:91041349,2:B:91041349-2:B:91025879,2:B:91025879-2:B:90803890,2:B:90803890-2:B:90803207,2:B:90803207-2:B:90803207,2:B:90803207-2:B:90803890,2:B:90803890-2:B:91025879,	32474	2	1	0.841408	-0.00358447	negative selection	1000
1008	2:B:91062083-2:B:91049567,2:B:91049567-2:B:91062083,	12517	3	1	0.841408	-0.00358447	negative selection	1000
1008	2:B:91062083-2:B:91049567,2:B:91062083-2:B:91049567,	12517	1	1	0.841408	-0.00358447	negative selection	1000
1008	2:B:91086959-2:B:91068585,2:B:91068585-2:B:91086959,	18375	1	1	0.841408	-0.00358447	negative selection	1000
1008	2:B:91093931-2:B:91094142,2:B:91094142-2:B:91094142,2:B:91094142-2:B:91093931,2:B:91093931-2:B:91093931,	424	2	1	0.841408	-0.00358447	negative selection	1000
1008	2:B:91094460-2:B:91094458,2:B:91094458-2:B:91094460,	3	1	1	0.841408	-0.00358447	negative selection	1000
1008	2:B:91094653-2:B:91094461,2:B:91094461-2:B:91094461,2:B:91094461-2:B:91094653,2:B:91094653-2:B:91094653,	386	4	1	0.841408	-0.00358447	negative selection	1000
1008	2:B:91793724-2:B:91793728,2:B:91793728-2:B:91793728,2:B:91793728-2:B:91793724,2:B:91793724-2:B:91793724,	10	1	1	0.841408	-0.00358447	negative selection	1000
101	2:B:100048044-2:B:101446241,2:B:101446241-2:B:101446241,2:B:101446241-2:B:100048044,2:B:100048044-2:B:100048044,	2796396	1	1	0.843087	0.00302605	positive selection	1000
101	2:B:112426753-2:B:112424285,2:B:112424285-2:B:112426753,	2469	1	1	0.843087	0.00302605	positive selection	1000
101	2:B:118525025-2:B:118496300,2:B:118496300-2:B:118496300,2:B:118496300-2:B:118525025,2:B:118525025-2:B:118525025,	57452	2	1	0.843087	0.00302605	positive selection	1000
101	2:B:120109819-2:B:120047574,2:B:120047574-2:B:120046068,2:B:120046068-2:B:119966949,2:B:119966949-2:B:119966949,2:B:119966949-2:B:120046068,2:B:120046068-2:B:120047574,2:B:120047574-2:B:120109819,2:B:120109819-2:B:119638525,2:B:119638525-2:B:119671547,2:B:119671547-2:B:119671547,2:B:119671547-2:B:119638525,2:B:119638525-2:B:120109819,	348778	2	1	0.843087	0.00302605	positive selection	1000
101	2:B:120109819-2:B:120047574,2:B:120047574-2:B:120046068,2:B:120046068-2:B:119966949,2:B:119966949-2:B:119966949,2:B:119966949-2:B:120046068,2:B:120046068-2:B:120047574,2:B:120047574-2:B:120109819,2:B:120109819-2:B:119638525,2:B:119638525-2:B:119671547,2:B:119671547-2:B:119671547,2:B:119671547-2:B:119638525,2:B:120109819-2:B:119638525,	348778	1	1	0.843087	0.00302605	positive selection	1000
101	2:B:120286592-2:B:120277070,2:B:120277070-2:B:120270542,2:B:120270542-2:B:120277069,2:B:120277069-2:B:120277069,2:B:120277069-2:B:120270542,2:B:120270542-2:B:120277070,2:B:120277070-2:B:120286592,2:B:120286592-2:B:120286592,	32102	1	1	0.843087	0.00302605	positive selection	1000
101	2:B:87229738-2:B:87795975,2:B:87795975-2:B:88138718,2:B:88138718-2:B:90265843,2:B:90265843-2:B:90265843,2:B:90265843-2:B:90249907,2:B:90249907-2:B:90249907,2:B:90249907-2:B:90265843,2:B:90265843-2:B:90265843,2:B:90265843-2:B:88138718,2:B:88138718-2:B:87795975,2:B:87795975-2:B:87229738,2:B:87229738-2:B:87229738,2:B:87229738-2:B:90896928,2:B:90896928-2:B:90896928,2:B:90896928-2:B:87229738,2:B:87229…	12752984	1	1	0.843087	0.00302605	positive selection	1000
101	2:B:87887703-2:B:87859571,2:B:87859571-2:B:87887703,	28133	7	1	0.843087	0.00302605	positive selection	1000
101	2:B:87919655-2:B:88539632,2:B:88539632-2:B:88539633,2:B:88539633-2:B:88674091,2:B:88674091-2:B:89664843,2:B:89664843-2:B:88522261,2:B:88522261-2:B:88522261,2:B:88522261-2:B:89664843,2:B:89664843-2:B:88674091,2:B:88674091-2:B:88539633,2:B:88539633-2:B:88539632,2:B:88539632-2:B:87919655,2:B:87919655-2:B:87919655,	3794040	4	1	0.843087	0.00302605	positive selection	1000
101	2:B:87919655-2:B:88539632,2:B:88539632-2:B:88539633,2:B:88539633-2:B:88674091,2:B:89664843-2:B:88674091,2:B:89664843-2:B:88522261,2:B:88522261-2:B:88522261,2:B:88522261-2:B:89664843,2:B:88674091-2:B:89664843,2:B:88674091-2:B:88539633,2:B:88539633-2:B:88539632,2:B:88539632-2:B:87919655,2:B:87919655-2:B:87919655,	3794040	1	1	0.843087	0.00302605	positive selection	1000
101	2:B:88522260-2:B:88460635,2:B:88460635-2:B:88522260,	61626	2	1	0.843087	0.00302605	positive selection	1000
101	2:B:90954614-2:B:90954560,2:B:90954560-2:B:90954614,	55	3	1	0.843087	0.00302605	positive selection	1000
101	2:B:90966371-2:B:90966339,2:B:90966339-2:B:90966339,2:B:90966339-2:B:90966371,2:B:90966371-2:B:90966371,	66	2	1	0.843087	0.00302605	positive selection	1000
101	2:B:91070195-2:B:91072203,2:B:91072203-2:B:91072203,2:B:91072203-2:B:91070195,2:B:91070195-2:B:90974109,2:B:90974109-2:B:90969674,2:B:90969674-2:B:90969674,2:B:90969674-2:B:90974109,2:B:90974109-2:B:91070195,	12890	2	1	0.843087	0.00302605	positive selection	1000
101	2:B:91339170-2:B:91193305,2:B:91193305-2:B:91193305,2:B:91193305-2:B:91339170,2:B:91339170-2:B:91182886,2:B:91182886-2:B:91193304,2:B:91193304-2:B:91193304,2:B:91193304-2:B:91182886,2:B:91182886-2:B:91339170,	312570	1	1	0.843087	0.00302605	positive selection	1000
101	2:B:91340740-2:B:91207501,2:B:91207501-2:B:91207501,2:B:91207501-2:B:91340740,2:B:91340740-2:B:91340740,	266480	4	1	0.843087	0.00302605	positive selection	1000
101	2:B:91774229-2:B:91773214,2:B:91773214-2:B:91783180,2:B:91783180-2:B:91783215,2:B:91783215-2:B:91783215,2:B:91783215-2:B:91783180,2:B:91783180-2:B:91773214,2:B:91773214-2:B:91774229,2:B:91774229-2:B:91774229,	2104	1	1	0.843087	0.00302605	positive selection	1000
101	2:B:96030067-2:B:96027363,2:B:96027363-2:B:96027363,2:B:96027363-2:B:96030067,2:B:96030067-2:B:96030067,	5410	1	1	0.843087	0.00302605	positive selection	1000
101	2:B:96625291-2:B:96600004,2:B:104417630-2:B:96600004,2:B:104417630-2:B:101446242,2:B:101446242-2:B:101446242,2:B:101446242-2:B:104417630,2:B:104417630-2:B:96600004,2:B:96600004-2:B:96625291,2:B:96625291-2:B:96646556,2:B:96646556-2:B:96663253,2:B:96663253-2:B:96625292,2:B:96625292-2:B:96639388,2:B:96639388-2:B:96639388,2:B:96639388-2:B:96625292,2:B:96663253-2:B:96625292,2:B:96663253-2:B:96646556,2…	6054944	1	1	0.843087	0.00302605	positive selection	1000
101	2:B:96625291-2:B:96600004,2:B:96600004-2:B:104417630,2:B:104417630-2:B:101446242,2:B:101446242-2:B:101446242,2:B:101446242-2:B:104417630,2:B:104417630-2:B:96600004,2:B:96600004-2:B:96625291,2:B:96625291-2:B:96646556,2:B:96646556-2:B:96663253,2:B:96663253-2:B:96625292,2:B:96625292-2:B:96639388,2:B:96639388-2:B:96639388,2:B:96639388-2:B:96625292,2:B:96625292-2:B:96663253,2:B:96663253-2:B:96646556,2…	6054944	1	1	0.843087	0.00302605	positive selection	1000
101	2:B:98530060-2:B:98530043,2:B:98530043-2:B:98530060,	18	3	1	0.843087	0.00302605	positive selection	1000
101	2:B:98534086-2:B:99020764,2:B:99020764-2:B:99020764,2:B:99020764-2:B:98534086,2:B:98534086-2:B:98530042,2:B:98530042-2:B:98529816,2:B:98529816-2:B:98529816,2:B:98529816-2:B:98530042,2:B:98530042-2:B:98534086,	973812	3	1	0.843087	0.00302605	positive selection	1000
101	2:B:99061755-2:B:99037909,2:B:99062886-2:B:99037909,2:B:99062886-2:B:99062422,2:B:99062422-2:B:99061755,	24312	1	1	0.843087	0.00302605	positive selection	1000
101	2:B:99246510-2:B:99066389,2:B:99066389-2:B:99066389,2:B:99066389-2:B:99246510,2:B:99246510-2:B:96103243,2:B:96103243-2:B:96004451,2:B:96004451-2:B:96004451,2:B:96004451-2:B:96103243,2:B:99246510-2:B:96103243,	557830	1	1	0.843087	0.00302605	positive selection	1000
1012	2:B:112426753-2:B:112424285,2:B:112424285-2:B:112426753,	2469	2	1	0.841461	-0.0033761	negative selection	1000
1012	2:B:115575818-2:B:116332632,2:B:116332632-2:B:112446943,2:B:112446943-2:B:112426754,2:B:112426754-2:B:112426754,2:B:112426754-2:B:112446943,2:B:112446943-2:B:116332632,2:B:116332632-2:B:115575818,2:B:115575818-2:B:115575818,	1554010	5	1	0.841461	-0.0033761	negative selection	1000
1012	2:B:118336589-2:B:118403472,2:B:118403472-2:B:118336589,	66884	1	1	0.841461	-0.0033761	negative selection	1000
1012	2:B:118525025-2:B:118496300,2:B:118496300-2:B:118496300,2:B:118496300-2:B:118525025,2:B:118525025-2:B:118525025,	57452	2	1	0.841461	-0.0033761	negative selection	1000
1012	2:B:87229738-2:B:87795975,2:B:87795975-2:B:88138718,2:B:88138718-2:B:90265843,2:B:90265843-2:B:90265843,2:B:90265843-2:B:90249907,2:B:90249907-2:B:90249907,2:B:90249907-2:B:90265843,2:B:90265843-2:B:90265843,2:B:90265843-2:B:88138718,2:B:88138718-2:B:87795975,2:B:87795975-2:B:87229738,2:B:87229738-2:B:87229738,2:B:87229738-2:B:90896928,2:B:90896928-2:B:90896928,2:B:90896928-2:B:87229738,2:B:87229…	12752984	2	1	0.841461	-0.0033761	negative selection	1000
1012	2:B:87919655-2:B:88539632,2:B:88539632-2:B:88539633,2:B:88539633-2:B:88674091,2:B:88674091-2:B:89664843,2:B:89664843-2:B:88522261,2:B:88522261-2:B:88522261,2:B:88522261-2:B:89664843,2:B:89664843-2:B:88674091,2:B:88674091-2:B:88539633,2:B:88539633-2:B:88539632,2:B:88539632-2:B:87919655,2:B:87919655-2:B:87919655,	3794040	2	1	0.841461	-0.0033761	negative selection	1000
1012	2:B:90966371-2:B:90966339,2:B:90966339-2:B:90966339,2:B:90966339-2:B:90966371,2:B:90966371-2:B:90966371,	66	3	1	0.841461	-0.0033761	negative selection	1000
1012	2:B:91051919-2:B:90993399,2:B:90993399-2:B:90993398,2:B:90993398-2:B:90989844,2:B:90989844-2:B:90989844,2:B:90989844-2:B:90993398,2:B:90993398-2:B:90993399,2:B:90993399-2:B:91051919,2:B:91051919-2:B:91054871,2:B:91054871-2:B:91263998,2:B:91263998-2:B:91270182,2:B:91270182-2:B:91263999,2:B:91263999-2:B:91263999,2:B:91263999-2:B:91270182,2:B:91270182-2:B:91263998,2:B:91263998-2:B:91054871,2:B:91054…	554776	3	1	0.841461	-0.0033761	negative selection	1000
1012	2:B:91051919-2:B:90993399,2:B:90993399-2:B:90993398,2:B:90993398-2:B:90989844,2:B:90989844-2:B:90989844,2:B:90989844-2:B:90993398,2:B:90993398-2:B:90993399,2:B:90993399-2:B:91051919,2:B:91051919-2:B:91054871,2:B:91054871-2:B:91263998,2:B:91270182-2:B:91263998,2:B:91270182-2:B:91263999,2:B:91263999-2:B:91263999,2:B:91263999-2:B:91270182,2:B:91270182-2:B:91263998,2:B:91263998-2:B:91054871,2:B:91054…	554776	1	1	0.841461	-0.0033761	negative selection	1000
1012	2:B:91085539-2:B:91182885,2:B:91182885-2:B:91182885,2:B:91182885-2:B:91085539,2:B:91085539-2:B:91072302,2:B:91072302-2:B:91072204,2:B:91072204-2:B:91072204,2:B:91072204-2:B:91072302,2:B:91072302-2:B:91085539,	194892	3	1	0.841461	-0.0033761	negative selection	1000
1012	2:B:91340740-2:B:91207501,2:B:91207501-2:B:91207501,2:B:91207501-2:B:91340740,2:B:91340740-2:B:91340740,	266480	2	1	0.841461	-0.0033761	negative selection	1000
1012	2:B:96000100-2:B:96000100,2:B:96000100-2:B:96000099,2:B:96000099-2:B:96000099,2:B:96000099-2:B:96000099,2:B:96000099-2:B:96000099,2:B:96000099-2:B:96000100,2:B:96000100-2:B:96000100,2:B:96000100-2:B:96000100,	4	2	1	0.841461	-0.0033761	negative selection	1000
1012	2:B:96037561-2:B:96037957,2:B:96037957-2:B:96037957,2:B:96037957-2:B:96037561,2:B:96037561-2:B:96037561,	794	1	1	0.841461	-0.0033761	negative selection	1000
1012	2:B:98518827-2:B:98519020,2:B:98519020-2:B:98518827,	194	2	1	0.841461	-0.0033761	negative selection	1000
1012	2:B:98530060-2:B:98530043,2:B:98530043-2:B:98530060,	18	1	1	0.841461	-0.0033761	negative selection	1000
1016	2:B:91678000-2:B:91676737,2:B:91676737-2:B:91676737,2:B:91676737-2:B:91678000,2:B:91678000-2:B:91678000,	2528	1	1	0.841339	-0.00385792	negative selection	1000
1016	2:B:91678001-2:B:91679741,2:B:91679741-2:B:91694420,2:B:91694420-2:B:91694467,2:B:91694467-2:B:91678001,	1789	3	1	0.841339	-0.00385792	negative selection	1000
1016	2:B:91683959-2:B:91676014,2:B:91676014-2:B:91675964,2:B:91675964-2:B:91675912,2:B:91675912-2:B:91675912,2:B:91675912-2:B:91675964,2:B:91675964-2:B:91676014,2:B:91676014-2:B:91683959,2:B:91683959-2:B:91686850,2:B:91686850-2:B:91686856,2:B:91686856-2:B:91686881,2:B:91686881-2:B:91686924,2:B:91686924-2:B:91686924,2:B:91686924-2:B:91686881,2:B:91686881-2:B:91686856,2:B:91686856-2:B:91686850,2:B:91686…	16100	1	1	0.841339	-0.00385792	negative selection	1000
1016	2:B:91685048-2:B:91685811,2:B:91685811-2:B:91696627,2:B:91696627-2:B:91697893,2:B:91697893-2:B:91697289,2:B:91697289-2:B:91697237,2:B:91697237-2:B:91697237,2:B:91697237-2:B:91697289,2:B:91697289-2:B:91697893,2:B:91697893-2:B:91696627,2:B:91696627-2:B:91685811,2:B:91685811-2:B:91685048,2:B:91685048-2:B:91685048,	4168	1	1	0.841339	-0.00385792	negative selection	1000
1016	2:B:91685634-2:B:91685138,2:B:91685138-2:B:91685136,2:B:91685136-2:B:91685137,2:B:91685137-2:B:91685137,2:B:91685137-2:B:91685136,2:B:91685136-2:B:91685138,2:B:91685138-2:B:91685634,2:B:91685634-2:B:91685635,2:B:91685635-2:B:91685840,2:B:91685840-2:B:91685840,2:B:91685840-2:B:91685635,2:B:91685635-2:B:91685634,	1410	2	1	0.841339	-0.00385792	negative selection	1000
1016	2:B:91689570-2:B:91687733,2:B:91687733-2:B:91685812,2:B:91685812-2:B:91687732,2:B:91687732-2:B:91687732,2:B:91687732-2:B:91685812,2:B:91685812-2:B:91687733,2:B:91687733-2:B:91689570,2:B:91689570-2:B:91689570,	7518	1	1	0.841339	-0.00385792	negative selection	1000
1016	2:B:91702301-2:B:91702310,2:B:91702310-2:B:91702301,	10	4	1	0.841339	-0.00385792	negative selection	1000
1016	2:B:91704590-2:B:91704414,2:B:91704414-2:B:91704414,2:B:91704414-2:B:91704590,2:B:91704590-2:B:91704590,	354	2	1	0.841339	-0.00385792	negative selection	1000
1016	2:B:91706913-2:B:91707086,2:B:91707086-2:B:91707086,2:B:91707086-2:B:91706913,2:B:91706913-2:B:91705703,2:B:91705703-2:B:91705851,2:B:91705851-2:B:91705851,2:B:91705851-2:B:91705703,2:B:91705703-2:B:91706913,	646	2	1	0.841339	-0.00385792	negative selection	1000
1016	2:B:96047107-2:B:96394686,2:B:96394686-2:B:96394687,2:B:96394687-2:B:96745115,2:B:96745115-2:B:96745115,2:B:96745115-2:B:96394687,2:B:96394687-2:B:96394686,2:B:96394686-2:B:96047107,2:B:96047107-2:B:96047107,	1396018	2	1	0.841339	-0.00385792	negative selection	1000
1016	2:B:96207676-2:B:96218044,2:B:96218044-2:B:96218044,2:B:96218044-2:B:96207676,2:B:96207676-2:B:96207676,	20738	2	1	0.841339	-0.00385792	negative selection	1000
1016	2:B:96278419-2:B:96368361,2:B:96368361-2:B:96368361,2:B:96368361-2:B:96278419,2:B:96278419-2:B:96164088,2:B:96164088-2:B:96143414,2:B:96143414-2:B:96143414,2:B:96143414-2:B:96164088,2:B:96164088-2:B:96278419,	221236	2	1	0.841339	-0.00385792	negative selection	1000
1016	2:B:96465784-2:B:97538454,2:B:97538454-2:B:97538454,2:B:97538454-2:B:96465784,2:B:96465784-2:B:91694507,2:B:91694507-2:B:91694468,2:B:91694468-2:B:91694468,2:B:91694468-2:B:91694507,2:B:91694507-2:B:96465784,	2145422	1	1	0.841339	-0.00385792	negative selection	1000
1016	2:B:97073769-2:B:97085481,2:B:97085481-2:B:97085481,2:B:97085481-2:B:97073769,2:B:97073769-2:B:97073769,	23426	2	1	0.841339	-0.00385792	negative selection	1000
1016	2:B:98171946-2:B:98630233,2:B:98630233-2:B:98171946,	458288	5	1	0.841339	-0.00385792	negative selection	1000
1016	2:B:98549671-2:B:97958310,2:B:97958310-2:B:97386183,2:B:97386183-2:B:97294113,2:B:97294113-2:B:97294113,2:B:97294113-2:B:97386183,2:B:97386183-2:B:97958310,2:B:97958310-2:B:98549671,2:B:98549671-2:B:98549671,	1366866	1	1	0.841339	-0.00385792	negative selection	1000
1016	2:B:98605942-2:B:98427417,2:B:98427417-2:B:98605942,	178526	2	1	0.841339	-0.00385792	negative selection	1000
1016	2:B:98873367-2:B:98630234,2:B:98630234-2:B:98630234,2:B:98630234-2:B:98873367,2:B:98873367-2:B:99047662,2:B:99047662-2:B:99105177,2:B:99105177-2:B:99105178,2:B:99105178-2:B:99116166,2:B:99116166-2:B:99121740,2:B:99121740-2:B:99141043,2:B:99141043-2:B:99141043,2:B:99141043-2:B:99121740,2:B:99121740-2:B:99116166,2:B:99116166-2:B:99105178,2:B:99105178-2:B:99105177,2:B:99105177-2:B:99047662,2:B:99047…	661886	2	1	0.841339	-0.00385792	negative selection	1000
1016	2:B:99092595-2:B:98634964,2:B:98634964-2:B:98634964,2:B:98634964-2:B:99092595,2:B:99092595-2:B:99092595,	915264	1	1	0.841339	-0.00385792	negative selection	1000
1016	2:B:99219699-2:B:98738398,2:B:98738398-2:B:98738398,2:B:98738398-2:B:99219699,2:B:99219699-2:B:99220417,2:B:99220417-2:B:99222689,2:B:99222689-2:B:99207238,2:B:99207238-2:B:99141044,2:B:99141044-2:B:99141044,2:B:99141044-2:B:99207238,2:B:99207238-2:B:99222689,2:B:99222689-2:B:99220417,2:B:99220417-2:B:99219699,	1099540	2	1	0.841339	-0.00385792	negative selection	1000
1016	2:B:99235958-2:B:99235906,2:B:99235906-2:B:99235906,2:B:99235906-2:B:99235958,2:B:99235958-2:B:99222690,2:B:99222690-2:B:99226611,2:B:99226611-2:B:99228239,2:B:99228239-2:B:99235905,2:B:99235905-2:B:99235905,2:B:99235905-2:B:99228239,2:B:99228239-2:B:99226611,2:B:99226611-2:B:99222690,2:B:99222690-2:B:99235958,	23284	2	1	0.841339	-0.00385792	negative selection	1000
1016	2:B:99240885-2:B:99235959,2:B:99235959-2:B:99235959,2:B:99235959-2:B:99240885,2:B:99240885-2:B:99240885,	9854	1	1	0.841339	-0.00385792	negative selection	1000
1017	2:B:139529467-2:B:134228695,2:B:134228695-2:B:99605984,2:B:99605984-2:B:99244121,2:B:99244121-2:B:99244121,2:B:99244121-2:B:99605984,2:B:99605984-2:B:134228695,2:B:134228695-2:B:139529467,2:B:139529467-2:B:139529467,	11325274	2	1	0.841421	-0.00353303	negative selection	1000
1017	2:B:91678000-2:B:91676737,2:B:91676737-2:B:91676737,2:B:91676737-2:B:91678000,2:B:91678000-2:B:91678000,	2528	1	1	0.841421	-0.00353303	negative selection	1000
1017	2:B:91678001-2:B:91679741,2:B:91679741-2:B:91694420,2:B:91694420-2:B:91694467,2:B:91694467-2:B:91678001,	1789	1	1	0.841421	-0.00353303	negative selection	1000
1017	2:B:91683959-2:B:91676014,2:B:91676014-2:B:91675964,2:B:91675964-2:B:91675912,2:B:91675912-2:B:91675912,2:B:91675912-2:B:91675964,2:B:91675964-2:B:91676014,2:B:91676014-2:B:91683959,2:B:91683959-2:B:91686850,2:B:91686850-2:B:91686856,2:B:91686856-2:B:91686881,2:B:91686881-2:B:91686924,2:B:91686924-2:B:91686924,2:B:91686924-2:B:91686881,2:B:91686881-2:B:91686856,2:B:91686856-2:B:91686850,2:B:91686…	16100	3	1	0.841421	-0.00353303	negative selection	1000
1017	2:B:91685048-2:B:91685811,2:B:91685811-2:B:91696627,2:B:91696627-2:B:91697893,2:B:91697893-2:B:91697289,2:B:91697289-2:B:91697237,2:B:91697237-2:B:91697237,2:B:91697237-2:B:91697289,2:B:91697289-2:B:91697893,2:B:91697893-2:B:91696627,2:B:91696627-2:B:91685811,2:B:91685811-2:B:91685048,2:B:91685048-2:B:91685048,	4168	3	1	0.841421	-0.00353303	negative selection	1000
1017	2:B:91685634-2:B:91685138,2:B:91685138-2:B:91685136,2:B:91685136-2:B:91685137,2:B:91685137-2:B:91685137,2:B:91685137-2:B:91685136,2:B:91685136-2:B:91685138,2:B:91685138-2:B:91685634,2:B:91685634-2:B:91685635,2:B:91685635-2:B:91685840,2:B:91685840-2:B:91685840,2:B:91685840-2:B:91685635,2:B:91685635-2:B:91685634,	1410	2	1	0.841421	-0.00353303	negative selection	1000
1017	2:B:91689570-2:B:91687733,2:B:91687733-2:B:91685812,2:B:91685812-2:B:91687732,2:B:91687732-2:B:91687732,2:B:91687732-2:B:91685812,2:B:91685812-2:B:91687733,2:B:91687733-2:B:91689570,2:B:91689570-2:B:91689570,	7518	1	1	0.841421	-0.00353303	negative selection	1000
1017	2:B:91689571-2:B:91694146,2:B:91694146-2:B:91694146,2:B:91694146-2:B:91689571,2:B:91689571-2:B:91689571,	9152	2	1	0.841421	-0.00353303	negative selection	1000
1017	2:B:91702301-2:B:91702310,2:B:91702310-2:B:91702301,	10	4	1	0.841421	-0.00353303	negative selection	1000
1017	2:B:91704590-2:B:91704414,2:B:91704414-2:B:91704414,2:B:91704414-2:B:91704590,2:B:91704590-2:B:91704590,	354	2	1	0.841421	-0.00353303	negative selection	1000
1017	2:B:91706913-2:B:91707086,2:B:91707086-2:B:91707086,2:B:91707086-2:B:91706913,2:B:91706913-2:B:91705703,2:B:91705703-2:B:91705851,2:B:91705851-2:B:91705851,2:B:91705851-2:B:91705703,2:B:91705703-2:B:91706913,	646	6	1	0.841421	-0.00353303	negative selection	1000
1017	2:B:96207676-2:B:96218044,2:B:96218044-2:B:96218044,2:B:96218044-2:B:96207676,2:B:96207676-2:B:96207676,	20738	2	1	0.841421	-0.00353303	negative selection	1000
1017	2:B:96465784-2:B:97538454,2:B:97538454-2:B:97538454,2:B:97538454-2:B:96465784,2:B:96465784-2:B:91694507,2:B:91694507-2:B:91694468,2:B:91694468-2:B:91694468,2:B:91694468-2:B:91694507,2:B:91694507-2:B:96465784,	2145422	1	1	0.841421	-0.00353303	negative selection	1000
1017	2:B:97073768-2:B:96900288,2:B:96900288-2:B:97073768,	173481	4	1	0.841421	-0.00353303	negative selection	1000
1017	2:B:97073769-2:B:97085481,2:B:97085481-2:B:97085481,2:B:97085481-2:B:97073769,2:B:97073769-2:B:97073769,	23426	2	1	0.841421	-0.00353303	negative selection	1000
1017	2:B:97591749-2:B:97139359,2:B:97139359-2:B:97591749,	452391	1	1	0.841421	-0.00353303	negative selection	1000
1017	2:B:97591749-2:B:97139359,2:B:97591749-2:B:97139359,	452391	1	1	0.841421	-0.00353303	negative selection	1000
1017	2:B:98549671-2:B:97958310,2:B:97958310-2:B:97386183,2:B:97386183-2:B:97294113,2:B:97294113-2:B:97294113,2:B:97294113-2:B:97386183,2:B:97386183-2:B:97958310,2:B:97958310-2:B:98549671,2:B:98549671-2:B:98549671,	1366866	1	1	0.841421	-0.00353303	negative selection	1000
1017	2:B:98630233-2:B:98171946,2:B:98630233-2:B:98171946,	458288	1	1	0.841421	-0.00353303	negative selection	1000
1017	2:B:98873367-2:B:98630234,2:B:98630234-2:B:98630234,2:B:98630234-2:B:98873367,2:B:98873367-2:B:99047662,2:B:99047662-2:B:99105177,2:B:99105177-2:B:99105178,2:B:99105178-2:B:99116166,2:B:99116166-2:B:99121740,2:B:99121740-2:B:99141043,2:B:99141043-2:B:99141043,2:B:99141043-2:B:99121740,2:B:99121740-2:B:99116166,2:B:99116166-2:B:99105178,2:B:99105178-2:B:99105177,2:B:99105177-2:B:99047662,2:B:99047…	661886	2	1	0.841421	-0.00353303	negative selection	1000
1017	2:B:99092595-2:B:98634964,2:B:98634964-2:B:98634964,2:B:98634964-2:B:99092595,2:B:99092595-2:B:99092595,	915264	1	1	0.841421	-0.00353303	negative selection	1000
1017	2:B:99235958-2:B:99235906,2:B:99235906-2:B:99235906,2:B:99235906-2:B:99235958,2:B:99235958-2:B:99222690,2:B:99222690-2:B:99226611,2:B:99226611-2:B:99228239,2:B:99228239-2:B:99235905,2:B:99235905-2:B:99235905,2:B:99235905-2:B:99228239,2:B:99228239-2:B:99226611,2:B:99226611-2:B:99222690,2:B:99222690-2:B:99235958,	23284	1	1	0.841421	-0.00353303	negative selection	1000
1017	2:B:99235958-2:B:99235906,2:B:99235906-2:B:99235906,2:B:99235906-2:B:99235958,2:B:99235958-2:B:99222690,2:B:99222690-2:B:99226611,2:B:99226611-2:B:99228239,2:B:99228239-2:B:99235905,2:B:99235905-2:B:99235905,2:B:99235905-2:B:99228239,2:B:99228239-2:B:99226611,2:B:99226611-2:B:99222690,2:B:99235958-2:B:99222690,	23284	1	1	0.841421	-0.00353303	negative selection	1000
1017	2:B:99240885-2:B:99235959,2:B:99235959-2:B:99235959,2:B:99235959-2:B:99240885,2:B:99240885-2:B:99240885,	9854	1	1	0.841421	-0.00353303	negative selection	1000
102	2:B:105118654-2:B:106526053,2:B:106526053-2:B:96738368,2:B:96738368-2:B:96738369,2:B:96738369-2:B:96738369,2:B:96738369-2:B:96738368,2:B:96738368-2:B:106526053,2:B:106526053-2:B:105118654,2:B:105118654-2:B:105118654,	2814804	1	1	0.842187	-5.19039e-4	negative selection	1000
102	2:B:108400822-2:B:108478176,2:B:96738581-2:B:108478176,2:B:96738581-2:B:96738578,2:B:96738579-2:B:96738578,2:B:96738579-2:B:96738578,2:B:96738578-2:B:96738571,2:B:96738571-2:B:96738566,2:B:96738566-2:B:96738564,2:B:96738564-2:B:96738551,2:B:96738551-2:B:96738551,2:B:96738551-2:B:96738564,2:B:96738564-2:B:96738566,2:B:96738566-2:B:96738571,2:B:96738571-2:B:96738578,2:B:96738578-2:B:96738579,2:B:96…	154762	1	1	0.842187	-5.19039e-4	negative selection	1000
102	2:B:108571422-2:B:111030771,2:B:111030771-2:B:111030771,2:B:111030771-2:B:108571422,2:B:108571422-2:B:108571422,	4918700	2	1	0.842187	-5.19039e-4	negative selection	1000
102	2:B:111343743-2:B:111448814,2:B:111448814-2:B:111343743,	105072	1	1	0.842187	-5.19039e-4	negative selection	1000
102	2:B:115091163-2:B:115074178,2:B:115091163-2:B:115074178,	16986	1	1	0.842187	-5.19039e-4	negative selection	1000
102	2:B:115656202-2:B:115684648,2:B:115684648-2:B:115693368,2:B:115693368-2:B:115714162,2:B:115714162-2:B:115656202,	49242	2	1	0.842187	-5.19039e-4	negative selection	1000
102	2:B:117110666-2:B:117106919,2:B:117106919-2:B:117106919,2:B:117106919-2:B:117110666,2:B:117110666-2:B:117110666,	7496	1	1	0.842187	-5.19039e-4	negative selection	1000
102	2:B:118494509-2:B:117273475,2:B:117273475-2:B:117273475,2:B:117273475-2:B:118494509,2:B:118494509-2:B:118494509,	2442070	2	1	0.842187	-5.19039e-4	negative selection	1000
102	2:B:120286593-2:B:182762778,2:B:182762778-2:B:225017379,2:B:225017379-2:B:224848911,2:B:224848911-2:B:224848910,2:B:224848910-2:B:224655591,2:B:224655591-2:B:224136040,2:B:224136040-2:B:220687335,2:B:220687335-2:B:220687334,2:B:220687334-2:B:220163609,2:B:220163609-2:B:219940903,2:B:219940903-2:B:220163608,2:B:220163608-2:B:220163608,2:B:220163608-2:B:219940903,2:B:219940903-2:B:220163609,2:B:220…	134387670	1	1	0.842187	-5.19039e-4	negative selection	1000
102	2:B:120591367-2:B:120594577,2:B:120594577-2:B:120594578,2:B:120594578-2:B:120596003,2:B:120596003-2:B:120596003,2:B:120596003-2:B:120594578,2:B:120594578-2:B:120594577,2:B:120594577-2:B:120591367,2:B:120591367-2:B:120591367,2:B:120591367-2:B:121161659,2:B:121161659-2:B:121161660,2:B:121161660-2:B:129640943,2:B:129640943-2:B:129640943,2:B:129640943-2:B:128181569,2:B:128181569-2:B:128181568,2:B:128…	24943076	1	1	0.842187	-5.19039e-4	negative selection	1000
102	2:B:120596004-2:B:120603697,2:B:120603697-2:B:120603698,2:B:120603698-2:B:120631790,2:B:120631790-2:B:120631790,2:B:120631790-2:B:120603698,2:B:120603698-2:B:120603697,2:B:120603697-2:B:120596004,2:B:120596004-2:B:120631791,2:B:120631791-2:B:120635036,2:B:120635036-2:B:120635036,2:B:120635036-2:B:120631791,2:B:120631791-2:B:120596004,	78066	1	1	0.842187	-5.19039e-4	negative selection	1000
102	2:B:121043269-2:B:120955045,2:B:120955045-2:B:120955045,2:B:120955045-2:B:121043269,2:B:121043269-2:B:121043269,	176450	1	1	0.842187	-5.19039e-4	negative selection	1000
102	2:B:126902686-2:B:126922516,2:B:126922516-2:B:126922516,2:B:126922516-2:B:126902686,2:B:126902686-2:B:126902686,	39662	2	1	0.842187	-5.19039e-4	negative selection	1000
102	2:B:87281043-2:B:87268592,2:B:87268592-2:B:87268592,2:B:87268592-2:B:87281043,2:B:87281043-2:B:87281043,	24904	1	1	0.842187	-5.19039e-4	negative selection	1000
102	2:B:87470263-2:B:87531558,2:B:87531558-2:B:87531558,2:B:87531558-2:B:87470263,2:B:87470263-2:B:87470263,	122592	2	1	0.842187	-5.19039e-4	negative selection	1000
102	2:B:87531559-2:B:87540169,2:B:87540169-2:B:87540169,2:B:87540169-2:B:87531559,2:B:87531559-2:B:87531559,	17222	1	1	0.842187	-5.19039e-4	negative selection	1000
102	2:B:87602446-2:B:87540170,2:B:87540170-2:B:87540170,2:B:87540170-2:B:87602446,2:B:87602446-2:B:87602446,	124554	2	1	0.842187	-5.19039e-4	negative selection	1000
102	2:B:90896929-2:B:90986844,2:B:90986844-2:B:90996508,2:B:90996508-2:B:91017657,2:B:91017657-2:B:90990270,2:B:90990270-2:B:90996507,2:B:90996507-2:B:90996507,2:B:90996507-2:B:90990270,2:B:90990270-2:B:91017657,2:B:91017657-2:B:90996508,2:B:90996508-2:B:90986844,2:B:90986844-2:B:90896929,2:B:90896929-2:B:90896929,	234608	1	1	0.842187	-5.19039e-4	negative selection	1000
102	2:B:90896929-2:B:90986844,2:B:90986844-2:B:90996508,2:B:90996508-2:B:91017657,2:B:91017657-2:B:90990270,2:B:90990270-2:B:90996507,2:B:90996507-2:B:90996507,2:B:90996507-2:B:90990270,2:B:91017657-2:B:90990270,2:B:91017657-2:B:90996508,2:B:90996508-2:B:90986844,2:B:90986844-2:B:90896929,2:B:90896929-2:B:90896929,	234608	1	1	0.842187	-5.19039e-4	negative selection	1000
102	2:B:91040464-2:B:91041536,2:B:91041536-2:B:91041536,2:B:91041536-2:B:91040464,2:B:91040464-2:B:91040464,	2146	2	1	0.842187	-5.19039e-4	negative selection	1000
102	2:B:96106767-2:B:96116955,2:B:96116955-2:B:96116955,2:B:96116955-2:B:96106767,2:B:96106767-2:B:96106767,	20378	1	1	0.842187	-5.19039e-4	negative selection	1000
102	2:B:96141028-2:B:96116956,2:B:96116956-2:B:96116956,2:B:96116956-2:B:96141028,2:B:96141028-2:B:96141028,	48146	1	1	0.842187	-5.19039e-4	negative selection	1000
102	2:B:96179433-2:B:96214993,2:B:96214993-2:B:96214993,2:B:96214993-2:B:96179433,2:B:96179433-2:B:96179433,	71122	1	1	0.842187	-5.19039e-4	negative selection	1000
102	2:B:96222050-2:B:96220913,2:B:96220913-2:B:96224145,2:B:96224145-2:B:96233471,2:B:96233471-2:B:96218406,2:B:96218406-2:B:96214994,2:B:96222050-2:B:96214994,	13878	1	1	0.842187	-5.19039e-4	negative selection	1000
102	2:B:96544285-2:B:96536300,2:B:96536300-2:B:96536299,2:B:96536299-2:B:96529275,2:B:96529275-2:B:96529275,2:B:96529275-2:B:96536299,2:B:96536299-2:B:96536300,2:B:96536300-2:B:96544285,2:B:96544285-2:B:96544285,	30022	1	1	0.842187	-5.19039e-4	negative selection	1000
102	2:B:96738573-2:B:96738573,2:B:96738573-2:B:96738498,2:B:96738498-2:B:96738417,2:B:96738417-2:B:96738417,2:B:96738417-2:B:96738498,2:B:96738498-2:B:96738573,2:B:96738573-2:B:96738573,2:B:96738573-2:B:96738573,	166	1	1	0.842187	-5.19039e-4	negative selection	1000
102	2:B:96738574-2:B:96738577,2:B:96738577-2:B:96738577,2:B:96738577-2:B:96738574,2:B:96738574-2:B:96738574,	8	1	1	0.842187	-5.19039e-4	negative selection	1000
102	2:B:99909353-2:B:99916401,2:B:99916401-2:B:99916401,2:B:99916401-2:B:99909353,2:B:99909353-2:B:99909353,	14098	1	1	0.842187	-5.19039e-4	negative selection	1000
1020	2:B:104447379-2:B:104442703,2:B:104442703-2:B:104442703,2:B:104442703-2:B:104447379,2:B:104447379-2:B:104447379,	9354	2	1	0.841402	-0.00361115	negative selection	1000
1020	2:B:121372063-2:B:116767834,2:B:116767834-2:B:116767834,2:B:116767834-2:B:121372063,2:B:121372063-2:B:121372063,	9208460	3	1	0.841402	-0.00361115	negative selection	1000
1020	2:B:90951535-2:B:90840504,2:B:90840504-2:B:90818725,2:B:90818725-2:B:90806084,2:B:90806084-2:B:90806084,2:B:90806084-2:B:90818725,2:B:90818725-2:B:90840504,2:B:90840504-2:B:90951535,2:B:90951535-2:B:90951535,	247348	2	1	0.841402	-0.00361115	negative selection	1000
1020	2:B:91229445-2:B:90640663,2:B:90640663-2:B:90640663,2:B:90640663-2:B:91229445,2:B:91229445-2:B:91229445,	1177566	2	1	0.841402	-0.00361115	negative selection	1000
1020	2:B:91647686-2:B:91642072,2:B:91642072-2:B:91647686,	5615	9	1	0.841402	-0.00361115	negative selection	1000
1023	2:B:103452727-2:B:103479775,2:B:103479775-2:B:103452727,	27049	2	1	0.841465	-0.00336269	negative selection	1000
1023	2:B:104268778-2:B:104269237,2:B:104269237-2:B:104269237,2:B:104269237-2:B:104268778,2:B:104268778-2:B:104268778,	920	1	1	0.841465	-0.00336269	negative selection	1000
1023	2:B:104269565-2:B:104269238,2:B:104269238-2:B:104269238,2:B:104269238-2:B:104269565,2:B:104269565-2:B:104269565,	656	1	1	0.841465	-0.00336269	negative selection	1000
1023	2:B:104447380-2:B:106977057,2:B:106977057-2:B:106977057,2:B:106977057-2:B:104447380,2:B:104447380-2:B:104415510,2:B:104415510-2:B:104433834,2:B:104433834-2:B:104433834,2:B:104433834-2:B:104415510,2:B:104415510-2:B:104447380,	5096006	1	1	0.841465	-0.00336269	negative selection	1000
1023	2:B:111823115-2:B:110806265,2:B:110806265-2:B:110806265,2:B:110806265-2:B:111823115,2:B:111823115-2:B:111823116,2:B:111823116-2:B:113276073,2:B:113276073-2:B:113337591,2:B:113337591-2:B:113276074,2:B:113276074-2:B:113276074,2:B:113276074-2:B:113337591,2:B:113337591-2:B:113276073,2:B:113276073-2:B:111823116,2:B:111823116-2:B:111823115,	5062654	2	1	0.841465	-0.00336269	negative selection	1000
1023	2:B:114177828-2:B:114145914,2:B:114145914-2:B:114177828,	31915	1	1	0.841465	-0.00336269	negative selection	1000
1023	2:B:114178497-2:B:114178294,2:B:114178294-2:B:114178294,2:B:114178294-2:B:114178497,2:B:114178497-2:B:114178497,	408	1	1	0.841465	-0.00336269	negative selection	1000
1023	2:B:114189825-2:B:114237229,2:B:114237229-2:B:114237229,2:B:114237229-2:B:114189825,2:B:114189825-2:B:114189825,	94810	2	1	0.841465	-0.00336269	negative selection	1000
1023	2:B:114541643-2:B:114304749,2:B:114304749-2:B:114304749,2:B:114304749-2:B:114541643,2:B:114541643-2:B:114541643,	473790	3	1	0.841465	-0.00336269	negative selection	1000
1023	2:B:236249701-2:B:236258957,2:B:236258957-2:B:236258958,2:B:236258958-2:B:236270225,2:B:236270225-2:B:236270225,2:B:236270225-2:B:236258958,2:B:236258958-2:B:236258957,2:B:236258957-2:B:236249701,2:B:236249701-2:B:236249701,	41050	3	1	0.841465	-0.00336269	negative selection	1000
1023	2:B:90507882-2:B:90675347,2:B:90675347-2:B:90675665,2:B:90675665-2:B:90675556,2:B:90675556-2:B:90675666,2:B:90675666-2:B:90678570,2:B:90678570-2:B:90678570,2:B:90678570-2:B:90675666,2:B:90675666-2:B:90675556,2:B:90675556-2:B:90675665,2:B:90675665-2:B:90675347,2:B:90675347-2:B:90507882,2:B:90507882-2:B:90507882,	340962	1	1	0.841465	-0.00336269	negative selection	1000
1023	2:B:90697116-2:B:90694455,2:B:90694455-2:B:90708274,2:B:90708274-2:B:90708279,2:B:90708279-2:B:90708273,2:B:90708273-2:B:90708209,2:B:90708209-2:B:90708209,2:B:90708209-2:B:90708273,2:B:90708273-2:B:90708279,2:B:90708279-2:B:90708274,2:B:90708274-2:B:90694455,2:B:90694455-2:B:90697116,2:B:90697116-2:B:90697116,	5466	1	1	0.841465	-0.00336269	negative selection	1000
1023	2:B:90712286-2:B:90707201,2:B:90707201-2:B:90707201,2:B:90707201-2:B:90712286,2:B:90712286-2:B:90712286,	10172	1	1	0.841465	-0.00336269	negative selection	1000
1023	2:B:90712356-2:B:90712239,2:B:90712239-2:B:90712239,2:B:90712239-2:B:90712356,2:B:90712356-2:B:90712356,	236	2	1	0.841465	-0.00336269	negative selection	1000
1023	2:B:90715987-2:B:90716449,2:B:90716449-2:B:90716449,2:B:90716449-2:B:90715987,2:B:90715987-2:B:90708208,2:B:90708208-2:B:90708107,2:B:90708107-2:B:90708107,2:B:90708107-2:B:90708208,2:B:90708208-2:B:90715987,	1130	1	1	0.841465	-0.00336269	negative selection	1000
1023	2:B:90727410-2:B:90727314,2:B:90727314-2:B:90727314,2:B:90727314-2:B:90727410,2:B:90727410-2:B:90727410,	194	1	1	0.841465	-0.00336269	negative selection	1000
1023	2:B:90827871-2:B:90827871,2:B:90827871-2:B:90827871,2:B:90827871-2:B:90827871,2:B:90827871-2:B:90827871,	2	1	1	0.841465	-0.00336269	negative selection	1000
1023	2:B:90828770-2:B:90828769,2:B:90828769-2:B:90828769,2:B:90828769-2:B:90828770,2:B:90828770-2:B:90828770,	4	1	1	0.841465	-0.00336269	negative selection	1000
1023	2:B:90828791-2:B:90828775,2:B:90828775-2:B:90828775,2:B:90828775-2:B:90828791,2:B:90828791-2:B:90828791,	34	1	1	0.841465	-0.00336269	negative selection	1000
1023	2:B:90833744-2:B:90834348,2:B:90834348-2:B:90833744,	605	1	1	0.841465	-0.00336269	negative selection	1000
1023	2:B:90835843-2:B:90834349,2:B:90834349-2:B:90834349,2:B:90834349-2:B:90835843,2:B:90835843-2:B:90835843,	2990	2	1	0.841465	-0.00336269	negative selection	1000
1023	2:B:90835844-2:B:90836173,2:B:90836173-2:B:90836173,2:B:90836173-2:B:90835844,2:B:90835844-2:B:90835844,	660	1	1	0.841465	-0.00336269	negative selection	1000
1023	2:B:90838773-2:B:90961017,2:B:90961017-2:B:90965581,2:B:90965581-2:B:90961018,2:B:90961018-2:B:90961018,2:B:90961018-2:B:90965581,2:B:90965581-2:B:90961017,2:B:90961017-2:B:90838773,2:B:90838773-2:B:90838773,	253618	1	1	0.841465	-0.00336269	negative selection	1000
1023	2:B:90872623-2:B:90856193,2:B:90856193-2:B:90856193,2:B:90856193-2:B:90872623,2:B:90872623-2:B:90872623,	32862	1	1	0.841465	-0.00336269	negative selection	1000
1023	2:B:90966761-2:B:90965873,2:B:90965873-2:B:90965873,2:B:90965873-2:B:90966761,2:B:90966761-2:B:90966761,	1778	1	1	0.841465	-0.00336269	negative selection	1000
1023	2:B:90973536-2:B:90975227,2:B:90975227-2:B:90967315,2:B:90967315-2:B:90966798,2:B:90966798-2:B:90967316,2:B:90967316-2:B:90967360,2:B:90967360-2:B:90967360,2:B:90967360-2:B:90967316,2:B:90967316-2:B:90966798,2:B:90966798-2:B:90967315,2:B:90967315-2:B:90975227,2:B:90975227-2:B:90973536,2:B:90973536-2:B:90973536,	4510	1	1	0.841465	-0.00336269	negative selection	1000
1023	2:B:90985918-2:B:90980339,2:B:90980339-2:B:90981191,2:B:90981191-2:B:90980564,2:B:90980564-2:B:90980563,2:B:90980563-2:B:90975168,2:B:90975168-2:B:90927095,2:B:90927095-2:B:90889082,2:B:90889082-2:B:90836723,2:B:90836723-2:B:90837579,2:B:90837579-2:B:90837580,2:B:90837580-2:B:90837582,2:B:90837582-2:B:90837582,2:B:90837582-2:B:90837580,2:B:90837580-2:B:90837579,2:B:90837579-2:B:90836723,2:B:90836…	178454	1	1	0.841465	-0.00336269	negative selection	1000
1023	2:B:91035355-2:B:91031969,2:B:91031969-2:B:91031969,2:B:91031969-2:B:91035355,2:B:91035355-2:B:91035355,	6774	2	1	0.841465	-0.00336269	negative selection	1000
1023	2:B:91084432-2:B:91026684,2:B:91084432-2:B:91026684,	57749	1	1	0.841465	-0.00336269	negative selection	1000
1023	2:B:91159657-2:B:91160984,2:B:91160984-2:B:91159657,	1328	4	1	0.841465	-0.00336269	negative selection	1000
1023	2:B:91507580-2:B:91506404,2:B:91559520-2:B:91506404,2:B:91559520-2:B:91540063,2:B:91540063-2:B:91538005,2:B:91538005-2:B:91537986,2:B:91537986-2:B:91538675,2:B:91538675-2:B:91539860,2:B:91539860-2:B:91539860,2:B:91539860-2:B:91538675,2:B:91538675-2:B:91537986,2:B:91537986-2:B:91538005,2:B:91538005-2:B:91540063,2:B:91540063-2:B:91559520,2:B:91559520-2:B:91506404,2:B:91506404-2:B:91507580,2:B:91507…	43682	1	1	0.841465	-0.00336269	negative selection	1000
1023	2:B:91510284-2:B:91510902,2:B:91510902-2:B:91510284,	619	1	1	0.841465	-0.00336269	negative selection	1000
1023	2:B:91512480-2:B:91513353,2:B:91513353-2:B:91513353,2:B:91513353-2:B:91512480,2:B:91512480-2:B:91512480,	1748	1	1	0.841465	-0.00336269	negative selection	1000
1023	2:B:91513895-2:B:91513853,2:B:91513853-2:B:91513853,2:B:91513853-2:B:91513895,2:B:91513895-2:B:91513895,	86	1	1	0.841465	-0.00336269	negative selection	1000
1023	2:B:91658130-2:B:91647687,2:B:91647687-2:B:91642071,2:B:91642071-2:B:91468745,2:B:91468745-2:B:90533464,2:B:90533464-2:B:90567350,2:B:90567350-2:B:90567350,2:B:90567350-2:B:90533464,2:B:90533464-2:B:91468745,2:B:91468745-2:B:91642071,2:B:91642071-2:B:91647687,2:B:91647687-2:B:91658130,2:B:91658130-2:B:91658130,2:B:91658130-2:B:90265844,2:B:90265844-2:B:90265844,2:B:90265844-2:B:90486541,2:B:90486…	4427254	2	1	0.841465	-0.00336269	negative selection	1000
1023	2:B:96525497-2:B:96546222,2:B:96546222-2:B:96546222,2:B:96546222-2:B:96525497,2:B:96525497-2:B:96525497,	41452	2	1	0.841465	-0.00336269	negative selection	1000
1023	2:B:97025508-2:B:96865869,2:B:96865869-2:B:96865869,2:B:96865869-2:B:97025508,2:B:97025508-2:B:97025508,	319280	1	1	0.841465	-0.00336269	negative selection	1000
1023	2:B:97353335-2:B:97596830,2:B:97596830-2:B:97596830,2:B:97596830-2:B:97353335,2:B:97353335-2:B:97353335,	486992	2	1	0.841465	-0.00336269	negative selection	1000
1025	2:B:104269679-2:B:104269849,2:B:104269849-2:B:104269566,2:B:104269566-2:B:104269673,2:B:104269673-2:B:104269673,2:B:104269673-2:B:104269566,2:B:104269566-2:B:104269849,2:B:104269849-2:B:104269679,2:B:104269679-2:B:104269679,	558	3	1	0.842199	-4.70698e-4	negative selection	1000
1025	2:B:109002369-2:B:108882326,2:B:108882326-2:B:109002369,	120044	3	1	0.842199	-4.70698e-4	negative selection	1000
1025	2:B:111823116-2:B:111848294,2:B:111848294-2:B:111848294,2:B:111848294-2:B:111823116,2:B:111823116-2:B:111823115,2:B:111823115-2:B:101944153,2:B:101944153-2:B:101944152,2:B:101944152-2:B:100696201,2:B:100696201-2:B:90308857,2:B:90308857-2:B:90373384,2:B:90373384-2:B:90373384,2:B:90373384-2:B:90308857,2:B:90308857-2:B:100696201,2:B:100696201-2:B:101944152,2:B:101944152-2:B:101944153,2:B:101944153-2…	22433244	7	1	0.842199	-4.70698e-4	negative selection	1000
1025	2:B:114128927-2:B:114128589,2:B:114128589-2:B:114128927,	339	2	1	0.842199	-4.70698e-4	negative selection	1000
1025	2:B:116767833-2:B:114956831,2:B:114956831-2:B:114956830,2:B:114956830-2:B:114607869,2:B:114607869-2:B:114607869,2:B:114607869-2:B:114956830,2:B:114956830-2:B:114956831,2:B:114956831-2:B:116767833,2:B:116767833-2:B:116767833,	4319930	1	1	0.842199	-4.70698e-4	negative selection	1000
1025	2:B:122339008-2:B:121372064,2:B:121372064-2:B:121372064,2:B:121372064-2:B:122339008,2:B:122339008-2:B:122339008,	1933890	3	1	0.842199	-4.70698e-4	negative selection	1000
1025	2:B:173494234-2:B:150972576,2:B:150972576-2:B:150972576,2:B:150972576-2:B:173494234,2:B:173494234-2:B:173494234,	45043318	1	1	0.842199	-4.70698e-4	negative selection	1000
1025	2:B:90265844-2:B:90304510,2:B:90304510-2:B:90289793,2:B:90289793-2:B:90280724,2:B:90280724-2:B:90275397,2:B:90275397-2:B:90271708,2:B:90271708-2:B:90271708,2:B:90271708-2:B:90275397,2:B:90275397-2:B:90280724,2:B:90280724-2:B:90289793,2:B:90289793-2:B:90304510,2:B:90304510-2:B:90265844,2:B:90265844-2:B:90265844,2:B:90265844-2:B:90267209,2:B:90267209-2:B:90267209,2:B:90267209-2:B:90265844,2:B:90265…	105586	1	1	0.842199	-4.70698e-4	negative selection	1000
1025	2:B:90702323-2:B:90707200,2:B:90707200-2:B:90707200,2:B:90707200-2:B:90702323,2:B:90702323-2:B:90702323,	9756	7	1	0.842199	-4.70698e-4	negative selection	1000
1025	2:B:90713437-2:B:90713438,2:B:90713438-2:B:90713438,2:B:90713438-2:B:90713437,2:B:90713437-2:B:90384172,2:B:90384172-2:B:90374763,2:B:90374763-2:B:90374762,2:B:90374762-2:B:90373385,2:B:90373385-2:B:90373385,2:B:90373385-2:B:90374762,2:B:90374762-2:B:90374763,2:B:90374763-2:B:90384172,2:B:90384172-2:B:90713437,	21580	3	1	0.842199	-4.70698e-4	negative selection	1000
1025	2:B:91086501-2:B:91083277,2:B:91083277-2:B:90686758,2:B:90686758-2:B:90658845,2:B:90658845-2:B:90658845,2:B:90658845-2:B:90686758,2:B:90686758-2:B:91083277,2:B:91083277-2:B:91086501,2:B:91086501-2:B:91086502,2:B:91086502-2:B:91140061,2:B:91140061-2:B:91170214,2:B:91170214-2:B:91168191,2:B:91168191-2:B:91278081,2:B:91278081-2:B:91499486,2:B:91499486-2:B:91499486,2:B:91499486-2:B:91278081,2:B:91278…	616258	2	1	0.842199	-4.70698e-4	negative selection	1000
1025	2:B:91160985-2:B:91168190,2:B:91168190-2:B:91168190,2:B:91168190-2:B:91160985,2:B:91160985-2:B:91160985,	14412	1	1	0.842199	-4.70698e-4	negative selection	1000
1025	2:B:91272458-2:B:91391283,2:B:91391283-2:B:91391283,2:B:91391283-2:B:91272458,2:B:91272458-2:B:90818726,2:B:90818726-2:B:90840503,2:B:90840503-2:B:90840503,2:B:90840503-2:B:90818726,2:B:90818726-2:B:91272458,	281208	2	1	0.842199	-4.70698e-4	negative selection	1000
1026	2:B:121372063-2:B:116767834,2:B:116767834-2:B:116767834,2:B:116767834-2:B:121372063,2:B:121372063-2:B:121372063,	9208460	2	1	0.841399	-0.00362	negative selection	1000
1026	2:B:91229445-2:B:90640663,2:B:90640663-2:B:90640663,2:B:90640663-2:B:91229445,2:B:91229445-2:B:91229445,	1177566	3	1	0.841399	-0.00362	negative selection	1000
1026	2:B:91304791-2:B:90766515,2:B:90766515-2:B:90763719,2:B:90763719-2:B:90745545,2:B:90745545-2:B:90567351,2:B:90567351-2:B:90587737,2:B:90587737-2:B:90587737,2:B:90587737-2:B:90567351,2:B:90567351-2:B:90745545,2:B:90745545-2:B:90763719,2:B:90763719-2:B:90766515,2:B:90766515-2:B:91304791,2:B:91304791-2:B:91304791,	1153678	7	1	0.841399	-0.00362	negative selection	1000
1027	2:B:121372063-2:B:116767834,2:B:116767834-2:B:116767834,2:B:116767834-2:B:121372063,2:B:121372063-2:B:121372063,	9208460	2	1	0.841369	-0.00373891	negative selection	1000
1027	2:B:91229445-2:B:90640663,2:B:90640663-2:B:90640663,2:B:90640663-2:B:91229445,2:B:91229445-2:B:91229445,	1177566	1	1	0.841369	-0.00373891	negative selection	1000
1027	2:B:91304791-2:B:90766515,2:B:90766515-2:B:90763719,2:B:90763719-2:B:90745545,2:B:90745545-2:B:90567351,2:B:90567351-2:B:90587737,2:B:90587737-2:B:90587737,2:B:90587737-2:B:90567351,2:B:90567351-2:B:90745545,2:B:90745545-2:B:90763719,2:B:90763719-2:B:90766515,2:B:90766515-2:B:91304791,2:B:91304791-2:B:91304791,	1153678	3	1	0.841369	-0.00373891	negative selection	1000
1028	2:B:104021612-2:B:104228176,2:B:104228176-2:B:104228176,2:B:104228176-2:B:104021612,2:B:104021612-2:B:104269931,2:B:104269931-2:B:104269892,2:B:104269892-2:B:104269891,2:B:104269891-2:B:104269859,2:B:104269859-2:B:104269850,2:B:104269850-2:B:104269858,2:B:104269858-2:B:104329153,2:B:104329153-2:B:104365602,2:B:104365602-2:B:104269674,2:B:104269674-2:B:104269678,2:B:104269678-2:B:104269678,2:B:104…	486204	1	1	0.841274	-0.00411464	negative selection	1000
1028	2:B:90715192-2:B:90806083,2:B:90806083-2:B:90806083,2:B:90806083-2:B:90715192,2:B:90715192-2:B:90715192,	181784	3	1	0.841274	-0.00411464	negative selection	1000
1029	2:B:104021612-2:B:104228176,2:B:104228176-2:B:104228176,2:B:104228176-2:B:104021612,2:B:104021612-2:B:104269931,2:B:104269931-2:B:104269892,2:B:104269892-2:B:104269891,2:B:104269891-2:B:104269859,2:B:104269859-2:B:104269850,2:B:104269850-2:B:104269858,2:B:104269858-2:B:104329153,2:B:104329153-2:B:104365602,2:B:104365602-2:B:104269674,2:B:104269674-2:B:104269678,2:B:104269678-2:B:104269678,2:B:104…	486204	3	1	0.841278	-0.00409805	negative selection	1000
1029	2:B:90715192-2:B:90806083,2:B:90806083-2:B:90806083,2:B:90806083-2:B:90715192,2:B:90715192-2:B:90715192,	181784	3	1	0.841278	-0.00409805	negative selection	1000
1030	2:B:112426753-2:B:112424285,2:B:112424285-2:B:112426753,	2469	1	1	0.850899	0.0336413	positive selection	1000
1030	2:B:115575818-2:B:116332632,2:B:116332632-2:B:112446943,2:B:112446943-2:B:112426754,2:B:112426754-2:B:112426754,2:B:112426754-2:B:112446943,2:B:112446943-2:B:116332632,2:B:116332632-2:B:115575818,2:B:115575818-2:B:115575818,	1554010	1	1	0.850899	0.0336413	positive selection	1000
1030	2:B:118336589-2:B:118403472,2:B:118403472-2:B:118336589,	66884	3	1	0.850899	0.0336413	positive selection	1000
1030	2:B:87229738-2:B:87795975,2:B:87795975-2:B:88138718,2:B:88138718-2:B:90265843,2:B:90265843-2:B:90265843,2:B:90265843-2:B:90249907,2:B:90249907-2:B:90249907,2:B:90249907-2:B:90265843,2:B:90265843-2:B:90265843,2:B:90265843-2:B:88138718,2:B:88138718-2:B:87795975,2:B:87795975-2:B:87229738,2:B:87229738-2:B:87229738,2:B:87229738-2:B:90896928,2:B:90896928-2:B:90896928,2:B:90896928-2:B:87229738,2:B:87229…	12752984	9	1	0.850899	0.0336413	positive selection	1000
1030	2:B:88522260-2:B:88460635,2:B:88460635-2:B:88522260,	61626	4	1	0.850899	0.0336413	positive selection	1000
1030	2:B:90942392-2:B:90948235,2:B:90948235-2:B:90948235,2:B:90948235-2:B:90942392,2:B:90942392-2:B:90942392,	11688	2	1	0.850899	0.0336413	positive selection	1000
1030	2:B:90954515-2:B:90989843,2:B:90989843-2:B:90989843,2:B:90989843-2:B:90954515,2:B:90954515-2:B:90954515,	70658	1	1	0.850899	0.0336413	positive selection	1000
1030	2:B:90954614-2:B:90954560,2:B:90954560-2:B:90954614,	55	2	1	0.850899	0.0336413	positive selection	1000
1030	2:B:96103243-2:B:96097248,2:B:96097248-2:B:96059905,2:B:96059905-2:B:96078726,2:B:96078726-2:B:96078726,2:B:96078726-2:B:96059905,2:B:96059905-2:B:96097248,2:B:96097248-2:B:96103243,2:B:96103243-2:B:99246510,2:B:99246510-2:B:99157428,2:B:99157428-2:B:99157428,2:B:99157428-2:B:99246510,2:B:99246510-2:B:96103243,	227802	4	1	0.850899	0.0336413	positive selection	1000
1030	2:B:99020765-2:B:99020804,2:B:99020804-2:B:99020805,2:B:99020805-2:B:99037908,2:B:99037908-2:B:99037908,2:B:99037908-2:B:99020805,2:B:99020805-2:B:99020804,2:B:99020804-2:B:99020765,2:B:99020765-2:B:99020765,2:B:99020765-2:B:99032983,2:B:99032983-2:B:99032984,2:B:99032984-2:B:99157427,2:B:99157427-2:B:99157427,2:B:99157427-2:B:99032984,2:B:99032984-2:B:99032983,2:B:99032983-2:B:99020765,2:B:99020…	307614	3	1	0.850899	0.0336413	positive selection	1000
1032	2:B:100041538-2:B:99916402,2:B:99916402-2:B:99909352,2:B:99909352-2:B:99760099,2:B:99760099-2:B:99760098,2:B:99760098-2:B:96785828,2:B:96785828-2:B:96785828,2:B:96785828-2:B:99760098,2:B:99760098-2:B:99760099,2:B:99760099-2:B:99909352,2:B:99909352-2:B:99916402,2:B:99916402-2:B:100041538,2:B:100041538-2:B:100041538,	6497324	3	1	0.842206	-4.40742e-4	negative selection	1000
1032	2:B:106526054-2:B:108400821,2:B:108400821-2:B:108400821,2:B:108400821-2:B:106526054,2:B:106526054-2:B:106526054,	3749536	4	1	0.842206	-4.40742e-4	negative selection	1000
1032	2:B:108571422-2:B:111030771,2:B:111030771-2:B:111030771,2:B:111030771-2:B:108571422,2:B:108571422-2:B:108571422,	4918700	1	1	0.842206	-4.40742e-4	negative selection	1000
1032	2:B:111030772-2:B:111164626,2:B:111164626-2:B:111164626,2:B:111164626-2:B:111030772,2:B:111030772-2:B:111030772,	267710	3	1	0.842206	-4.40742e-4	negative selection	1000
1032	2:B:112255405-2:B:112318671,2:B:112318671-2:B:112318672,2:B:112318672-2:B:114550306,2:B:114550306-2:B:114550306,2:B:114550306-2:B:112318672,2:B:112318672-2:B:112318671,2:B:112318671-2:B:112255405,2:B:112255405-2:B:112255405,	4589804	3	1	0.842206	-4.40742e-4	negative selection	1000
1032	2:B:115074178-2:B:115091163,2:B:115091163-2:B:115074178,	16986	2	1	0.842206	-4.40742e-4	negative selection	1000
1032	2:B:117068239-2:B:117069271,2:B:117069271-2:B:117069560,2:B:117069560-2:B:117073778,2:B:117073778-2:B:117073778,2:B:117073778-2:B:117069560,2:B:117069560-2:B:117069271,2:B:117069271-2:B:117068239,2:B:117068239-2:B:117068239,	10504	2	1	0.842206	-4.40742e-4	negative selection	1000
1032	2:B:118494509-2:B:117273475,2:B:117273475-2:B:117273475,2:B:117273475-2:B:118494509,2:B:118494509-2:B:118494509,	2442070	5	1	0.842206	-4.40742e-4	negative selection	1000
1032	2:B:119930163-2:B:119809380,2:B:119809380-2:B:119809380,2:B:119809380-2:B:119930163,2:B:119930163-2:B:119930163,	241568	3	1	0.842206	-4.40742e-4	negative selection	1000
1032	2:B:119930164-2:B:119966948,2:B:119966948-2:B:119966948,2:B:119966948-2:B:119930164,2:B:119930164-2:B:111791319,2:B:111791319-2:B:111525883,2:B:111525883-2:B:105466228,2:B:105466228-2:B:106066085,2:B:106066085-2:B:106066085,2:B:106066085-2:B:105466228,2:B:105466228-2:B:111525883,2:B:111525883-2:B:111791319,2:B:111791319-2:B:119930164,	1804160	2	1	0.842206	-4.40742e-4	negative selection	1000
1032	2:B:120286593-2:B:182762778,2:B:182762778-2:B:225017379,2:B:225017379-2:B:224848911,2:B:224848911-2:B:224848910,2:B:224848910-2:B:224655591,2:B:224655591-2:B:224136040,2:B:224136040-2:B:220687335,2:B:220687335-2:B:220687334,2:B:220687334-2:B:220163609,2:B:220163609-2:B:219940903,2:B:219940903-2:B:220163608,2:B:220163608-2:B:220163608,2:B:220163608-2:B:219940903,2:B:219940903-2:B:220163609,2:B:220…	134387670	1	1	0.842206	-4.40742e-4	negative selection	1000
1032	2:B:121161648-2:B:121161652,2:B:121161652-2:B:121161652,2:B:121161652-2:B:121161648,2:B:121161648-2:B:121161648,	10	1	1	0.842206	-4.40742e-4	negative selection	1000
1032	2:B:127627494-2:B:128147212,2:B:128147212-2:B:128147213,2:B:128147213-2:B:128713200,2:B:128713200-2:B:128713201,2:B:128713201-2:B:128821058,2:B:128821058-2:B:128821058,2:B:128821058-2:B:128713201,2:B:128713201-2:B:128713200,2:B:128713200-2:B:128147213,2:B:128147213-2:B:128147212,2:B:128147212-2:B:127627494,2:B:127627494-2:B:127627494,	2387130	2	1	0.842206	-4.40742e-4	negative selection	1000
1032	2:B:87932156-2:B:87895985,2:B:87895985-2:B:87895985,2:B:87895985-2:B:87932156,2:B:87932156-2:B:87925232,2:B:87925232-2:B:87811262,2:B:87811262-2:B:87811262,2:B:87811262-2:B:87925232,2:B:87925232-2:B:87932156,	300286	1	1	0.842206	-4.40742e-4	negative selection	1000
1032	2:B:89664844-2:B:90241970,2:B:90241970-2:B:87859570,2:B:87859570-2:B:87610848,2:B:87610848-2:B:87610848,2:B:87610848-2:B:87859570,2:B:87859570-2:B:90241970,2:B:90241970-2:B:89664844,2:B:89664844-2:B:89664844,	1651700	3	1	0.842206	-4.40742e-4	negative selection	1000
1032	2:B:90731661-2:B:90942391,2:B:90942391-2:B:90942391,2:B:90942391-2:B:90731661,2:B:90731661-2:B:90731661,	421462	2	1	0.842206	-4.40742e-4	negative selection	1000
1032	2:B:91205920-2:B:91202602,2:B:91202602-2:B:91202602,2:B:91202602-2:B:91205920,2:B:91205920-2:B:91205920,	6638	1	1	0.842206	-4.40742e-4	negative selection	1000
1032	2:B:91752743-2:B:91752694,2:B:91752694-2:B:91752743,	50	1	1	0.842206	-4.40742e-4	negative selection	1000
1032	2:B:96106766-2:B:96106049,2:B:96106049-2:B:96106049,2:B:96106049-2:B:96106766,2:B:96106766-2:B:96106766,	1436	1	1	0.842206	-4.40742e-4	negative selection	1000
1032	2:B:96307790-2:B:96233472,2:B:96233472-2:B:96233472,2:B:96233472-2:B:96307790,2:B:96307790-2:B:96307790,	148638	3	1	0.842206	-4.40742e-4	negative selection	1000
1032	2:B:96636766-2:B:96592042,2:B:96592042-2:B:96592042,2:B:96592042-2:B:96636766,2:B:96636766-2:B:96738625,2:B:96738625-2:B:96738642,2:B:96738642-2:B:96738642,2:B:96738642-2:B:96738625,2:B:96738625-2:B:96636766,	89486	1	1	0.842206	-4.40742e-4	negative selection	1000
1032	2:B:96738325-2:B:96738326,2:B:96738326-2:B:96738325,	2	1	1	0.842206	-4.40742e-4	negative selection	1000
1032	2:B:96738328-2:B:96738328,2:B:96738328-2:B:96738328,2:B:96738328-2:B:96738328,2:B:96738328-2:B:96738328,	2	1	1	0.842206	-4.40742e-4	negative selection	1000
1032	2:B:96738337-2:B:96738332,2:B:96738332-2:B:96738328,2:B:96738328-2:B:96738329,2:B:96738329-2:B:96738329,2:B:96738329-2:B:96738328,2:B:96738328-2:B:96738332,2:B:96738332-2:B:96738337,2:B:96738337-2:B:96738338,2:B:96738338-2:B:96738338,2:B:96738338-2:B:96738338,2:B:96738338-2:B:96738338,2:B:96738338-2:B:96738337,	18	1	1	0.842206	-4.40742e-4	negative selection	1000
1032	2:B:96738341-2:B:96738342,2:B:96738342-2:B:96738346,2:B:96738346-2:B:96738347,2:B:96738347-2:B:96738347,2:B:96738347-2:B:96738346,2:B:96738346-2:B:96738342,2:B:96738342-2:B:96738341,2:B:96738341-2:B:96738342,2:B:96738342-2:B:96738343,2:B:96738343-2:B:96738343,2:B:96738343-2:B:96738342,2:B:96738342-2:B:96738341,	12	1	1	0.842206	-4.40742e-4	negative selection	1000
1032	2:B:96738342-2:B:96738341,2:B:96738341-2:B:96738341,2:B:96738341-2:B:96738342,2:B:96738342-2:B:96738342,	4	1	1	0.842206	-4.40742e-4	negative selection	1000
1032	2:B:96738345-2:B:96738346,2:B:96738346-2:B:96738346,2:B:96738346-2:B:96738345,2:B:96738345-2:B:96738345,	4	1	1	0.842206	-4.40742e-4	negative selection	1000
1032	2:B:96738345-2:B:96738346,2:B:96738346-2:B:96738346,2:B:96738346-2:B:96738345,2:B:96738345-2:B:96738346,2:B:96738346-2:B:96738345,2:B:96738345-2:B:96738347,2:B:96738347-2:B:96738347,2:B:96738347-2:B:96738348,2:B:96738348-2:B:96738347,2:B:96738347-2:B:96738347,2:B:96738347-2:B:96738348,2:B:96738348-2:B:96738347,2:B:96738347-2:B:96738347,2:B:96738347-2:B:96738345,2:B:96738345-2:B:96738346,2:B:96738…	14	1	1	0.842206	-4.40742e-4	negative selection	1000
1032	2:B:96738346-2:B:96738347,2:B:96738347-2:B:96738347,2:B:96738347-2:B:96738346,2:B:96738346-2:B:96738346,	4	2	1	0.842206	-4.40742e-4	negative selection	1000
1032	2:B:96738363-2:B:96738363,2:B:96738363-2:B:96738363,2:B:96738363-2:B:96738363,2:B:96738363-2:B:96738363,	2	2	1	0.842206	-4.40742e-4	negative selection	1000
1032	2:B:96738564-2:B:96738548,2:B:96738548-2:B:96738548,2:B:96738548-2:B:96738564,2:B:96738564-2:B:96738566,2:B:96738566-2:B:96738567,2:B:96738567-2:B:96738572,2:B:96738572-2:B:96738572,2:B:96738572-2:B:96738568,2:B:96738568-2:B:96738568,2:B:96738568-2:B:96738568,2:B:96738568-2:B:96738568,2:B:96738568-2:B:96738572,2:B:96738572-2:B:96738572,2:B:96738572-2:B:96738567,2:B:96738567-2:B:96738566,2:B:96738…	42	1	1	0.842206	-4.40742e-4	negative selection	1000
1032	2:B:96738564-2:B:96738548,2:B:96738548-2:B:96738548,2:B:96738548-2:B:96738564,2:B:96738564-2:B:96738566,2:B:96738566-2:B:96738567,2:B:96738567-2:B:96738572,2:B:96738572-2:B:96738572,2:B:96738572-2:B:96738568,2:B:96738568-2:B:96738568,2:B:96738568-2:B:96738568,2:B:96738568-2:B:96738568,2:B:96738572-2:B:96738568,2:B:96738572-2:B:96738572,2:B:96738572-2:B:96738567,2:B:96738567-2:B:96738566,2:B:96738…	42	1	1	0.842206	-4.40742e-4	negative selection	1000
1032	2:B:96738568-2:B:96738569,2:B:96738569-2:B:96738569,2:B:96738569-2:B:96738568,2:B:96738568-2:B:96738568,	4	3	1	0.842206	-4.40742e-4	negative selection	1000
1032	2:B:99909353-2:B:99916401,2:B:99916401-2:B:99916401,2:B:99916401-2:B:99909353,2:B:99909353-2:B:99909353,	14098	1	1	0.842206	-4.40742e-4	negative selection	1000
1037	2:B:104988829-2:B:104623701,2:B:104623701-2:B:104619390,2:B:104619390-2:B:104620297,2:B:104620297-2:B:104623700,2:B:104623700-2:B:104620424,2:B:104620424-2:B:104620423,2:B:104620423-2:B:104620298,2:B:104620298-2:B:104620298,2:B:104620298-2:B:104620423,2:B:104620423-2:B:104620424,2:B:104620424-2:B:104623700,2:B:104623700-2:B:104620297,2:B:104620297-2:B:104619390,2:B:104619390-2:B:104623701,2:B:104…	738880	2	1	0.841277	-0.00410217	negative selection	1000
1037	2:B:91686880-2:B:91686862,2:B:91686862-2:B:91686862,2:B:91686862-2:B:91686880,2:B:91686880-2:B:91686880,	38	6	1	0.841277	-0.00410217	negative selection	1000
1037	2:B:96522387-2:B:96380046,2:B:96380046-2:B:96522387,	142342	2	1	0.841277	-0.00410217	negative selection	1000
1039	2:B:104305602-2:B:104278922,2:B:104278922-2:B:104278922,2:B:104278922-2:B:104305602,2:B:104305602-2:B:104305603,2:B:104305603-2:B:104322927,2:B:104322927-2:B:104322927,2:B:104322927-2:B:104305603,2:B:104305603-2:B:104305602,	88012	4	1	0.843807	0.00585522	positive selection	1000
1039	2:B:121372063-2:B:116767834,2:B:116767834-2:B:116767834,2:B:116767834-2:B:121372063,2:B:121372063-2:B:121372063,	9208460	2	1	0.843807	0.00585522	positive selection	1000
1039	2:B:122339009-2:B:150972575,2:B:150972575-2:B:104278921,2:B:104278921-2:B:104276068,2:B:104276068-2:B:104276068,2:B:104276068-2:B:104278921,2:B:104278921-2:B:150972575,2:B:150972575-2:B:122339009,2:B:122339009-2:B:122339009,	57272842	1	1	0.843807	0.00585522	positive selection	1000
1039	2:B:170629534-2:B:106977058,2:B:106977058-2:B:106977058,2:B:106977058-2:B:170629534,2:B:170629534-2:B:170629534,	127304954	4	1	0.843807	0.00585522	positive selection	1000
1039	2:B:91647686-2:B:91642072,2:B:91642072-2:B:91647686,	5615	4	1	0.843807	0.00585522	positive selection	1000
1043	2:B:104021428-2:B:102994371,2:B:102994371-2:B:102994371,2:B:102994371-2:B:104021428,2:B:104021428-2:B:104021428,	2054116	1	1	0.841532	-0.00309531	negative selection	1000
1043	2:B:107713719-2:B:106549693,2:B:106549693-2:B:106549693,2:B:106549693-2:B:107713719,2:B:107713719-2:B:107713719,	2328054	1	1	0.841532	-0.00309531	negative selection	1000
1043	2:B:107713720-2:B:121122172,2:B:121122172-2:B:121122173,2:B:121122173-2:B:130783744,2:B:130783744-2:B:130783745,2:B:130783745-2:B:134708716,2:B:134708716-2:B:134708716,2:B:134708716-2:B:130783745,2:B:130783745-2:B:130783744,2:B:130783744-2:B:121122173,2:B:121122173-2:B:121122172,2:B:121122172-2:B:107713720,2:B:107713720-2:B:107713720,	53989994	1	1	0.841532	-0.00309531	negative selection	1000
1043	2:B:235875963-2:B:236237307,2:B:236237307-2:B:236237307,2:B:236237307-2:B:235875963,2:B:235875963-2:B:235875963,	722690	3	1	0.841532	-0.00309531	negative selection	1000
1043	2:B:91701347-2:B:91700742,2:B:91700742-2:B:91701393,2:B:91701393-2:B:91701348,2:B:91701348-2:B:91701347,	652	4	1	0.841532	-0.00309531	negative selection	1000
1043	2:B:97006582-2:B:96888151,2:B:96888151-2:B:96888151,2:B:96888151-2:B:97006582,2:B:97006582-2:B:97006582,	236864	1	1	0.841532	-0.00309531	negative selection	1000
1044	2:B:105476445-2:B:106549692,2:B:106549692-2:B:105476445,	1073248	1	1	0.844844	0.00992966	positive selection	1000
1044	2:B:226976212-2:B:231431053,2:B:231431053-2:B:226976212,	4454842	3	1	0.844844	0.00992966	positive selection	1000
1044	2:B:231887910-2:B:231982939,2:B:231982939-2:B:231887910,	95030	2	1	0.844844	0.00992966	positive selection	1000
1044	2:B:96760103-2:B:96610476,2:B:96610476-2:B:96610476,2:B:96610476-2:B:96760103,2:B:96760103-2:B:96760103,	299256	2	1	0.844844	0.00992966	positive selection	1000
1044	2:B:97420296-2:B:113567366,2:B:113567366-2:B:113567366,2:B:113567366-2:B:97420296,2:B:97420296-2:B:97420296,	32294142	1	1	0.844844	0.00992966	positive selection	1000
1044	2:B:98164822-2:B:102994370,2:B:102994370-2:B:102994370,2:B:102994370-2:B:98164822,2:B:98164822-2:B:98164822,	9659098	2	1	0.844844	0.00992966	positive selection	1000
1045	2:B:105476445-2:B:106549692,2:B:106549692-2:B:105476445,	1073248	1	1	0.842691	0.00146734	positive selection	1000
1045	2:B:226976212-2:B:231431053,2:B:231431053-2:B:226976212,	4454842	3	1	0.842691	0.00146734	positive selection	1000
1045	2:B:231887910-2:B:231982939,2:B:231982939-2:B:231887910,	95030	6	1	0.842691	0.00146734	positive selection	1000
1045	2:B:97420296-2:B:113567366,2:B:113567366-2:B:113567366,2:B:113567366-2:B:97420296,2:B:97420296-2:B:97420296,	32294142	1	1	0.842691	0.00146734	positive selection	1000
1045	2:B:98164822-2:B:102994370,2:B:102994370-2:B:102994370,2:B:102994370-2:B:98164822,2:B:98164822-2:B:98164822,	9659098	4	1	0.842691	0.00146734	positive selection	1000
1047	2:B:104276067-2:B:104269932,2:B:104269932-2:B:104269932,2:B:104269932-2:B:104276067,2:B:104276067-2:B:104276067,	12272	4	1	0.841272	-0.00412153	negative selection	1000
1047	2:B:104447379-2:B:104442703,2:B:104442703-2:B:104442703,2:B:104442703-2:B:104447379,2:B:104447379-2:B:104447379,	9354	9	1	0.841272	-0.00412153	negative selection	1000
1047	2:B:90951535-2:B:90840504,2:B:90840504-2:B:90818725,2:B:90818725-2:B:90806084,2:B:90806084-2:B:90806084,2:B:90806084-2:B:90818725,2:B:90818725-2:B:90840504,2:B:90840504-2:B:90951535,2:B:90951535-2:B:90951535,	247348	2	1	0.841272	-0.00412153	negative selection	1000
1052	2:B:104021612-2:B:104228176,2:B:104228176-2:B:104228176,2:B:104228176-2:B:104021612,2:B:104021612-2:B:104269931,2:B:104269931-2:B:104269892,2:B:104269892-2:B:104269891,2:B:104269891-2:B:104269859,2:B:104269859-2:B:104269850,2:B:104269850-2:B:104269858,2:B:104269858-2:B:104329153,2:B:104329153-2:B:104365602,2:B:104365602-2:B:104269674,2:B:104269674-2:B:104269678,2:B:104269678-2:B:104269678,2:B:104…	486204	3	1	0.841276	-0.00410736	negative selection	1000
1054	2:B:104276067-2:B:104269932,2:B:104269932-2:B:104269932,2:B:104269932-2:B:104276067,2:B:104276067-2:B:104276067,	12272	3	1	0.841434	-0.00348357	negative selection	1000
1054	2:B:121372063-2:B:116767834,2:B:116767834-2:B:116767834,2:B:116767834-2:B:121372063,2:B:121372063-2:B:121372063,	9208460	4	1	0.841434	-0.00348357	negative selection	1000
1054	2:B:90533463-2:B:90492858,2:B:90492858-2:B:90492858,2:B:90492858-2:B:90533463,2:B:90533463-2:B:90533463,	81212	2	1	0.841434	-0.00348357	negative selection	1000
1054	2:B:90951535-2:B:90840504,2:B:90840504-2:B:90818725,2:B:90818725-2:B:90806084,2:B:90806084-2:B:90806084,2:B:90806084-2:B:90818725,2:B:90818725-2:B:90840504,2:B:90840504-2:B:90951535,2:B:90951535-2:B:90951535,	247348	4	1	0.841434	-0.00348357	negative selection	1000
1055	2:B:104276067-2:B:104269932,2:B:104269932-2:B:104269932,2:B:104269932-2:B:104276067,2:B:104276067-2:B:104276067,	12272	1	1	0.841519	-0.00315013	negative selection	1000
1055	2:B:121372063-2:B:116767834,2:B:116767834-2:B:116767834,2:B:116767834-2:B:121372063,2:B:121372063-2:B:121372063,	9208460	6	1	0.841519	-0.00315013	negative selection	1000
1055	2:B:90533463-2:B:90492858,2:B:90492858-2:B:90492858,2:B:90492858-2:B:90533463,2:B:90533463-2:B:90533463,	81212	4	1	0.841519	-0.00315013	negative selection	1000
1055	2:B:90951535-2:B:90840504,2:B:90840504-2:B:90818725,2:B:90818725-2:B:90806084,2:B:90806084-2:B:90806084,2:B:90806084-2:B:90818725,2:B:90818725-2:B:90840504,2:B:90840504-2:B:90951535,2:B:90951535-2:B:90951535,	247348	8	1	0.841519	-0.00315013	negative selection	1000
1056	2:B:104228177-2:B:104250983,2:B:104250983-2:B:104250983,2:B:104250983-2:B:104228177,2:B:104228177-2:B:104228177,	45614	3	1	0.84158	-0.00290619	negative selection	1000
1056	2:B:111883395-2:B:111867159,2:B:111867159-2:B:111867159,2:B:111867159-2:B:111883395,2:B:111883395-2:B:111883395,	32474	4	1	0.84158	-0.00290619	negative selection	1000
1056	2:B:114127476-2:B:114037178,2:B:114037178-2:B:114304748,2:B:114304748-2:B:114286809,2:B:114286809-2:B:114286809,2:B:114286809-2:B:114304748,2:B:114304748-2:B:114037178,2:B:114037178-2:B:114127476,2:B:114127476-2:B:114127476,	216478	2	1	0.84158	-0.00290619	negative selection	1000
1056	2:B:114128927-2:B:114128589,2:B:114128589-2:B:114128927,	339	4	1	0.84158	-0.00290619	negative selection	1000
1056	2:B:114541643-2:B:112652350,2:B:112652350-2:B:112652350,2:B:112652350-2:B:114541643,2:B:114541643-2:B:114541643,	3778588	1	1	0.84158	-0.00290619	negative selection	1000
1056	2:B:116767833-2:B:114956831,2:B:114956831-2:B:114956830,2:B:114956830-2:B:114607869,2:B:114607869-2:B:114607869,2:B:114607869-2:B:114956830,2:B:114956830-2:B:114956831,2:B:114956831-2:B:116767833,2:B:116767833-2:B:116767833,	4319930	3	1	0.84158	-0.00290619	negative selection	1000
1056	2:B:122339008-2:B:121372064,2:B:121372064-2:B:121372064,2:B:121372064-2:B:122339008,2:B:122339008-2:B:122339008,	1933890	2	1	0.84158	-0.00290619	negative selection	1000
1056	2:B:173494234-2:B:150972576,2:B:150972576-2:B:150972576,2:B:150972576-2:B:173494234,2:B:173494234-2:B:173494234,	45043318	1	1	0.84158	-0.00290619	negative selection	1000
1056	2:B:236122551-2:B:235869869,2:B:235869869-2:B:235869869,2:B:235869869-2:B:236122551,2:B:236122551-2:B:236122551,	505366	2	1	0.84158	-0.00290619	negative selection	1000
1056	2:B:90702323-2:B:90707200,2:B:90707200-2:B:90707200,2:B:90707200-2:B:90702323,2:B:90702323-2:B:90702323,	9756	1	1	0.84158	-0.00290619	negative selection	1000
1056	2:B:90713438-2:B:90713437,2:B:90713437-2:B:90713437,2:B:90713437-2:B:90713438,2:B:90713438-2:B:90713438,	4	1	1	0.84158	-0.00290619	negative selection	1000
1056	2:B:90715191-2:B:90713439,2:B:90713439-2:B:90713439,2:B:90713439-2:B:90715191,2:B:90715191-2:B:90712233,2:B:90712233-2:B:90827209,2:B:90827209-2:B:90827209,2:B:90827209-2:B:90712233,2:B:90712233-2:B:90715191,	233460	2	1	0.84158	-0.00290619	negative selection	1000
1056	2:B:91086501-2:B:91083277,2:B:91083277-2:B:90686758,2:B:90686758-2:B:90658845,2:B:90658845-2:B:90658845,2:B:90658845-2:B:90686758,2:B:90686758-2:B:91083277,2:B:91083277-2:B:91086501,2:B:91086501-2:B:91086502,2:B:91086502-2:B:91140061,2:B:91140061-2:B:91170214,2:B:91170214-2:B:91168191,2:B:91168191-2:B:91278081,2:B:91278081-2:B:91499486,2:B:91499486-2:B:91499486,2:B:91499486-2:B:91278081,2:B:91278…	616258	3	1	0.84158	-0.00290619	negative selection	1000
1056	2:B:91278080-2:B:91005808,2:B:91005808-2:B:91005808,2:B:91005808-2:B:91278080,2:B:91278080-2:B:91278080,	544546	4	1	0.84158	-0.00290619	negative selection	1000
1058	2:B:90533463-2:B:90492858,2:B:90492858-2:B:90492858,2:B:90492858-2:B:90533463,2:B:90533463-2:B:90533463,	81212	2	1	0.84127	-0.00412947	negative selection	1000
1061	2:B:104021612-2:B:104228176,2:B:104228176-2:B:104228176,2:B:104228176-2:B:104021612,2:B:104021612-2:B:104269931,2:B:104269931-2:B:104269892,2:B:104269892-2:B:104269891,2:B:104269891-2:B:104269859,2:B:104269859-2:B:104269850,2:B:104269850-2:B:104269858,2:B:104269858-2:B:104329153,2:B:104329153-2:B:104365602,2:B:104365602-2:B:104269674,2:B:104269674-2:B:104269678,2:B:104269678-2:B:104269678,2:B:104…	486204	3	1	0.841287	-0.0040622	negative selection	1000
1061	2:B:90265844-2:B:90678774,2:B:90678774-2:B:90678774,2:B:90678774-2:B:90265844,2:B:90265844-2:B:90265844,2:B:90265844-2:B:90282364,2:B:90282364-2:B:90640662,2:B:90640662-2:B:90623659,2:B:90623659-2:B:90712232,2:B:90712232-2:B:90678775,2:B:90678775-2:B:90678775,2:B:90678775-2:B:90712232,2:B:90712232-2:B:90623659,2:B:90623659-2:B:90640662,2:B:90640662-2:B:90282364,2:B:90282364-2:B:90265844,2:B:90265…	959828	2	1	0.841287	-0.0040622	negative selection	1000
1061	2:B:90715192-2:B:90806083,2:B:90806083-2:B:90806083,2:B:90806083-2:B:90715192,2:B:90715192-2:B:90715192,	181784	4	1	0.841287	-0.0040622	negative selection	1000
1062	2:B:139529468-2:B:145802884,2:B:145802884-2:B:112643250,2:B:112643250-2:B:117920247,2:B:117920247-2:B:91700017,2:B:91700017-2:B:91699907,2:B:91699907-2:B:91703668,2:B:91703668-2:B:91702391,2:B:91702391-2:B:192095979,2:B:192095979-2:B:164432260,2:B:164432260-2:B:164432260,2:B:164432260-2:B:192095979,2:B:192095979-2:B:91702391,2:B:91702391-2:B:91703668,2:B:91703668-2:B:91699907,2:B:91699907-2:B:917…	78431048	2	1	0.841949	-0.00145394	negative selection	1000
1062	2:B:91675911-2:B:91675911,2:B:91675911-2:B:91675911,2:B:91675911-2:B:91675911,2:B:91675911-2:B:91675911,2:B:91675911-2:B:91688425,2:B:91688425-2:B:91688425,2:B:91688425-2:B:91675911,2:B:91675911-2:B:91675911,	25032	4	1	0.841949	-0.00145394	negative selection	1000
1062	2:B:91683960-2:B:91685041,2:B:91685041-2:B:91686849,2:B:91686849-2:B:91686503,2:B:91686503-2:B:91686006,2:B:91686006-2:B:91686076,2:B:91686076-2:B:91686076,2:B:91686076-2:B:91686006,2:B:91686006-2:B:91686503,2:B:91686503-2:B:91686849,2:B:91686849-2:B:91685041,2:B:91685041-2:B:91683960,2:B:91683960-2:B:91683960,	3000	4	1	0.841949	-0.00145394	negative selection	1000
1062	2:B:91699532-2:B:91698296,2:B:91698296-2:B:91698295,2:B:91698295-2:B:91697407,2:B:91697407-2:B:91697407,2:B:91697407-2:B:91698295,2:B:91698295-2:B:91698296,2:B:91698296-2:B:91699532,2:B:91699532-2:B:91699532,	4252	2	1	0.841949	-0.00145394	negative selection	1000
1063	2:B:139529468-2:B:145802884,2:B:145802884-2:B:112643250,2:B:112643250-2:B:117920247,2:B:117920247-2:B:91700017,2:B:91700017-2:B:91699907,2:B:91699907-2:B:91703668,2:B:91703668-2:B:91702391,2:B:91702391-2:B:192095979,2:B:192095979-2:B:164432260,2:B:164432260-2:B:164432260,2:B:164432260-2:B:192095979,2:B:192095979-2:B:91702391,2:B:91702391-2:B:91703668,2:B:91703668-2:B:91699907,2:B:91699907-2:B:917…	78431048	4	1	0.842629	0.00122171	positive selection	1000
1063	2:B:91675911-2:B:91675911,2:B:91675911-2:B:91675911,2:B:91675911-2:B:91675911,2:B:91675911-2:B:91675911,2:B:91675911-2:B:91688425,2:B:91688425-2:B:91688425,2:B:91688425-2:B:91675911,2:B:91675911-2:B:91675911,	25032	2	1	0.842629	0.00122171	positive selection	1000
1063	2:B:91683960-2:B:91685041,2:B:91685041-2:B:91686849,2:B:91686849-2:B:91686503,2:B:91686503-2:B:91686006,2:B:91686006-2:B:91686076,2:B:91686076-2:B:91686076,2:B:91686076-2:B:91686006,2:B:91686006-2:B:91686503,2:B:91686503-2:B:91686849,2:B:91686849-2:B:91685041,2:B:91685041-2:B:91683960,2:B:91683960-2:B:91683960,	3000	2	1	0.842629	0.00122171	positive selection	1000
1063	2:B:91699532-2:B:91698296,2:B:91698296-2:B:91698295,2:B:91698295-2:B:91697407,2:B:91697407-2:B:91697407,2:B:91697407-2:B:91698295,2:B:91698295-2:B:91698296,2:B:91698296-2:B:91699532,2:B:91699532-2:B:91699532,	4252	2	1	0.842629	0.00122171	positive selection	1000
1065	2:B:104276067-2:B:104269932,2:B:104269932-2:B:104269932,2:B:104269932-2:B:104276067,2:B:104276067-2:B:104276067,	12272	11	1	0.841509	-0.00318579	negative selection	1000
1065	2:B:104447379-2:B:104442703,2:B:104442703-2:B:104442703,2:B:104442703-2:B:104447379,2:B:104447379-2:B:104447379,	9354	1	1	0.841509	-0.00318579	negative selection	1000
1065	2:B:121372063-2:B:116767834,2:B:116767834-2:B:116767834,2:B:116767834-2:B:121372063,2:B:121372063-2:B:121372063,	9208460	6	1	0.841509	-0.00318579	negative selection	1000
1065	2:B:90533463-2:B:90492858,2:B:90492858-2:B:90492858,2:B:90492858-2:B:90533463,2:B:90533463-2:B:90533463,	81212	1	1	0.841509	-0.00318579	negative selection	1000
1066	2:B:90533463-2:B:90492858,2:B:90492858-2:B:90492858,2:B:90492858-2:B:90533463,2:B:90533463-2:B:90533463,	81212	4	1	0.841279	-0.00409426	negative selection	1000
1066	2:B:90951535-2:B:90840504,2:B:90840504-2:B:90818725,2:B:90818725-2:B:90806084,2:B:90806084-2:B:90806084,2:B:90806084-2:B:90818725,2:B:90818725-2:B:90840504,2:B:90840504-2:B:90951535,2:B:90951535-2:B:90951535,	247348	3	1	0.841279	-0.00409426	negative selection	1000
1066	2:B:91304791-2:B:90766515,2:B:90766515-2:B:90763719,2:B:90763719-2:B:90745545,2:B:90745545-2:B:90567351,2:B:90567351-2:B:90587737,2:B:90587737-2:B:90587737,2:B:90587737-2:B:90567351,2:B:90567351-2:B:90745545,2:B:90745545-2:B:90763719,2:B:90763719-2:B:90766515,2:B:90766515-2:B:91304791,2:B:91304791-2:B:91304791,	1153678	1	1	0.841279	-0.00409426	negative selection	1000
1066	2:B:91647686-2:B:91642072,2:B:91642072-2:B:91647686,	5615	1	1	0.841279	-0.00409426	negative selection	1000
1070	2:B:104021612-2:B:104228176,2:B:104228176-2:B:104228176,2:B:104228176-2:B:104021612,2:B:104021612-2:B:104269931,2:B:104269931-2:B:104269892,2:B:104269892-2:B:104269891,2:B:104269891-2:B:104269859,2:B:104269859-2:B:104269850,2:B:104269850-2:B:104269858,2:B:104269858-2:B:104329153,2:B:104329153-2:B:104365602,2:B:104365602-2:B:104269674,2:B:104269674-2:B:104269678,2:B:104269678-2:B:104269678,2:B:104…	486204	1	1	0.841271	-0.00412394	negative selection	1000
1071	2:B:104021612-2:B:104228176,2:B:104228176-2:B:104228176,2:B:104228176-2:B:104021612,2:B:104021612-2:B:104269931,2:B:104269931-2:B:104269892,2:B:104269892-2:B:104269891,2:B:104269891-2:B:104269859,2:B:104269859-2:B:104269850,2:B:104269850-2:B:104269858,2:B:104269858-2:B:104329153,2:B:104329153-2:B:104365602,2:B:104365602-2:B:104269674,2:B:104269674-2:B:104269678,2:B:104269678-2:B:104269678,2:B:104…	486204	1	1	0.841271	-0.00412394	negative selection	1000
1073	2:B:104021612-2:B:104228176,2:B:104228176-2:B:104228176,2:B:104228176-2:B:104021612,2:B:104021612-2:B:104269931,2:B:104269931-2:B:104269892,2:B:104269892-2:B:104269891,2:B:104269891-2:B:104269859,2:B:104269859-2:B:104269850,2:B:104269850-2:B:104269858,2:B:104269858-2:B:104329153,2:B:104329153-2:B:104365602,2:B:104365602-2:B:104269674,2:B:104269674-2:B:104269678,2:B:104269678-2:B:104269678,2:B:104…	486204	2	1	0.84153	-0.00310455	negative selection	1000
1073	2:B:90265844-2:B:90678774,2:B:90678774-2:B:90678774,2:B:90678774-2:B:90265844,2:B:90265844-2:B:90265844,2:B:90265844-2:B:90282364,2:B:90282364-2:B:90640662,2:B:90640662-2:B:90623659,2:B:90623659-2:B:90712232,2:B:90712232-2:B:90678775,2:B:90678775-2:B:90678775,2:B:90678775-2:B:90712232,2:B:90712232-2:B:90623659,2:B:90623659-2:B:90640662,2:B:90640662-2:B:90282364,2:B:90282364-2:B:90265844,2:B:90265…	959828	1	1	0.84153	-0.00310455	negative selection	1000
1074	2:B:125720461-2:B:122337899,2:B:122337899-2:B:122337898,2:B:122337898-2:B:122332221,2:B:122332221-2:B:122332221,2:B:122332221-2:B:122337898,2:B:122337898-2:B:122337899,2:B:122337899-2:B:125720461,2:B:125720461-2:B:122150581,2:B:122150581-2:B:122151864,2:B:122151864-2:B:122151864,2:B:122151864-2:B:122150581,2:B:122150581-2:B:125720461,	6779050	3	1	0.842132	-7.33751e-4	negative selection	1000
1074	2:B:140574911-2:B:139461048,2:B:139461048-2:B:140574911,	1113864	1	1	0.842132	-7.33751e-4	negative selection	1000
1074	2:B:180491804-2:B:182079711,2:B:182079711-2:B:183017999,2:B:183017999-2:B:182990840,2:B:182990840-2:B:182990839,2:B:182990839-2:B:182848291,2:B:182848291-2:B:182848291,2:B:182848291-2:B:182990839,2:B:182990839-2:B:182990840,2:B:182990840-2:B:183017999,2:B:183017999-2:B:182079711,2:B:182079711-2:B:180491804,2:B:180491804-2:B:180491804,	3515234	2	1	0.842132	-7.33751e-4	negative selection	1000
1074	2:B:200594525-2:B:198333802,2:B:198333802-2:B:198333802,2:B:198333802-2:B:200594525,2:B:200594525-2:B:207359750,2:B:207359750-2:B:222224534,2:B:222224534-2:B:222224534,2:B:222224534-2:B:207359750,2:B:207359750-2:B:200594525,	34251018	3	1	0.842132	-7.33751e-4	negative selection	1000
1076	2:B:100473142-2:B:102569005,2:B:102569005-2:B:102569005,2:B:102569005-2:B:100473142,2:B:100473142-2:B:100473142,	4191728	1	1	0.841652	-0.00262375	negative selection	1000
1076	2:B:103127388-2:B:103639807,2:B:103639807-2:B:103639808,2:B:103639808-2:B:103670598,2:B:103670598-2:B:103604329,2:B:103604329-2:B:103611389,2:B:103611389-2:B:103641577,2:B:103641577-2:B:103685144,2:B:103685144-2:B:103685144,2:B:103685144-2:B:103641577,2:B:103641577-2:B:103611389,2:B:103611389-2:B:103604329,2:B:103604329-2:B:103670598,2:B:103670598-2:B:103639808,2:B:103639808-2:B:103639807,2:B:103…	1187680	1	1	0.841652	-0.00262375	negative selection	1000
1076	2:B:103152023-2:B:103164040,2:B:103164040-2:B:103170279,2:B:103170279-2:B:103181477,2:B:103181477-2:B:103181477,2:B:103181477-2:B:103170279,2:B:103170279-2:B:103164040,2:B:103164040-2:B:103152023,2:B:103152023-2:B:103152023,	46434	1	1	0.841652	-0.00262375	negative selection	1000
1076	2:B:103863054-2:B:103855191,2:B:103863054-2:B:103855191,	7864	1	1	0.841652	-0.00262375	negative selection	1000
1076	2:B:111343743-2:B:111448814,2:B:111448814-2:B:111343743,	105072	1	1	0.841652	-0.00262375	negative selection	1000
1076	2:B:114406136-2:B:114404148,2:B:114404148-2:B:114404148,2:B:114404148-2:B:114406136,2:B:114406136-2:B:114406136,	3978	1	1	0.841652	-0.00262375	negative selection	1000
1076	2:B:115481698-2:B:115404260,2:B:115404260-2:B:115481698,	77439	1	1	0.841652	-0.00262375	negative selection	1000
1076	2:B:117062843-2:B:115768262,2:B:115768262-2:B:115768261,2:B:115768261-2:B:115758400,2:B:115758400-2:B:115656201,2:B:115656201-2:B:114694083,2:B:114694083-2:B:114694083,2:B:114694083-2:B:115656201,2:B:115656201-2:B:115758400,2:B:115758400-2:B:115768261,2:B:115768261-2:B:115768262,2:B:115768262-2:B:117062843,2:B:117062843-2:B:117062843,	4533126	3	1	0.841652	-0.00262375	negative selection	1000
1076	2:B:119406719-2:B:119790242,2:B:119790242-2:B:119790242,2:B:119790242-2:B:119406719,2:B:119406719-2:B:119406719,	767048	1	1	0.841652	-0.00262375	negative selection	1000
1076	2:B:121159990-2:B:121161647,2:B:121161647-2:B:121161647,2:B:121161647-2:B:121159990,2:B:121159990-2:B:121159990,	3316	1	1	0.841652	-0.00262375	negative selection	1000
1076	2:B:182762779-2:B:191652016,2:B:191652016-2:B:191652016,2:B:191652016-2:B:182762779,2:B:182762779-2:B:210137495,2:B:210137495-2:B:215446053,2:B:215446053-2:B:215446053,2:B:215446053-2:B:210137495,2:B:210137495-2:B:182762779,	28395594	2	1	0.841652	-0.00262375	negative selection	1000
1076	2:B:90731661-2:B:90942391,2:B:90942391-2:B:90942391,2:B:90942391-2:B:90731661,2:B:90731661-2:B:90731661,	421462	4	1	0.841652	-0.00262375	negative selection	1000
1076	2:B:91032929-2:B:91028792,2:B:91032929-2:B:91028792,	4138	1	1	0.841652	-0.00262375	negative selection	1000
1076	2:B:91351152-2:B:91358088,2:B:91358088-2:B:91358088,2:B:91358088-2:B:91351152,2:B:91351152-2:B:91351152,	13874	4	1	0.841652	-0.00262375	negative selection	1000
1076	2:B:96636767-2:B:96662693,2:B:96662693-2:B:96662693,2:B:96662693-2:B:96636767,2:B:96636767-2:B:96636767,	51854	1	1	0.841652	-0.00262375	negative selection	1000
1076	2:B:96738324-2:B:96736151,2:B:96736151-2:B:96735885,2:B:96735885-2:B:96698467,2:B:96698467-2:B:96738810,2:B:96738810-2:B:96738646,2:B:96738646-2:B:96738946,2:B:96738946-2:B:96739280,2:B:96739280-2:B:96739280,2:B:96739280-2:B:96738946,2:B:96738946-2:B:96738646,2:B:96738646-2:B:96738810,2:B:96738810-2:B:96698467,2:B:96698467-2:B:96735885,2:B:96735885-2:B:96736151,2:B:96736151-2:B:96738324,2:B:96738…	80186	2	1	0.841652	-0.00262375	negative selection	1000
1076	2:B:98491254-2:B:99331225,2:B:99331225-2:B:91038703,2:B:91038703-2:B:91032930,2:B:91032930-2:B:91032930,2:B:91032930-2:B:91038703,2:B:91038703-2:B:99331225,2:B:99331225-2:B:98491254,2:B:98491254-2:B:98491254,	1691492	1	1	0.841652	-0.00262375	negative selection	1000
1077	2:B:100462657-2:B:100439995,2:B:100439995-2:B:101020147,2:B:101020147-2:B:103127387,2:B:103127387-2:B:103127387,2:B:103127387-2:B:101020147,2:B:101020147-2:B:100439995,2:B:100439995-2:B:100462657,2:B:100462657-2:B:100462657,	4259808	1	1	0.841662	-0.00258646	negative selection	1000
1077	2:B:103170278-2:B:103164041,2:B:103164041-2:B:103164041,2:B:103164041-2:B:103170278,2:B:103170278-2:B:103170278,	12476	1	1	0.841662	-0.00258646	negative selection	1000
1077	2:B:103855190-2:B:103729269,2:B:103888894-2:B:103729269,2:B:103888894-2:B:103884763,2:B:103884763-2:B:103884763,2:B:103884763-2:B:103888894,2:B:103888894-2:B:103729269,2:B:103729269-2:B:103855190,2:B:103855190-2:B:103855190,	260108	1	1	0.841662	-0.00258646	negative selection	1000
1077	2:B:103855191-2:B:103863054,2:B:103863054-2:B:103855191,	7864	1	1	0.841662	-0.00258646	negative selection	1000
1077	2:B:111343743-2:B:111448814,2:B:111448814-2:B:111343743,	105072	3	1	0.841662	-0.00258646	negative selection	1000
1077	2:B:114406136-2:B:114404148,2:B:114404148-2:B:114404148,2:B:114404148-2:B:114406136,2:B:114406136-2:B:114406136,	3978	1	1	0.841662	-0.00258646	negative selection	1000
1077	2:B:115481698-2:B:115404260,2:B:115404260-2:B:115481698,	77439	2	1	0.841662	-0.00258646	negative selection	1000
1077	2:B:115481698-2:B:115404260,2:B:115481698-2:B:115404260,	77439	1	1	0.841662	-0.00258646	negative selection	1000
1077	2:B:115656202-2:B:115684648,2:B:115684648-2:B:115693368,2:B:115693368-2:B:115714162,2:B:115714162-2:B:115656202,	49242	2	1	0.841662	-0.00258646	negative selection	1000
1077	2:B:117062843-2:B:115768262,2:B:115768262-2:B:115768261,2:B:115768261-2:B:115758400,2:B:115758400-2:B:115656201,2:B:115656201-2:B:114694083,2:B:114694083-2:B:114694083,2:B:114694083-2:B:115656201,2:B:115656201-2:B:115758400,2:B:115758400-2:B:115768261,2:B:115768261-2:B:115768262,2:B:115768262-2:B:117062843,2:B:117062843-2:B:117062843,	4533126	3	1	0.841662	-0.00258646	negative selection	1000
1077	2:B:119406719-2:B:119790242,2:B:119790242-2:B:119790242,2:B:119790242-2:B:119406719,2:B:119406719-2:B:119406719,	767048	1	1	0.841662	-0.00258646	negative selection	1000
1077	2:B:119930163-2:B:119809380,2:B:119809380-2:B:119809380,2:B:119809380-2:B:119930163,2:B:119930163-2:B:119930163,	241568	2	1	0.841662	-0.00258646	negative selection	1000
1077	2:B:121159990-2:B:121161647,2:B:121161647-2:B:121161647,2:B:121161647-2:B:121159990,2:B:121159990-2:B:121159990,	3316	1	1	0.841662	-0.00258646	negative selection	1000
1077	2:B:182762779-2:B:191652016,2:B:191652016-2:B:191652016,2:B:191652016-2:B:182762779,2:B:182762779-2:B:210137495,2:B:210137495-2:B:215446053,2:B:215446053-2:B:215446053,2:B:215446053-2:B:210137495,2:B:210137495-2:B:182762779,	28395594	2	1	0.841662	-0.00258646	negative selection	1000
1077	2:B:87281043-2:B:87268592,2:B:87268592-2:B:87268592,2:B:87268592-2:B:87281043,2:B:87281043-2:B:87281043,	24904	4	1	0.841662	-0.00258646	negative selection	1000
1077	2:B:87932156-2:B:87895985,2:B:87895985-2:B:87895985,2:B:87895985-2:B:87932156,2:B:87932156-2:B:87925232,2:B:87925232-2:B:87811262,2:B:87811262-2:B:87811262,2:B:87811262-2:B:87925232,2:B:87925232-2:B:87932156,	300286	2	1	0.841662	-0.00258646	negative selection	1000
1077	2:B:89664844-2:B:90241970,2:B:90241970-2:B:87859570,2:B:87859570-2:B:87610848,2:B:87610848-2:B:87610848,2:B:87610848-2:B:87859570,2:B:87859570-2:B:90241970,2:B:90241970-2:B:89664844,2:B:89664844-2:B:89664844,	1651700	2	1	0.841662	-0.00258646	negative selection	1000
1077	2:B:90731661-2:B:90942391,2:B:90942391-2:B:90942391,2:B:90942391-2:B:90731661,2:B:90731661-2:B:90731661,	421462	8	1	0.841662	-0.00258646	negative selection	1000
1077	2:B:90896929-2:B:91028791,2:B:91028791-2:B:91028791,2:B:91028791-2:B:90896929,2:B:90896929-2:B:90896929,	263726	1	1	0.841662	-0.00258646	negative selection	1000
1077	2:B:91028792-2:B:91032929,2:B:91032929-2:B:91028792,	4138	1	1	0.841662	-0.00258646	negative selection	1000
1077	2:B:96636767-2:B:96662693,2:B:96662693-2:B:96662693,2:B:96662693-2:B:96636767,2:B:96636767-2:B:96636767,	51854	1	1	0.841662	-0.00258646	negative selection	1000
1077	2:B:96738645-2:B:96738643,2:B:96738643-2:B:96738643,2:B:96738643-2:B:96738645,2:B:96738645-2:B:96738645,	6	2	1	0.841662	-0.00258646	negative selection	1000
1078	2:B:90533463-2:B:90492858,2:B:90492858-2:B:90492858,2:B:90492858-2:B:90533463,2:B:90533463-2:B:90533463,	81212	7	1	0.841272	-0.00412254	negative selection	1000
1081	2:B:91397519-2:B:91391284,2:B:91391284-2:B:91468744,2:B:91468744-2:B:91304792,2:B:91304792-2:B:91304792,2:B:91304792-2:B:91468744,2:B:91468744-2:B:91391284,2:B:91391284-2:B:91397519,2:B:91397519-2:B:91397519,2:B:91397519-2:B:90265844,2:B:90265844-2:B:90265844,2:B:90265844-2:B:90507881,2:B:90507881-2:B:90507881,2:B:90507881-2:B:90265844,2:B:90265844-2:B:90265844,2:B:90265844-2:B:91397519,2:B:91397…	3087806	1	1	0.841283	-0.00407956	negative selection	1000
1082	2:B:112413637-2:B:112417878,2:B:112417878-2:B:112417878,2:B:112417878-2:B:112413637,2:B:112413637-2:B:112413637,	8484	2	1	0.841426	-0.00351325	negative selection	1000
1082	2:B:112426753-2:B:112424285,2:B:112424285-2:B:112426753,	2469	2	1	0.841426	-0.00351325	negative selection	1000
1082	2:B:117399363-2:B:117387445,2:B:117387445-2:B:117387445,2:B:117387445-2:B:117399363,2:B:117399363-2:B:117399363,	23838	1	1	0.841426	-0.00351325	negative selection	1000
1082	2:B:118336589-2:B:118403472,2:B:118403472-2:B:118336589,	66884	1	1	0.841426	-0.00351325	negative selection	1000
1082	2:B:119684020-2:B:119671548,2:B:119671548-2:B:119671548,2:B:119671548-2:B:119684020,2:B:119684020-2:B:119684021,2:B:119684021-2:B:119809379,2:B:119809379-2:B:119809379,2:B:119809379-2:B:119684021,2:B:119684021-2:B:119684020,	275664	4	1	0.841426	-0.00351325	negative selection	1000
1082	2:B:120109819-2:B:120047574,2:B:120047574-2:B:120046068,2:B:120046068-2:B:119966949,2:B:119966949-2:B:119966949,2:B:119966949-2:B:120046068,2:B:120046068-2:B:120047574,2:B:120047574-2:B:120109819,2:B:120109819-2:B:119638525,2:B:119638525-2:B:119671547,2:B:119671547-2:B:119671547,2:B:119671547-2:B:119638525,2:B:119638525-2:B:120109819,	348778	3	1	0.841426	-0.00351325	negative selection	1000
1082	2:B:87229738-2:B:87795975,2:B:87795975-2:B:88138718,2:B:88138718-2:B:90265843,2:B:90265843-2:B:90265843,2:B:90265843-2:B:90249907,2:B:90249907-2:B:90249907,2:B:90249907-2:B:90265843,2:B:90265843-2:B:90265843,2:B:90265843-2:B:88138718,2:B:88138718-2:B:87795975,2:B:87795975-2:B:87229738,2:B:87229738-2:B:87229738,2:B:87229738-2:B:90896928,2:B:90896928-2:B:90896928,2:B:90896928-2:B:87229738,2:B:87229…	12752984	1	1	0.841426	-0.00351325	negative selection	1000
1082	2:B:87281044-2:B:87470262,2:B:87470262-2:B:87470262,2:B:87470262-2:B:87281044,2:B:87281044-2:B:87240536,2:B:87240536-2:B:87245173,2:B:87245173-2:B:87246951,2:B:87246951-2:B:87253711,2:B:87253711-2:B:87253711,2:B:87253711-2:B:87246951,2:B:87246951-2:B:87245173,2:B:87245173-2:B:87240536,2:B:87240536-2:B:87281044,	401236	4	1	0.841426	-0.00351325	negative selection	1000
1082	2:B:87887703-2:B:87859571,2:B:87859571-2:B:87887703,	28133	1	1	0.841426	-0.00351325	negative selection	1000
1082	2:B:87887704-2:B:87895984,2:B:87895984-2:B:87895984,2:B:87895984-2:B:87887704,2:B:87887704-2:B:87887704,	16562	7	1	0.841426	-0.00351325	negative selection	1000
1082	2:B:88522260-2:B:88460635,2:B:88460635-2:B:88522260,	61626	2	1	0.841426	-0.00351325	negative selection	1000
1082	2:B:90942392-2:B:90948235,2:B:90948235-2:B:90948235,2:B:90948235-2:B:90942392,2:B:90942392-2:B:90942392,	11688	4	1	0.841426	-0.00351325	negative selection	1000
1082	2:B:90954614-2:B:90954560,2:B:90954560-2:B:90954614,	55	1	1	0.841426	-0.00351325	negative selection	1000
1082	2:B:91744666-2:B:91543334,2:B:91543334-2:B:91054870,2:B:91054870-2:B:91051920,2:B:91051920-2:B:91051920,2:B:91051920-2:B:91054870,2:B:91054870-2:B:91543334,2:B:91543334-2:B:91744666,2:B:91744666-2:B:96094894,2:B:96094894-2:B:96097247,2:B:96097247-2:B:96097247,2:B:96097247-2:B:96094894,2:B:96094894-2:B:91744666,	413276	2	1	0.841426	-0.00351325	negative selection	1000
1082	2:B:96078727-2:B:96091901,2:B:96091901-2:B:96091902,2:B:96091902-2:B:96094893,2:B:96094893-2:B:96094893,2:B:96094893-2:B:96091902,2:B:96091902-2:B:96091901,2:B:96091901-2:B:96078727,2:B:96078727-2:B:96078727,	32334	4	1	0.841426	-0.00351325	negative selection	1000
1082	2:B:96103243-2:B:96097248,2:B:96097248-2:B:96059905,2:B:96059905-2:B:96078726,2:B:96078726-2:B:96078726,2:B:96078726-2:B:96059905,2:B:96059905-2:B:96097248,2:B:96097248-2:B:96103243,2:B:96103243-2:B:99246510,2:B:99246510-2:B:99157428,2:B:99157428-2:B:99157428,2:B:99157428-2:B:99246510,2:B:99246510-2:B:96103243,	227802	1	1	0.841426	-0.00351325	negative selection	1000
1082	2:B:97915259-2:B:97268872,2:B:97268872-2:B:97268872,2:B:97268872-2:B:97915259,2:B:97915259-2:B:97915260,2:B:97915260-2:B:98408384,2:B:98408384-2:B:98408384,2:B:98408384-2:B:97915260,2:B:97915260-2:B:97915259,	2279026	8	1	0.841426	-0.00351325	negative selection	1000
1085	2:B:104276067-2:B:104269932,2:B:104269932-2:B:104269932,2:B:104269932-2:B:104276067,2:B:104276067-2:B:104276067,	12272	1	1	0.841338	-0.00386211	negative selection	1000
1085	2:B:104447379-2:B:104442703,2:B:104442703-2:B:104442703,2:B:104442703-2:B:104447379,2:B:104447379-2:B:104447379,	9354	3	1	0.841338	-0.00386211	negative selection	1000
1085	2:B:121372063-2:B:116767834,2:B:116767834-2:B:116767834,2:B:116767834-2:B:121372063,2:B:121372063-2:B:121372063,	9208460	1	1	0.841338	-0.00386211	negative selection	1000
1085	2:B:90533463-2:B:90492858,2:B:90492858-2:B:90492858,2:B:90492858-2:B:90533463,2:B:90533463-2:B:90533463,	81212	2	1	0.841338	-0.00386211	negative selection	1000
1085	2:B:90951535-2:B:90840504,2:B:90840504-2:B:90818725,2:B:90818725-2:B:90806084,2:B:90806084-2:B:90806084,2:B:90806084-2:B:90818725,2:B:90818725-2:B:90840504,2:B:90840504-2:B:90951535,2:B:90951535-2:B:90951535,	247348	1	1	0.841338	-0.00386211	negative selection	1000
1085	2:B:91397519-2:B:91391284,2:B:91391284-2:B:91468744,2:B:91468744-2:B:91304792,2:B:91304792-2:B:91304792,2:B:91304792-2:B:91468744,2:B:91468744-2:B:91391284,2:B:91391284-2:B:91397519,2:B:91397519-2:B:91397519,2:B:91397519-2:B:90265844,2:B:90265844-2:B:90265844,2:B:90265844-2:B:90507881,2:B:90507881-2:B:90507881,2:B:90507881-2:B:90265844,2:B:90265844-2:B:90265844,2:B:90265844-2:B:91397519,2:B:91397…	3087806	2	1	0.841338	-0.00386211	negative selection	1000
1086	2:B:108571421-2:B:103992411,2:B:103992411-2:B:101554000,2:B:101554000-2:B:103992410,2:B:103992410-2:B:103992410,2:B:103992410-2:B:101554000,2:B:101554000-2:B:103992411,2:B:103992411-2:B:108571421,2:B:108571421-2:B:108571421,	14034844	1	1	0.841664	-0.00257808	negative selection	1000
1086	2:B:112467737-2:B:112446944,2:B:112446944-2:B:112467738,2:B:112467738-2:B:112635504,2:B:112635504-2:B:112635505,2:B:112635505-2:B:112771265,2:B:112771265-2:B:112771265,2:B:112771265-2:B:112635505,2:B:112635505-2:B:112635504,2:B:112635504-2:B:112467738,2:B:112467738-2:B:112446944,2:B:112446944-2:B:112467737,2:B:112467737-2:B:112467737,	648644	1	1	0.841664	-0.00257808	negative selection	1000
1086	2:B:114694082-2:B:114691117,2:B:114694082-2:B:114691117,	2966	1	1	0.841664	-0.00257808	negative selection	1000
1086	2:B:117273474-2:B:117062844,2:B:118523091-2:B:117062844,2:B:118523091-2:B:118522278,2:B:118522278-2:B:118523092,2:B:118523092-2:B:118539066,2:B:118539066-2:B:119153049,2:B:119153049-2:B:119406718,2:B:119406718-2:B:119993896,2:B:119993896-2:B:120591366,2:B:120591366-2:B:120591366,2:B:120591366-2:B:119993896,2:B:119993896-2:B:119406718,2:B:119406718-2:B:119153049,2:B:119153049-2:B:118539066,2:B:118…	2157122	1	1	0.841664	-0.00257808	negative selection	1000
1086	2:B:117399364-2:B:118015500,2:B:118015500-2:B:118015500,2:B:118015500-2:B:117399364,2:B:117399364-2:B:117387444,2:B:117387444-2:B:117257981,2:B:117257981-2:B:116801844,2:B:116801844-2:B:117257980,2:B:117257980-2:B:117257980,2:B:117257980-2:B:116801844,2:B:116801844-2:B:117257981,2:B:117257981-2:B:117387444,2:B:117387444-2:B:117399364,	2403476	2	1	0.841664	-0.00257808	negative selection	1000
1086	2:B:118496299-2:B:118403473,2:B:118403473-2:B:118403473,2:B:118403473-2:B:118496299,2:B:118496299-2:B:118496299,	185654	1	1	0.841664	-0.00257808	negative selection	1000
1086	2:B:118525026-2:B:119381637,2:B:119381637-2:B:119381638,2:B:119381638-2:B:119638524,2:B:119638524-2:B:119638524,2:B:119638524-2:B:119381638,2:B:119381638-2:B:119381637,2:B:119381637-2:B:118525026,2:B:118525026-2:B:118336588,2:B:118336588-2:B:118015501,2:B:118015501-2:B:118015501,2:B:118015501-2:B:118336588,2:B:118336588-2:B:118525026,	2869174	1	1	0.841664	-0.00257808	negative selection	1000
1086	2:B:118627475-2:B:118539067,2:B:118539067-2:B:118655446,2:B:118655446-2:B:118715679,2:B:118715679-2:B:118715679,2:B:118715679-2:B:118655446,2:B:118655446-2:B:118539067,2:B:118539067-2:B:118627475,2:B:118627475-2:B:118627475,	297286	1	1	0.841664	-0.00257808	negative selection	1000
1086	2:B:120046069-2:B:120047573,2:B:120047573-2:B:120047573,2:B:120047573-2:B:120046069,2:B:120046069-2:B:120046069,	3010	1	1	0.841664	-0.00257808	negative selection	1000
1086	2:B:206886518-2:B:209487325,2:B:209487325-2:B:209487326,2:B:209487326-2:B:210137494,2:B:210137494-2:B:210137494,2:B:210137494-2:B:209487326,2:B:209487326-2:B:209487325,2:B:209487325-2:B:206886518,2:B:206886518-2:B:206886518,	6501954	1	1	0.841664	-0.00257808	negative selection	1000
1086	2:B:225017380-2:B:230170159,2:B:230170159-2:B:230170159,2:B:230170159-2:B:225017380,2:B:225017380-2:B:225017380,	10305560	1	1	0.841664	-0.00257808	negative selection	1000
1086	2:B:230775927-2:B:230170160,2:B:230170160-2:B:230170160,2:B:230170160-2:B:230775927,2:B:230775927-2:B:230775927,	1211536	2	1	0.841664	-0.00257808	negative selection	1000
1086	2:B:87229738-2:B:87234346,2:B:87234346-2:B:87234347,2:B:87234347-2:B:87234582,2:B:87234582-2:B:87234582,2:B:87234582-2:B:87234347,2:B:87234347-2:B:87234346,2:B:87234346-2:B:87229738,2:B:87229738-2:B:87229738,2:B:87229738-2:B:87240366,2:B:87240366-2:B:87240366,2:B:87240366-2:B:87229738,2:B:87229738-2:B:87229738,	30948	1	1	0.841664	-0.00257808	negative selection	1000
1086	2:B:87245174-2:B:87574909,2:B:87574909-2:B:87729400,2:B:87729400-2:B:87733715,2:B:87733715-2:B:87733936,2:B:87733936-2:B:87733716,2:B:87733716-2:B:87733716,2:B:87733716-2:B:87733936,2:B:87733936-2:B:87733715,2:B:87733715-2:B:87729400,2:B:87729400-2:B:87574909,2:B:87574909-2:B:87245174,2:B:87245174-2:B:87246950,2:B:87246950-2:B:87237939,2:B:87237939-2:B:87237939,2:B:87237939-2:B:87246950,2:B:87246…	686570	1	1	0.841664	-0.00257808	negative selection	1000
1086	2:B:87615124-2:B:87602447,2:B:87602447-2:B:87615124,	12678	1	1	0.841664	-0.00257808	negative selection	1000
1086	2:B:87615507-2:B:87615125,2:B:87615125-2:B:88193294,2:B:88193294-2:B:88460634,2:B:88460634-2:B:129640944,2:B:129640944-2:B:140326420,2:B:140326420-2:B:140326420,2:B:140326420-2:B:129640944,2:B:129640944-2:B:88460634,2:B:88460634-2:B:88193294,2:B:88193294-2:B:87615125,2:B:87615125-2:B:87615507,2:B:87615507-2:B:87615508,2:B:87615508-2:B:87626890,2:B:87626890-2:B:87626890,2:B:87626890-2:B:87615508,2…	21929168	1	1	0.841664	-0.00257808	negative selection	1000
1086	2:B:87811261-2:B:87795976,2:B:87795976-2:B:87795976,2:B:87795976-2:B:87811261,2:B:87811261-2:B:87811261,	30572	2	1	0.841664	-0.00257808	negative selection	1000
1086	2:B:87919654-2:B:87734354,2:B:87734354-2:B:87734354,2:B:87734354-2:B:87919654,2:B:87919654-2:B:87919654,	370602	1	1	0.841664	-0.00257808	negative selection	1000
1086	2:B:90323592-2:B:88674092,2:B:115575817-2:B:88674092,2:B:115575817-2:B:112771266,2:B:112771266-2:B:112771266,2:B:112771266-2:B:115575817,2:B:115575817-2:B:88674092,2:B:88674092-2:B:90323592,2:B:90323592-2:B:90323593,2:B:90323593-2:B:90549663,2:B:90549663-2:B:90549663,2:B:90549663-2:B:90323593,2:B:90323593-2:B:90323592,	9360248	1	1	0.841664	-0.00257808	negative selection	1000
1086	2:B:90954514-2:B:90953994,2:B:90953994-2:B:90953994,2:B:90953994-2:B:90954514,2:B:90954514-2:B:90954514,	1042	2	1	0.841664	-0.00257808	negative selection	1000
1086	2:B:90990269-2:B:90986845,2:B:90986845-2:B:90986845,2:B:90986845-2:B:90990269,2:B:90990269-2:B:90990269,	6850	1	1	0.841664	-0.00257808	negative selection	1000
1086	2:B:91042889-2:B:91079026,2:B:91079026-2:B:91079027,2:B:91079027-2:B:91175229,2:B:91175229-2:B:91175229,2:B:91175229-2:B:91079027,2:B:91079027-2:B:91079026,2:B:91079026-2:B:91042889,2:B:91042889-2:B:91042889,	264682	1	1	0.841664	-0.00257808	negative selection	1000
1086	2:B:91364646-2:B:91358089,2:B:91358089-2:B:91358089,2:B:91358089-2:B:91364646,2:B:91364646-2:B:91364646,	13116	1	1	0.841664	-0.00257808	negative selection	1000
1091	2:B:121372063-2:B:116767834,2:B:116767834-2:B:116767834,2:B:116767834-2:B:121372063,2:B:121372063-2:B:121372063,	9208460	1	1	0.841403	-0.00360639	negative selection	1000
1091	2:B:91397519-2:B:91391284,2:B:91391284-2:B:91468744,2:B:91468744-2:B:91304792,2:B:91304792-2:B:91304792,2:B:91304792-2:B:91468744,2:B:91468744-2:B:91391284,2:B:91391284-2:B:91397519,2:B:91397519-2:B:91397519,2:B:91397519-2:B:90265844,2:B:90265844-2:B:90265844,2:B:90265844-2:B:90507881,2:B:90507881-2:B:90507881,2:B:90507881-2:B:90265844,2:B:90265844-2:B:90265844,2:B:90265844-2:B:91397519,2:B:91397…	3087806	7	1	0.841403	-0.00360639	negative selection	1000
1094	2:B:104276067-2:B:104269932,2:B:104269932-2:B:104269932,2:B:104269932-2:B:104276067,2:B:104276067-2:B:104276067,	12272	8	1	0.84127	-0.00413056	negative selection	1000
1095	2:B:104276067-2:B:104269932,2:B:104269932-2:B:104269932,2:B:104269932-2:B:104276067,2:B:104276067-2:B:104276067,	12272	4	1	0.841269	-0.0041314	negative selection	1000
1096	2:B:104447379-2:B:104442703,2:B:104442703-2:B:104442703,2:B:104442703-2:B:104447379,2:B:104447379-2:B:104447379,	9354	1	1	0.841898	-0.00165561	negative selection	1000
1096	2:B:122339009-2:B:150972575,2:B:150972575-2:B:104278921,2:B:104278921-2:B:104276068,2:B:104276068-2:B:104276068,2:B:104276068-2:B:104278921,2:B:104278921-2:B:150972575,2:B:150972575-2:B:122339009,2:B:122339009-2:B:122339009,	57272842	1	1	0.841898	-0.00165561	negative selection	1000
1096	2:B:179945312-2:B:190158459,2:B:190158459-2:B:190158459,2:B:190158459-2:B:179945312,2:B:179945312-2:B:179945312,	20426296	4	1	0.841898	-0.00165561	negative selection	1000
1096	2:B:91397519-2:B:91391284,2:B:91391284-2:B:91468744,2:B:91468744-2:B:91304792,2:B:91304792-2:B:91304792,2:B:91304792-2:B:91468744,2:B:91468744-2:B:91391284,2:B:91391284-2:B:91397519,2:B:91397519-2:B:91397519,2:B:91397519-2:B:90265844,2:B:90265844-2:B:90265844,2:B:90265844-2:B:90507881,2:B:90507881-2:B:90507881,2:B:90507881-2:B:90265844,2:B:90265844-2:B:90265844,2:B:90265844-2:B:91397519,2:B:91397…	3087806	2	1	0.841898	-0.00165561	negative selection	1000
1097	2:B:104447379-2:B:104442703,2:B:104442703-2:B:104442703,2:B:104442703-2:B:104447379,2:B:104447379-2:B:104447379,	9354	1	1	0.842031	-0.00113251	negative selection	1000
1097	2:B:121372063-2:B:116767834,2:B:116767834-2:B:116767834,2:B:116767834-2:B:121372063,2:B:121372063-2:B:121372063,	9208460	4	1	0.842031	-0.00113251	negative selection	1000
1097	2:B:122339009-2:B:150972575,2:B:150972575-2:B:104278921,2:B:104278921-2:B:104276068,2:B:104276068-2:B:104276068,2:B:104276068-2:B:104278921,2:B:104278921-2:B:150972575,2:B:150972575-2:B:122339009,2:B:122339009-2:B:122339009,	57272842	1	1	0.842031	-0.00113251	negative selection	1000
1097	2:B:179945312-2:B:190158459,2:B:190158459-2:B:190158459,2:B:190158459-2:B:179945312,2:B:179945312-2:B:179945312,	20426296	4	1	0.842031	-0.00113251	negative selection	1000
1098	2:B:100843857-2:B:100896804,2:B:100896804-2:B:100843857,	52948	1	1	0.84141	-0.00357615	negative selection	1000
1098	2:B:101021510-2:B:100999536,2:B:100999536-2:B:101021510,	21975	7	1	0.84141	-0.00357615	negative selection	1000
1098	2:B:102405351-2:B:102439502,2:B:102439502-2:B:102405351,	34152	2	1	0.84141	-0.00357615	negative selection	1000
1098	2:B:104281995-2:B:104952692,2:B:104952692-2:B:104952692,2:B:104952692-2:B:104281995,2:B:104281995-2:B:104281995,	1341396	2	1	0.84141	-0.00357615	negative selection	1000
1098	2:B:104329152-2:B:104322928,2:B:104322928-2:B:104329152,	6225	7	1	0.84141	-0.00357615	negative selection	1000
1098	2:B:108880187-2:B:108882325,2:B:108882325-2:B:109168777,2:B:109168777-2:B:109183741,2:B:109183741-2:B:109183741,2:B:109183741-2:B:109168777,2:B:109168777-2:B:108882325,2:B:108882325-2:B:108880187,2:B:108880187-2:B:105049932,2:B:105049932-2:B:104952693,2:B:104952693-2:B:104952693,2:B:104952693-2:B:105049932,2:B:105049932-2:B:108880187,	228688	2	1	0.84141	-0.00357615	negative selection	1000
1098	2:B:109002369-2:B:108882326,2:B:108882326-2:B:109002369,	120044	1	1	0.84141	-0.00357615	negative selection	1000
1098	2:B:111964920-2:B:111952030,2:B:111964920-2:B:111952030,	12891	1	1	0.84141	-0.00357615	negative selection	1000
1098	2:B:112072496-2:B:112397930,2:B:112397930-2:B:112397931,2:B:112397931-2:B:112486986,2:B:112486986-2:B:112486986,2:B:112486986-2:B:112397931,2:B:112397931-2:B:112397930,2:B:112397930-2:B:112072496,2:B:112072496-2:B:112072496,	828982	1	1	0.84141	-0.00357615	negative selection	1000
1098	2:B:112297328-2:B:111921592,2:B:111921592-2:B:111921592,2:B:111921592-2:B:112297328,2:B:112297328-2:B:112297328,	751474	1	1	0.84141	-0.00357615	negative selection	1000
1098	2:B:112486647-2:B:112488251,2:B:112488251-2:B:112488251,2:B:112488251-2:B:112486647,2:B:112486647-2:B:112486647,	3210	1	1	0.84141	-0.00357615	negative selection	1000
1098	2:B:112798483-2:B:112883498,2:B:112883498-2:B:112883498,2:B:112883498-2:B:112798483,2:B:112798483-2:B:112798483,	170032	1	1	0.84141	-0.00357615	negative selection	1000
1098	2:B:112817277-2:B:112817265,2:B:112817265-2:B:112817277,	13	1	1	0.84141	-0.00357615	negative selection	1000
1098	2:B:112817277-2:B:112817265,2:B:112817277-2:B:112817265,	13	1	1	0.84141	-0.00357615	negative selection	1000
1098	2:B:112817798-2:B:112817719,2:B:112817719-2:B:112817719,2:B:112817719-2:B:112817798,2:B:112817798-2:B:112817798,	160	1	1	0.84141	-0.00357615	negative selection	1000
1098	2:B:112872800-2:B:112869513,2:B:112869513-2:B:112872800,	3288	1	1	0.84141	-0.00357615	negative selection	1000
1098	2:B:113323685-2:B:113190882,2:B:113190882-2:B:113323685,	132804	1	1	0.84141	-0.00357615	negative selection	1000
1098	2:B:113323686-2:B:113371112,2:B:113371112-2:B:113323686,	47427	6	1	0.84141	-0.00357615	negative selection	1000
1098	2:B:114177829-2:B:114178143,2:B:114178143-2:B:114177829,	315	4	1	0.84141	-0.00357615	negative selection	1000
1098	2:B:114502916-2:B:114502866,2:B:114502866-2:B:114502866,2:B:114502866-2:B:114502916,2:B:114502916-2:B:114502916,	102	1	1	0.84141	-0.00357615	negative selection	1000
1098	2:B:114515954-2:B:114515763,2:B:114515763-2:B:114515763,2:B:114515763-2:B:114515954,2:B:114515954-2:B:114515954,	384	1	1	0.84141	-0.00357615	negative selection	1000
1098	2:B:114539461-2:B:114539695,2:B:114539695-2:B:114540755,2:B:114540755-2:B:114539696,2:B:114539696-2:B:114539696,2:B:114539696-2:B:114540755,2:B:114540755-2:B:114539695,2:B:114539695-2:B:114539461,2:B:114539461-2:B:114539461,	2590	1	1	0.84141	-0.00357615	negative selection	1000
1098	2:B:90265844-2:B:90314768,2:B:90314768-2:B:90314768,2:B:90314768-2:B:90265844,2:B:90265844-2:B:90265844,2:B:90265844-2:B:90297637,2:B:90297637-2:B:90297638,2:B:90297638-2:B:90298150,2:B:90298150-2:B:90298591,2:B:90298591-2:B:90313022,2:B:90313022-2:B:90313023,2:B:90313023-2:B:90400050,2:B:90400050-2:B:90400050,2:B:90400050-2:B:90313023,2:B:90313023-2:B:90313022,2:B:90313022-2:B:90298591,2:B:90298…	365384	1	1	0.84141	-0.00357615	negative selection	1000
1098	2:B:90298590-2:B:90298530,2:B:90298530-2:B:90298590,	61	2	1	0.84141	-0.00357615	negative selection	1000
1098	2:B:90540719-2:B:90540522,2:B:90540522-2:B:90540522,2:B:90540522-2:B:90540719,2:B:90540719-2:B:90540719,	396	1	1	0.84141	-0.00357615	negative selection	1000
1098	2:B:90540906-2:B:90554498,2:B:90554498-2:B:90554498,2:B:90554498-2:B:90540906,2:B:90540906-2:B:90540906,	27186	1	1	0.84141	-0.00357615	negative selection	1000
1098	2:B:90689115-2:B:90548181,2:B:90548181-2:B:90548181,2:B:90548181-2:B:90689115,2:B:90689115-2:B:90713437,2:B:90713437-2:B:90713437,2:B:90713437-2:B:90713437,2:B:90713437-2:B:90713437,2:B:90713437-2:B:90689115,	281872	6	1	0.84141	-0.00357615	negative selection	1000
1098	2:B:90713408-2:B:90713408,2:B:90713408-2:B:90713408,2:B:90713408-2:B:90713408,2:B:90713408-2:B:90713408,	2	1	1	0.84141	-0.00357615	negative selection	1000
1098	2:B:90713437-2:B:90713438,2:B:90713438-2:B:90713437,2:B:90713437-2:B:90713438,2:B:90713438-2:B:90713438,2:B:90713438-2:B:90713437,2:B:90713437-2:B:90713438,2:B:90713438-2:B:90713437,2:B:90713437-2:B:90713437,	8	1	1	0.84141	-0.00357615	negative selection	1000
1098	2:B:90713437-2:B:90713438,2:B:90713438-2:B:90713438,2:B:90713438-2:B:90713437,2:B:90713437-2:B:100184904,2:B:100184904-2:B:99607097,2:B:99607097-2:B:100184905,2:B:100184905-2:B:100696200,2:B:100696200-2:B:100696200,2:B:100696200-2:B:100184905,2:B:100184905-2:B:99607097,2:B:99607097-2:B:100184904,2:B:100184904-2:B:90713437,	2178212	3	1	0.84141	-0.00357615	negative selection	1000
1098	2:B:90713438-2:B:90713437,2:B:90713437-2:B:90713395,2:B:90713395-2:B:90713395,2:B:90713395-2:B:90713395,2:B:90713395-2:B:90713395,2:B:90713437-2:B:90713395,2:B:90713437-2:B:90713438,2:B:90713438-2:B:90713438,	6	1	1	0.84141	-0.00357615	negative selection	1000
1098	2:B:90713438-2:B:90713437,2:B:90713437-2:B:90713437,2:B:90713437-2:B:90713438,2:B:90713438-2:B:90713438,	4	1	1	0.84141	-0.00357615	negative selection	1000
1098	2:B:90713438-2:B:90713437,2:B:90713437-2:B:90713438,2:B:90713438-2:B:90713437,2:B:90713437-2:B:90713437,2:B:90713437-2:B:90713438,2:B:90713438-2:B:90713437,2:B:90713437-2:B:90713438,2:B:90713438-2:B:90713438,	8	2	1	0.84141	-0.00357615	negative selection	1000
1098	2:B:90816549-2:B:90803891,2:B:90803891-2:B:90816549,	12659	6	1	0.84141	-0.00357615	negative selection	1000
1098	2:B:91025878-2:B:90816550,2:B:90816550-2:B:90816550,2:B:90816550-2:B:91025878,2:B:91025878-2:B:91025878,	418658	3	1	0.84141	-0.00357615	negative selection	1000
1098	2:B:91065797-2:B:90951536,2:B:90951536-2:B:90951536,2:B:90951536-2:B:91065797,2:B:91065797-2:B:91190558,2:B:91190558-2:B:91272457,2:B:91272457-2:B:90766514,2:B:90766514-2:B:90763720,2:B:90763720-2:B:90745544,2:B:90745544-2:B:90617818,2:B:90617818-2:B:90617817,2:B:90617817-2:B:90587738,2:B:90587738-2:B:90587738,2:B:90587738-2:B:90617817,2:B:90617817-2:B:90617818,2:B:90617818-2:B:90745544,2:B:90745…	713528	2	1	0.84141	-0.00357615	negative selection	1000
1098	2:B:91700961-2:B:91703845,2:B:91703845-2:B:91703836,2:B:91703836-2:B:91708593,2:B:91708593-2:B:91708594,2:B:91708594-2:B:91708677,2:B:91708677-2:B:91708677,2:B:91708677-2:B:91708594,2:B:91708594-2:B:91708593,2:B:91708593-2:B:91703836,2:B:91703836-2:B:91703845,2:B:91703845-2:B:91700961,2:B:91700961-2:B:91700961,2:B:91700961-2:B:91700992,2:B:91700992-2:B:91700992,2:B:91700992-2:B:91700961,2:B:91700…	15518	1	1	0.84141	-0.00357615	negative selection	1000
1098	2:B:91703835-2:B:91701678,2:B:91701678-2:B:91701678,2:B:91701678-2:B:91703835,2:B:91703835-2:B:91703835,	4316	1	1	0.84141	-0.00357615	negative selection	1000
1098	2:B:91708810-2:B:91707286,2:B:91707286-2:B:91707286,2:B:91707286-2:B:91708810,2:B:91708810-2:B:91708810,	3050	1	1	0.84141	-0.00357615	negative selection	1000
1098	2:B:91709279-2:B:91709221,2:B:91709221-2:B:91709221,2:B:91709221-2:B:91709279,2:B:91709279-2:B:91709281,2:B:91709281-2:B:91709281,2:B:91709281-2:B:91709281,2:B:91709281-2:B:91709281,2:B:91709281-2:B:91709279,	120	1	1	0.84141	-0.00357615	negative selection	1000
1098	2:B:91714073-2:B:91717748,2:B:91717748-2:B:91717748,2:B:91717748-2:B:91714073,2:B:91714073-2:B:91714072,2:B:91714072-2:B:91714008,2:B:91714008-2:B:91714008,2:B:91714008-2:B:91714072,2:B:91714072-2:B:91714073,	7482	1	1	0.84141	-0.00357615	negative selection	1000
1098	2:B:91727668-2:B:91723446,2:B:91723446-2:B:91723446,2:B:91723446-2:B:91727668,2:B:91727668-2:B:91727668,	8446	1	1	0.84141	-0.00357615	negative selection	1000
1098	2:B:91764548-2:B:91731246,2:B:91731246-2:B:91731246,2:B:91731246-2:B:91764548,2:B:91764548-2:B:91764548,2:B:91764548-2:B:91744226,2:B:91744226-2:B:91744225,2:B:91744225-2:B:91727669,2:B:91727669-2:B:91727669,2:B:91727669-2:B:91744225,2:B:91744225-2:B:91744226,2:B:91744226-2:B:91764548,2:B:91764548-2:B:91764548,	140366	1	1	0.84141	-0.00357615	negative selection	1000
1098	2:B:96007249-2:B:96007367,2:B:96007367-2:B:96007367,2:B:96007367-2:B:96007249,2:B:96007249-2:B:96007249,	238	1	1	0.84141	-0.00357615	negative selection	1000
1098	2:B:96008440-2:B:96008408,2:B:96008408-2:B:96008407,2:B:96008407-2:B:96008406,2:B:96008406-2:B:96008405,2:B:96008405-2:B:96008405,2:B:96008405-2:B:96008440,	36	1	1	0.84141	-0.00357615	negative selection	1000
1098	2:B:96127821-2:B:96183004,2:B:96183004-2:B:96183004,2:B:96183004-2:B:96127821,2:B:96127821-2:B:96127821,	110368	2	1	0.84141	-0.00357615	negative selection	1000
1098	2:B:97650768-2:B:96345673,2:B:96345673-2:B:96345673,2:B:96345673-2:B:97650768,2:B:97650768-2:B:97650768,	2610192	1	1	0.84141	-0.00357615	negative selection	1000
1098	2:B:99763223-2:B:99763218,2:B:99763223-2:B:99763218,	6	1	1	0.84141	-0.00357615	negative selection	1000
1099	2:B:100843857-2:B:100896804,2:B:100896804-2:B:100843857,	52948	1	1	0.841466	-0.00335771	negative selection	1000
1099	2:B:101021510-2:B:100999536,2:B:100999536-2:B:101021510,	21975	3	1	0.841466	-0.00335771	negative selection	1000
1099	2:B:104281995-2:B:104952692,2:B:104952692-2:B:104952692,2:B:104952692-2:B:104281995,2:B:104281995-2:B:104281995,	1341396	2	1	0.841466	-0.00335771	negative selection	1000
1099	2:B:104329152-2:B:104322928,2:B:104322928-2:B:104329152,	6225	3	1	0.841466	-0.00335771	negative selection	1000
1099	2:B:108880187-2:B:108882325,2:B:108882325-2:B:109168777,2:B:109168777-2:B:109183741,2:B:109183741-2:B:109183741,2:B:109183741-2:B:109168777,2:B:109168777-2:B:108882325,2:B:108882325-2:B:108880187,2:B:108880187-2:B:105049932,2:B:105049932-2:B:104952693,2:B:104952693-2:B:104952693,2:B:104952693-2:B:105049932,2:B:105049932-2:B:108880187,	228688	2	1	0.841466	-0.00335771	negative selection	1000
1099	2:B:109002369-2:B:108882326,2:B:108882326-2:B:109002369,	120044	1	1	0.841466	-0.00335771	negative selection	1000
1099	2:B:110806264-2:B:110445654,2:B:110445654-2:B:110445654,2:B:110445654-2:B:110806264,2:B:110806264-2:B:110806264,	721222	2	1	0.841466	-0.00335771	negative selection	1000
1099	2:B:111964920-2:B:111952030,2:B:111952030-2:B:111964920,	12891	1	1	0.841466	-0.00335771	negative selection	1000
1099	2:B:112072495-2:B:112005494,2:B:112005494-2:B:112005494,2:B:112005494-2:B:112072495,2:B:112072495-2:B:112072495,	134004	1	1	0.841466	-0.00335771	negative selection	1000
1099	2:B:112486647-2:B:112488251,2:B:112488251-2:B:112488251,2:B:112488251-2:B:112486647,2:B:112486647-2:B:112486647,	3210	1	1	0.841466	-0.00335771	negative selection	1000
1099	2:B:112600812-2:B:112486987,2:B:112486987-2:B:112486987,2:B:112486987-2:B:112600812,2:B:112600812-2:B:112600812,	227652	1	1	0.841466	-0.00335771	negative selection	1000
1099	2:B:112819272-2:B:112927283,2:B:112927283-2:B:112907745,2:B:112907745-2:B:112921350,2:B:112921350-2:B:112921351,2:B:112921351-2:B:112929419,2:B:112929419-2:B:112929419,2:B:112929419-2:B:112921351,2:B:112921351-2:B:112921350,2:B:112921350-2:B:112907745,2:B:112907745-2:B:112927283,2:B:112927283-2:B:112819272,2:B:112819272-2:B:112819272,	259374	1	1	0.841466	-0.00335771	negative selection	1000
1099	2:B:112821126-2:B:112822481,2:B:112822481-2:B:112822481,2:B:112822481-2:B:112821126,2:B:112821126-2:B:112821126,	2712	1	1	0.841466	-0.00335771	negative selection	1000
1099	2:B:112869512-2:B:112869143,2:B:112869143-2:B:112869143,2:B:112869143-2:B:112869512,2:B:112869512-2:B:112869512,	740	1	1	0.841466	-0.00335771	negative selection	1000
1099	2:B:112872800-2:B:112869513,2:B:112872800-2:B:112869513,	3288	1	1	0.841466	-0.00335771	negative selection	1000
1099	2:B:112872801-2:B:112881857,2:B:112881857-2:B:112881857,2:B:112881857-2:B:112872801,2:B:112872801-2:B:112872801,	18114	1	1	0.841466	-0.00335771	negative selection	1000
1099	2:B:112894499-2:B:112888923,2:B:112888923-2:B:112840936,2:B:112840936-2:B:112861820,2:B:112861820-2:B:112881858,2:B:112881858-2:B:112892807,2:B:112892807-2:B:112892807,2:B:112892807-2:B:112881858,2:B:112881858-2:B:112861820,2:B:112861820-2:B:112840936,2:B:112840936-2:B:112888923,2:B:112888923-2:B:112894499,2:B:112894499-2:B:112894499,	74824	1	1	0.841466	-0.00335771	negative selection	1000
1099	2:B:113323685-2:B:113190882,2:B:113190882-2:B:113323685,	132804	1	1	0.841466	-0.00335771	negative selection	1000
1099	2:B:113323686-2:B:113371112,2:B:113371112-2:B:113323686,	47427	1	1	0.841466	-0.00335771	negative selection	1000
1099	2:B:113371112-2:B:113323686,2:B:113371112-2:B:113323686,	47427	1	1	0.841466	-0.00335771	negative selection	1000
1099	2:B:114177829-2:B:114178143,2:B:114178143-2:B:114177829,	315	2	1	0.841466	-0.00335771	negative selection	1000
1099	2:B:114502506-2:B:114502288,2:B:114502288-2:B:114502288,2:B:114502288-2:B:114502506,2:B:114502506-2:B:114495263,2:B:114495263-2:B:114502287,2:B:114502287-2:B:114502287,2:B:114502287-2:B:114495263,2:B:114495263-2:B:114502506,	14488	2	1	0.841466	-0.00335771	negative selection	1000
1099	2:B:114502916-2:B:114502866,2:B:114502866-2:B:114502866,2:B:114502866-2:B:114502916,2:B:114502916-2:B:114502916,	102	3	1	0.841466	-0.00335771	negative selection	1000
1099	2:B:114515954-2:B:114515763,2:B:114515763-2:B:114515763,2:B:114515763-2:B:114515954,2:B:114515954-2:B:114515954,	384	1	1	0.841466	-0.00335771	negative selection	1000
1099	2:B:114539461-2:B:114539695,2:B:114539695-2:B:114540755,2:B:114540755-2:B:114539696,2:B:114539696-2:B:114539696,2:B:114539696-2:B:114540755,2:B:114540755-2:B:114539695,2:B:114539695-2:B:114539461,2:B:114539461-2:B:114539461,	2590	1	1	0.841466	-0.00335771	negative selection	1000
1099	2:B:90265844-2:B:90314768,2:B:90314768-2:B:90314768,2:B:90314768-2:B:90265844,2:B:90265844-2:B:90265844,2:B:90265844-2:B:90297637,2:B:90297637-2:B:90297638,2:B:90297638-2:B:90298150,2:B:90298150-2:B:90298591,2:B:90298591-2:B:90313022,2:B:90313022-2:B:90313023,2:B:90313023-2:B:90400050,2:B:90400050-2:B:90400050,2:B:90400050-2:B:90313023,2:B:90313023-2:B:90313022,2:B:90313022-2:B:90298591,2:B:90298…	365384	1	1	0.841466	-0.00335771	negative selection	1000
1099	2:B:90384850-2:B:90404914,2:B:90404914-2:B:90404914,2:B:90404914-2:B:90384850,2:B:90384850-2:B:90384850,	40130	2	1	0.841466	-0.00335771	negative selection	1000
1099	2:B:90540719-2:B:90540522,2:B:90540522-2:B:90540522,2:B:90540522-2:B:90540719,2:B:90540719-2:B:90540719,	396	3	1	0.841466	-0.00335771	negative selection	1000
1099	2:B:90540906-2:B:90554498,2:B:90554498-2:B:90554498,2:B:90554498-2:B:90540906,2:B:90540906-2:B:90540906,	27186	1	1	0.841466	-0.00335771	negative selection	1000
1099	2:B:90689115-2:B:90548181,2:B:90548181-2:B:90548181,2:B:90548181-2:B:90689115,2:B:90689115-2:B:90713437,2:B:90713437-2:B:90713437,2:B:90713437-2:B:90713437,2:B:90713437-2:B:90713437,2:B:90713437-2:B:90689115,	281872	4	1	0.841466	-0.00335771	negative selection	1000
1099	2:B:90713396-2:B:90713396,2:B:90713396-2:B:90713396,2:B:90713396-2:B:90713396,2:B:90713396-2:B:90713437,2:B:90713437-2:B:90713438,2:B:90713438-2:B:90713438,2:B:90713438-2:B:90713437,2:B:90713437-2:B:90713396,	6	2	1	0.841466	-0.00335771	negative selection	1000
1099	2:B:90713408-2:B:90713408,2:B:90713408-2:B:90713408,2:B:90713408-2:B:90713408,2:B:90713408-2:B:90713408,	2	1	1	0.841466	-0.00335771	negative selection	1000
1099	2:B:90713437-2:B:90713438,2:B:90713438-2:B:90713437,2:B:90713437-2:B:90713438,2:B:90713438-2:B:90713438,2:B:90713438-2:B:90713437,2:B:90713437-2:B:90713438,2:B:90713438-2:B:90713437,2:B:90713437-2:B:90713437,	8	1	1	0.841466	-0.00335771	negative selection	1000
1099	2:B:90713437-2:B:90713438,2:B:90713438-2:B:90713438,2:B:90713438-2:B:90713437,2:B:90713437-2:B:100184904,2:B:100184904-2:B:99607097,2:B:99607097-2:B:100184905,2:B:100184905-2:B:100696200,2:B:100696200-2:B:100696200,2:B:100696200-2:B:100184905,2:B:100184905-2:B:99607097,2:B:99607097-2:B:100184904,2:B:100184904-2:B:90713437,	2178212	1	1	0.841466	-0.00335771	negative selection	1000
1099	2:B:90713438-2:B:90713437,2:B:90713437-2:B:90713395,2:B:90713395-2:B:90713395,2:B:90713395-2:B:90713395,2:B:90713395-2:B:90713395,2:B:90713395-2:B:90713437,2:B:90713437-2:B:90713438,2:B:90713438-2:B:90713438,	6	1	1	0.841466	-0.00335771	negative selection	1000
1099	2:B:90713438-2:B:90713437,2:B:90713437-2:B:90713437,2:B:90713437-2:B:90713438,2:B:90713438-2:B:90713438,	4	5	1	0.841466	-0.00335771	negative selection	1000
1099	2:B:90816549-2:B:90803891,2:B:90803891-2:B:90816549,	12659	3	1	0.841466	-0.00335771	negative selection	1000
1099	2:B:90816549-2:B:90803891,2:B:90816549-2:B:90803891,	12659	1	1	0.841466	-0.00335771	negative selection	1000
1099	2:B:91025878-2:B:90816550,2:B:90816550-2:B:90816550,2:B:90816550-2:B:91025878,2:B:91025878-2:B:91025878,	418658	3	1	0.841466	-0.00335771	negative selection	1000
1099	2:B:91407190-2:B:91483794,2:B:91483794-2:B:91483794,2:B:91483794-2:B:91407190,2:B:91407190-2:B:91483795,2:B:91483795-2:B:91570958,2:B:91570958-2:B:91683031,2:B:91683031-2:B:91689221,2:B:91689221-2:B:91689221,2:B:91689221-2:B:91683031,2:B:91683031-2:B:91570958,2:B:91570958-2:B:91483795,2:B:91483795-2:B:91407190,	339920	2	1	0.841466	-0.00335771	negative selection	1000
1099	2:B:91678586-2:B:91680313,2:B:91680313-2:B:91678586,	1728	2	1	0.841466	-0.00335771	negative selection	1000
1099	2:B:91700961-2:B:91703845,2:B:91703845-2:B:91703836,2:B:91703836-2:B:91708593,2:B:91708593-2:B:91708594,2:B:91708594-2:B:91708677,2:B:91708677-2:B:91708677,2:B:91708677-2:B:91708594,2:B:91708594-2:B:91708593,2:B:91708593-2:B:91703836,2:B:91703836-2:B:91703845,2:B:91703845-2:B:91700961,2:B:91700961-2:B:91700961,2:B:91700961-2:B:91700992,2:B:91700992-2:B:91700992,2:B:91700992-2:B:91700961,2:B:91700…	15518	3	1	0.841466	-0.00335771	negative selection	1000
1099	2:B:91701677-2:B:91701393,2:B:91701393-2:B:91701393,2:B:91701393-2:B:91701677,2:B:91701677-2:B:91701677,	570	2	1	0.841466	-0.00335771	negative selection	1000
1099	2:B:91703835-2:B:91701678,2:B:91701678-2:B:91701678,2:B:91701678-2:B:91703835,2:B:91703835-2:B:91703835,	4316	1	1	0.841466	-0.00335771	negative selection	1000
1099	2:B:91708733-2:B:91708678,2:B:91708678-2:B:91708678,2:B:91708678-2:B:91708733,2:B:91708733-2:B:91708733,	112	2	1	0.841466	-0.00335771	negative selection	1000
1099	2:B:91708810-2:B:91707286,2:B:91707286-2:B:91707286,2:B:91707286-2:B:91708810,2:B:91708810-2:B:91708810,	3050	5	1	0.841466	-0.00335771	negative selection	1000
1099	2:B:91709279-2:B:91709221,2:B:91709221-2:B:91709221,2:B:91709221-2:B:91709279,2:B:91709279-2:B:91709281,2:B:91709281-2:B:91709281,2:B:91709281-2:B:91709281,2:B:91709281-2:B:91709281,2:B:91709281-2:B:91709279,	120	3	1	0.841466	-0.00335771	negative selection	1000
1099	2:B:91714073-2:B:91717748,2:B:91717748-2:B:91717748,2:B:91717748-2:B:91714073,2:B:91714073-2:B:91714072,2:B:91714072-2:B:91714008,2:B:91714008-2:B:91714008,2:B:91714008-2:B:91714072,2:B:91714072-2:B:91714073,	7482	1	1	0.841466	-0.00335771	negative selection	1000
1099	2:B:91727668-2:B:91723446,2:B:91723446-2:B:91723446,2:B:91723446-2:B:91727668,2:B:91727668-2:B:91727668,	8446	1	1	0.841466	-0.00335771	negative selection	1000
1099	2:B:91753280-2:B:91742888,2:B:91742888-2:B:91742888,2:B:91742888-2:B:91753280,2:B:91753280-2:B:91753280,	20786	2	1	0.841466	-0.00335771	negative selection	1000
1099	2:B:91764548-2:B:91731246,2:B:91731246-2:B:91731246,2:B:91731246-2:B:91764548,2:B:91764548-2:B:91764548,2:B:91764548-2:B:91744226,2:B:91744226-2:B:91744225,2:B:91744225-2:B:91727669,2:B:91727669-2:B:91727669,2:B:91727669-2:B:91744225,2:B:91744225-2:B:91744226,2:B:91744226-2:B:91764548,2:B:91764548-2:B:91764548,	140366	1	1	0.841466	-0.00335771	negative selection	1000
1099	2:B:96007249-2:B:96007367,2:B:96007367-2:B:96007367,2:B:96007367-2:B:96007249,2:B:96007249-2:B:96007249,	238	1	1	0.841466	-0.00335771	negative selection	1000
1099	2:B:96008440-2:B:96008408,2:B:96008408-2:B:96008407,2:B:96008407-2:B:96008406,2:B:96008406-2:B:96008405,2:B:96008405-2:B:96008405,2:B:96008405-2:B:96008440,	36	1	1	0.841466	-0.00335771	negative selection	1000
1099	2:B:96111900-2:B:96111567,2:B:96111567-2:B:96111567,2:B:96111567-2:B:96111900,2:B:96111900-2:B:96111900,	668	2	1	0.841466	-0.00335771	negative selection	1000
1099	2:B:96115779-2:B:96127054,2:B:96127054-2:B:96127054,2:B:96127054-2:B:96115779,2:B:96115779-2:B:96114001,2:B:96114001-2:B:96111901,2:B:96111901-2:B:96111901,2:B:96111901-2:B:96114001,2:B:96114001-2:B:96115779,	26754	2	1	0.841466	-0.00335771	negative selection	1000
1099	2:B:96127821-2:B:96183004,2:B:96183004-2:B:96183004,2:B:96183004-2:B:96127821,2:B:96127821-2:B:96127821,	110368	2	1	0.841466	-0.00335771	negative selection	1000
1099	2:B:96345672-2:B:96136134,2:B:96136134-2:B:96136134,2:B:96136134-2:B:96345672,2:B:96345672-2:B:96345672,	419078	1	1	0.841466	-0.00335771	negative selection	1000
1099	2:B:99082962-2:B:100141882,2:B:100141882-2:B:112943251,2:B:112943251-2:B:112932202,2:B:112932202-2:B:112932202,2:B:112932202-2:B:112943251,2:B:112943251-2:B:100141882,2:B:100141882-2:B:99082962,2:B:99082962-2:B:99082962,	2139942	1	1	0.841466	-0.00335771	negative selection	1000
1099	2:B:99761993-2:B:99761949,2:B:99761949-2:B:99752324,2:B:99752324-2:B:99712403,2:B:99759191-2:B:99712403,2:B:99759191-2:B:99758880,2:B:99758880-2:B:99753971,2:B:99753971-2:B:99752325,2:B:99752325-2:B:99811252,2:B:99811252-2:B:99811716,2:B:99821474-2:B:99811716,2:B:99821474-2:B:99812427,2:B:99812427-2:B:99812427,2:B:99812427-2:B:99821474,2:B:99821474-2:B:99811716,2:B:99811716-2:B:99811252,2:B:99811…	102878	1	1	0.841466	-0.00335771	negative selection	1000
1099	2:B:99763218-2:B:99763223,2:B:99763223-2:B:99763218,	6	1	1	0.841466	-0.00335771	negative selection	1000
1104	2:B:104447379-2:B:104442703,2:B:104442703-2:B:104442703,2:B:104442703-2:B:104447379,2:B:104447379-2:B:104447379,	9354	2	1	0.841289	-0.00405606	negative selection	1000
1104	2:B:90533463-2:B:90492858,2:B:90492858-2:B:90492858,2:B:90492858-2:B:90533463,2:B:90533463-2:B:90533463,	81212	3	1	0.841289	-0.00405606	negative selection	1000
1104	2:B:90951535-2:B:90840504,2:B:90840504-2:B:90818725,2:B:90818725-2:B:90806084,2:B:90806084-2:B:90806084,2:B:90806084-2:B:90818725,2:B:90818725-2:B:90840504,2:B:90840504-2:B:90951535,2:B:90951535-2:B:90951535,	247348	3	1	0.841289	-0.00405606	negative selection	1000
1104	2:B:91304791-2:B:90766515,2:B:90766515-2:B:90763719,2:B:90763719-2:B:90745545,2:B:90745545-2:B:90567351,2:B:90567351-2:B:90587737,2:B:90587737-2:B:90587737,2:B:90587737-2:B:90567351,2:B:90567351-2:B:90745545,2:B:90745545-2:B:90763719,2:B:90763719-2:B:90766515,2:B:90766515-2:B:91304791,2:B:91304791-2:B:91304791,	1153678	3	1	0.841289	-0.00405606	negative selection	1000
1107	2:B:104021612-2:B:104228176,2:B:104228176-2:B:104228176,2:B:104228176-2:B:104021612,2:B:104021612-2:B:104269931,2:B:104269931-2:B:104269892,2:B:104269892-2:B:104269891,2:B:104269891-2:B:104269859,2:B:104269859-2:B:104269850,2:B:104269850-2:B:104269858,2:B:104269858-2:B:104329153,2:B:104329153-2:B:104365602,2:B:104365602-2:B:104269674,2:B:104269674-2:B:104269678,2:B:104269678-2:B:104269678,2:B:104…	486204	1	1	0.841355	-0.00379401	negative selection	1000
1107	2:B:90265844-2:B:90678774,2:B:90678774-2:B:90678774,2:B:90678774-2:B:90265844,2:B:90265844-2:B:90265844,2:B:90265844-2:B:90282364,2:B:90282364-2:B:90640662,2:B:90640662-2:B:90623659,2:B:90623659-2:B:90712232,2:B:90712232-2:B:90678775,2:B:90678775-2:B:90678775,2:B:90678775-2:B:90712232,2:B:90712232-2:B:90623659,2:B:90623659-2:B:90640662,2:B:90640662-2:B:90282364,2:B:90282364-2:B:90265844,2:B:90265…	959828	8	1	0.841355	-0.00379401	negative selection	1000
1108	2:B:104447379-2:B:104442703,2:B:104442703-2:B:104442703,2:B:104442703-2:B:104447379,2:B:104447379-2:B:104447379,	9354	2	1	0.841276	-0.00410623	negative selection	1000
1108	2:B:90533463-2:B:90492858,2:B:90492858-2:B:90492858,2:B:90492858-2:B:90533463,2:B:90533463-2:B:90533463,	81212	1	1	0.841276	-0.00410623	negative selection	1000
1108	2:B:90951535-2:B:90840504,2:B:90840504-2:B:90818725,2:B:90818725-2:B:90806084,2:B:90806084-2:B:90806084,2:B:90806084-2:B:90818725,2:B:90818725-2:B:90840504,2:B:90840504-2:B:90951535,2:B:90951535-2:B:90951535,	247348	1	1	0.841276	-0.00410623	negative selection	1000
1108	2:B:91229445-2:B:90640663,2:B:90640663-2:B:90640663,2:B:90640663-2:B:91229445,2:B:91229445-2:B:91229445,	1177566	1	1	0.841276	-0.00410623	negative selection	1000
1109	2:B:104447379-2:B:104442703,2:B:104442703-2:B:104442703,2:B:104442703-2:B:104447379,2:B:104447379-2:B:104447379,	9354	4	1	0.841286	-0.00406573	negative selection	1000
1109	2:B:90533463-2:B:90492858,2:B:90492858-2:B:90492858,2:B:90492858-2:B:90533463,2:B:90533463-2:B:90533463,	81212	1	1	0.841286	-0.00406573	negative selection	1000
1109	2:B:90951535-2:B:90840504,2:B:90840504-2:B:90818725,2:B:90818725-2:B:90806084,2:B:90806084-2:B:90806084,2:B:90806084-2:B:90818725,2:B:90818725-2:B:90840504,2:B:90840504-2:B:90951535,2:B:90951535-2:B:90951535,	247348	1	1	0.841286	-0.00406573	negative selection	1000
1109	2:B:91229445-2:B:90640663,2:B:90640663-2:B:90640663,2:B:90640663-2:B:91229445,2:B:91229445-2:B:91229445,	1177566	3	1	0.841286	-0.00406573	negative selection	1000
1110	2:B:117399363-2:B:117387445,2:B:117387445-2:B:117387445,2:B:117387445-2:B:117399363,2:B:117399363-2:B:117399363,	23838	5	1	0.844131	0.00713174	positive selection	1000
1110	2:B:118336589-2:B:118403472,2:B:118403472-2:B:118336589,	66884	3	1	0.844131	0.00713174	positive selection	1000
1110	2:B:119684020-2:B:119671548,2:B:119671548-2:B:119671548,2:B:119671548-2:B:119684020,2:B:119684020-2:B:119684021,2:B:119684021-2:B:119809379,2:B:119809379-2:B:119809379,2:B:119809379-2:B:119684021,2:B:119684021-2:B:119684020,	275664	2	1	0.844131	0.00713174	positive selection	1000
1110	2:B:87229738-2:B:87795975,2:B:87795975-2:B:88138718,2:B:88138718-2:B:90265843,2:B:90265843-2:B:90265843,2:B:90265843-2:B:90249907,2:B:90249907-2:B:90249907,2:B:90249907-2:B:90265843,2:B:90265843-2:B:90265843,2:B:90265843-2:B:88138718,2:B:88138718-2:B:87795975,2:B:87795975-2:B:87229738,2:B:87229738-2:B:87229738,2:B:87229738-2:B:90896928,2:B:90896928-2:B:90896928,2:B:90896928-2:B:87229738,2:B:87229…	12752984	10	1	0.844131	0.00713174	positive selection	1000
1110	2:B:87887703-2:B:87859571,2:B:87859571-2:B:87887703,	28133	3	1	0.844131	0.00713174	positive selection	1000
1110	2:B:88522260-2:B:88460635,2:B:88460635-2:B:88522260,	61626	3	1	0.844131	0.00713174	positive selection	1000
1110	2:B:90942392-2:B:90948235,2:B:90948235-2:B:90948235,2:B:90948235-2:B:90942392,2:B:90942392-2:B:90942392,	11688	5	1	0.844131	0.00713174	positive selection	1000
1110	2:B:90948236-2:B:90953993,2:B:90953993-2:B:90953993,2:B:90953993-2:B:90948236,2:B:90948236-2:B:224136041,2:B:224136041-2:B:224655590,2:B:224655590-2:B:224655590,2:B:224655590-2:B:224136041,2:B:224136041-2:B:90948236,	1050616	4	1	0.844131	0.00713174	positive selection	1000
1110	2:B:90954515-2:B:90989843,2:B:90989843-2:B:90989843,2:B:90989843-2:B:90954515,2:B:90954515-2:B:90954515,	70658	3	1	0.844131	0.00713174	positive selection	1000
1110	2:B:90954614-2:B:90954560,2:B:90954560-2:B:90954614,	55	1	1	0.844131	0.00713174	positive selection	1000
1110	2:B:96103243-2:B:96097248,2:B:96097248-2:B:96059905,2:B:96059905-2:B:96078726,2:B:96078726-2:B:96078726,2:B:96078726-2:B:96059905,2:B:96059905-2:B:96097248,2:B:96097248-2:B:96103243,2:B:96103243-2:B:99246510,2:B:99246510-2:B:99157428,2:B:99157428-2:B:99157428,2:B:99157428-2:B:99246510,2:B:99246510-2:B:96103243,	227802	7	1	0.844131	0.00713174	positive selection	1000
1110	2:B:99020765-2:B:99020804,2:B:99020804-2:B:99020805,2:B:99020805-2:B:99037908,2:B:99037908-2:B:99037908,2:B:99037908-2:B:99020805,2:B:99020805-2:B:99020804,2:B:99020804-2:B:99020765,2:B:99020765-2:B:99020765,2:B:99020765-2:B:99032983,2:B:99032983-2:B:99032984,2:B:99032984-2:B:99157427,2:B:99157427-2:B:99157427,2:B:99157427-2:B:99032984,2:B:99032984-2:B:99032983,2:B:99032983-2:B:99020765,2:B:99020…	307614	7	1	0.844131	0.00713174	positive selection	1000
1111	2:B:117399363-2:B:117387445,2:B:117387445-2:B:117387445,2:B:117387445-2:B:117399363,2:B:117399363-2:B:117399363,	23838	3	1	0.846957	0.0182221	positive selection	1000
1111	2:B:118336589-2:B:118403472,2:B:118403472-2:B:118336589,	66884	5	1	0.846957	0.0182221	positive selection	1000
1111	2:B:119684020-2:B:119671548,2:B:119671548-2:B:119671548,2:B:119671548-2:B:119684020,2:B:119684020-2:B:119684021,2:B:119684021-2:B:119809379,2:B:119809379-2:B:119809379,2:B:119809379-2:B:119684021,2:B:119684021-2:B:119684020,	275664	4	1	0.846957	0.0182221	positive selection	1000
1111	2:B:87229738-2:B:87795975,2:B:87795975-2:B:88138718,2:B:88138718-2:B:90265843,2:B:90265843-2:B:90265843,2:B:90265843-2:B:90249907,2:B:90249907-2:B:90249907,2:B:90249907-2:B:90265843,2:B:90265843-2:B:90265843,2:B:90265843-2:B:88138718,2:B:88138718-2:B:87795975,2:B:87795975-2:B:87229738,2:B:87229738-2:B:87229738,2:B:87229738-2:B:90896928,2:B:90896928-2:B:90896928,2:B:90896928-2:B:87229738,2:B:87229…	12752984	6	1	0.846957	0.0182221	positive selection	1000
1111	2:B:87887703-2:B:87859571,2:B:87859571-2:B:87887703,	28133	1	1	0.846957	0.0182221	positive selection	1000
1111	2:B:88522260-2:B:88460635,2:B:88460635-2:B:88522260,	61626	3	1	0.846957	0.0182221	positive selection	1000
1111	2:B:90942392-2:B:90948235,2:B:90948235-2:B:90948235,2:B:90948235-2:B:90942392,2:B:90942392-2:B:90942392,	11688	7	1	0.846957	0.0182221	positive selection	1000
1111	2:B:90948236-2:B:90953993,2:B:90953993-2:B:90953993,2:B:90953993-2:B:90948236,2:B:90948236-2:B:224136041,2:B:224136041-2:B:224655590,2:B:224655590-2:B:224655590,2:B:224655590-2:B:224136041,2:B:224136041-2:B:90948236,	1050616	6	1	0.846957	0.0182221	positive selection	1000
1111	2:B:90954515-2:B:90989843,2:B:90989843-2:B:90989843,2:B:90989843-2:B:90954515,2:B:90954515-2:B:90954515,	70658	7	1	0.846957	0.0182221	positive selection	1000
1111	2:B:90954614-2:B:90954560,2:B:90954560-2:B:90954614,	55	1	1	0.846957	0.0182221	positive selection	1000
1111	2:B:96103243-2:B:96097248,2:B:96097248-2:B:96059905,2:B:96059905-2:B:96078726,2:B:96078726-2:B:96078726,2:B:96078726-2:B:96059905,2:B:96059905-2:B:96097248,2:B:96097248-2:B:96103243,2:B:96103243-2:B:99246510,2:B:99246510-2:B:99157428,2:B:99157428-2:B:99157428,2:B:99157428-2:B:99246510,2:B:99246510-2:B:96103243,	227802	9	1	0.846957	0.0182221	positive selection	1000
1111	2:B:99020765-2:B:99020804,2:B:99020804-2:B:99020805,2:B:99020805-2:B:99037908,2:B:99037908-2:B:99037908,2:B:99037908-2:B:99020805,2:B:99020805-2:B:99020804,2:B:99020804-2:B:99020765,2:B:99020765-2:B:99020765,2:B:99020765-2:B:99032983,2:B:99032983-2:B:99032984,2:B:99032984-2:B:99157427,2:B:99157427-2:B:99157427,2:B:99157427-2:B:99032984,2:B:99032984-2:B:99032983,2:B:99032983-2:B:99020765,2:B:99020…	307614	5	1	0.846957	0.0182221	positive selection	1000
1113	2:B:107236565-2:B:106066086,2:B:106066086-2:B:106066086,2:B:106066086-2:B:107236565,2:B:107236565-2:B:107236565,	2340960	4	1	0.844465	0.00844068	positive selection	1000
1113	2:B:219940902-2:B:215446054,2:B:215446054-2:B:215446054,2:B:215446054-2:B:219940902,2:B:219940902-2:B:219940902,	8989698	1	1	0.844465	0.00844068	positive selection	1000
1113	2:B:90241971-2:B:90249906,2:B:90249906-2:B:90249906,2:B:90249906-2:B:90241971,2:B:90241971-2:B:90241971,	15872	1	1	0.844465	0.00844068	positive selection	1000
1113	2:B:90967171-2:B:90968868,2:B:90968868-2:B:90968868,2:B:90968868-2:B:90967171,2:B:90967171-2:B:97268871,2:B:97268871-2:B:96103244,2:B:96103244-2:B:96103244,2:B:96103244-2:B:97268871,2:B:97268871-2:B:90967171,	2334652	5	1	0.844465	0.00844068	positive selection	1000
1113	2:B:91084584-2:B:91075808,2:B:91075808-2:B:91075808,2:B:91075808-2:B:91084584,2:B:91084584-2:B:91084584,	17554	1	1	0.844465	0.00844068	positive selection	1000
1113	2:B:91085538-2:B:91085298,2:B:91085298-2:B:91085298,2:B:91085298-2:B:91085538,2:B:91085538-2:B:91085538,	482	4	1	0.844465	0.00844068	positive selection	1000
1113	2:B:91339171-2:B:91342678,2:B:91342678-2:B:91342679,2:B:91342679-2:B:91342818,2:B:91342818-2:B:91342818,2:B:91342818-2:B:91342679,2:B:91342679-2:B:91342678,2:B:91342678-2:B:91339171,2:B:91339171-2:B:91339171,	7296	2	1	0.844465	0.00844068	positive selection	1000
1113	2:B:91423685-2:B:91463902,2:B:91463902-2:B:91463902,2:B:91463902-2:B:91423685,2:B:91423685-2:B:91423685,	80436	2	1	0.844465	0.00844068	positive selection	1000
1113	2:B:91769256-2:B:91768887,2:B:91768887-2:B:91768887,2:B:91768887-2:B:91783199,2:B:91783199-2:B:91772035,2:B:91772035-2:B:91771882,2:B:91771882-2:B:91771748,2:B:91771748-2:B:91769298,2:B:91769298-2:B:91769298,2:B:91769298-2:B:91771748,2:B:91771748-2:B:91771882,2:B:91771882-2:B:91772035,2:B:91772035-2:B:91783199,2:B:91783199-2:B:91768887,2:B:91768887-2:B:91768887,2:B:91768887-2:B:91769256,2:B:91769…	34576	1	1	0.844465	0.00844068	positive selection	1000
1113	2:B:91769607-2:B:91775599,2:B:91775599-2:B:91775617,2:B:91775617-2:B:91775778,2:B:91775778-2:B:91775778,2:B:91775778-2:B:91775617,2:B:91775617-2:B:91775599,2:B:91775599-2:B:91769607,2:B:91769607-2:B:91769607,	12310	1	1	0.844465	0.00844068	positive selection	1000
1113	2:B:91773054-2:B:91776425,2:B:91776425-2:B:91776425,2:B:91776425-2:B:91776386,2:B:91776386-2:B:91776386,2:B:91776386-2:B:91776425,2:B:91776425-2:B:91776425,2:B:91776425-2:B:91773054,2:B:91773054-2:B:91773054,	6824	1	1	0.844465	0.00844068	positive selection	1000
1113	2:B:91773350-2:B:91772321,2:B:91772321-2:B:91772320,2:B:91772320-2:B:91771505,2:B:91771505-2:B:91773406,2:B:91773406-2:B:91774616,2:B:91774616-2:B:91774616,2:B:91774616-2:B:91773406,2:B:91773406-2:B:91771505,2:B:91771505-2:B:91772320,2:B:91772320-2:B:91772321,2:B:91772321-2:B:91773350,2:B:91773350-2:B:91773350,	6114	1	1	0.844465	0.00844068	positive selection	1000
1113	2:B:91773351-2:B:91780525,2:B:91780525-2:B:91780525,2:B:91780525-2:B:91773351,2:B:91773351-2:B:91773351,	14350	1	1	0.844465	0.00844068	positive selection	1000
1113	2:B:91776350-2:B:91775779,2:B:91775779-2:B:91775779,2:B:91775779-2:B:91776350,2:B:91776350-2:B:91776350,	1144	1	1	0.844465	0.00844068	positive selection	1000
1113	2:B:91776368-2:B:91776351,2:B:91776385-2:B:91776351,2:B:91776385-2:B:91776369,2:B:91776369-2:B:91776369,2:B:91776369-2:B:91776385,2:B:91776385-2:B:91776351,2:B:91776351-2:B:91776368,2:B:91776368-2:B:91776368,	70	1	1	0.844465	0.00844068	positive selection	1000
1113	2:B:96198581-2:B:96194563,2:B:96194563-2:B:96198581,	4019	3	1	0.844465	0.00844068	positive selection	1000
1113	2:B:96257201-2:B:96257089,2:B:96257089-2:B:96257089,2:B:96257089-2:B:96257201,2:B:96257201-2:B:96257201,	226	1	1	0.844465	0.00844068	positive selection	1000
1115	2:B:104447379-2:B:104442703,2:B:104442703-2:B:104442703,2:B:104442703-2:B:104447379,2:B:104447379-2:B:104447379,	9354	3	1	0.841277	-0.00410071	negative selection	1000
1115	2:B:90533463-2:B:90492858,2:B:90492858-2:B:90492858,2:B:90492858-2:B:90533463,2:B:90533463-2:B:90533463,	81212	4	1	0.841277	-0.00410071	negative selection	1000
1115	2:B:90951535-2:B:90840504,2:B:90840504-2:B:90818725,2:B:90818725-2:B:90806084,2:B:90806084-2:B:90806084,2:B:90806084-2:B:90818725,2:B:90818725-2:B:90840504,2:B:90840504-2:B:90951535,2:B:90951535-2:B:90951535,	247348	6	1	0.841277	-0.00410071	negative selection	1000
1115	2:B:91647686-2:B:91642072,2:B:91642072-2:B:91647686,	5615	2	1	0.841277	-0.00410071	negative selection	1000
1117	2:B:112426753-2:B:112424285,2:B:112424285-2:B:112426753,	2469	2	1	0.841342	-0.00384723	negative selection	1000
1117	2:B:115575818-2:B:116332632,2:B:116332632-2:B:112446943,2:B:112446943-2:B:112426754,2:B:112426754-2:B:112426754,2:B:112426754-2:B:112446943,2:B:112446943-2:B:116332632,2:B:116332632-2:B:115575818,2:B:115575818-2:B:115575818,	1554010	6	1	0.841342	-0.00384723	negative selection	1000
1117	2:B:118336589-2:B:118403472,2:B:118403472-2:B:118336589,	66884	5	1	0.841342	-0.00384723	negative selection	1000
1117	2:B:119684020-2:B:119671548,2:B:119671548-2:B:119671548,2:B:119671548-2:B:119684020,2:B:119684020-2:B:119684021,2:B:119684021-2:B:119809379,2:B:119809379-2:B:119809379,2:B:119809379-2:B:119684021,2:B:119684021-2:B:119684020,	275664	9	1	0.841342	-0.00384723	negative selection	1000
1117	2:B:87887703-2:B:87859571,2:B:87859571-2:B:87887703,	28133	1	1	0.841342	-0.00384723	negative selection	1000
1117	2:B:87887704-2:B:87895984,2:B:87895984-2:B:87895984,2:B:87895984-2:B:87887704,2:B:87887704-2:B:87887704,	16562	1	1	0.841342	-0.00384723	negative selection	1000
1117	2:B:88522260-2:B:88460635,2:B:88460635-2:B:88522260,	61626	2	1	0.841342	-0.00384723	negative selection	1000
1117	2:B:90942392-2:B:90948235,2:B:90948235-2:B:90948235,2:B:90948235-2:B:90942392,2:B:90942392-2:B:90942392,	11688	9	1	0.841342	-0.00384723	negative selection	1000
1117	2:B:90954614-2:B:90954560,2:B:90954560-2:B:90954614,	55	2	1	0.841342	-0.00384723	negative selection	1000
1117	2:B:96078727-2:B:96091901,2:B:96091901-2:B:96091902,2:B:96091902-2:B:96094893,2:B:96094893-2:B:96094893,2:B:96094893-2:B:96091902,2:B:96091902-2:B:96091901,2:B:96091901-2:B:96078727,2:B:96078727-2:B:96078727,	32334	2	1	0.841342	-0.00384723	negative selection	1000
1117	2:B:97915259-2:B:97268872,2:B:97268872-2:B:97268872,2:B:97268872-2:B:97915259,2:B:97915259-2:B:97915260,2:B:97915260-2:B:98408384,2:B:98408384-2:B:98408384,2:B:98408384-2:B:97915260,2:B:97915260-2:B:97915259,	2279026	2	1	0.841342	-0.00384723	negative selection	1000
1119	2:B:104305602-2:B:104278922,2:B:104278922-2:B:104278922,2:B:104278922-2:B:104305602,2:B:104305602-2:B:104305603,2:B:104305603-2:B:104322927,2:B:104322927-2:B:104322927,2:B:104322927-2:B:104305603,2:B:104305603-2:B:104305602,	88012	10	1	0.848059	0.0225379	positive selection	1000
1119	2:B:121372063-2:B:116767834,2:B:116767834-2:B:116767834,2:B:116767834-2:B:121372063,2:B:121372063-2:B:121372063,	9208460	9	1	0.848059	0.0225379	positive selection	1000
1119	2:B:170629534-2:B:106977058,2:B:106977058-2:B:106977058,2:B:106977058-2:B:170629534,2:B:170629534-2:B:170629534,	127304954	10	1	0.848059	0.0225379	positive selection	1000
1119	2:B:179945312-2:B:190158459,2:B:190158459-2:B:190158459,2:B:190158459-2:B:179945312,2:B:179945312-2:B:179945312,	20426296	10	1	0.848059	0.0225379	positive selection	1000
1119	2:B:91229445-2:B:90640663,2:B:90640663-2:B:90640663,2:B:90640663-2:B:91229445,2:B:91229445-2:B:91229445,	1177566	1	1	0.848059	0.0225379	positive selection	1000
1119	2:B:91647686-2:B:91642072,2:B:91642072-2:B:91647686,	5615	1	1	0.848059	0.0225379	positive selection	1000
1120	2:B:101255803-2:B:100862567,2:B:100862567-2:B:100862567,2:B:100862567-2:B:101255803,2:B:101255803-2:B:101255803,	786474	1	1	0.841852	-0.00183523	negative selection	1000
1120	2:B:101255804-2:B:103706558,2:B:103706558-2:B:103706558,2:B:103706558-2:B:101255804,2:B:101255804-2:B:101255804,	4901510	1	1	0.841852	-0.00183523	negative selection	1000
1120	2:B:153167220-2:B:153404673,2:B:153404673-2:B:153404674,2:B:153404674-2:B:153488897,2:B:153488897-2:B:153493177,2:B:153493177-2:B:153513706,2:B:153513706-2:B:153569574,2:B:153569574-2:B:153535741,2:B:153535741-2:B:153535741,2:B:153535741-2:B:153569574,2:B:153569574-2:B:153513706,2:B:153513706-2:B:153493177,2:B:153493177-2:B:153488897,2:B:153488897-2:B:153404674,2:B:153404674-2:B:153404673,2:B:153…	752084	1	1	0.841852	-0.00183523	negative selection	1000
1120	2:B:159622426-2:B:160060542,2:B:160060542-2:B:160060542,2:B:160060542-2:B:159622426,2:B:159622426-2:B:159622426,	876234	1	1	0.841852	-0.00183523	negative selection	1000
1120	2:B:160131903-2:B:163264833,2:B:163264833-2:B:163268788,2:B:163268788-2:B:163294910,2:B:163294910-2:B:163294918,2:B:163294918-2:B:164056572,2:B:164076435-2:B:164056572,2:B:164076435-2:B:164056573,2:B:164056573-2:B:164076436,2:B:164076436-2:B:164098603,2:B:164098603-2:B:164098603,2:B:164098603-2:B:164076436,2:B:164076436-2:B:164056573,2:B:164056573-2:B:164076435,2:B:164056572-2:B:164076435,2:B:164…	7925480	1	1	0.841852	-0.00183523	negative selection	1000
1120	2:B:164889604-2:B:164854145,2:B:164854145-2:B:164854145,2:B:164854145-2:B:164889604,2:B:164889604-2:B:162805485,2:B:162805485-2:B:162782387,2:B:162782387-2:B:162782387,2:B:162782387-2:B:162805485,2:B:162805485-2:B:164889604,	117118	1	1	0.841852	-0.00183523	negative selection	1000
1120	2:B:166903677-2:B:167207680,2:B:167207680-2:B:167325880,2:B:167325880-2:B:167781331,2:B:167781331-2:B:167781331,2:B:167781331-2:B:167325880,2:B:167325880-2:B:167207680,2:B:167207680-2:B:166903677,2:B:166903677-2:B:167325879,2:B:167325879-2:B:167207681,2:B:167207681-2:B:167207681,2:B:167207681-2:B:167325879,2:B:167325879-2:B:166903677,	1755310	1	1	0.841852	-0.00183523	negative selection	1000
1120	2:B:167313481-2:B:167227796,2:B:167227796-2:B:167227795,2:B:167227795-2:B:167227657,2:B:167227657-2:B:167227656,2:B:167227656-2:B:167225970,2:B:167225970-2:B:167225970,2:B:167225970-2:B:167227656,2:B:167227656-2:B:167227657,2:B:167227657-2:B:167227795,2:B:167227795-2:B:167227796,2:B:167227796-2:B:167313481,2:B:167313481-2:B:167313481,	175024	1	1	0.841852	-0.00183523	negative selection	1000
1120	2:B:173254817-2:B:182361163,2:B:182361163-2:B:182361163,2:B:182361163-2:B:173254817,2:B:173254817-2:B:173254817,	18212694	2	1	0.841852	-0.00183523	negative selection	1000
1120	2:B:192124853-2:B:192395084,2:B:192395084-2:B:192395084,2:B:192395084-2:B:192124853,2:B:192124853-2:B:192124853,	540464	2	1	0.841852	-0.00183523	negative selection	1000
1120	2:B:219302674-2:B:219368760,2:B:219368760-2:B:219368760,2:B:219368760-2:B:219302674,2:B:219302674-2:B:219302674,	132174	2	1	0.841852	-0.00183523	negative selection	1000
1120	2:B:223823062-2:B:223782332,2:B:223782332-2:B:223782332,2:B:223782332-2:B:223823062,2:B:223823062-2:B:223823062,	81462	1	1	0.841852	-0.00183523	negative selection	1000
1120	2:B:91658883-2:B:91658672,2:B:91658672-2:B:91658672,2:B:91658672-2:B:91658883,2:B:91658883-2:B:91658883,	424	1	1	0.841852	-0.00183523	negative selection	1000
1120	2:B:91659073-2:B:91658335,2:B:91658335-2:B:91658238,2:B:91658238-2:B:91658132,2:B:91658132-2:B:91658132,2:B:91658132-2:B:91658238,2:B:91658238-2:B:91658335,2:B:91658335-2:B:91659073,2:B:91659073-2:B:91659073,	1692	2	1	0.841852	-0.00183523	negative selection	1000
1120	2:B:91659754-2:B:91662160,2:B:91662160-2:B:91662160,2:B:91662160-2:B:91659754,2:B:91659754-2:B:91659754,	4814	2	1	0.841852	-0.00183523	negative selection	1000
1120	2:B:91659835-2:B:91659550,2:B:91659550-2:B:91659610,2:B:91659610-2:B:91663562,2:B:91663562-2:B:91663563,2:B:91663563-2:B:91664012,2:B:91664012-2:B:91664013,2:B:91664013-2:B:91664035,2:B:91664041-2:B:91664035,2:B:91664041-2:B:91664036,2:B:91664036-2:B:91664298,2:B:91664298-2:B:91664302,2:B:91664302-2:B:91664297,2:B:91664297-2:B:91664287,2:B:91664287-2:B:91664287,2:B:91664287-2:B:91664297,2:B:91664…	9468	1	1	0.841852	-0.00183523	negative selection	1000
1120	2:B:91661266-2:B:91663171,2:B:91663171-2:B:91663171,2:B:91663171-2:B:91661266,2:B:91661266-2:B:91661266,	3812	5	1	0.841852	-0.00183523	negative selection	1000
1120	2:B:91661355-2:B:91660027,2:B:91660027-2:B:91660027,2:B:91660027-2:B:91661355,2:B:91661355-2:B:91661355,	2658	1	1	0.841852	-0.00183523	negative selection	1000
1120	2:B:91666370-2:B:91666371,2:B:91666371-2:B:91666370,2:B:91666370-2:B:91666371,2:B:91666371-2:B:91666370,	4	1	1	0.841852	-0.00183523	negative selection	1000
1120	2:B:91667932-2:B:91668599,2:B:91668599-2:B:91668599,2:B:91668599-2:B:91667932,2:B:91667932-2:B:91667932,	1336	1	1	0.841852	-0.00183523	negative selection	1000
1120	2:B:91668693-2:B:91668814,2:B:91668814-2:B:91668858,2:B:91668858-2:B:91668879,2:B:91668879-2:B:91668879,2:B:91668879-2:B:91668858,2:B:91668858-2:B:91668814,2:B:91668814-2:B:91668693,2:B:91668693-2:B:91668693,	288	1	1	0.841852	-0.00183523	negative selection	1000
1120	2:B:91674256-2:B:91674152,2:B:91674152-2:B:91674152,2:B:91674152-2:B:91674256,2:B:91674256-2:B:91675818,2:B:91675818-2:B:91675247,2:B:91675247-2:B:91675247,2:B:91675247-2:B:91675818,2:B:91675818-2:B:91674256,	1354	1	1	0.841852	-0.00183523	negative selection	1000
1120	2:B:91674256-2:B:91674152,2:B:91674152-2:B:91674152,2:B:91674152-2:B:91674256,2:B:91675818-2:B:91674256,2:B:91675818-2:B:91675247,2:B:91675247-2:B:91675247,2:B:91675247-2:B:91675818,2:B:91675818-2:B:91674256,	1354	1	1	0.841852	-0.00183523	negative selection	1000
1120	2:B:91699986-2:B:91700565,2:B:91700565-2:B:91700565,2:B:91700565-2:B:91699986,2:B:91699986-2:B:91699986,	1160	2	1	0.841852	-0.00183523	negative selection	1000
1120	2:B:91721296-2:B:91682965,2:B:91682965-2:B:91682965,2:B:91682965-2:B:91721296,2:B:91721296-2:B:91721296,	76664	1	1	0.841852	-0.00183523	negative selection	1000
1120	2:B:91721297-2:B:91721941,2:B:91721941-2:B:91721941,2:B:91721941-2:B:91721297,2:B:91721297-2:B:91721297,	1290	2	1	0.841852	-0.00183523	negative selection	1000
1120	2:B:96285261-2:B:96281541,2:B:96281541-2:B:96285261,	3721	1	1	0.841852	-0.00183523	negative selection	1000
1120	2:B:96285261-2:B:96281541,2:B:96285261-2:B:96281541,	3721	1	1	0.841852	-0.00183523	negative selection	1000
1120	2:B:96439745-2:B:96049916,2:B:96049916-2:B:96049916,2:B:96049916-2:B:96439745,2:B:96439745-2:B:96439745,	779660	1	1	0.841852	-0.00183523	negative selection	1000
1122	2:B:91397519-2:B:91391284,2:B:91391284-2:B:91468744,2:B:91468744-2:B:91304792,2:B:91304792-2:B:91304792,2:B:91304792-2:B:91468744,2:B:91468744-2:B:91391284,2:B:91391284-2:B:91397519,2:B:91397519-2:B:91397519,2:B:91397519-2:B:90265844,2:B:90265844-2:B:90265844,2:B:90265844-2:B:90507881,2:B:90507881-2:B:90507881,2:B:90507881-2:B:90265844,2:B:90265844-2:B:90265844,2:B:90265844-2:B:91397519,2:B:91397…	3087806	7	1	0.841363	-0.00376349	negative selection	1000
1123	2:B:121372063-2:B:116767834,2:B:116767834-2:B:116767834,2:B:116767834-2:B:121372063,2:B:121372063-2:B:121372063,	9208460	2	1	0.841443	-0.00344929	negative selection	1000
1123	2:B:91397519-2:B:91391284,2:B:91391284-2:B:91468744,2:B:91468744-2:B:91304792,2:B:91304792-2:B:91304792,2:B:91304792-2:B:91468744,2:B:91468744-2:B:91391284,2:B:91391284-2:B:91397519,2:B:91397519-2:B:91397519,2:B:91397519-2:B:90265844,2:B:90265844-2:B:90265844,2:B:90265844-2:B:90507881,2:B:90507881-2:B:90507881,2:B:90507881-2:B:90265844,2:B:90265844-2:B:90265844,2:B:90265844-2:B:91397519,2:B:91397…	3087806	7	1	0.841443	-0.00344929	negative selection	1000
1124	2:B:104276067-2:B:104269932,2:B:104269932-2:B:104269932,2:B:104269932-2:B:104276067,2:B:104276067-2:B:104276067,	12272	3	1	0.84128	-0.00409145	negative selection	1000
1124	2:B:104447379-2:B:104442703,2:B:104442703-2:B:104442703,2:B:104442703-2:B:104447379,2:B:104447379-2:B:104447379,	9354	5	1	0.84128	-0.00409145	negative selection	1000
1124	2:B:91304791-2:B:90766515,2:B:90766515-2:B:90763719,2:B:90763719-2:B:90745545,2:B:90745545-2:B:90567351,2:B:90567351-2:B:90587737,2:B:90587737-2:B:90587737,2:B:90587737-2:B:90567351,2:B:90567351-2:B:90745545,2:B:90745545-2:B:90763719,2:B:90763719-2:B:90766515,2:B:90766515-2:B:91304791,2:B:91304791-2:B:91304791,	1153678	2	1	0.84128	-0.00409145	negative selection	1000
1126	2:B:100843857-2:B:100896804,2:B:100896804-2:B:100843857,	52948	1	1	0.84141	-0.00357792	negative selection	1000
1126	2:B:103686819-2:B:98610417,2:B:98610417-2:B:98610417,2:B:98610417-2:B:103686819,2:B:103686819-2:B:103697916,2:B:103697916-2:B:103693202,2:B:103693202-2:B:103693202,2:B:103693202-2:B:103697916,2:B:103697916-2:B:103686819,	10162236	2	1	0.84141	-0.00357792	negative selection	1000
1126	2:B:104442702-2:B:104433835,2:B:104433835-2:B:104433835,2:B:104433835-2:B:104442702,2:B:104442702-2:B:104442702,	17736	5	1	0.84141	-0.00357792	negative selection	1000
1126	2:B:107163371-2:B:107159193,2:B:107159193-2:B:107163371,	4179	4	1	0.84141	-0.00357792	negative selection	1000
1126	2:B:107163371-2:B:107159193,2:B:107163371-2:B:107159193,	4179	1	1	0.84141	-0.00357792	negative selection	1000
1126	2:B:107333415-2:B:107430211,2:B:107430211-2:B:107431271,2:B:107431271-2:B:107431766,2:B:107431766-2:B:107435039,2:B:107435039-2:B:107431767,2:B:107431767-2:B:107431767,2:B:107431767-2:B:107435039,2:B:107435039-2:B:107431766,2:B:107431766-2:B:107431271,2:B:107431271-2:B:107430211,2:B:107430211-2:B:107333415,2:B:107333415-2:B:107333415,	201132	2	1	0.84141	-0.00357792	negative selection	1000
1126	2:B:107333415-2:B:107430211,2:B:107430211-2:B:107431271,2:B:107431271-2:B:107431766,2:B:107435039-2:B:107431766,2:B:107435039-2:B:107431767,2:B:107431767-2:B:107431767,2:B:107431767-2:B:107435039,2:B:107431766-2:B:107435039,2:B:107431766-2:B:107431271,2:B:107431271-2:B:107430211,2:B:107430211-2:B:107333415,2:B:107333415-2:B:107333415,	201132	1	1	0.84141	-0.00357792	negative selection	1000
1126	2:B:107905107-2:B:107907875,2:B:107907875-2:B:107922009,2:B:107922009-2:B:107907876,2:B:107907876-2:B:103479776,2:B:103479776-2:B:104281994,2:B:104281994-2:B:104281994,2:B:104281994-2:B:103479776,2:B:103479776-2:B:107907876,2:B:107907876-2:B:107922009,2:B:107922009-2:B:107907875,2:B:107907875-2:B:107905107,2:B:107905107-2:B:114276602,2:B:114276602-2:B:114237230,2:B:114237230-2:B:114237230,2:B:114…	1716990	1	1	0.84141	-0.00357792	negative selection	1000
1126	2:B:109002369-2:B:108882326,2:B:108882326-2:B:109002369,	120044	3	1	0.84141	-0.00357792	negative selection	1000
1126	2:B:114177829-2:B:114178143,2:B:114178143-2:B:114177829,	315	2	1	0.84141	-0.00357792	negative selection	1000
1126	2:B:114276603-2:B:114286749,2:B:114286749-2:B:114286808,2:B:114286808-2:B:114286750,2:B:114286750-2:B:114286750,2:B:114286750-2:B:114286808,2:B:114286808-2:B:114286749,2:B:114286749-2:B:114276603,2:B:114276603-2:B:114276603,	20412	1	1	0.84141	-0.00357792	negative selection	1000
1126	2:B:114495262-2:B:114494193,2:B:114494193-2:B:114494193,2:B:114494193-2:B:114495262,2:B:114495262-2:B:114495262,	2140	2	1	0.84141	-0.00357792	negative selection	1000
1126	2:B:114513995-2:B:114502917,2:B:114502917-2:B:114502917,2:B:114502917-2:B:114513995,2:B:114513995-2:B:114513995,	22158	2	1	0.84141	-0.00357792	negative selection	1000
1126	2:B:114513996-2:B:114515762,2:B:114515762-2:B:114515762,2:B:114515762-2:B:114513996,2:B:114513996-2:B:114513996,	3534	1	1	0.84141	-0.00357792	negative selection	1000
1126	2:B:236122551-2:B:235869869,2:B:235869869-2:B:235869869,2:B:235869869-2:B:236122551,2:B:236122551-2:B:236122551,	505366	5	1	0.84141	-0.00357792	negative selection	1000
1126	2:B:236286035-2:B:236300484,2:B:236300484-2:B:236300484,2:B:236300484-2:B:236286035,2:B:236286035-2:B:236286035,	28900	4	1	0.84141	-0.00357792	negative selection	1000
1126	2:B:90370327-2:B:90367390,2:B:90367390-2:B:90370327,	2938	5	1	0.84141	-0.00357792	negative selection	1000
1126	2:B:90385856-2:B:90385874,2:B:90385874-2:B:90385856,	19	2	1	0.84141	-0.00357792	negative selection	1000
1126	2:B:90387767-2:B:90386374,2:B:90386374-2:B:90385855,2:B:90385855-2:B:90385831,2:B:90385831-2:B:90385831,2:B:90385831-2:B:90385855,2:B:90385855-2:B:90386374,2:B:90386374-2:B:90387767,2:B:90387767-2:B:90387767,	2838	1	1	0.84141	-0.00357792	negative selection	1000
1126	2:B:90402590-2:B:90402948,2:B:90402948-2:B:90402948,2:B:90402948-2:B:90402590,2:B:90402590-2:B:90402590,	718	3	1	0.84141	-0.00357792	negative selection	1000
1126	2:B:90406734-2:B:90379553,2:B:90379553-2:B:90432906,2:B:90432906-2:B:90384173,2:B:90384173-2:B:90367389,2:B:90367389-2:B:90330969,2:B:90330969-2:B:90470557,2:B:90470557-2:B:90525101,2:B:90525101-2:B:90525102,2:B:90525102-2:B:90535111,2:B:90535111-2:B:90535112,2:B:90535112-2:B:90539872,2:B:90539872-2:B:90539872,2:B:90539872-2:B:90535112,2:B:90535112-2:B:90535111,2:B:90535111-2:B:90525102,2:B:90525…	757198	3	1	0.84141	-0.00357792	negative selection	1000
1126	2:B:90425237-2:B:90474672,2:B:90474672-2:B:90425237,	49436	2	1	0.84141	-0.00357792	negative selection	1000
1126	2:B:90535746-2:B:90509883,2:B:90509883-2:B:90509883,2:B:90509883-2:B:90535746,2:B:90535746-2:B:90535746,	51728	1	1	0.84141	-0.00357792	negative selection	1000
1126	2:B:90701074-2:B:90701517,2:B:90701517-2:B:90701517,2:B:90701517-2:B:90701074,2:B:90701074-2:B:90701074,	888	4	1	0.84141	-0.00357792	negative selection	1000
1126	2:B:90713437-2:B:90713438,2:B:90713438-2:B:90713438,2:B:90713438-2:B:90713437,2:B:90713437-2:B:90713437,	4	9	1	0.84141	-0.00357792	negative selection	1000
1126	2:B:90755096-2:B:90432907,2:B:90432907-2:B:90432907,2:B:90432907-2:B:90755096,2:B:90755096-2:B:90713437,2:B:90713437-2:B:90713438,2:B:90713438-2:B:90713438,2:B:90713438-2:B:90713437,2:B:90713437-2:B:90755096,	644384	4	1	0.84141	-0.00357792	negative selection	1000
1126	2:B:90827210-2:B:90827861,2:B:90827861-2:B:90827861,2:B:90827861-2:B:90827210,2:B:90827210-2:B:90827210,	1304	2	1	0.84141	-0.00357792	negative selection	1000
1126	2:B:90838772-2:B:90831721,2:B:90831721-2:B:90831721,2:B:90831721-2:B:90838772,2:B:90838772-2:B:90838772,	14104	2	1	0.84141	-0.00357792	negative selection	1000
1126	2:B:91042226-2:B:91043518,2:B:91043518-2:B:91043518,2:B:91043518-2:B:91042226,2:B:91042226-2:B:91042226,	2586	3	1	0.84141	-0.00357792	negative selection	1000
1126	2:B:91065797-2:B:90951536,2:B:90951536-2:B:90951536,2:B:90951536-2:B:91065797,2:B:91065797-2:B:91190558,2:B:91190558-2:B:91272457,2:B:91272457-2:B:90766514,2:B:90766514-2:B:90763720,2:B:90763720-2:B:90745544,2:B:90745544-2:B:90617818,2:B:90617818-2:B:90617817,2:B:90617817-2:B:90587738,2:B:90587738-2:B:90587738,2:B:90587738-2:B:90617817,2:B:90617817-2:B:90617818,2:B:90617818-2:B:90745544,2:B:90745…	713528	2	1	0.84141	-0.00357792	negative selection	1000
1126	2:B:91094278-2:B:91094380,2:B:91094380-2:B:91094380,2:B:91094380-2:B:91094278,2:B:91094278-2:B:91094278,	206	2	1	0.84141	-0.00357792	negative selection	1000
1126	2:B:91626369-2:B:91660178,2:B:91660178-2:B:91660178,2:B:91660178-2:B:91626369,2:B:91626369-2:B:91626369,	67620	4	1	0.84141	-0.00357792	negative selection	1000
1126	2:B:91678585-2:B:91677743,2:B:91677743-2:B:91678585,	843	2	1	0.84141	-0.00357792	negative selection	1000
1128	2:B:100843857-2:B:100896804,2:B:100896804-2:B:100843857,	52948	2	1	0.841609	-0.0027925	negative selection	1000
1128	2:B:101021510-2:B:100999536,2:B:100999536-2:B:101021510,	21975	5	1	0.841609	-0.0027925	negative selection	1000
1128	2:B:101308074-2:B:101303071,2:B:101303071-2:B:101303070,2:B:101303070-2:B:101291264,2:B:101291264-2:B:101137747,2:B:101137747-2:B:101188098,2:B:101188098-2:B:101188099,2:B:101188099-2:B:101203716,2:B:101203716-2:B:101291263,2:B:101291263-2:B:101273313,2:B:101273313-2:B:101273312,2:B:101273312-2:B:101203717,2:B:101203717-2:B:101203717,2:B:101203717-2:B:101273312,2:B:101273312-2:B:101273313,2:B:101…	340656	5	1	0.841609	-0.0027925	negative selection	1000
1128	2:B:103686820-2:B:103693201,2:B:103693201-2:B:103710228,2:B:103710228-2:B:103889278,2:B:103889278-2:B:103889278,2:B:103889278-2:B:103710228,2:B:103710228-2:B:103693201,2:B:103693201-2:B:103686820,2:B:103686820-2:B:103686820,	370866	2	1	0.841609	-0.0027925	negative selection	1000
1128	2:B:104281995-2:B:104952692,2:B:104952692-2:B:104952692,2:B:104952692-2:B:104281995,2:B:104281995-2:B:104281995,	1341396	2	1	0.841609	-0.0027925	negative selection	1000
1128	2:B:104442702-2:B:104433835,2:B:104433835-2:B:104433835,2:B:104433835-2:B:104442702,2:B:104442702-2:B:104442702,	17736	2	1	0.841609	-0.0027925	negative selection	1000
1128	2:B:107072553-2:B:104941480,2:B:104941480-2:B:104309582,2:B:104309582-2:B:104310320,2:B:104310320-2:B:104310321,2:B:104310321-2:B:105444101,2:B:105444101-2:B:104284273,2:B:104284273-2:B:103889279,2:B:103889279-2:B:103889279,2:B:103889279-2:B:104284273,2:B:104284273-2:B:105444101,2:B:105444101-2:B:104310321,2:B:104310321-2:B:104310320,2:B:104310320-2:B:104309582,2:B:104309582-2:B:104941480,2:B:104…	7419716	3	1	0.841609	-0.0027925	negative selection	1000
1128	2:B:107430212-2:B:107431270,2:B:107431270-2:B:107431270,2:B:107431270-2:B:107430212,2:B:107430212-2:B:107435348,2:B:107435348-2:B:107438743,2:B:107438743-2:B:107438743,2:B:107438743-2:B:107435348,2:B:107435348-2:B:107430212,	8910	1	1	0.841609	-0.0027925	negative selection	1000
1128	2:B:107435040-2:B:107435347,2:B:107435347-2:B:107435040,	308	2	1	0.841609	-0.0027925	negative selection	1000
1128	2:B:107435347-2:B:107435040,2:B:107435347-2:B:107435040,	308	1	1	0.841609	-0.0027925	negative selection	1000
1128	2:B:107905107-2:B:107907875,2:B:107907875-2:B:107922009,2:B:107922009-2:B:107907876,2:B:107907876-2:B:103479776,2:B:103479776-2:B:104281994,2:B:104281994-2:B:104281994,2:B:104281994-2:B:103479776,2:B:103479776-2:B:107907876,2:B:107907876-2:B:107922009,2:B:107922009-2:B:107907875,2:B:107907875-2:B:107905107,2:B:107905107-2:B:114276602,2:B:114276602-2:B:114237230,2:B:114237230-2:B:114237230,2:B:114…	1716990	2	1	0.841609	-0.0027925	negative selection	1000
1128	2:B:109002369-2:B:108882326,2:B:108882326-2:B:109002369,	120044	1	1	0.841609	-0.0027925	negative selection	1000
1128	2:B:109048543-2:B:109047805,2:B:109047805-2:B:109047805,2:B:109047805-2:B:109048543,2:B:109048543-2:B:109048543,	1478	4	1	0.841609	-0.0027925	negative selection	1000
1128	2:B:111823116-2:B:112288385,2:B:112288385-2:B:114494192,2:B:114494192-2:B:114492120,2:B:114492120-2:B:114492119,2:B:114492119-2:B:114491966,2:B:114491966-2:B:114491965,2:B:114491965-2:B:114491061,2:B:114491061-2:B:114491060,2:B:114491060-2:B:114490890,2:B:114490890-2:B:114490890,2:B:114490890-2:B:114491060,2:B:114491060-2:B:114491061,2:B:114491061-2:B:114491965,2:B:114491965-2:B:114491966,2:B:114…	9541724	1	1	0.841609	-0.0027925	negative selection	1000
1128	2:B:112652349-2:B:112111854,2:B:112111854-2:B:112111854,2:B:112111854-2:B:112652349,2:B:112652349-2:B:112652349,	1080992	3	1	0.841609	-0.0027925	negative selection	1000
1128	2:B:114177829-2:B:114178143,2:B:114178143-2:B:114177829,	315	4	1	0.841609	-0.0027925	negative selection	1000
1128	2:B:114276603-2:B:114286749,2:B:114286749-2:B:114286808,2:B:114286808-2:B:114286750,2:B:114286750-2:B:114286750,2:B:114286750-2:B:114286808,2:B:114286808-2:B:114286749,2:B:114286749-2:B:114276603,2:B:114276603-2:B:114276603,	20412	2	1	0.841609	-0.0027925	negative selection	1000
1128	2:B:114515955-2:B:114519033,2:B:114519033-2:B:114519033,2:B:114519033-2:B:114515955,2:B:114515955-2:B:114515955,	6158	2	1	0.841609	-0.0027925	negative selection	1000
1128	2:B:198266124-2:B:198751064,2:B:198751064-2:B:198751065,2:B:198751065-2:B:199272214,2:B:199272214-2:B:199272214,2:B:199272214-2:B:198751065,2:B:198751065-2:B:198751064,2:B:198751064-2:B:198266124,2:B:198266124-2:B:198266124,	2012182	2	1	0.841609	-0.0027925	negative selection	1000
1128	2:B:90265844-2:B:90569110,2:B:90569110-2:B:90569110,2:B:90569110-2:B:90265844,2:B:90265844-2:B:90265844,2:B:90265844-2:B:90380806,2:B:90380806-2:B:90385912,2:B:90385912-2:B:90385912,2:B:90385912-2:B:90385912,2:B:90385912-2:B:90385912,2:B:90385912-2:B:90380806,2:B:90380806-2:B:90265844,2:B:90265844-2:B:90265844,	836462	1	1	0.841609	-0.0027925	negative selection	1000
1128	2:B:90328501-2:B:90325616,2:B:90325616-2:B:90325616,2:B:90325616-2:B:90328501,2:B:90328501-2:B:90328502,2:B:90328502-2:B:90365920,2:B:90365920-2:B:90371726,2:B:90371726-2:B:90368976,2:B:90368976-2:B:90368976,2:B:90368976-2:B:90371726,2:B:90371726-2:B:90365920,2:B:90365920-2:B:90328502,2:B:90328502-2:B:90328501,	86112	1	1	0.841609	-0.0027925	negative selection	1000
1128	2:B:90332950-2:B:90316241,2:B:90316241-2:B:90316241,2:B:90316241-2:B:90332950,2:B:90332950-2:B:90332950,	33420	1	1	0.841609	-0.0027925	negative selection	1000
1128	2:B:90365921-2:B:90368975,2:B:90368975-2:B:90365921,	3055	2	1	0.841609	-0.0027925	negative selection	1000
1128	2:B:90385913-2:B:90386116,2:B:90386116-2:B:90386116,2:B:90386116-2:B:90385913,2:B:90385913-2:B:90385913,	408	1	1	0.841609	-0.0027925	negative selection	1000
1128	2:B:90386373-2:B:90386223,2:B:90386223-2:B:90386223,2:B:90386223-2:B:90386373,2:B:90386373-2:B:90385875,2:B:90385875-2:B:90385911,2:B:90385911-2:B:90385911,2:B:90385911-2:B:90385875,2:B:90385875-2:B:90386373,	376	1	1	0.841609	-0.0027925	negative selection	1000
1128	2:B:90405991-2:B:90406166,2:B:90406166-2:B:90405991,	176	2	1	0.841609	-0.0027925	negative selection	1000
1128	2:B:90406190-2:B:90406519,2:B:90406519-2:B:90406519,2:B:90406519-2:B:90406190,2:B:90406190-2:B:90406190,	660	1	1	0.841609	-0.0027925	negative selection	1000
1128	2:B:90406734-2:B:90397381,2:B:90397381-2:B:90397381,2:B:90397381-2:B:90406734,2:B:90406734-2:B:90406734,2:B:90406734-2:B:90400639,2:B:90400639-2:B:90389900,2:B:90389900-2:B:90388977,2:B:90388977-2:B:90388976,2:B:90388976-2:B:90321838,2:B:90321838-2:B:90321838,2:B:90321838-2:B:90388976,2:B:90388976-2:B:90388977,2:B:90388977-2:B:90389900,2:B:90389900-2:B:90400639,2:B:90400639-2:B:90406734,2:B:90406…	167026	2	1	0.841609	-0.0027925	negative selection	1000
1128	2:B:90535746-2:B:90509883,2:B:90509883-2:B:90509883,2:B:90509883-2:B:90535746,2:B:90535746-2:B:90535746,	51728	4	1	0.841609	-0.0027925	negative selection	1000
1128	2:B:90701074-2:B:90701517,2:B:90701517-2:B:90701517,2:B:90701517-2:B:90701074,2:B:90701074-2:B:90701074,	888	2	1	0.841609	-0.0027925	negative selection	1000
1128	2:B:90713393-2:B:90713402,2:B:90713402-2:B:90713402,2:B:90713402-2:B:90713393,2:B:90713393-2:B:90713393,2:B:90713393-2:B:90713394,2:B:90713394-2:B:90713394,2:B:90713394-2:B:90713393,2:B:90713393-2:B:90713393,	24	2	1	0.841609	-0.0027925	negative selection	1000
1128	2:B:90713437-2:B:90713438,2:B:90713438-2:B:90713438,2:B:90713438-2:B:90713437,2:B:90713437-2:B:90713396,2:B:90713396-2:B:90713395,2:B:90713395-2:B:90713437,2:B:90713437-2:B:90713437,2:B:90713437-2:B:90689115,2:B:90689115-2:B:90265844,2:B:90265844-2:B:90265844,2:B:90265844-2:B:90313022,2:B:90313022-2:B:90313023,2:B:90313023-2:B:90314339,2:B:90314339-2:B:90314339,2:B:90314339-2:B:90313023,2:B:90313…	943546	1	1	0.841609	-0.0027925	negative selection	1000
1128	2:B:90713437-2:B:90713438,2:B:90713438-2:B:90713438,2:B:90713438-2:B:90713437,2:B:90713437-2:B:90713437,	4	3	1	0.841609	-0.0027925	negative selection	1000
1128	2:B:90757550-2:B:90757960,2:B:90757960-2:B:90759179,2:B:90759179-2:B:90759258,2:B:90759258-2:B:90759258,2:B:90759258-2:B:90759179,2:B:90759179-2:B:90757960,2:B:90757960-2:B:90757550,2:B:90757550-2:B:90757550,	982	2	1	0.841609	-0.0027925	negative selection	1000
1128	2:B:90758092-2:B:90758082,2:B:90758082-2:B:90758082,2:B:90758082-2:B:90758092,2:B:90758092-2:B:90758093,2:B:90758093-2:B:90758940,2:B:90758940-2:B:90758940,2:B:90758940-2:B:90758093,2:B:90758093-2:B:90758092,	1718	1	1	0.841609	-0.0027925	negative selection	1000
1128	2:B:91013640-2:B:90993494,2:B:90993494-2:B:90993494,2:B:90993494-2:B:91001425,2:B:91001425-2:B:91001425,2:B:91001425-2:B:90993494,2:B:90993494-2:B:90993494,2:B:90993494-2:B:91013640,2:B:91013640-2:B:91013640,	56158	1	1	0.841609	-0.0027925	negative selection	1000
1128	2:B:91028266-2:B:91028261,2:B:91028261-2:B:91028266,	6	1	1	0.841609	-0.0027925	negative selection	1000
1128	2:B:91029213-2:B:91039504,2:B:91039504-2:B:91040025,2:B:91040025-2:B:91042225,2:B:91042225-2:B:91042225,2:B:91042225-2:B:91040025,2:B:91040025-2:B:91039504,2:B:91039504-2:B:91029213,2:B:91029213-2:B:91028620,2:B:91028620-2:B:91028812,2:B:91028812-2:B:91028812,2:B:91028812-2:B:91028620,2:B:91028620-2:B:91029213,	25372	1	1	0.841609	-0.0027925	negative selection	1000
1128	2:B:91044695-2:B:91080172,2:B:91080172-2:B:91080172,2:B:91080172-2:B:91044695,2:B:91044695-2:B:91094455,2:B:91094455-2:B:91094457,2:B:91094457-2:B:91094381,2:B:91094381-2:B:91094454,2:B:91094454-2:B:91094454,2:B:91094454-2:B:91094381,2:B:91094381-2:B:91094457,2:B:91094457-2:B:91094455,2:B:91094455-2:B:91044695,	71110	1	1	0.841609	-0.0027925	negative selection	1000
1128	2:B:91065797-2:B:90951536,2:B:90951536-2:B:90951536,2:B:90951536-2:B:91065797,2:B:91065797-2:B:91190558,2:B:91190558-2:B:91272457,2:B:91272457-2:B:90766514,2:B:90766514-2:B:90763720,2:B:90763720-2:B:90745544,2:B:90745544-2:B:90617818,2:B:90617818-2:B:90617817,2:B:90617817-2:B:90587738,2:B:90587738-2:B:90587738,2:B:90587738-2:B:90617817,2:B:90617817-2:B:90617818,2:B:90617818-2:B:90745544,2:B:90745…	713528	2	1	0.841609	-0.0027925	negative selection	1000
1128	2:B:91362670-2:B:91461689,2:B:91461689-2:B:91196040,2:B:91196040-2:B:91139529,2:B:91362669-2:B:91139529,2:B:91362669-2:B:91230568,2:B:91230568-2:B:91230567,2:B:91230567-2:B:91189596,2:B:91189596-2:B:91189596,2:B:91189596-2:B:91230567,2:B:91230567-2:B:91230568,2:B:91230568-2:B:91362669,2:B:91362669-2:B:91139529,2:B:91139529-2:B:91196040,2:B:91196040-2:B:91461689,2:B:91461689-2:B:91362670,2:B:91362…	657212	1	1	0.841609	-0.0027925	negative selection	1000
1128	2:B:91589335-2:B:91584726,2:B:91584726-2:B:91589335,	4610	2	1	0.841609	-0.0027925	negative selection	1000
1128	2:B:91618547-2:B:91656921,2:B:91656921-2:B:91618547,	38375	1	1	0.841609	-0.0027925	negative selection	1000
1128	2:B:91656921-2:B:91618547,2:B:91656921-2:B:91618547,	38375	1	1	0.841609	-0.0027925	negative selection	1000
1128	2:B:91665176-2:B:91670684,2:B:91670684-2:B:91670684,2:B:91670684-2:B:91665176,2:B:91665176-2:B:91670685,2:B:91670685-2:B:91675346,2:B:91675346-2:B:91675346,2:B:91675346-2:B:91670685,2:B:91670685-2:B:91665176,	20342	2	1	0.841609	-0.0027925	negative selection	1000
1128	2:B:91678585-2:B:91677743,2:B:91677743-2:B:91678585,	843	3	1	0.841609	-0.0027925	negative selection	1000
1128	2:B:91683030-2:B:91680482,2:B:91680482-2:B:91683030,	2549	1	1	0.841609	-0.0027925	negative selection	1000
1128	2:B:91683030-2:B:91680482,2:B:91683030-2:B:91680482,	2549	1	1	0.841609	-0.0027925	negative selection	1000
1128	2:B:96435523-2:B:96437787,2:B:96437787-2:B:96438699,2:B:96438699-2:B:96439110,2:B:96439110-2:B:96439110,2:B:96439110-2:B:96438699,2:B:96438699-2:B:96437787,2:B:96437787-2:B:96435523,2:B:96435523-2:B:96435523,	5354	1	1	0.841609	-0.0027925	negative selection	1000
1128	2:B:96504146-2:B:96600180,2:B:96600180-2:B:96600181,2:B:96600181-2:B:96601305,2:B:96601880-2:B:96601305,2:B:96601880-2:B:96601306,2:B:96601306-2:B:96601306,2:B:96601306-2:B:96601880,2:B:96601880-2:B:96601305,2:B:96601305-2:B:96600181,2:B:96600181-2:B:96600180,2:B:96600180-2:B:96504146,2:B:96504146-2:B:96504146,	195470	1	1	0.841609	-0.0027925	negative selection	1000
1128	2:B:96798364-2:B:102444424,2:B:102444424-2:B:102444424,2:B:102444424-2:B:96798364,2:B:96798364-2:B:96798364,	11292122	1	1	0.841609	-0.0027925	negative selection	1000
1129	2:B:100843857-2:B:100896804,2:B:100896804-2:B:100843857,	52948	2	1	0.841628	-0.00271865	negative selection	1000
1129	2:B:101021510-2:B:100999536,2:B:100999536-2:B:101021510,	21975	1	1	0.841628	-0.00271865	negative selection	1000
1129	2:B:101308074-2:B:101303071,2:B:101303071-2:B:101303070,2:B:101303070-2:B:101291264,2:B:101291264-2:B:101137747,2:B:101137747-2:B:101188098,2:B:101188098-2:B:101188099,2:B:101188099-2:B:101203716,2:B:101203716-2:B:101291263,2:B:101291263-2:B:101273313,2:B:101273313-2:B:101273312,2:B:101273312-2:B:101203717,2:B:101203717-2:B:101203717,2:B:101203717-2:B:101273312,2:B:101273312-2:B:101273313,2:B:101…	340656	5	1	0.841628	-0.00271865	negative selection	1000
1129	2:B:102792784-2:B:102444425,2:B:102444425-2:B:102444425,2:B:102444425-2:B:102792784,2:B:102792784-2:B:102792785,2:B:102792785-2:B:104941479,2:B:104941479-2:B:104941479,2:B:104941479-2:B:102792785,2:B:102792785-2:B:102792784,	4994110	4	1	0.841628	-0.00271865	negative selection	1000
1129	2:B:104281995-2:B:104952692,2:B:104952692-2:B:104952692,2:B:104952692-2:B:104281995,2:B:104281995-2:B:104281995,	1341396	4	1	0.841628	-0.00271865	negative selection	1000
1129	2:B:104442702-2:B:104433835,2:B:104433835-2:B:104433835,2:B:104433835-2:B:104442702,2:B:104442702-2:B:104442702,	17736	2	1	0.841628	-0.00271865	negative selection	1000
1129	2:B:107072553-2:B:104941480,2:B:104941480-2:B:104309582,2:B:104309582-2:B:104310320,2:B:104310320-2:B:104310321,2:B:104310321-2:B:105444101,2:B:105444101-2:B:104284273,2:B:104284273-2:B:103889279,2:B:103889279-2:B:103889279,2:B:103889279-2:B:104284273,2:B:104284273-2:B:105444101,2:B:105444101-2:B:104310321,2:B:104310321-2:B:104310320,2:B:104310320-2:B:104309582,2:B:104309582-2:B:104941480,2:B:104…	7419716	1	1	0.841628	-0.00271865	negative selection	1000
1129	2:B:107430212-2:B:107431270,2:B:107431270-2:B:107431270,2:B:107431270-2:B:107430212,2:B:107430212-2:B:107435348,2:B:107435348-2:B:107438743,2:B:107438743-2:B:107438743,2:B:107438743-2:B:107435348,2:B:107435348-2:B:107430212,	8910	3	1	0.841628	-0.00271865	negative selection	1000
1129	2:B:107435040-2:B:107435347,2:B:107435347-2:B:107435040,	308	1	1	0.841628	-0.00271865	negative selection	1000
1129	2:B:107905107-2:B:107907875,2:B:107907875-2:B:107922009,2:B:107922009-2:B:107907876,2:B:107907876-2:B:103479776,2:B:103479776-2:B:104281994,2:B:104281994-2:B:104281994,2:B:104281994-2:B:103479776,2:B:103479776-2:B:107907876,2:B:107907876-2:B:107922009,2:B:107922009-2:B:107907875,2:B:107907875-2:B:107905107,2:B:107905107-2:B:114276602,2:B:114276602-2:B:114237230,2:B:114237230-2:B:114237230,2:B:114…	1716990	4	1	0.841628	-0.00271865	negative selection	1000
1129	2:B:109002369-2:B:108882326,2:B:108882326-2:B:109002369,	120044	1	1	0.841628	-0.00271865	negative selection	1000
1129	2:B:109048543-2:B:109047805,2:B:109047805-2:B:109047805,2:B:109047805-2:B:109048543,2:B:109048543-2:B:109048543,	1478	4	1	0.841628	-0.00271865	negative selection	1000
1129	2:B:111823116-2:B:112288385,2:B:114494192-2:B:112288385,2:B:114494192-2:B:114492120,2:B:114492120-2:B:114492119,2:B:114492119-2:B:114491966,2:B:114491966-2:B:114491965,2:B:114491965-2:B:114491061,2:B:114491061-2:B:114491060,2:B:114491060-2:B:114490890,2:B:114490890-2:B:114490890,2:B:114490890-2:B:114491060,2:B:114491060-2:B:114491061,2:B:114491061-2:B:114491965,2:B:114491965-2:B:114491966,2:B:114…	9541724	1	1	0.841628	-0.00271865	negative selection	1000
1129	2:B:112652349-2:B:112111854,2:B:112111854-2:B:112111854,2:B:112111854-2:B:112652349,2:B:112652349-2:B:112652349,	1080992	1	1	0.841628	-0.00271865	negative selection	1000
1129	2:B:114515955-2:B:114519033,2:B:114519033-2:B:114519033,2:B:114519033-2:B:114515955,2:B:114515955-2:B:114515955,	6158	2	1	0.841628	-0.00271865	negative selection	1000
1129	2:B:114524003-2:B:114523048,2:B:114523048-2:B:114523048,2:B:114523048-2:B:114524003,2:B:114524003-2:B:114524003,	1912	2	1	0.841628	-0.00271865	negative selection	1000
1129	2:B:198266124-2:B:198751064,2:B:198751064-2:B:198751065,2:B:198751065-2:B:199272214,2:B:199272214-2:B:199272214,2:B:199272214-2:B:198751065,2:B:198751065-2:B:198751064,2:B:198751064-2:B:198266124,2:B:198266124-2:B:198266124,	2012182	4	1	0.841628	-0.00271865	negative selection	1000
1129	2:B:236286035-2:B:236300484,2:B:236300484-2:B:236300484,2:B:236300484-2:B:236286035,2:B:236286035-2:B:236286035,	28900	4	1	0.841628	-0.00271865	negative selection	1000
1129	2:B:90265844-2:B:90569110,2:B:90569110-2:B:90569110,2:B:90569110-2:B:90265844,2:B:90265844-2:B:90265844,2:B:90265844-2:B:90380806,2:B:90380806-2:B:90385912,2:B:90385912-2:B:90385912,2:B:90385912-2:B:90385912,2:B:90385912-2:B:90385912,2:B:90385912-2:B:90380806,2:B:90380806-2:B:90265844,2:B:90265844-2:B:90265844,	836462	3	1	0.841628	-0.00271865	negative selection	1000
1129	2:B:90328501-2:B:90325616,2:B:90325616-2:B:90325616,2:B:90325616-2:B:90328501,2:B:90328501-2:B:90328502,2:B:90328502-2:B:90365920,2:B:90365920-2:B:90371726,2:B:90371726-2:B:90368976,2:B:90368976-2:B:90368976,2:B:90368976-2:B:90371726,2:B:90371726-2:B:90365920,2:B:90365920-2:B:90328502,2:B:90328502-2:B:90328501,	86112	1	1	0.841628	-0.00271865	negative selection	1000
1129	2:B:90332950-2:B:90316241,2:B:90316241-2:B:90316241,2:B:90316241-2:B:90332950,2:B:90332950-2:B:90332950,	33420	1	1	0.841628	-0.00271865	negative selection	1000
1129	2:B:90385913-2:B:90386116,2:B:90386116-2:B:90386116,2:B:90386116-2:B:90385913,2:B:90385913-2:B:90385913,	408	1	1	0.841628	-0.00271865	negative selection	1000
1129	2:B:90386373-2:B:90386223,2:B:90386223-2:B:90386223,2:B:90386223-2:B:90386373,2:B:90386373-2:B:90385875,2:B:90385875-2:B:90385911,2:B:90385911-2:B:90385911,2:B:90385911-2:B:90385875,2:B:90386373-2:B:90385875,	376	1	1	0.841628	-0.00271865	negative selection	1000
1129	2:B:90397380-2:B:90389901,2:B:90389901-2:B:90389901,2:B:90389901-2:B:90397380,2:B:90397380-2:B:90397380,	14960	2	1	0.841628	-0.00271865	negative selection	1000
1129	2:B:90406190-2:B:90406519,2:B:90406519-2:B:90406519,2:B:90406519-2:B:90406190,2:B:90406190-2:B:90406190,	660	1	1	0.841628	-0.00271865	negative selection	1000
1129	2:B:90535746-2:B:90509883,2:B:90509883-2:B:90509883,2:B:90509883-2:B:90535746,2:B:90535746-2:B:90535746,	51728	4	1	0.841628	-0.00271865	negative selection	1000
1129	2:B:90713408-2:B:90713409,2:B:90713409-2:B:90713409,2:B:90713409-2:B:90713408,2:B:90713408-2:B:90713408,	4	4	1	0.841628	-0.00271865	negative selection	1000
1129	2:B:90713437-2:B:90713438,2:B:90713438-2:B:90713438,2:B:90713438-2:B:90713437,2:B:90713437-2:B:90713396,2:B:90713396-2:B:90713395,2:B:90713395-2:B:90713437,2:B:90713437-2:B:90713437,2:B:90713437-2:B:90689115,2:B:90689115-2:B:90265844,2:B:90265844-2:B:90265844,2:B:90265844-2:B:90313022,2:B:90313022-2:B:90313023,2:B:90313023-2:B:90314339,2:B:90314339-2:B:90314339,2:B:90314339-2:B:90313023,2:B:90313…	943546	1	1	0.841628	-0.00271865	negative selection	1000
1129	2:B:90713437-2:B:90713438,2:B:90713438-2:B:90713438,2:B:90713438-2:B:90713437,2:B:90713437-2:B:90713437,	4	1	1	0.841628	-0.00271865	negative selection	1000
1129	2:B:90713438-2:B:90713437,2:B:90713437-2:B:90713437,2:B:90713437-2:B:90713438,2:B:90713438-2:B:90713438,	4	4	1	0.841628	-0.00271865	negative selection	1000
1129	2:B:90757265-2:B:90757549,2:B:90757549-2:B:90757549,2:B:90757549-2:B:90757265,2:B:90757265-2:B:90757265,	570	2	1	0.841628	-0.00271865	negative selection	1000
1129	2:B:90758092-2:B:90758082,2:B:90758082-2:B:90758082,2:B:90758082-2:B:90758092,2:B:90758092-2:B:90758093,2:B:90758093-2:B:90758940,2:B:90758940-2:B:90758940,2:B:90758940-2:B:90758093,2:B:90758093-2:B:90758092,	1718	1	1	0.841628	-0.00271865	negative selection	1000
1129	2:B:90759364-2:B:90759295,2:B:90759295-2:B:90759178,2:B:90759178-2:B:90759103,2:B:90759103-2:B:90759103,2:B:90759103-2:B:90759178,2:B:90759178-2:B:90759295,2:B:90759295-2:B:90759364,2:B:90759364-2:B:90759364,	292	2	1	0.841628	-0.00271865	negative selection	1000
1129	2:B:91028266-2:B:91028261,2:B:91028261-2:B:91028266,	6	2	1	0.841628	-0.00271865	negative selection	1000
1129	2:B:91028266-2:B:91028261,2:B:91028266-2:B:91028261,	6	1	1	0.841628	-0.00271865	negative selection	1000
1129	2:B:91028612-2:B:91028615,2:B:91028615-2:B:91028612,	4	1	1	0.841628	-0.00271865	negative selection	1000
1129	2:B:91028615-2:B:91028612,2:B:91028615-2:B:91028612,	4	1	1	0.841628	-0.00271865	negative selection	1000
1129	2:B:91029213-2:B:91039504,2:B:91039504-2:B:91040025,2:B:91040025-2:B:91042225,2:B:91042225-2:B:91042225,2:B:91042225-2:B:91040025,2:B:91040025-2:B:91039504,2:B:91039504-2:B:91029213,2:B:91029213-2:B:91028620,2:B:91028620-2:B:91028812,2:B:91028812-2:B:91028812,2:B:91028812-2:B:91028620,2:B:91028620-2:B:91029213,	25372	1	1	0.841628	-0.00271865	negative selection	1000
1129	2:B:91044695-2:B:91080172,2:B:91080172-2:B:91080172,2:B:91080172-2:B:91044695,2:B:91044695-2:B:91094455,2:B:91094455-2:B:91094457,2:B:91094457-2:B:91094381,2:B:91094381-2:B:91094454,2:B:91094454-2:B:91094454,2:B:91094454-2:B:91094381,2:B:91094381-2:B:91094457,2:B:91094457-2:B:91094455,2:B:91094455-2:B:91044695,	71110	1	1	0.841628	-0.00271865	negative selection	1000
1129	2:B:91065797-2:B:90951536,2:B:90951536-2:B:90951536,2:B:90951536-2:B:91065797,2:B:91065797-2:B:91190558,2:B:91190558-2:B:91272457,2:B:91272457-2:B:90766514,2:B:90766514-2:B:90763720,2:B:90763720-2:B:90745544,2:B:90745544-2:B:90617818,2:B:90617818-2:B:90617817,2:B:90617817-2:B:90587738,2:B:90587738-2:B:90587738,2:B:90587738-2:B:90617817,2:B:90617817-2:B:90617818,2:B:90617818-2:B:90745544,2:B:90745…	713528	2	1	0.841628	-0.00271865	negative selection	1000
1129	2:B:91665176-2:B:91670684,2:B:91670684-2:B:91670684,2:B:91670684-2:B:91665176,2:B:91665176-2:B:91670685,2:B:91670685-2:B:91675346,2:B:91675346-2:B:91675346,2:B:91675346-2:B:91670685,2:B:91670685-2:B:91665176,	20342	2	1	0.841628	-0.00271865	negative selection	1000
1129	2:B:91678585-2:B:91677743,2:B:91677743-2:B:91678585,	843	3	1	0.841628	-0.00271865	negative selection	1000
1129	2:B:96439121-2:B:96439111,2:B:96439111-2:B:96439121,	11	1	1	0.841628	-0.00271865	negative selection	1000
1129	2:B:96439121-2:B:96439111,2:B:96439121-2:B:96439111,	11	1	1	0.841628	-0.00271865	negative selection	1000
1129	2:B:96439161-2:B:96439122,2:B:96439122-2:B:96438698,2:B:96438698-2:B:96438143,2:B:96438143-2:B:96438143,2:B:96438143-2:B:96438698,2:B:96438698-2:B:96439122,2:B:96439122-2:B:96439161,2:B:96439161-2:B:96439161,	1192	1	1	0.841628	-0.00271865	negative selection	1000
1129	2:B:96477325-2:B:96439176,2:B:96439176-2:B:96439172,2:B:96439172-2:B:96439162,2:B:96439175-2:B:96439162,2:B:96439175-2:B:96439175,2:B:96439175-2:B:96439175,2:B:96439175-2:B:96439175,2:B:96439175-2:B:96439162,2:B:96439162-2:B:96439172,2:B:96439172-2:B:96439176,2:B:96439176-2:B:96477325,2:B:96477325-2:B:96477325,	76324	1	1	0.841628	-0.00271865	negative selection	1000
1129	2:B:96493783-2:B:96493993,2:B:96493993-2:B:96492856,2:B:96492856-2:B:96492752,2:B:96492752-2:B:96492752,2:B:96492752-2:B:96492856,2:B:96492856-2:B:96493993,2:B:96493993-2:B:96493783,2:B:96493783-2:B:96493783,	632	1	1	0.841628	-0.00271865	negative selection	1000
1129	2:B:96798364-2:B:102444424,2:B:102444424-2:B:102444424,2:B:102444424-2:B:96798364,2:B:96798364-2:B:96798364,	11292122	1	1	0.841628	-0.00271865	negative selection	1000
1129	2:B:96947629-2:B:96953340,2:B:96953340-2:B:96953340,2:B:96953340-2:B:96947629,2:B:96947629-2:B:96947629,	11424	1	1	0.841628	-0.00271865	negative selection	1000
1129	2:B:96958409-2:B:96986740,2:B:97019500-2:B:96986740,2:B:97019500-2:B:97003221,2:B:97003221-2:B:97003221,2:B:97003221-2:B:97019500,2:B:97019500-2:B:96986740,2:B:96986740-2:B:96958409,2:B:96958409-2:B:96958409,	89224	1	1	0.841628	-0.00271865	negative selection	1000
1131	2:B:104447379-2:B:104442703,2:B:104442703-2:B:104442703,2:B:104442703-2:B:104447379,2:B:104447379-2:B:104447379,	9354	1	1	0.841278	-0.00409803	negative selection	1000
1131	2:B:90533463-2:B:90492858,2:B:90492858-2:B:90492858,2:B:90492858-2:B:90533463,2:B:90533463-2:B:90533463,	81212	4	1	0.841278	-0.00409803	negative selection	1000
1131	2:B:90951535-2:B:90840504,2:B:90840504-2:B:90818725,2:B:90818725-2:B:90806084,2:B:90806084-2:B:90806084,2:B:90806084-2:B:90818725,2:B:90818725-2:B:90840504,2:B:90840504-2:B:90951535,2:B:90951535-2:B:90951535,	247348	2	1	0.841278	-0.00409803	negative selection	1000
1131	2:B:91304791-2:B:90766515,2:B:90766515-2:B:90763719,2:B:90763719-2:B:90745545,2:B:90745545-2:B:90567351,2:B:90567351-2:B:90587737,2:B:90587737-2:B:90587737,2:B:90587737-2:B:90567351,2:B:90567351-2:B:90745545,2:B:90745545-2:B:90763719,2:B:90763719-2:B:90766515,2:B:90766515-2:B:91304791,2:B:91304791-2:B:91304791,	1153678	1	1	0.841278	-0.00409803	negative selection	1000
1131	2:B:91647686-2:B:91642072,2:B:91642072-2:B:91647686,	5615	4	1	0.841278	-0.00409803	negative selection	1000
1133	2:B:121372063-2:B:116767834,2:B:116767834-2:B:116767834,2:B:116767834-2:B:121372063,2:B:121372063-2:B:121372063,	9208460	5	1	0.841483	-0.00328824	negative selection	1000
1133	2:B:90533463-2:B:90492858,2:B:90492858-2:B:90492858,2:B:90492858-2:B:90533463,2:B:90533463-2:B:90533463,	81212	7	1	0.841483	-0.00328824	negative selection	1000
1133	2:B:90951535-2:B:90840504,2:B:90840504-2:B:90818725,2:B:90818725-2:B:90806084,2:B:90806084-2:B:90806084,2:B:90806084-2:B:90818725,2:B:90818725-2:B:90840504,2:B:90840504-2:B:90951535,2:B:90951535-2:B:90951535,	247348	2	1	0.841483	-0.00328824	negative selection	1000
1133	2:B:91229445-2:B:90640663,2:B:90640663-2:B:90640663,2:B:90640663-2:B:91229445,2:B:91229445-2:B:91229445,	1177566	2	1	0.841483	-0.00328824	negative selection	1000
1133	2:B:91647686-2:B:91642072,2:B:91642072-2:B:91647686,	5615	2	1	0.841483	-0.00328824	negative selection	1000
1137	2:B:91397519-2:B:91391284,2:B:91391284-2:B:91468744,2:B:91468744-2:B:91304792,2:B:91304792-2:B:91304792,2:B:91304792-2:B:91468744,2:B:91468744-2:B:91391284,2:B:91391284-2:B:91397519,2:B:91397519-2:B:91397519,2:B:91397519-2:B:90265844,2:B:90265844-2:B:90265844,2:B:90265844-2:B:90507881,2:B:90507881-2:B:90507881,2:B:90507881-2:B:90265844,2:B:90265844-2:B:90265844,2:B:90265844-2:B:91397519,2:B:91397…	3087806	2	1	0.841296	-0.00402688	negative selection	1000
1138	2:B:107713719-2:B:106549693,2:B:106549693-2:B:106549693,2:B:106549693-2:B:107713719,2:B:107713719-2:B:107713719,	2328054	1	1	0.841982	-0.00132389	negative selection	1000
1138	2:B:107713720-2:B:121122172,2:B:121122172-2:B:121122173,2:B:121122173-2:B:130783744,2:B:130783744-2:B:130783745,2:B:130783745-2:B:134708716,2:B:134708716-2:B:134708716,2:B:134708716-2:B:130783745,2:B:130783745-2:B:130783744,2:B:130783744-2:B:121122173,2:B:121122173-2:B:121122172,2:B:121122172-2:B:107713720,2:B:107713720-2:B:107713720,	53989994	3	1	0.841982	-0.00132389	negative selection	1000
1138	2:B:135464171-2:B:135569592,2:B:135569592-2:B:135464171,	105422	5	1	0.841982	-0.00132389	negative selection	1000
1138	2:B:96447283-2:B:96425090,2:B:96425090-2:B:96447284,2:B:96447284-2:B:96450430,2:B:96450430-2:B:96888150,2:B:96888150-2:B:96760104,2:B:96760104-2:B:96760104,2:B:96760104-2:B:96888150,2:B:96888150-2:B:96450430,2:B:96450430-2:B:96447284,2:B:96447284-2:B:96425090,2:B:96425090-2:B:96447283,2:B:96447283-2:B:96447283,	306776	1	1	0.841982	-0.00132389	negative selection	1000
1138	2:B:97308146-2:B:97315038,2:B:97315038-2:B:97308146,	6893	3	1	0.841982	-0.00132389	negative selection	1000
1141	2:B:104447379-2:B:104442703,2:B:104442703-2:B:104442703,2:B:104442703-2:B:104447379,2:B:104447379-2:B:104447379,	9354	3	1	0.841281	-0.00408547	negative selection	1000
1141	2:B:90533463-2:B:90492858,2:B:90492858-2:B:90492858,2:B:90492858-2:B:90533463,2:B:90533463-2:B:90533463,	81212	5	1	0.841281	-0.00408547	negative selection	1000
1141	2:B:91304791-2:B:90766515,2:B:90766515-2:B:90763719,2:B:90763719-2:B:90745545,2:B:90745545-2:B:90567351,2:B:90567351-2:B:90587737,2:B:90587737-2:B:90587737,2:B:90587737-2:B:90567351,2:B:90567351-2:B:90745545,2:B:90745545-2:B:90763719,2:B:90763719-2:B:90766515,2:B:90766515-2:B:91304791,2:B:91304791-2:B:91304791,	1153678	2	1	0.841281	-0.00408547	negative selection	1000
1142	2:B:104021612-2:B:104228176,2:B:104228176-2:B:104228176,2:B:104228176-2:B:104021612,2:B:104021612-2:B:104269931,2:B:104269931-2:B:104269892,2:B:104269892-2:B:104269891,2:B:104269891-2:B:104269859,2:B:104269859-2:B:104269850,2:B:104269850-2:B:104269858,2:B:104269858-2:B:104329153,2:B:104329153-2:B:104365602,2:B:104365602-2:B:104269674,2:B:104269674-2:B:104269678,2:B:104269678-2:B:104269678,2:B:104…	486204	3	1	0.841694	-0.00245735	negative selection	1000
1142	2:B:90265844-2:B:90678774,2:B:90678774-2:B:90678774,2:B:90678774-2:B:90265844,2:B:90265844-2:B:90265844,2:B:90265844-2:B:90282364,2:B:90282364-2:B:90640662,2:B:90640662-2:B:90623659,2:B:90623659-2:B:90712232,2:B:90712232-2:B:90678775,2:B:90678775-2:B:90678775,2:B:90678775-2:B:90712232,2:B:90712232-2:B:90623659,2:B:90623659-2:B:90640662,2:B:90640662-2:B:90282364,2:B:90282364-2:B:90265844,2:B:90265…	959828	3	1	0.841694	-0.00245735	negative selection	1000
1142	2:B:90715192-2:B:90806083,2:B:90806083-2:B:90806083,2:B:90806083-2:B:90715192,2:B:90715192-2:B:90715192,	181784	3	1	0.841694	-0.00245735	negative selection	1000
1143	2:B:104021612-2:B:104228176,2:B:104228176-2:B:104228176,2:B:104228176-2:B:104021612,2:B:104021612-2:B:104269931,2:B:104269931-2:B:104269892,2:B:104269892-2:B:104269891,2:B:104269891-2:B:104269859,2:B:104269859-2:B:104269850,2:B:104269850-2:B:104269858,2:B:104269858-2:B:104329153,2:B:104329153-2:B:104365602,2:B:104365602-2:B:104269674,2:B:104269674-2:B:104269678,2:B:104269678-2:B:104269678,2:B:104…	486204	3	1	0.841499	-0.0032266	negative selection	1000
1143	2:B:90265844-2:B:90678774,2:B:90678774-2:B:90678774,2:B:90678774-2:B:90265844,2:B:90265844-2:B:90265844,2:B:90265844-2:B:90282364,2:B:90282364-2:B:90640662,2:B:90640662-2:B:90623659,2:B:90623659-2:B:90712232,2:B:90712232-2:B:90678775,2:B:90678775-2:B:90678775,2:B:90678775-2:B:90712232,2:B:90712232-2:B:90623659,2:B:90623659-2:B:90640662,2:B:90640662-2:B:90282364,2:B:90282364-2:B:90265844,2:B:90265…	959828	5	1	0.841499	-0.0032266	negative selection	1000
1143	2:B:90715192-2:B:90806083,2:B:90806083-2:B:90806083,2:B:90806083-2:B:90715192,2:B:90715192-2:B:90715192,	181784	1	1	0.841499	-0.0032266	negative selection	1000
1145	2:B:121372063-2:B:116767834,2:B:116767834-2:B:116767834,2:B:116767834-2:B:121372063,2:B:121372063-2:B:121372063,	9208460	1	1	0.841312	-0.00396245	negative selection	1000
1145	2:B:90533463-2:B:90492858,2:B:90492858-2:B:90492858,2:B:90492858-2:B:90533463,2:B:90533463-2:B:90533463,	81212	3	1	0.841312	-0.00396245	negative selection	1000
1145	2:B:90951535-2:B:90840504,2:B:90840504-2:B:90818725,2:B:90818725-2:B:90806084,2:B:90806084-2:B:90806084,2:B:90806084-2:B:90818725,2:B:90818725-2:B:90840504,2:B:90840504-2:B:90951535,2:B:90951535-2:B:90951535,	247348	2	1	0.841312	-0.00396245	negative selection	1000
1145	2:B:91647686-2:B:91642072,2:B:91642072-2:B:91647686,	5615	1	1	0.841312	-0.00396245	negative selection	1000
1149	2:B:91397519-2:B:91391284,2:B:91391284-2:B:91468744,2:B:91468744-2:B:91304792,2:B:91304792-2:B:91304792,2:B:91304792-2:B:91468744,2:B:91468744-2:B:91391284,2:B:91391284-2:B:91397519,2:B:91397519-2:B:91397519,2:B:91397519-2:B:90265844,2:B:90265844-2:B:90265844,2:B:90265844-2:B:90507881,2:B:90507881-2:B:90507881,2:B:90507881-2:B:90265844,2:B:90265844-2:B:90265844,2:B:90265844-2:B:91397519,2:B:91397…	3087806	3	1	0.841309	-0.0039742	negative selection	1000
1153	2:B:91229445-2:B:90640663,2:B:90640663-2:B:90640663,2:B:90640663-2:B:91229445,2:B:91229445-2:B:91229445,	1177566	2	1	0.841339	-0.00385588	negative selection	1000
1153	2:B:91304791-2:B:90766515,2:B:90766515-2:B:90763719,2:B:90763719-2:B:90745545,2:B:90745545-2:B:90567351,2:B:90567351-2:B:90587737,2:B:90587737-2:B:90587737,2:B:90587737-2:B:90567351,2:B:90567351-2:B:90745545,2:B:90745545-2:B:90763719,2:B:90763719-2:B:90766515,2:B:90766515-2:B:91304791,2:B:91304791-2:B:91304791,	1153678	12	1	0.841339	-0.00385588	negative selection	1000
1154	2:B:104988829-2:B:104623701,2:B:104623701-2:B:104619390,2:B:104619390-2:B:104620297,2:B:104620297-2:B:104623700,2:B:104623700-2:B:104620424,2:B:104620424-2:B:104620423,2:B:104620423-2:B:104620298,2:B:104620298-2:B:104620298,2:B:104620298-2:B:104620423,2:B:104620423-2:B:104620424,2:B:104620424-2:B:104623700,2:B:104623700-2:B:104620297,2:B:104620297-2:B:104619390,2:B:104619390-2:B:104623701,2:B:104…	738880	2	1	0.841279	-0.00409241	negative selection	1000
1154	2:B:91686880-2:B:91686862,2:B:91686862-2:B:91686862,2:B:91686862-2:B:91686880,2:B:91686880-2:B:91686880,	38	1	1	0.841279	-0.00409241	negative selection	1000
1154	2:B:91687288-2:B:91688566,2:B:91688566-2:B:91686861,2:B:91686861-2:B:91686857,2:B:91686857-2:B:91686087,2:B:91686087-2:B:91686077,2:B:91686077-2:B:91686077,2:B:91686077-2:B:91686087,2:B:91686087-2:B:91686857,2:B:91686857-2:B:91686861,2:B:91686861-2:B:91688566,2:B:91688566-2:B:91687288,2:B:91687288-2:B:91687288,	2590	1	1	0.841279	-0.00409241	negative selection	1000
1154	2:B:96522387-2:B:96380046,2:B:96380046-2:B:96522387,	142342	6	1	0.841279	-0.00409241	negative selection	1000
1157	2:B:107236565-2:B:106066086,2:B:106066086-2:B:106066086,2:B:106066086-2:B:107236565,2:B:107236565-2:B:107236565,	2340960	1	1	0.844596	0.00895639	positive selection	1000
1157	2:B:219940902-2:B:215446054,2:B:215446054-2:B:215446054,2:B:215446054-2:B:219940902,2:B:219940902-2:B:219940902,	8989698	5	1	0.844596	0.00895639	positive selection	1000
1157	2:B:90241971-2:B:90249906,2:B:90249906-2:B:90249906,2:B:90249906-2:B:90241971,2:B:90241971-2:B:90241971,	15872	6	1	0.844596	0.00895639	positive selection	1000
1157	2:B:90967171-2:B:90968868,2:B:90968868-2:B:90968868,2:B:90968868-2:B:90967171,2:B:90967171-2:B:97268871,2:B:97268871-2:B:96103244,2:B:96103244-2:B:96103244,2:B:96103244-2:B:97268871,2:B:97268871-2:B:90967171,	2334652	4	1	0.844596	0.00895639	positive selection	1000
1157	2:B:91070194-2:B:91066449,2:B:91066449-2:B:91066449,2:B:91066449-2:B:91070194,2:B:91070194-2:B:91070194,	7492	1	1	0.844596	0.00895639	positive selection	1000
1157	2:B:91085538-2:B:91085298,2:B:91085298-2:B:91085298,2:B:91085298-2:B:91085538,2:B:91085538-2:B:91085538,	482	9	1	0.844596	0.00895639	positive selection	1000
1157	2:B:91339171-2:B:91342678,2:B:91342678-2:B:91342679,2:B:91342679-2:B:91342818,2:B:91342818-2:B:91342818,2:B:91342818-2:B:91342679,2:B:91342679-2:B:91342678,2:B:91342678-2:B:91339171,2:B:91339171-2:B:91339171,	7296	6	1	0.844596	0.00895639	positive selection	1000
1157	2:B:91423685-2:B:91463902,2:B:91463902-2:B:91463902,2:B:91463902-2:B:91423685,2:B:91423685-2:B:91423685,	80436	1	1	0.844596	0.00895639	positive selection	1000
1157	2:B:96031836-2:B:96029514,2:B:96029514-2:B:96029513,2:B:96029513-2:B:96029349,2:B:96029349-2:B:96029349,2:B:96029349-2:B:96029513,2:B:96029513-2:B:96029514,2:B:96029514-2:B:96031836,2:B:96031836-2:B:96036315,2:B:96036315-2:B:96034557,2:B:96034557-2:B:96034557,2:B:96034557-2:B:96036315,2:B:96036315-2:B:96031836,	8494	5	1	0.844596	0.00895639	positive selection	1000
1157	2:B:96198581-2:B:96194563,2:B:96194563-2:B:96198581,	4019	4	1	0.844596	0.00895639	positive selection	1000
1157	2:B:96257201-2:B:96257089,2:B:96257089-2:B:96257089,2:B:96257089-2:B:96257201,2:B:96257201-2:B:96257201,	226	1	1	0.844596	0.00895639	positive selection	1000
1157	2:B:96261553-2:B:96520052,2:B:96520052-2:B:96520052,2:B:96520052-2:B:96261553,2:B:96261553-2:B:96261553,	517000	7	1	0.844596	0.00895639	positive selection	1000
1159	2:B:102189460-2:B:100141883,2:B:100141883-2:B:100141883,2:B:100141883-2:B:102189460,2:B:102189460-2:B:102189461,2:B:102189461-2:B:102405350,2:B:102405350-2:B:102439503,2:B:102439503-2:B:103122912,2:B:103122912-2:B:103122912,2:B:103122912-2:B:102439503,2:B:102439503-2:B:102405350,2:B:102405350-2:B:102189461,2:B:102189461-2:B:102189460,	5893756	2	1	0.841534	-0.00308805	negative selection	1000
1159	2:B:104329152-2:B:104322928,2:B:104322928-2:B:104329152,	6225	2	1	0.841534	-0.00308805	negative selection	1000
1159	2:B:104442702-2:B:104433835,2:B:104433835-2:B:104433835,2:B:104433835-2:B:104442702,2:B:104442702-2:B:104442702,	17736	3	1	0.841534	-0.00308805	negative selection	1000
1159	2:B:107520826-2:B:107479982,2:B:107479982-2:B:107520826,	40845	1	1	0.841534	-0.00308805	negative selection	1000
1159	2:B:108880187-2:B:108882325,2:B:108882325-2:B:109168777,2:B:109168777-2:B:109183741,2:B:109183741-2:B:109183741,2:B:109183741-2:B:109168777,2:B:109168777-2:B:108882325,2:B:108882325-2:B:108880187,2:B:108880187-2:B:105049932,2:B:105049932-2:B:104952693,2:B:104952693-2:B:104952693,2:B:104952693-2:B:105049932,2:B:105049932-2:B:108880187,	228688	6	1	0.841534	-0.00308805	negative selection	1000
1159	2:B:109002369-2:B:108882326,2:B:108882326-2:B:109002369,	120044	1	1	0.841534	-0.00308805	negative selection	1000
1159	2:B:109048543-2:B:109047805,2:B:109047805-2:B:109047805,2:B:109047805-2:B:109048543,2:B:109048543-2:B:109048543,	1478	3	1	0.841534	-0.00308805	negative selection	1000
1159	2:B:110806264-2:B:110445654,2:B:110445654-2:B:110445654,2:B:110445654-2:B:110806264,2:B:110806264-2:B:110806264,	721222	3	1	0.841534	-0.00308805	negative selection	1000
1159	2:B:111883396-2:B:112111853,2:B:112111853-2:B:112111853,2:B:112111853-2:B:111883396,2:B:111883396-2:B:111867158,2:B:111867158-2:B:111848295,2:B:111848295-2:B:111848295,2:B:111848295-2:B:111867158,2:B:111867158-2:B:111883396,	494644	1	1	0.841534	-0.00308805	negative selection	1000
1159	2:B:114177829-2:B:114178143,2:B:114178143-2:B:114177829,	315	1	1	0.841534	-0.00308805	negative selection	1000
1159	2:B:114276603-2:B:114286749,2:B:114286749-2:B:114286808,2:B:114286808-2:B:114286750,2:B:114286750-2:B:114286750,2:B:114286750-2:B:114286808,2:B:114286808-2:B:114286749,2:B:114286749-2:B:114276603,2:B:114276603-2:B:114276603,	20412	2	1	0.841534	-0.00308805	negative selection	1000
1159	2:B:114276603-2:B:114286749,2:B:114286808-2:B:114286749,2:B:114286808-2:B:114286750,2:B:114286750-2:B:114286750,2:B:114286750-2:B:114286808,2:B:114286749-2:B:114286808,2:B:114286749-2:B:114276603,2:B:114276603-2:B:114276603,	20412	1	1	0.841534	-0.00308805	negative selection	1000
1159	2:B:114502507-2:B:114502865,2:B:114502865-2:B:114502865,2:B:114502865-2:B:114502507,2:B:114502507-2:B:114502507,	718	1	1	0.841534	-0.00308805	negative selection	1000
1159	2:B:114521599-2:B:114519557,2:B:114519557-2:B:114521903,2:B:114521903-2:B:114521600,2:B:114521600-2:B:113868728,2:B:113868728-2:B:113472237,2:B:113472237-2:B:113472237,2:B:113472237-2:B:113868728,2:B:113868728-2:B:114521600,2:B:114521600-2:B:114521903,2:B:114521903-2:B:114519557,2:B:114519557-2:B:114521599,2:B:114521599-2:B:114521599,	797678	3	1	0.841534	-0.00308805	negative selection	1000
1159	2:B:114522670-2:B:114523047,2:B:114523047-2:B:114522102,2:B:114522102-2:B:114522014,2:B:114522014-2:B:114522014,2:B:114522014-2:B:114522102,2:B:114523047-2:B:114522102,2:B:114523047-2:B:114522670,2:B:114522670-2:B:114522670,	934	1	1	0.841534	-0.00308805	negative selection	1000
1159	2:B:198266124-2:B:198751064,2:B:198751064-2:B:198751065,2:B:198751065-2:B:199272214,2:B:199272214-2:B:199272214,2:B:199272214-2:B:198751065,2:B:198751065-2:B:198751064,2:B:198751064-2:B:198266124,2:B:198266124-2:B:198266124,	2012182	6	1	0.841534	-0.00308805	negative selection	1000
1159	2:B:236273008-2:B:236270226,2:B:236270226-2:B:236270226,2:B:236270226-2:B:236273008,2:B:236273008-2:B:236273008,	5566	2	1	0.841534	-0.00308805	negative selection	1000
1159	2:B:90265844-2:B:90285063,2:B:90285063-2:B:90268911,2:B:90268911-2:B:90265844,2:B:90265844-2:B:90265844,	22288	1	1	0.841534	-0.00308805	negative selection	1000
1159	2:B:90425237-2:B:90474672,2:B:90474672-2:B:90425237,	49436	5	1	0.841534	-0.00308805	negative selection	1000
1159	2:B:90535746-2:B:90509883,2:B:90509883-2:B:90509883,2:B:90509883-2:B:90535746,2:B:90535746-2:B:90535746,	51728	4	1	0.841534	-0.00308805	negative selection	1000
1159	2:B:90689115-2:B:90548181,2:B:90548181-2:B:90548181,2:B:90548181-2:B:90689115,2:B:90689115-2:B:90713437,2:B:90713437-2:B:90713437,2:B:90713437-2:B:90713437,2:B:90713437-2:B:90713437,2:B:90713437-2:B:90689115,	281872	1	1	0.841534	-0.00308805	negative selection	1000
1159	2:B:90713437-2:B:90713438,2:B:90713438-2:B:90713438,2:B:90713438-2:B:90713437,2:B:90713437-2:B:90713427,2:B:90713427-2:B:90713397,2:B:90713397-2:B:90713438,2:B:90713438-2:B:90713437,2:B:90713437-2:B:90713437,2:B:90713437-2:B:90713438,2:B:90713438-2:B:90713397,2:B:90713397-2:B:90713427,2:B:90713427-2:B:90713437,	70	1	1	0.841534	-0.00308805	negative selection	1000
1159	2:B:90713438-2:B:90713437,2:B:90713437-2:B:90713396,2:B:90713396-2:B:90713393,2:B:90713393-2:B:90713393,2:B:90713393-2:B:90713408,2:B:90713408-2:B:90713408,2:B:90713408-2:B:90713393,2:B:90713393-2:B:90713393,2:B:90713393-2:B:90713396,2:B:90713396-2:B:90713437,2:B:90713437-2:B:90713438,2:B:90713438-2:B:90713438,	44	1	1	0.841534	-0.00308805	negative selection	1000
1159	2:B:90713438-2:B:90713437,2:B:90713437-2:B:90713437,2:B:90713437-2:B:90713438,2:B:90713438-2:B:90713438,	4	2	1	0.841534	-0.00308805	negative selection	1000
1159	2:B:90816549-2:B:90803891,2:B:90803891-2:B:90816549,	12659	2	1	0.841534	-0.00308805	negative selection	1000
1159	2:B:90827210-2:B:90827861,2:B:90827861-2:B:90827861,2:B:90827861-2:B:90827210,2:B:90827210-2:B:90827210,	1304	1	1	0.841534	-0.00308805	negative selection	1000
1159	2:B:90838772-2:B:90831721,2:B:90831721-2:B:90831721,2:B:90831721-2:B:90838772,2:B:90838772-2:B:90838772,	14104	2	1	0.841534	-0.00308805	negative selection	1000
1159	2:B:91065797-2:B:90951536,2:B:90951536-2:B:90951536,2:B:90951536-2:B:91065797,2:B:91065797-2:B:91190558,2:B:91190558-2:B:91272457,2:B:91272457-2:B:90766514,2:B:90766514-2:B:90763720,2:B:90763720-2:B:90745544,2:B:90745544-2:B:90617818,2:B:90617818-2:B:90617817,2:B:90617817-2:B:90587738,2:B:90587738-2:B:90587738,2:B:90587738-2:B:90617817,2:B:90617817-2:B:90617818,2:B:90617818-2:B:90745544,2:B:90745…	713528	4	1	0.841534	-0.00308805	negative selection	1000
1159	2:B:91095579-2:B:91191168,2:B:91191168-2:B:91191168,2:B:91191168-2:B:91095579,2:B:91095579-2:B:91095579,	191180	1	1	0.841534	-0.00308805	negative selection	1000
1159	2:B:91678586-2:B:91680313,2:B:91680313-2:B:91678586,	1728	3	1	0.841534	-0.00308805	negative selection	1000
1159	2:B:91680481-2:B:91680314,2:B:91680314-2:B:91680314,2:B:91680314-2:B:91680481,2:B:91680481-2:B:91680481,	336	3	1	0.841534	-0.00308805	negative selection	1000
1159	2:B:91703846-2:B:91704066,2:B:91704066-2:B:91704066,2:B:91704066-2:B:91703846,2:B:91703846-2:B:91703846,	442	2	1	0.841534	-0.00308805	negative selection	1000
1159	2:B:91711827-2:B:91710219,2:B:91710219-2:B:91709281,2:B:91709281-2:B:91709282,2:B:91709282-2:B:91709280,2:B:91709280-2:B:91709280,2:B:91709280-2:B:91709281,2:B:91709281-2:B:91709282,2:B:91709282-2:B:91709282,2:B:91709282-2:B:91709281,2:B:91709281-2:B:91709280,2:B:91709280-2:B:91709280,2:B:91709280-2:B:91709282,2:B:91709282-2:B:91709281,2:B:91709281-2:B:91710219,2:B:91710219-2:B:91711827,2:B:91711…	3230	1	1	0.841534	-0.00308805	negative selection	1000
1160	2:B:198266123-2:B:190158460,2:B:190158460-2:B:190158460,2:B:190158460-2:B:198266123,2:B:198266123-2:B:198266123,	16215328	2	1	0.841421	-0.00353621	negative selection	1000
1160	2:B:90411591-2:B:90423464,2:B:90423464-2:B:90423464,2:B:90423464-2:B:90411591,2:B:90411591-2:B:90406735,2:B:90406735-2:B:90623658,2:B:90623658-2:B:90623658,2:B:90623658-2:B:90406735,2:B:90406735-2:B:90411591,	457596	2	1	0.841421	-0.00353621	negative selection	1000
1160	2:B:90715192-2:B:90806083,2:B:90806083-2:B:90806083,2:B:90806083-2:B:90715192,2:B:90715192-2:B:90715192,	181784	1	1	0.841421	-0.00353621	negative selection	1000
1160	2:B:91397519-2:B:91351086,2:B:91351086-2:B:91229446,2:B:91229446-2:B:91351085,2:B:91351085-2:B:91351085,2:B:91351085-2:B:91229446,2:B:91229446-2:B:91351086,2:B:91351086-2:B:91397519,2:B:91397519-2:B:91397519,2:B:91397519-2:B:90869526,2:B:90869526-2:B:90869526,2:B:90869526-2:B:91397519,2:B:91397519-2:B:91397519,	1392136	1	1	0.841421	-0.00353621	negative selection	1000
1160	2:B:91647686-2:B:91642072,2:B:91642072-2:B:91647686,	5615	2	1	0.841421	-0.00353621	negative selection	1000
1160	2:B:91647686-2:B:91642072,2:B:91647686-2:B:91642072,	5615	1	1	0.841421	-0.00353621	negative selection	1000
1163	2:B:111343743-2:B:111448814,2:B:111448814-2:B:111343743,	105072	1	1	0.842063	-0.00100379	negative selection	1000
1163	2:B:112411611-2:B:112348763,2:B:112348763-2:B:112348763,2:B:112348763-2:B:112411611,2:B:112411611-2:B:112411611,	125698	1	1	0.842063	-0.00100379	negative selection	1000
1163	2:B:112441804-2:B:112411612,2:B:112411612-2:B:112411612,2:B:112411612-2:B:112441804,2:B:112441804-2:B:112441804,	60386	2	1	0.842063	-0.00100379	negative selection	1000
1163	2:B:112565449-2:B:112565316,2:B:112565316-2:B:112441805,2:B:112441805-2:B:112503699,2:B:112503699-2:B:112503700,2:B:112503700-2:B:112564755,2:B:112564755-2:B:112564756,2:B:112564756-2:B:112564781,2:B:112564781-2:B:112565450,2:B:112565450-2:B:112571183,2:B:112571183-2:B:112571183,2:B:112571183-2:B:112565450,2:B:112565450-2:B:112564781,2:B:112564781-2:B:112564756,2:B:112564756-2:B:112564755,2:B:112…	257690	2	1	0.842063	-0.00100379	negative selection	1000
1163	2:B:112634762-2:B:112571184,2:B:112571184-2:B:111841324,2:B:111841324-2:B:111815122,2:B:111815122-2:B:112634762,	89782	1	1	0.842063	-0.00100379	negative selection	1000
1163	2:B:114406136-2:B:114404148,2:B:114404148-2:B:114404148,2:B:114404148-2:B:114406136,2:B:114406136-2:B:114406136,	3978	2	1	0.842063	-0.00100379	negative selection	1000
1163	2:B:115047551-2:B:114832722,2:B:114832722-2:B:114832722,2:B:114832722-2:B:115047551,2:B:115047551-2:B:115047552,2:B:115047552-2:B:115052096,2:B:115052096-2:B:115052096,2:B:115052096-2:B:115047552,2:B:115047552-2:B:115047551,	438750	2	1	0.842063	-0.00100379	negative selection	1000
1163	2:B:115098459-2:B:115091164,2:B:115091164-2:B:115091164,2:B:115091164-2:B:115098459,2:B:115098459-2:B:115098459,	14592	1	1	0.842063	-0.00100379	negative selection	1000
1163	2:B:115481698-2:B:115404260,2:B:115404260-2:B:115481698,	77439	3	1	0.842063	-0.00100379	negative selection	1000
1163	2:B:117062843-2:B:115768262,2:B:115768262-2:B:115768261,2:B:115768261-2:B:115758400,2:B:115758400-2:B:115656201,2:B:115656201-2:B:114694083,2:B:114694083-2:B:114694083,2:B:114694083-2:B:115656201,2:B:115656201-2:B:115758400,2:B:115758400-2:B:115768261,2:B:115768261-2:B:115768262,2:B:115768262-2:B:117062843,2:B:117062843-2:B:117062843,	4533126	5	1	0.842063	-0.00100379	negative selection	1000
1163	2:B:117110667-2:B:126928596,2:B:126928596-2:B:121161653,2:B:121161653-2:B:121161654,2:B:121161654-2:B:121161654,2:B:121161654-2:B:121161653,2:B:121161653-2:B:126928596,2:B:126928596-2:B:117110667,2:B:117110667-2:B:117106918,2:B:117106918-2:B:117090287,2:B:117090287-2:B:117090287,2:B:117090287-2:B:117106918,2:B:117106918-2:B:117110667,	19669128	2	1	0.842063	-0.00100379	negative selection	1000
1163	2:B:119406719-2:B:119790242,2:B:119790242-2:B:119790242,2:B:119790242-2:B:119406719,2:B:119406719-2:B:119406719,	767048	2	1	0.842063	-0.00100379	negative selection	1000
1163	2:B:121159990-2:B:121161647,2:B:121161647-2:B:121161647,2:B:121161647-2:B:121159990,2:B:121159990-2:B:121159990,	3316	2	1	0.842063	-0.00100379	negative selection	1000
1163	2:B:121161659-2:B:121161660,2:B:121161660-2:B:121161659,2:B:121161659-2:B:121161659,2:B:121161659-2:B:121161659,2:B:121161659-2:B:121161659,2:B:121161659-2:B:121161660,2:B:121161660-2:B:121161659,2:B:121161659-2:B:121161660,2:B:121161660-2:B:126902685,2:B:126902685-2:B:126902685,2:B:126902685-2:B:121161660,2:B:121161660-2:B:121161659,	11482058	2	1	0.842063	-0.00100379	negative selection	1000
1163	2:B:182762779-2:B:191652016,2:B:191652016-2:B:191652016,2:B:191652016-2:B:182762779,2:B:182762779-2:B:210137495,2:B:210137495-2:B:215446053,2:B:215446053-2:B:215446053,2:B:215446053-2:B:210137495,2:B:210137495-2:B:182762779,	28395594	3	1	0.842063	-0.00100379	negative selection	1000
1163	2:B:90941624-2:B:90917069,2:B:90917069-2:B:90941625,2:B:90941625-2:B:90941648,2:B:90941648-2:B:90941648,2:B:90941648-2:B:90941625,2:B:90941625-2:B:90917069,2:B:90917069-2:B:90941624,2:B:90941624-2:B:90941624,	49160	1	1	0.842063	-0.00100379	negative selection	1000
1163	2:B:90941844-2:B:90941740,2:B:90941740-2:B:90941740,2:B:90941740-2:B:90941844,2:B:90941844-2:B:90941844,	210	1	1	0.842063	-0.00100379	negative selection	1000
1163	2:B:90951474-2:B:90942391,2:B:90942391-2:B:90942391,2:B:90942391-2:B:90951474,2:B:90951474-2:B:90951474,	18168	1	1	0.842063	-0.00100379	negative selection	1000
1163	2:B:91351152-2:B:91358088,2:B:91358088-2:B:91358088,2:B:91358088-2:B:91351152,2:B:91351152-2:B:91351152,	13874	3	1	0.842063	-0.00100379	negative selection	1000
1163	2:B:96636767-2:B:96662693,2:B:96662693-2:B:96662693,2:B:96662693-2:B:96636767,2:B:96636767-2:B:96636767,	51854	1	1	0.842063	-0.00100379	negative selection	1000
1163	2:B:96785827-2:B:96739281,2:B:96739281-2:B:96739281,2:B:96739281-2:B:96785827,2:B:96785827-2:B:96785827,2:B:96785827-2:B:96689601,2:B:96689601-2:B:96689600,2:B:96689600-2:B:96671416,2:B:96671416-2:B:96662694,2:B:96662694-2:B:96671415,2:B:96671415-2:B:96698466,2:B:96698466-2:B:96041139,2:B:96041139-2:B:96041139,2:B:96041139-2:B:96698466,2:B:96698466-2:B:96671415,2:B:96671415-2:B:96662694,2:B:96662…	1654018	2	1	0.842063	-0.00100379	negative selection	1000
1166	2:B:91687288-2:B:91688566,2:B:91688566-2:B:91686861,2:B:91686861-2:B:91686857,2:B:91686857-2:B:91686087,2:B:91686087-2:B:91686077,2:B:91686077-2:B:91686077,2:B:91686077-2:B:91686087,2:B:91686087-2:B:91686857,2:B:91686857-2:B:91686861,2:B:91686861-2:B:91688566,2:B:91688566-2:B:91687288,2:B:91687288-2:B:91687288,	2590	4	1	0.841274	-0.00411264	negative selection	1000
1166	2:B:96522387-2:B:96380046,2:B:96380046-2:B:96522387,	142342	8	1	0.841274	-0.00411264	negative selection	1000
1168	2:B:100995654-2:B:100999535,2:B:100999535-2:B:100995654,	3882	2	1	0.841515	-0.00316581	negative selection	1000
1168	2:B:101055146-2:B:101056944,2:B:101056944-2:B:101055146,	1799	1	1	0.841515	-0.00316581	negative selection	1000
1168	2:B:101056944-2:B:101055146,2:B:101056944-2:B:101055146,	1799	1	1	0.841515	-0.00316581	negative selection	1000
1168	2:B:101117422-2:B:101117761,2:B:101117761-2:B:101117762,2:B:101117762-2:B:101118129,2:B:101118129-2:B:101118129,2:B:101118129-2:B:101117762,2:B:101117762-2:B:101117761,2:B:101117761-2:B:101117422,2:B:101117422-2:B:101117422,	1416	1	1	0.841515	-0.00316581	negative selection	1000
1168	2:B:101135101-2:B:101135208,2:B:101135208-2:B:101135101,	108	1	1	0.841515	-0.00316581	negative selection	1000
1168	2:B:101135208-2:B:101135101,2:B:101135208-2:B:101135101,	108	1	1	0.841515	-0.00316581	negative selection	1000
1168	2:B:101135421-2:B:101135209,2:B:101135209-2:B:101135209,2:B:101135209-2:B:101135421,2:B:101135421-2:B:101135421,	426	1	1	0.841515	-0.00316581	negative selection	1000
1168	2:B:104268778-2:B:104269237,2:B:104269237-2:B:104269237,2:B:104269237-2:B:104268778,2:B:104268778-2:B:104268778,	920	1	1	0.841515	-0.00316581	negative selection	1000
1168	2:B:104269565-2:B:104269238,2:B:104269238-2:B:104269238,2:B:104269238-2:B:104269565,2:B:104269565-2:B:104269565,	656	1	1	0.841515	-0.00316581	negative selection	1000
1168	2:B:104447380-2:B:106977057,2:B:106977057-2:B:106977057,2:B:106977057-2:B:104447380,2:B:104447380-2:B:104415510,2:B:104415510-2:B:104433834,2:B:104433834-2:B:104433834,2:B:104433834-2:B:104415510,2:B:104415510-2:B:104447380,	5096006	3	1	0.841515	-0.00316581	negative selection	1000
1168	2:B:114177828-2:B:114145914,2:B:114145914-2:B:114177828,	31915	4	1	0.841515	-0.00316581	negative selection	1000
1168	2:B:114178497-2:B:114178294,2:B:114178294-2:B:114178294,2:B:114178294-2:B:114178497,2:B:114178497-2:B:114178497,	408	2	1	0.841515	-0.00316581	negative selection	1000
1168	2:B:114189825-2:B:114237229,2:B:114237229-2:B:114237229,2:B:114237229-2:B:114189825,2:B:114189825-2:B:114189825,	94810	1	1	0.841515	-0.00316581	negative selection	1000
1168	2:B:236249701-2:B:236258957,2:B:236258957-2:B:236258958,2:B:236258958-2:B:236270225,2:B:236270225-2:B:236270225,2:B:236270225-2:B:236258958,2:B:236258958-2:B:236258957,2:B:236258957-2:B:236249701,2:B:236249701-2:B:236249701,	41050	1	1	0.841515	-0.00316581	negative selection	1000
1168	2:B:90507882-2:B:90675347,2:B:90675665-2:B:90675347,2:B:90675665-2:B:90675556,2:B:90675556-2:B:90675666,2:B:90675666-2:B:90678570,2:B:90678570-2:B:90678570,2:B:90678570-2:B:90675666,2:B:90675666-2:B:90675556,2:B:90675556-2:B:90675665,2:B:90675347-2:B:90675665,2:B:90675347-2:B:90507882,2:B:90507882-2:B:90507882,	340962	1	1	0.841515	-0.00316581	negative selection	1000
1168	2:B:90686759-2:B:90701073,2:B:90701073-2:B:90701518,2:B:90701518-2:B:90702322,2:B:90702322-2:B:90686759,	15120	1	1	0.841515	-0.00316581	negative selection	1000
1168	2:B:90697116-2:B:90694455,2:B:90694455-2:B:90708274,2:B:90708274-2:B:90708279,2:B:90708279-2:B:90708273,2:B:90708273-2:B:90708209,2:B:90708209-2:B:90708209,2:B:90708209-2:B:90708273,2:B:90708273-2:B:90708279,2:B:90708279-2:B:90708274,2:B:90708274-2:B:90694455,2:B:90694455-2:B:90697116,2:B:90697116-2:B:90697116,	5466	1	1	0.841515	-0.00316581	negative selection	1000
1168	2:B:90697116-2:B:90694455,2:B:90694455-2:B:90708274,2:B:90708274-2:B:90708279,2:B:90708279-2:B:90708273,2:B:90708273-2:B:90708209,2:B:90708209-2:B:90708209,2:B:90708209-2:B:90708273,2:B:90708279-2:B:90708273,2:B:90708279-2:B:90708274,2:B:90708274-2:B:90694455,2:B:90694455-2:B:90697116,2:B:90697116-2:B:90697116,	5466	1	1	0.841515	-0.00316581	negative selection	1000
1168	2:B:90712286-2:B:90707201,2:B:90707201-2:B:90707201,2:B:90707201-2:B:90712286,2:B:90712286-2:B:90712286,	10172	1	1	0.841515	-0.00316581	negative selection	1000
1168	2:B:90712287-2:B:90712684,2:B:90712684-2:B:90712684,2:B:90712684-2:B:90712287,2:B:90712287-2:B:90658844,2:B:90658844-2:B:90535747,2:B:90535747-2:B:90535747,2:B:90535747-2:B:90658844,2:B:90658844-2:B:90712287,	246992	2	1	0.841515	-0.00316581	negative selection	1000
1168	2:B:90715987-2:B:90716449,2:B:90716449-2:B:90716449,2:B:90716449-2:B:90715987,2:B:90715987-2:B:90708208,2:B:90708208-2:B:90708107,2:B:90708107-2:B:90708107,2:B:90708107-2:B:90708208,2:B:90708208-2:B:90715987,	1130	2	1	0.841515	-0.00316581	negative selection	1000
1168	2:B:90727410-2:B:90727314,2:B:90727314-2:B:90727314,2:B:90727314-2:B:90727410,2:B:90727410-2:B:90727410,	194	1	1	0.841515	-0.00316581	negative selection	1000
1168	2:B:90827932-2:B:90827897,2:B:90827897-2:B:90827869,2:B:90827869-2:B:90827867,2:B:90827867-2:B:90827867,2:B:90827867-2:B:90827869,2:B:90827869-2:B:90827897,2:B:90827897-2:B:90827932,2:B:90827932-2:B:90827932,	78	1	1	0.841515	-0.00316581	negative selection	1000
1168	2:B:90828768-2:B:90828768,2:B:90828768-2:B:90828768,2:B:90828768-2:B:90828768,2:B:90828768-2:B:90828768,	2	1	1	0.841515	-0.00316581	negative selection	1000
1168	2:B:90828802-2:B:90828802,2:B:90828802-2:B:90830343,2:B:90830343-2:B:90829814,2:B:90829814-2:B:90829814,2:B:90829814-2:B:90830343,2:B:90830343-2:B:90828802,2:B:90828802-2:B:90828802,2:B:90828802-2:B:90828802,	1062	1	1	0.841515	-0.00316581	negative selection	1000
1168	2:B:90828804-2:B:90828803,2:B:90828803-2:B:90828640,2:B:90828640-2:B:90827881,2:B:90827881-2:B:90827880,2:B:90827880-2:B:90827869,2:B:90827869-2:B:90828021,2:B:90828021-2:B:90828566,2:B:90828566-2:B:90828804,2:B:90828804-2:B:90828803,2:B:90828803-2:B:90828804,2:B:90828804-2:B:90828803,2:B:90828803-2:B:90828804,2:B:90828804-2:B:90828803,2:B:90828803-2:B:90828804,2:B:90828804-2:B:90828803,2:B:90828…	2678	1	1	0.841515	-0.00316581	negative selection	1000
1168	2:B:90830025-2:B:90830293,2:B:90830293-2:B:90830025,	269	2	1	0.841515	-0.00316581	negative selection	1000
1168	2:B:90830293-2:B:90830025,2:B:90830293-2:B:90830025,	269	1	1	0.841515	-0.00316581	negative selection	1000
1168	2:B:90830463-2:B:90830420,2:B:90830420-2:B:90830419,2:B:90830419-2:B:90830396,2:B:90830396-2:B:90830396,2:B:90830396-2:B:90830419,2:B:90830419-2:B:90830420,2:B:90830420-2:B:90830463,2:B:90830463-2:B:90830463,2:B:90830463-2:B:90830344,2:B:90830344-2:B:90830344,2:B:90830344-2:B:90830463,2:B:90830463-2:B:90830463,	376	1	1	0.841515	-0.00316581	negative selection	1000
1168	2:B:90833744-2:B:90834348,2:B:90834348-2:B:90833744,	605	2	1	0.841515	-0.00316581	negative selection	1000
1168	2:B:90966761-2:B:90965873,2:B:90965873-2:B:90965873,2:B:90965873-2:B:90966761,2:B:90966761-2:B:90966761,	1778	1	1	0.841515	-0.00316581	negative selection	1000
1168	2:B:90973536-2:B:90975227,2:B:90975227-2:B:90967315,2:B:90967315-2:B:90966798,2:B:90966798-2:B:90967316,2:B:90967316-2:B:90967360,2:B:90967360-2:B:90967360,2:B:90967360-2:B:90967316,2:B:90967316-2:B:90966798,2:B:90966798-2:B:90967315,2:B:90975227-2:B:90967315,2:B:90975227-2:B:90973536,2:B:90973536-2:B:90973536,	4510	1	1	0.841515	-0.00316581	negative selection	1000
1168	2:B:90993337-2:B:90990565,2:B:90990565-2:B:90989719,2:B:90989719-2:B:90989401,2:B:90989401-2:B:90989401,2:B:90989401-2:B:90989719,2:B:90989719-2:B:90990565,2:B:90990565-2:B:90993337,2:B:90993337-2:B:90993337,	6184	1	1	0.841515	-0.00316581	negative selection	1000
1168	2:B:91026684-2:B:91084432,2:B:91084432-2:B:91026684,	57749	1	1	0.841515	-0.00316581	negative selection	1000
1168	2:B:91040247-2:B:91000988,2:B:91000988-2:B:90996989,2:B:90996989-2:B:91000987,2:B:91000987-2:B:91000987,2:B:91000987-2:B:90996989,2:B:90996989-2:B:91000988,2:B:91000988-2:B:91040247,2:B:91040247-2:B:91040247,	86518	1	1	0.841515	-0.00316581	negative selection	1000
1168	2:B:91513373-2:B:91513360,2:B:91513360-2:B:91513373,	14	2	1	0.841515	-0.00316581	negative selection	1000
1168	2:B:91513373-2:B:91513360,2:B:91513373-2:B:91513360,	14	1	1	0.841515	-0.00316581	negative selection	1000
1168	2:B:91537496-2:B:91537654,2:B:91537654-2:B:91537654,2:B:91537654-2:B:91537496,2:B:91537496-2:B:91537496,	318	1	1	0.841515	-0.00316581	negative selection	1000
1168	2:B:91538624-2:B:91538348,2:B:91538348-2:B:91538347,2:B:91538347-2:B:91538006,2:B:91538006-2:B:91538006,2:B:91538006-2:B:91538347,2:B:91538347-2:B:91538348,2:B:91538348-2:B:91538624,2:B:91538624-2:B:91538624,	1238	1	1	0.841515	-0.00316581	negative selection	1000
1168	2:B:91558919-2:B:91551993,2:B:91551993-2:B:91551993,2:B:91551993-2:B:91558919,2:B:91558919-2:B:91558919,	13854	1	1	0.841515	-0.00316581	negative selection	1000
1168	2:B:91568119-2:B:91558920,2:B:91558920-2:B:91558920,2:B:91558920-2:B:91568119,2:B:91568119-2:B:91568119,	18400	1	1	0.841515	-0.00316581	negative selection	1000
1168	2:B:91658130-2:B:91647687,2:B:91647687-2:B:91642071,2:B:91642071-2:B:91468745,2:B:91468745-2:B:90533464,2:B:90533464-2:B:90567350,2:B:90567350-2:B:90567350,2:B:90567350-2:B:90533464,2:B:90533464-2:B:91468745,2:B:91468745-2:B:91642071,2:B:91642071-2:B:91647687,2:B:91647687-2:B:91658130,2:B:91658130-2:B:91658130,2:B:91658130-2:B:90265844,2:B:90265844-2:B:90265844,2:B:90265844-2:B:90486541,2:B:90486…	4427254	2	1	0.841515	-0.00316581	negative selection	1000
1168	2:B:91717887-2:B:91651451,2:B:91651451-2:B:91651451,2:B:91651451-2:B:91717887,2:B:91717887-2:B:91717887,	132874	1	1	0.841515	-0.00316581	negative selection	1000
1168	2:B:96766749-2:B:98044669,2:B:98044669-2:B:98044669,2:B:98044669-2:B:96766749,2:B:96766749-2:B:96766749,	2555842	1	1	0.841515	-0.00316581	negative selection	1000
1168	2:B:97025508-2:B:96865869,2:B:96865869-2:B:96865869,2:B:96865869-2:B:97025508,2:B:97025508-2:B:97025508,	319280	1	1	0.841515	-0.00316581	negative selection	1000
1168	2:B:98044670-2:B:98106591,2:B:98106591-2:B:98106591,2:B:98106591-2:B:98044670,2:B:98044670-2:B:98044670,	123844	1	1	0.841515	-0.00316581	negative selection	1000
1169	2:B:100995654-2:B:100999535,2:B:100999535-2:B:100995654,	3882	1	1	0.841499	-0.00322729	negative selection	1000
1169	2:B:100999535-2:B:100995654,2:B:100999535-2:B:100995654,	3882	1	1	0.841499	-0.00322729	negative selection	1000
1169	2:B:101023142-2:B:101023486,2:B:101023486-2:B:101023486,2:B:101023486-2:B:101023142,2:B:101023142-2:B:101023142,	690	1	1	0.841499	-0.00322729	negative selection	1000
1169	2:B:101034380-2:B:101023757,2:B:101023757-2:B:101023756,2:B:101023756-2:B:101023642,2:B:101023642-2:B:101023642,2:B:101023642-2:B:101023756,2:B:101023756-2:B:101023757,2:B:101023757-2:B:101034380,2:B:101034380-2:B:101034380,	21478	1	1	0.841499	-0.00322729	negative selection	1000
1169	2:B:101056983-2:B:101056945,2:B:101056945-2:B:101056983,	39	1	1	0.841499	-0.00322729	negative selection	1000
1169	2:B:101056983-2:B:101056945,2:B:101056983-2:B:101056945,	39	1	1	0.841499	-0.00322729	negative selection	1000
1169	2:B:101066349-2:B:101072068,2:B:101072068-2:B:101072068,2:B:101072068-2:B:101066349,2:B:101066349-2:B:101066349,	11440	1	1	0.841499	-0.00322729	negative selection	1000
1169	2:B:101135100-2:B:101134533,2:B:101134533-2:B:101134533,2:B:101134533-2:B:101135100,2:B:101135100-2:B:101135100,	1136	1	1	0.841499	-0.00322729	negative selection	1000
1169	2:B:101137746-2:B:101135422,2:B:101135422-2:B:101135422,2:B:101135422-2:B:101137746,2:B:101137746-2:B:101137746,	4650	1	1	0.841499	-0.00322729	negative selection	1000
1169	2:B:104268778-2:B:104269237,2:B:104269237-2:B:104269237,2:B:104269237-2:B:104268778,2:B:104268778-2:B:104268778,	920	1	1	0.841499	-0.00322729	negative selection	1000
1169	2:B:104269565-2:B:104269238,2:B:104269238-2:B:104269238,2:B:104269238-2:B:104269565,2:B:104269565-2:B:104269565,	656	1	1	0.841499	-0.00322729	negative selection	1000
1169	2:B:104447380-2:B:106977057,2:B:106977057-2:B:106977057,2:B:106977057-2:B:104447380,2:B:104447380-2:B:104415510,2:B:104415510-2:B:104433834,2:B:104433834-2:B:104433834,2:B:104433834-2:B:104415510,2:B:104415510-2:B:104447380,	5096006	3	1	0.841499	-0.00322729	negative selection	1000
1169	2:B:114177828-2:B:114145914,2:B:114145914-2:B:114177828,	31915	2	1	0.841499	-0.00322729	negative selection	1000
1169	2:B:114189825-2:B:114237229,2:B:114237229-2:B:114237229,2:B:114237229-2:B:114189825,2:B:114189825-2:B:114189825,	94810	3	1	0.841499	-0.00322729	negative selection	1000
1169	2:B:114541643-2:B:114304749,2:B:114304749-2:B:114304749,2:B:114304749-2:B:114541643,2:B:114541643-2:B:114541643,	473790	2	1	0.841499	-0.00322729	negative selection	1000
1169	2:B:236249701-2:B:236258957,2:B:236258957-2:B:236258958,2:B:236258958-2:B:236270225,2:B:236270225-2:B:236270225,2:B:236270225-2:B:236258958,2:B:236258958-2:B:236258957,2:B:236258957-2:B:236249701,2:B:236249701-2:B:236249701,	41050	1	1	0.841499	-0.00322729	negative selection	1000
1169	2:B:90507882-2:B:90554107,2:B:90554107-2:B:90554107,2:B:90554107-2:B:90507882,2:B:90507882-2:B:90507882,	92452	1	1	0.841499	-0.00322729	negative selection	1000
1169	2:B:90507882-2:B:90675347,2:B:90675347-2:B:90675665,2:B:90675665-2:B:90675556,2:B:90675556-2:B:90675666,2:B:90675666-2:B:90678570,2:B:90678570-2:B:90678570,2:B:90678570-2:B:90675666,2:B:90675666-2:B:90675556,2:B:90675556-2:B:90675665,2:B:90675665-2:B:90675347,2:B:90675347-2:B:90507882,2:B:90507882-2:B:90507882,	340962	1	1	0.841499	-0.00322729	negative selection	1000
1169	2:B:90686759-2:B:90701073,2:B:90701073-2:B:90701518,2:B:90701518-2:B:90702322,2:B:90702322-2:B:90686759,	15120	3	1	0.841499	-0.00322729	negative selection	1000
1169	2:B:90712286-2:B:90707201,2:B:90707201-2:B:90707201,2:B:90707201-2:B:90712286,2:B:90712286-2:B:90712286,	10172	5	1	0.841499	-0.00322729	negative selection	1000
1169	2:B:90712287-2:B:90712684,2:B:90712684-2:B:90712684,2:B:90712684-2:B:90712287,2:B:90712287-2:B:90658844,2:B:90658844-2:B:90535747,2:B:90535747-2:B:90535747,2:B:90535747-2:B:90658844,2:B:90658844-2:B:90712287,	246992	2	1	0.841499	-0.00322729	negative selection	1000
1169	2:B:90727410-2:B:90727314,2:B:90727314-2:B:90727314,2:B:90727314-2:B:90727410,2:B:90727410-2:B:90727410,	194	1	1	0.841499	-0.00322729	negative selection	1000
1169	2:B:90827868-2:B:90827862,2:B:90827862-2:B:91499487,2:B:91499487-2:B:91542246,2:B:91542246-2:B:91542246,2:B:91542246-2:B:91499487,2:B:91499487-2:B:90827862,2:B:90827862-2:B:90827868,2:B:90827868-2:B:90827868,	85534	1	1	0.841499	-0.00322729	negative selection	1000
1169	2:B:90827932-2:B:90827897,2:B:90827897-2:B:90827869,2:B:90827869-2:B:90827867,2:B:90827867-2:B:90827867,2:B:90827867-2:B:90827869,2:B:90827869-2:B:90827897,2:B:90827897-2:B:90827932,2:B:90827932-2:B:90827932,	78	1	1	0.841499	-0.00322729	negative selection	1000
1169	2:B:90828768-2:B:90828768,2:B:90828768-2:B:90828768,2:B:90828768-2:B:90828768,2:B:90828768-2:B:90828768,	2	1	1	0.841499	-0.00322729	negative selection	1000
1169	2:B:90828799-2:B:90828799,2:B:90828799-2:B:90828797,2:B:90828797-2:B:90828798,2:B:90828798-2:B:90828799,	3	2	1	0.841499	-0.00322729	negative selection	1000
1169	2:B:90828802-2:B:90828802,2:B:90830343-2:B:90828802,2:B:90830343-2:B:90829814,2:B:90829814-2:B:90829814,2:B:90829814-2:B:90830343,2:B:90828802-2:B:90830343,2:B:90828802-2:B:90828802,2:B:90828802-2:B:90828802,	1062	1	1	0.841499	-0.00322729	negative selection	1000
1169	2:B:90828803-2:B:90828804,2:B:90828804-2:B:90828797,2:B:90828797-2:B:90828798,2:B:90828798-2:B:90828798,2:B:90828798-2:B:90828797,2:B:90828797-2:B:90828804,2:B:90828804-2:B:90828803,2:B:90828803-2:B:90828803,	8	1	1	0.841499	-0.00322729	negative selection	1000
1169	2:B:90828804-2:B:90828803,2:B:90828640-2:B:90828803,2:B:90828640-2:B:90828568,2:B:90828568-2:B:90828567,2:B:90828567-2:B:90828567,2:B:91104754-2:B:90828567,2:B:91104754-2:B:91086502,2:B:91086502-2:B:91086501,2:B:91086501-2:B:91055387,2:B:91055387-2:B:91055387,2:B:91055387-2:B:91086501,2:B:91086501-2:B:91086502,2:B:91086502-2:B:91104754,2:B:91104754-2:B:90828567,2:B:90828567-2:B:90828567,2:B:90828…	98888	1	1	0.841499	-0.00322729	negative selection	1000
1169	2:B:90828804-2:B:90828803,2:B:90828803-2:B:90828804,2:B:90828804-2:B:90828803,2:B:90828803-2:B:90844774,2:B:90844774-2:B:90985918,2:B:90985918-2:B:90985919,2:B:90985919-2:B:90987852,2:B:90987852-2:B:90987852,2:B:90987852-2:B:90985919,2:B:90985919-2:B:90985918,2:B:90985918-2:B:90844774,2:B:90844774-2:B:90828803,2:B:90828803-2:B:90828804,2:B:90828804-2:B:90828803,2:B:90828803-2:B:90828804,2:B:90828…	286166	1	1	0.841499	-0.00322729	negative selection	1000
1169	2:B:90830025-2:B:90830293,2:B:90830293-2:B:90830025,	269	1	1	0.841499	-0.00322729	negative selection	1000
1169	2:B:90830463-2:B:90830420,2:B:90830420-2:B:90830419,2:B:90830419-2:B:90830396,2:B:90830396-2:B:90830396,2:B:90830396-2:B:90830419,2:B:90830419-2:B:90830420,2:B:90830420-2:B:90830463,2:B:90830463-2:B:90830463,2:B:90830463-2:B:90830344,2:B:90830344-2:B:90830344,2:B:90830344-2:B:90830463,2:B:90830463-2:B:90830463,	376	1	1	0.841499	-0.00322729	negative selection	1000
1169	2:B:90835844-2:B:90836173,2:B:90836173-2:B:90836173,2:B:90836173-2:B:90835844,2:B:90835844-2:B:90835844,	660	2	1	0.841499	-0.00322729	negative selection	1000
1169	2:B:90838773-2:B:90961017,2:B:90961017-2:B:90965581,2:B:90965581-2:B:90961018,2:B:90961018-2:B:90961018,2:B:90961018-2:B:90965581,2:B:90965581-2:B:90961017,2:B:90961017-2:B:90838773,2:B:90838773-2:B:90838773,	253618	2	1	0.841499	-0.00322729	negative selection	1000
1169	2:B:90872623-2:B:90856193,2:B:90856193-2:B:90856193,2:B:90856193-2:B:90872623,2:B:90872623-2:B:90872623,	32862	2	1	0.841499	-0.00322729	negative selection	1000
1169	2:B:90966761-2:B:90965873,2:B:90965873-2:B:90965873,2:B:90965873-2:B:90966761,2:B:90966761-2:B:90966761,	1778	1	1	0.841499	-0.00322729	negative selection	1000
1169	2:B:90973536-2:B:90975227,2:B:90975227-2:B:90967315,2:B:90967315-2:B:90966798,2:B:90966798-2:B:90967316,2:B:90967316-2:B:90967360,2:B:90967360-2:B:90967360,2:B:90967360-2:B:90967316,2:B:90967316-2:B:90966798,2:B:90966798-2:B:90967315,2:B:90967315-2:B:90975227,2:B:90975227-2:B:90973536,2:B:90973536-2:B:90973536,	4510	1	1	0.841499	-0.00322729	negative selection	1000
1169	2:B:90985918-2:B:90980339,2:B:90980339-2:B:90981191,2:B:90981191-2:B:90980564,2:B:90980564-2:B:90980563,2:B:90980563-2:B:90975168,2:B:90975168-2:B:90927095,2:B:90927095-2:B:90889082,2:B:90889082-2:B:90836723,2:B:90836723-2:B:90837579,2:B:90837579-2:B:90837580,2:B:90837580-2:B:90837582,2:B:90837582-2:B:90837582,2:B:90837582-2:B:90837580,2:B:90837580-2:B:90837579,2:B:90837579-2:B:90836723,2:B:90836…	178454	1	1	0.841499	-0.00322729	negative selection	1000
1169	2:B:90985918-2:B:90980339,2:B:90981191-2:B:90980339,2:B:90981191-2:B:90980564,2:B:90980564-2:B:90980563,2:B:90980563-2:B:90975168,2:B:90975168-2:B:90927095,2:B:90927095-2:B:90889082,2:B:90889082-2:B:90836723,2:B:90836723-2:B:90837579,2:B:90837579-2:B:90837580,2:B:90837580-2:B:90837582,2:B:90837582-2:B:90837582,2:B:90837582-2:B:90837580,2:B:90837580-2:B:90837579,2:B:90837579-2:B:90836723,2:B:90836…	178454	1	1	0.841499	-0.00322729	negative selection	1000
1169	2:B:90989319-2:B:90989400,2:B:90989400-2:B:90989400,2:B:90989400-2:B:90989319,2:B:90989319-2:B:90989319,	164	1	1	0.841499	-0.00322729	negative selection	1000
1169	2:B:91026684-2:B:91084432,2:B:91084432-2:B:91026684,	57749	1	1	0.841499	-0.00322729	negative selection	1000
1169	2:B:91510283-2:B:91509573,2:B:91509573-2:B:91505446,2:B:91505446-2:B:91505449,2:B:91505449-2:B:91505450,2:B:91505450-2:B:91506403,2:B:91506403-2:B:91506403,2:B:91506403-2:B:91505450,2:B:91505450-2:B:91505449,2:B:91505449-2:B:91505446,2:B:91505446-2:B:91509573,2:B:91509573-2:B:91510283,2:B:91510283-2:B:91510283,	3338	2	1	0.841499	-0.00322729	negative selection	1000
1169	2:B:91510284-2:B:91510902,2:B:91510902-2:B:91510284,	619	1	1	0.841499	-0.00322729	negative selection	1000
1169	2:B:91510902-2:B:91510284,2:B:91510902-2:B:91510284,	619	1	1	0.841499	-0.00322729	negative selection	1000
1169	2:B:91513373-2:B:91513360,2:B:91513360-2:B:91513373,	14	1	1	0.841499	-0.00322729	negative selection	1000
1169	2:B:91537496-2:B:91537654,2:B:91537654-2:B:91537654,2:B:91537654-2:B:91537496,2:B:91537496-2:B:91537496,	318	1	1	0.841499	-0.00322729	negative selection	1000
1169	2:B:91538624-2:B:91538348,2:B:91538348-2:B:91538347,2:B:91538347-2:B:91538006,2:B:91538006-2:B:91538006,2:B:91538006-2:B:91538347,2:B:91538347-2:B:91538348,2:B:91538348-2:B:91538624,2:B:91538624-2:B:91538624,	1238	1	1	0.841499	-0.00322729	negative selection	1000
1169	2:B:91591239-2:B:91065798,2:B:91190557-2:B:91065798,2:B:91190557-2:B:91136529,2:B:91136529-2:B:91136529,2:B:91136529-2:B:91190557,2:B:91190557-2:B:91065798,2:B:91065798-2:B:91591239,2:B:91591239-2:B:91591239,	1158942	1	1	0.841499	-0.00322729	negative selection	1000
1169	2:B:91626395-2:B:91698604,2:B:91698604-2:B:91698604,2:B:91698604-2:B:91626395,2:B:91626395-2:B:91626395,	144420	1	1	0.841499	-0.00322729	negative selection	1000
1169	2:B:91648287-2:B:91591240,2:B:91591240-2:B:91591240,2:B:91591240-2:B:91648287,2:B:91648287-2:B:91648287,	114096	1	1	0.841499	-0.00322729	negative selection	1000
1169	2:B:91658130-2:B:91647687,2:B:91647687-2:B:91642071,2:B:91642071-2:B:91468745,2:B:91468745-2:B:90533464,2:B:90533464-2:B:90567350,2:B:90567350-2:B:90567350,2:B:90567350-2:B:90533464,2:B:90533464-2:B:91468745,2:B:91468745-2:B:91642071,2:B:91642071-2:B:91647687,2:B:91647687-2:B:91658130,2:B:91658130-2:B:91658130,2:B:91658130-2:B:90265844,2:B:90265844-2:B:90265844,2:B:90265844-2:B:90486541,2:B:90486…	4427254	2	1	0.841499	-0.00322729	negative selection	1000
1169	2:B:97025508-2:B:96865869,2:B:96865869-2:B:96865869,2:B:96865869-2:B:97025508,2:B:97025508-2:B:97025508,	319280	1	1	0.841499	-0.00322729	negative selection	1000
1169	2:B:98249999-2:B:98132709,2:B:98132709-2:B:98132709,2:B:98132709-2:B:98249999,2:B:98249999-2:B:98249999,	234582	1	1	0.841499	-0.00322729	negative selection	1000
1170	2:B:91229445-2:B:90640663,2:B:90640663-2:B:90640663,2:B:90640663-2:B:91229445,2:B:91229445-2:B:91229445,	1177566	2	1	0.841333	-0.00388135	negative selection	1000
1170	2:B:91397519-2:B:91391284,2:B:91391284-2:B:91468744,2:B:91468744-2:B:91304792,2:B:91304792-2:B:91304792,2:B:91304792-2:B:91468744,2:B:91468744-2:B:91391284,2:B:91391284-2:B:91397519,2:B:91397519-2:B:91397519,2:B:91397519-2:B:90265844,2:B:90265844-2:B:90265844,2:B:90265844-2:B:90507881,2:B:90507881-2:B:90507881,2:B:90507881-2:B:90265844,2:B:90265844-2:B:90265844,2:B:90265844-2:B:91397519,2:B:91397…	3087806	4	1	0.841333	-0.00388135	negative selection	1000
1171	2:B:91229445-2:B:90640663,2:B:90640663-2:B:90640663,2:B:90640663-2:B:91229445,2:B:91229445-2:B:91229445,	1177566	2	1	0.841333	-0.00388135	negative selection	1000
1171	2:B:91397519-2:B:91391284,2:B:91391284-2:B:91468744,2:B:91468744-2:B:91304792,2:B:91304792-2:B:91304792,2:B:91304792-2:B:91468744,2:B:91468744-2:B:91391284,2:B:91391284-2:B:91397519,2:B:91397519-2:B:91397519,2:B:91397519-2:B:90265844,2:B:90265844-2:B:90265844,2:B:90265844-2:B:90507881,2:B:90507881-2:B:90507881,2:B:90507881-2:B:90265844,2:B:90265844-2:B:90265844,2:B:90265844-2:B:91397519,2:B:91397…	3087806	4	1	0.841333	-0.00388135	negative selection	1000
1172	2:B:90265844-2:B:90678774,2:B:90678774-2:B:90678774,2:B:90678774-2:B:90265844,2:B:90265844-2:B:90265844,2:B:90265844-2:B:90282364,2:B:90282364-2:B:90640662,2:B:90640662-2:B:90623659,2:B:90623659-2:B:90712232,2:B:90712232-2:B:90678775,2:B:90678775-2:B:90678775,2:B:90678775-2:B:90712232,2:B:90712232-2:B:90623659,2:B:90623659-2:B:90640662,2:B:90640662-2:B:90282364,2:B:90282364-2:B:90265844,2:B:90265…	959828	2	1	0.841278	-0.00409949	negative selection	1000
1173	2:B:90265844-2:B:90678774,2:B:90678774-2:B:90678774,2:B:90678774-2:B:90265844,2:B:90265844-2:B:90265844,2:B:90265844-2:B:90282364,2:B:90282364-2:B:90640662,2:B:90640662-2:B:90623659,2:B:90623659-2:B:90712232,2:B:90712232-2:B:90678775,2:B:90678775-2:B:90678775,2:B:90678775-2:B:90712232,2:B:90712232-2:B:90623659,2:B:90623659-2:B:90640662,2:B:90640662-2:B:90282364,2:B:90282364-2:B:90265844,2:B:90265…	959828	2	1	0.841279	-0.00409329	negative selection	1000
1173	2:B:90715192-2:B:90806083,2:B:90806083-2:B:90806083,2:B:90806083-2:B:90715192,2:B:90715192-2:B:90715192,	181784	2	1	0.841279	-0.00409329	negative selection	1000
1174	2:B:122131305-2:B:121302201,2:B:121302201-2:B:121247279,2:B:121247279-2:B:121246861,2:B:121246861-2:B:121246861,2:B:121246861-2:B:121247279,2:B:121247279-2:B:121302201,2:B:121302201-2:B:122131305,2:B:122131305-2:B:122173354,2:B:122173354-2:B:122224552,2:B:122224552-2:B:122224553,2:B:122224553-2:B:122290857,2:B:122290857-2:B:122290857,2:B:122290857-2:B:122224553,2:B:122224553-2:B:122224552,2:B:122…	1894056	3	1	0.841698	-0.00244392	negative selection	1000
1174	2:B:125720461-2:B:122337899,2:B:122337899-2:B:122337898,2:B:122337898-2:B:122332221,2:B:122332221-2:B:122332221,2:B:122332221-2:B:122337898,2:B:122337898-2:B:122337899,2:B:122337899-2:B:125720461,2:B:125720461-2:B:122150581,2:B:122150581-2:B:122151864,2:B:122151864-2:B:122151864,2:B:122151864-2:B:122150581,2:B:122150581-2:B:125720461,	6779050	4	1	0.841698	-0.00244392	negative selection	1000
1174	2:B:140574911-2:B:139461048,2:B:139461048-2:B:140574911,	1113864	2	1	0.841698	-0.00244392	negative selection	1000
1174	2:B:180491804-2:B:182079711,2:B:182079711-2:B:183017999,2:B:183017999-2:B:182990840,2:B:182990840-2:B:182990839,2:B:182990839-2:B:182848291,2:B:182848291-2:B:182848291,2:B:182848291-2:B:182990839,2:B:182990839-2:B:182990840,2:B:182990840-2:B:183017999,2:B:183017999-2:B:182079711,2:B:182079711-2:B:180491804,2:B:180491804-2:B:180491804,	3515234	2	1	0.841698	-0.00244392	negative selection	1000
1174	2:B:200594525-2:B:198333802,2:B:198333802-2:B:198333802,2:B:198333802-2:B:200594525,2:B:200594525-2:B:207359750,2:B:207359750-2:B:222224534,2:B:222224534-2:B:222224534,2:B:222224534-2:B:207359750,2:B:207359750-2:B:200594525,	34251018	1	1	0.841698	-0.00244392	negative selection	1000
1176	2:B:100041538-2:B:99916402,2:B:99916402-2:B:99909352,2:B:99909352-2:B:99760099,2:B:99760099-2:B:99760098,2:B:99760098-2:B:96785828,2:B:96785828-2:B:96785828,2:B:96785828-2:B:99760098,2:B:99760098-2:B:99760099,2:B:99760099-2:B:99909352,2:B:99909352-2:B:99916402,2:B:99916402-2:B:100041538,2:B:100041538-2:B:100041538,	6497324	2	1	0.841596	-0.00284671	negative selection	1000
1176	2:B:104500942-2:B:108478176,2:B:108478176-2:B:96738581,2:B:96738581-2:B:96738581,2:B:96738581-2:B:96738581,2:B:96738581-2:B:96738581,2:B:96738581-2:B:108478176,2:B:108478176-2:B:104500942,2:B:104500942-2:B:104500942,2:B:104500942-2:B:104613992,2:B:104613992-2:B:104613992,2:B:104613992-2:B:104500942,2:B:104500942-2:B:104500942,	8180574	1	1	0.841596	-0.00284671	negative selection	1000
1176	2:B:106526054-2:B:108400821,2:B:108400821-2:B:108400821,2:B:108400821-2:B:106526054,2:B:106526054-2:B:106526054,	3749536	2	1	0.841596	-0.00284671	negative selection	1000
1176	2:B:108571422-2:B:111030771,2:B:111030771-2:B:111030771,2:B:111030771-2:B:108571422,2:B:108571422-2:B:108571422,	4918700	2	1	0.841596	-0.00284671	negative selection	1000
1176	2:B:111030772-2:B:111164626,2:B:111164626-2:B:111164626,2:B:111164626-2:B:111030772,2:B:111030772-2:B:111030772,	267710	1	1	0.841596	-0.00284671	negative selection	1000
1176	2:B:112255405-2:B:112318671,2:B:112318671-2:B:112318672,2:B:112318672-2:B:114550306,2:B:114550306-2:B:114550306,2:B:114550306-2:B:112318672,2:B:112318672-2:B:112318671,2:B:112318671-2:B:112255405,2:B:112255405-2:B:112255405,	4589804	2	1	0.841596	-0.00284671	negative selection	1000
1176	2:B:114130163-2:B:110970951,2:B:110970951-2:B:110970951,2:B:110970951-2:B:114130163,2:B:114130163-2:B:114130163,	6318426	2	1	0.841596	-0.00284671	negative selection	1000
1176	2:B:115656202-2:B:115684648,2:B:115684648-2:B:115693368,2:B:115693368-2:B:115714162,2:B:115714162-2:B:115656202,	49242	1	1	0.841596	-0.00284671	negative selection	1000
1176	2:B:117068239-2:B:117069271,2:B:117069271-2:B:117069560,2:B:117069560-2:B:117073778,2:B:117073778-2:B:117073778,2:B:117073778-2:B:117069560,2:B:117069560-2:B:117069271,2:B:117069271-2:B:117068239,2:B:117068239-2:B:117068239,	10504	2	1	0.841596	-0.00284671	negative selection	1000
1176	2:B:118494509-2:B:117273475,2:B:117273475-2:B:117273475,2:B:117273475-2:B:118494509,2:B:118494509-2:B:118494509,	2442070	3	1	0.841596	-0.00284671	negative selection	1000
1176	2:B:119930163-2:B:119809380,2:B:119809380-2:B:119809380,2:B:119809380-2:B:119930163,2:B:119930163-2:B:119930163,	241568	7	1	0.841596	-0.00284671	negative selection	1000
1176	2:B:121161648-2:B:121161652,2:B:121161652-2:B:121161652,2:B:121161652-2:B:121161648,2:B:121161648-2:B:121161648,	10	1	1	0.841596	-0.00284671	negative selection	1000
1176	2:B:127627494-2:B:128147212,2:B:128147212-2:B:128147213,2:B:128147213-2:B:128713200,2:B:128713200-2:B:128713201,2:B:128713201-2:B:128821058,2:B:128821058-2:B:128821058,2:B:128821058-2:B:128713201,2:B:128713201-2:B:128713200,2:B:128713200-2:B:128147213,2:B:128147213-2:B:128147212,2:B:128147212-2:B:127627494,2:B:127627494-2:B:127627494,	2387130	1	1	0.841596	-0.00284671	negative selection	1000
1176	2:B:87470263-2:B:87531558,2:B:87531558-2:B:87531558,2:B:87531558-2:B:87470263,2:B:87470263-2:B:87470263,	122592	2	1	0.841596	-0.00284671	negative selection	1000
1176	2:B:87602446-2:B:87540170,2:B:87540170-2:B:87540170,2:B:87540170-2:B:87602446,2:B:87602446-2:B:87602446,	124554	1	1	0.841596	-0.00284671	negative selection	1000
1176	2:B:87932156-2:B:87895985,2:B:87895985-2:B:87895985,2:B:87895985-2:B:87932156,2:B:87932156-2:B:87925232,2:B:87925232-2:B:87811262,2:B:87811262-2:B:87811262,2:B:87811262-2:B:87925232,2:B:87925232-2:B:87932156,	300286	1	1	0.841596	-0.00284671	negative selection	1000
1176	2:B:90731661-2:B:90942391,2:B:90942391-2:B:90942391,2:B:90942391-2:B:90731661,2:B:90731661-2:B:90731661,	421462	5	1	0.841596	-0.00284671	negative selection	1000
1176	2:B:91205920-2:B:91202602,2:B:91202602-2:B:91202602,2:B:91202602-2:B:91205920,2:B:91205920-2:B:91205920,	6638	1	1	0.841596	-0.00284671	negative selection	1000
1176	2:B:91752743-2:B:91752694,2:B:91752743-2:B:91752694,	50	1	1	0.841596	-0.00284671	negative selection	1000
1176	2:B:91756718-2:B:91753307,2:B:91753307-2:B:91752693,2:B:91752693-2:B:91752571,2:B:91752571-2:B:91752744,2:B:91752744-2:B:91753306,2:B:91753306-2:B:91753306,2:B:91753306-2:B:91752744,2:B:91752744-2:B:91752571,2:B:91752571-2:B:91752693,2:B:91752693-2:B:91753307,2:B:91753307-2:B:91756718,2:B:91756718-2:B:91756718,	8196	2	1	0.841596	-0.00284671	negative selection	1000
1176	2:B:91779642-2:B:91756957,2:B:91756957-2:B:91779642,	22686	3	1	0.841596	-0.00284671	negative selection	1000
1176	2:B:96026040-2:B:96028381,2:B:96028381-2:B:96026040,	2342	5	1	0.841596	-0.00284671	negative selection	1000
1176	2:B:96028382-2:B:96037473,2:B:96037473-2:B:96037473,2:B:96037473-2:B:96028382,2:B:96028382-2:B:96028382,	18184	2	1	0.841596	-0.00284671	negative selection	1000
1176	2:B:96087478-2:B:96106048,2:B:96106048-2:B:96087478,	18571	2	1	0.841596	-0.00284671	negative selection	1000
1176	2:B:96106048-2:B:96087478,2:B:96106048-2:B:96087478,	18571	1	1	0.841596	-0.00284671	negative selection	1000
1176	2:B:96106766-2:B:96106049,2:B:96106049-2:B:96106049,2:B:96106049-2:B:96106766,2:B:96106766-2:B:96106766,	1436	1	1	0.841596	-0.00284671	negative selection	1000
1176	2:B:96307790-2:B:96233472,2:B:96233472-2:B:96233472,2:B:96233472-2:B:96307790,2:B:96307790-2:B:96307790,	148638	1	1	0.841596	-0.00284671	negative selection	1000
1176	2:B:96636766-2:B:96592042,2:B:96592042-2:B:96592042,2:B:96592042-2:B:96636766,2:B:96636766-2:B:96738625,2:B:96738625-2:B:96738642,2:B:96738642-2:B:96738642,2:B:96738642-2:B:96738625,2:B:96738625-2:B:96636766,	89486	2	1	0.841596	-0.00284671	negative selection	1000
1176	2:B:96738325-2:B:96738326,2:B:96738326-2:B:96738325,	2	1	1	0.841596	-0.00284671	negative selection	1000
1176	2:B:96738327-2:B:96738326,2:B:96738326-2:B:96738326,2:B:96738326-2:B:96738327,2:B:96738327-2:B:96738327,	4	2	1	0.841596	-0.00284671	negative selection	1000
1176	2:B:96738346-2:B:96738346,2:B:96738346-2:B:96738345,2:B:96738345-2:B:96738346,2:B:96738346-2:B:96738346,2:B:96738346-2:B:96738345,2:B:96738345-2:B:96738346,2:B:96738346-2:B:96738346,2:B:96738346-2:B:96738346,	6	1	1	0.841596	-0.00284671	negative selection	1000
1176	2:B:96738347-2:B:96738345,2:B:96738345-2:B:96738341,2:B:96738341-2:B:96738341,2:B:96738341-2:B:96738341,2:B:96738341-2:B:96738341,2:B:96738341-2:B:96738345,2:B:96738345-2:B:96738347,2:B:96738347-2:B:96738347,	8	2	1	0.841596	-0.00284671	negative selection	1000
1176	2:B:96738363-2:B:96738363,2:B:96738363-2:B:96738363,2:B:96738363-2:B:96738363,2:B:96738363-2:B:96738363,	2	2	1	0.841596	-0.00284671	negative selection	1000
1176	2:B:96738564-2:B:96738548,2:B:96738548-2:B:96738548,2:B:96738548-2:B:96738564,2:B:96738564-2:B:96738566,2:B:96738566-2:B:96738567,2:B:96738567-2:B:96738572,2:B:96738572-2:B:96738572,2:B:96738572-2:B:96738568,2:B:96738568-2:B:96738568,2:B:96738568-2:B:96738568,2:B:96738568-2:B:96738568,2:B:96738568-2:B:96738572,2:B:96738572-2:B:96738572,2:B:96738572-2:B:96738567,2:B:96738567-2:B:96738566,2:B:96738…	42	2	1	0.841596	-0.00284671	negative selection	1000
1176	2:B:99909353-2:B:99916401,2:B:99916401-2:B:99916401,2:B:99916401-2:B:99909353,2:B:99909353-2:B:99909353,	14098	2	1	0.841596	-0.00284671	negative selection	1000
1178	2:B:104988829-2:B:104623701,2:B:104623701-2:B:104619390,2:B:104619390-2:B:104620297,2:B:104620297-2:B:104623700,2:B:104623700-2:B:104620424,2:B:104620424-2:B:104620423,2:B:104620423-2:B:104620298,2:B:104620298-2:B:104620298,2:B:104620298-2:B:104620423,2:B:104620423-2:B:104620424,2:B:104620424-2:B:104623700,2:B:104623700-2:B:104620297,2:B:104620297-2:B:104619390,2:B:104619390-2:B:104623701,2:B:104…	738880	4	1	0.841285	-0.0040695	negative selection	1000
1178	2:B:91686880-2:B:91686862,2:B:91686862-2:B:91686862,2:B:91686862-2:B:91686880,2:B:91686880-2:B:91686880,	38	1	1	0.841285	-0.0040695	negative selection	1000
1178	2:B:91687288-2:B:91688566,2:B:91688566-2:B:91686861,2:B:91686861-2:B:91686857,2:B:91686857-2:B:91686087,2:B:91686087-2:B:91686077,2:B:91686077-2:B:91686077,2:B:91686077-2:B:91686087,2:B:91686087-2:B:91686857,2:B:91686857-2:B:91686861,2:B:91686861-2:B:91688566,2:B:91688566-2:B:91687288,2:B:91687288-2:B:91687288,	2590	4	1	0.841285	-0.0040695	negative selection	1000
1178	2:B:96522387-2:B:96380046,2:B:96380046-2:B:96522387,	142342	5	1	0.841285	-0.0040695	negative selection	1000
1179	2:B:104988829-2:B:104623701,2:B:104623701-2:B:104619390,2:B:104619390-2:B:104620297,2:B:104620297-2:B:104623700,2:B:104623700-2:B:104620424,2:B:104620424-2:B:104620423,2:B:104620423-2:B:104620298,2:B:104620298-2:B:104620298,2:B:104620298-2:B:104620423,2:B:104620423-2:B:104620424,2:B:104620424-2:B:104623700,2:B:104623700-2:B:104620297,2:B:104620297-2:B:104619390,2:B:104619390-2:B:104623701,2:B:104…	738880	4	1	0.841284	-0.00407435	negative selection	1000
1179	2:B:91686880-2:B:91686862,2:B:91686862-2:B:91686862,2:B:91686862-2:B:91686880,2:B:91686880-2:B:91686880,	38	3	1	0.841284	-0.00407435	negative selection	1000
1179	2:B:91687288-2:B:91688566,2:B:91688566-2:B:91686861,2:B:91686861-2:B:91686857,2:B:91686857-2:B:91686087,2:B:91686087-2:B:91686077,2:B:91686077-2:B:91686077,2:B:91686077-2:B:91686087,2:B:91686087-2:B:91686857,2:B:91686857-2:B:91686861,2:B:91686861-2:B:91688566,2:B:91688566-2:B:91687288,2:B:91687288-2:B:91687288,	2590	4	1	0.841284	-0.00407435	negative selection	1000
1179	2:B:96522387-2:B:96380046,2:B:96380046-2:B:96522387,	142342	3	1	0.841284	-0.00407435	negative selection	1000
1182	2:B:91229445-2:B:90640663,2:B:90640663-2:B:90640663,2:B:90640663-2:B:91229445,2:B:91229445-2:B:91229445,	1177566	2	1	0.841279	-0.00409206	negative selection	1000
1183	2:B:91229445-2:B:90640663,2:B:90640663-2:B:90640663,2:B:90640663-2:B:91229445,2:B:91229445-2:B:91229445,	1177566	2	1	0.841299	-0.00401333	negative selection	1000
1183	2:B:91304791-2:B:90766515,2:B:90766515-2:B:90763719,2:B:90763719-2:B:90745545,2:B:90745545-2:B:90567351,2:B:90567351-2:B:90587737,2:B:90587737-2:B:90587737,2:B:90587737-2:B:90567351,2:B:90567351-2:B:90745545,2:B:90745545-2:B:90763719,2:B:90763719-2:B:90766515,2:B:90766515-2:B:91304791,2:B:91304791-2:B:91304791,	1153678	4	1	0.841299	-0.00401333	negative selection	1000
1184	2:B:164432259-2:B:145802885,2:B:145802885-2:B:145802885,2:B:145802885-2:B:164432259,2:B:164432259-2:B:164432259,	37258750	2	1	0.841805	-0.00202064	negative selection	1000
1184	2:B:168178934-2:B:180491803,2:B:180491803-2:B:180491803,2:B:180491803-2:B:168178934,2:B:168178934-2:B:168178934,	24625740	2	1	0.841805	-0.00202064	negative selection	1000
1185	2:B:127107228-2:B:129480165,2:B:129480165-2:B:129480165,2:B:129480165-2:B:127107228,2:B:127107228-2:B:127107228,	4745876	4	1	0.841674	-0.002537	negative selection	1000
1185	2:B:164432259-2:B:145802885,2:B:145802885-2:B:145802885,2:B:145802885-2:B:164432259,2:B:164432259-2:B:164432259,	37258750	2	1	0.841674	-0.002537	negative selection	1000
1185	2:B:91706912-2:B:91706170,2:B:91706170-2:B:91706170,2:B:91706170-2:B:91706912,2:B:91706912-2:B:91706912,	1486	2	1	0.841674	-0.002537	negative selection	1000
1186	2:B:104447379-2:B:104442703,2:B:104442703-2:B:104442703,2:B:104442703-2:B:104447379,2:B:104447379-2:B:104447379,	9354	2	1	0.841312	-0.00396207	negative selection	1000
1186	2:B:121372063-2:B:116767834,2:B:116767834-2:B:116767834,2:B:116767834-2:B:121372063,2:B:121372063-2:B:121372063,	9208460	1	1	0.841312	-0.00396207	negative selection	1000
1186	2:B:90951535-2:B:90840504,2:B:90840504-2:B:90818725,2:B:90818725-2:B:90806084,2:B:90806084-2:B:90806084,2:B:90806084-2:B:90818725,2:B:90818725-2:B:90840504,2:B:90840504-2:B:90951535,2:B:90951535-2:B:90951535,	247348	3	1	0.841312	-0.00396207	negative selection	1000
1186	2:B:91647686-2:B:91642072,2:B:91642072-2:B:91647686,	5615	1	1	0.841312	-0.00396207	negative selection	1000
1188	2:B:198266123-2:B:190158460,2:B:190158460-2:B:190158460,2:B:190158460-2:B:198266123,2:B:198266123-2:B:198266123,	16215328	3	1	0.841783	-0.00210697	negative selection	1000
1188	2:B:90411591-2:B:90423464,2:B:90423464-2:B:90423464,2:B:90423464-2:B:90411591,2:B:90411591-2:B:90406735,2:B:90406735-2:B:90623658,2:B:90623658-2:B:90623658,2:B:90623658-2:B:90406735,2:B:90406735-2:B:90411591,	457596	4	1	0.841783	-0.00210697	negative selection	1000
1188	2:B:90715192-2:B:90806083,2:B:90806083-2:B:90806083,2:B:90806083-2:B:90715192,2:B:90715192-2:B:90715192,	181784	1	1	0.841783	-0.00210697	negative selection	1000
1188	2:B:91397519-2:B:91351086,2:B:91351086-2:B:91229446,2:B:91229446-2:B:91351085,2:B:91351085-2:B:91351085,2:B:91351085-2:B:91229446,2:B:91229446-2:B:91351086,2:B:91351086-2:B:91397519,2:B:91397519-2:B:91397519,2:B:91397519-2:B:90869526,2:B:90869526-2:B:90869526,2:B:90869526-2:B:91397519,2:B:91397519-2:B:91397519,	1392136	7	1	0.841783	-0.00210697	negative selection	1000
1190	2:B:91397519-2:B:91391284,2:B:91391284-2:B:91468744,2:B:91468744-2:B:91304792,2:B:91304792-2:B:91304792,2:B:91304792-2:B:91468744,2:B:91468744-2:B:91391284,2:B:91391284-2:B:91397519,2:B:91397519-2:B:91397519,2:B:91397519-2:B:90265844,2:B:90265844-2:B:90265844,2:B:90265844-2:B:90507881,2:B:90507881-2:B:90507881,2:B:90507881-2:B:90265844,2:B:90265844-2:B:90265844,2:B:90265844-2:B:91397519,2:B:91397…	3087806	14	1	0.841457	-0.00339406	negative selection	1000
1190	2:B:91647686-2:B:91642072,2:B:91642072-2:B:91647686,	5615	7	1	0.841457	-0.00339406	negative selection	1000
1191	2:B:91397519-2:B:91391284,2:B:91391284-2:B:91468744,2:B:91468744-2:B:91304792,2:B:91304792-2:B:91304792,2:B:91304792-2:B:91468744,2:B:91468744-2:B:91391284,2:B:91391284-2:B:91397519,2:B:91397519-2:B:91397519,2:B:91397519-2:B:90265844,2:B:90265844-2:B:90265844,2:B:90265844-2:B:90507881,2:B:90507881-2:B:90507881,2:B:90507881-2:B:90265844,2:B:90265844-2:B:90265844,2:B:90265844-2:B:91397519,2:B:91397…	3087806	14	1	0.841457	-0.00339445	negative selection	1000
1191	2:B:91647686-2:B:91642072,2:B:91642072-2:B:91647686,	5615	3	1	0.841457	-0.00339445	negative selection	1000
1192	2:B:100487152-2:B:100862566,2:B:100862566-2:B:100862566,2:B:100862566-2:B:100487152,2:B:100487152-2:B:100487152,	750830	1	1	0.842102	-8.53534e-4	negative selection	1000
1192	2:B:118834831-2:B:106497485,2:B:106497485-2:B:106497485,2:B:106497485-2:B:118834831,2:B:118834831-2:B:118834831,	24674694	1	1	0.842102	-8.53534e-4	negative selection	1000
1192	2:B:118834832-2:B:160131902,2:B:160131902-2:B:163264834,2:B:163264834-2:B:163265657,2:B:163265657-2:B:163265657,2:B:163265657-2:B:163264834,2:B:163264834-2:B:160131902,2:B:160131902-2:B:118834832,2:B:118834832-2:B:118834832,	82595790	1	1	0.842102	-8.53534e-4	negative selection	1000
1192	2:B:163265664-2:B:163265658,2:B:163265658-2:B:163265664,	7	1	1	0.842102	-8.53534e-4	negative selection	1000
1192	2:B:163265664-2:B:163265658,2:B:163265664-2:B:163265658,	7	1	1	0.842102	-8.53534e-4	negative selection	1000
1192	2:B:163267471-2:B:163267481,2:B:163267481-2:B:163267500,2:B:163267500-2:B:163268787,2:B:163268787-2:B:163268787,2:B:163268787-2:B:163267500,2:B:163267500-2:B:163267481,2:B:163267481-2:B:163267471,2:B:163267471-2:B:163267471,	2598	1	1	0.842102	-8.53534e-4	negative selection	1000
1192	2:B:163267499-2:B:163267482,2:B:163267499-2:B:163267482,	18	1	1	0.842102	-8.53534e-4	negative selection	1000
1192	2:B:163294917-2:B:163294911,2:B:163294911-2:B:163294911,2:B:163294911-2:B:163294917,2:B:163294917-2:B:163294917,	14	1	1	0.842102	-8.53534e-4	negative selection	1000
1192	2:B:163411073-2:B:163139870,2:B:163139870-2:B:163139870,2:B:163139870-2:B:163411073,2:B:163411073-2:B:163411073,	542408	1	1	0.842102	-8.53534e-4	negative selection	1000
1192	2:B:164889605-2:B:166903676,2:B:166903676-2:B:153535740,2:B:153535740-2:B:153513707,2:B:153513707-2:B:161537342,2:B:161537342-2:B:162461872,2:B:162461872-2:B:162461872,2:B:162461872-2:B:161537342,2:B:161537342-2:B:153513707,2:B:153513707-2:B:153535740,2:B:153535740-2:B:166903676,2:B:166903676-2:B:164889605,2:B:164889605-2:B:163136165,2:B:163136165-2:B:163132588,2:B:163132588-2:B:163137139,2:B:163…	5930378	1	1	0.842102	-8.53534e-4	negative selection	1000
1192	2:B:167225925-2:B:164116139,2:B:164116139-2:B:164116138,2:B:164116138-2:B:164098604,2:B:164098604-2:B:91674151,2:B:91674151-2:B:91673939,2:B:91673939-2:B:91673938,2:B:91673938-2:B:91673605,2:B:91673605-2:B:91673376,2:B:91673376-2:B:91675910,2:B:91675910-2:B:91675910,2:B:91675910-2:B:91658131,2:B:91658131-2:B:91658131,2:B:91658131-2:B:91682964,2:B:91684000-2:B:91682964,2:B:91684000-2:B:91667031,2:…	6499870	1	1	0.842102	-8.53534e-4	negative selection	1000
1192	2:B:167225926-2:B:167225969,2:B:167225969-2:B:167225969,2:B:167225969-2:B:167225926,2:B:167225926-2:B:167225926,	88	1	1	0.842102	-8.53534e-4	negative selection	1000
1192	2:B:171576208-2:B:170947698,2:B:170947698-2:B:170947698,2:B:170947698-2:B:171576208,2:B:171576208-2:B:171576208,	1257022	1	1	0.842102	-8.53534e-4	negative selection	1000
1192	2:B:189233326-2:B:188982262,2:B:188982262-2:B:189233326,	251065	2	1	0.842102	-8.53534e-4	negative selection	1000
1192	2:B:190369250-2:B:182361164,2:B:182361164-2:B:182361164,2:B:182361164-2:B:190369250,2:B:190369250-2:B:190369250,	16016174	1	1	0.842102	-8.53534e-4	negative selection	1000
1192	2:B:198399263-2:B:198396783,2:B:198396783-2:B:198396783,2:B:198396783-2:B:198399263,2:B:198399263-2:B:198399263,	4962	1	1	0.842102	-8.53534e-4	negative selection	1000
1192	2:B:198574682-2:B:198399291,2:B:198399291-2:B:198574682,	175392	2	1	0.842102	-8.53534e-4	negative selection	1000
1192	2:B:214803679-2:B:207676750,2:B:207676750-2:B:207676750,2:B:207676750-2:B:214803679,2:B:214803679-2:B:216579301,2:B:216579301-2:B:214803680,2:B:214803680-2:B:214803680,2:B:214803680-2:B:216579301,2:B:216579301-2:B:214803679,	17805104	1	1	0.842102	-8.53534e-4	negative selection	1000
1192	2:B:216561707-2:B:216680566,2:B:216680566-2:B:216680567,2:B:216680567-2:B:218221380,2:B:218221380-2:B:218221381,2:B:218221381-2:B:218796513,2:B:218796513-2:B:218796513,2:B:218796513-2:B:218221381,2:B:218221381-2:B:218221380,2:B:218221380-2:B:216680567,2:B:216680567-2:B:216680566,2:B:216680566-2:B:216561707,2:B:216561707-2:B:216561707,	4469614	1	1	0.842102	-8.53534e-4	negative selection	1000
1192	2:B:219375138-2:B:219372348,2:B:219372348-2:B:219375139,2:B:219375139-2:B:219637118,2:B:219637118-2:B:219637118,2:B:219637118-2:B:219375139,2:B:219375139-2:B:219372348,2:B:219372348-2:B:219375138,2:B:219375138-2:B:219375138,	529542	1	1	0.842102	-8.53534e-4	negative selection	1000
1192	2:B:219647820-2:B:219637119,2:B:219637119-2:B:219637119,2:B:219637119-2:B:219647820,2:B:219647820-2:B:219647820,	21404	1	1	0.842102	-8.53534e-4	negative selection	1000
1192	2:B:223368820-2:B:222153687,2:B:222153687-2:B:222153687,2:B:222153687-2:B:223368820,2:B:223368820-2:B:223368820,	2430268	1	1	0.842102	-8.53534e-4	negative selection	1000
1192	2:B:223368821-2:B:223777035,2:B:223777035-2:B:223823063,2:B:223823063-2:B:223826308,2:B:223826308-2:B:223826308,2:B:223826308-2:B:223823063,2:B:223823063-2:B:223777035,2:B:223777035-2:B:223368821,2:B:223368821-2:B:223368821,	822922	1	1	0.842102	-8.53534e-4	negative selection	1000
1192	2:B:230514725-2:B:230587627,2:B:230587627-2:B:230514725,	72903	2	1	0.842102	-8.53534e-4	negative selection	1000
1192	2:B:230587627-2:B:230514725,2:B:230587627-2:B:230514725,	72903	1	1	0.842102	-8.53534e-4	negative selection	1000
1192	2:B:235940478-2:B:236017832,2:B:236017832-2:B:236017832,2:B:236017832-2:B:235940478,2:B:235940478-2:B:235940478,	154710	2	1	0.842102	-8.53534e-4	negative selection	1000
1192	2:B:236181194-2:B:236147202,2:B:236147202-2:B:236147202,2:B:236147202-2:B:236181194,2:B:236181194-2:B:236181194,	67986	2	1	0.842102	-8.53534e-4	negative selection	1000
1192	2:B:91659754-2:B:91662160,2:B:91662160-2:B:91662160,2:B:91662160-2:B:91659754,2:B:91659754-2:B:91659754,	4814	1	1	0.842102	-8.53534e-4	negative selection	1000
1192	2:B:91665963-2:B:91665982,2:B:91665982-2:B:91665963,	20	4	1	0.842102	-8.53534e-4	negative selection	1000
1192	2:B:91665982-2:B:91665963,2:B:91665982-2:B:91665963,	20	1	1	0.842102	-8.53534e-4	negative selection	1000
1192	2:B:91666117-2:B:91667116,2:B:91667116-2:B:91667117,2:B:91667117-2:B:91673604,2:B:91673604-2:B:91673604,2:B:91673604-2:B:91667117,2:B:91667117-2:B:91667116,2:B:91667116-2:B:91666117,2:B:91666117-2:B:91666117,	14976	1	1	0.842102	-8.53534e-4	negative selection	1000
1192	2:B:91670840-2:B:91670841,2:B:91670841-2:B:91670840,	2	1	1	0.842102	-8.53534e-4	negative selection	1000
1192	2:B:91674922-2:B:91671911,2:B:91671911-2:B:91671911,2:B:91671911-2:B:91674922,2:B:91674922-2:B:91674922,	6024	1	1	0.842102	-8.53534e-4	negative selection	1000
1192	2:B:91680139-2:B:91658131,2:B:91658131-2:B:91658131,2:B:91658131-2:B:91658131,2:B:91658131-2:B:91659074,2:B:91659074-2:B:91659282,2:B:91659282-2:B:91659283,2:B:91659283-2:B:91675910,2:B:91675910-2:B:91675910,2:B:91675910-2:B:91673376,2:B:91673376-2:B:91673605,2:B:91673605-2:B:91674570,2:B:91674570-2:B:91674570,2:B:91674570-2:B:91674257,2:B:91674257-2:B:91674257,2:B:91674257-2:B:91674570,2:B:91674…	85324	1	1	0.842102	-8.53534e-4	negative selection	1000
1192	2:B:91699986-2:B:91700565,2:B:91700565-2:B:91700565,2:B:91700565-2:B:91699986,2:B:91699986-2:B:91699986,	1160	1	1	0.842102	-8.53534e-4	negative selection	1000
1192	2:B:98941256-2:B:97333683,2:B:97333683-2:B:97333683,2:B:97333683-2:B:98941256,2:B:98941256-2:B:98941256,	3215148	1	1	0.842102	-8.53534e-4	negative selection	1000
1194	2:B:114541644-2:B:114607868,2:B:114607868-2:B:114607868,2:B:114607868-2:B:114541644,2:B:114541644-2:B:104415509,2:B:104415509-2:B:104396273,2:B:104396273-2:B:235696916,2:B:235696916-2:B:235446284,2:B:235446284-2:B:235869868,2:B:235869868-2:B:235696917,2:B:235696917-2:B:236300485,2:B:236300485-2:B:236362939,2:B:236362939-2:B:236273009,2:B:236273009-2:B:236286034,2:B:236286034-2:B:236286034,2:B:236…	1169056	6	1	0.841758	-0.00220652	negative selection	1000
1194	2:B:114541644-2:B:114607868,2:B:114607868-2:B:114607868,2:B:114607868-2:B:114541644,2:B:114541644-2:B:104415509,2:B:104415509-2:B:104396273,2:B:104396273-2:B:235696916,2:B:235696916-2:B:235446284,2:B:235446284-2:B:235869868,2:B:235869868-2:B:235696917,2:B:235696917-2:B:236300485,2:B:236300485-2:B:236362939,2:B:236362939-2:B:236273009,2:B:236273009-2:B:236286034,2:B:236286034-2:B:236286034,2:B:236…	1169056	1	1	0.841758	-0.00220652	negative selection	1000
1194	2:B:198266123-2:B:190158460,2:B:190158460-2:B:190158460,2:B:190158460-2:B:198266123,2:B:198266123-2:B:198266123,	16215328	6	1	0.841758	-0.00220652	negative selection	1000
1194	2:B:90411591-2:B:90423464,2:B:90423464-2:B:90423464,2:B:90423464-2:B:90411591,2:B:90411591-2:B:90406735,2:B:90406735-2:B:90623658,2:B:90623658-2:B:90623658,2:B:90623658-2:B:90406735,2:B:90406735-2:B:90411591,	457596	4	1	0.841758	-0.00220652	negative selection	1000
1194	2:B:91397519-2:B:91351086,2:B:91351086-2:B:91229446,2:B:91229446-2:B:91351085,2:B:91351085-2:B:91351085,2:B:91351085-2:B:91229446,2:B:91229446-2:B:91351086,2:B:91351086-2:B:91397519,2:B:91397519-2:B:91397519,2:B:91397519-2:B:90869526,2:B:90869526-2:B:90869526,2:B:90869526-2:B:91397519,2:B:91397519-2:B:91397519,	1392136	4	1	0.841758	-0.00220652	negative selection	1000
1197	2:B:91397519-2:B:91391284,2:B:91391284-2:B:91468744,2:B:91468744-2:B:91304792,2:B:91304792-2:B:91304792,2:B:91304792-2:B:91468744,2:B:91468744-2:B:91391284,2:B:91391284-2:B:91397519,2:B:91397519-2:B:91397519,2:B:91397519-2:B:90265844,2:B:90265844-2:B:90265844,2:B:90265844-2:B:90507881,2:B:90507881-2:B:90507881,2:B:90507881-2:B:90265844,2:B:90265844-2:B:90265844,2:B:90265844-2:B:91397519,2:B:91397…	3087806	5	1	0.841336	-0.00386856	negative selection	1000
1197	2:B:91647686-2:B:91642072,2:B:91642072-2:B:91647686,	5615	3	1	0.841336	-0.00386856	negative selection	1000
1198	2:B:104276067-2:B:104269932,2:B:104269932-2:B:104269932,2:B:104269932-2:B:104276067,2:B:104276067-2:B:104276067,	12272	2	1	0.84127	-0.00413054	negative selection	1000
1198	2:B:104447379-2:B:104442703,2:B:104442703-2:B:104442703,2:B:104442703-2:B:104447379,2:B:104447379-2:B:104447379,	9354	8	1	0.84127	-0.00413054	negative selection	1000
1200	2:B:112426753-2:B:112424285,2:B:112424285-2:B:112426753,	2469	4	1	0.843051	0.00288179	positive selection	1000
1200	2:B:115575818-2:B:116332632,2:B:116332632-2:B:112446943,2:B:112446943-2:B:112426754,2:B:112426754-2:B:112426754,2:B:112426754-2:B:112446943,2:B:112446943-2:B:116332632,2:B:116332632-2:B:115575818,2:B:115575818-2:B:115575818,	1554010	7	1	0.843051	0.00288179	positive selection	1000
1200	2:B:118336589-2:B:118403472,2:B:118403472-2:B:118336589,	66884	5	1	0.843051	0.00288179	positive selection	1000
1200	2:B:119684020-2:B:119671548,2:B:119671548-2:B:119671548,2:B:119671548-2:B:119684020,2:B:119684020-2:B:119684021,2:B:119684021-2:B:119809379,2:B:119809379-2:B:119809379,2:B:119809379-2:B:119684021,2:B:119684021-2:B:119684020,	275664	1	1	0.843051	0.00288179	positive selection	1000
1200	2:B:87229738-2:B:87795975,2:B:87795975-2:B:88138718,2:B:88138718-2:B:90265843,2:B:90265843-2:B:90265843,2:B:90265843-2:B:90249907,2:B:90249907-2:B:90249907,2:B:90249907-2:B:90265843,2:B:90265843-2:B:90265843,2:B:90265843-2:B:88138718,2:B:88138718-2:B:87795975,2:B:87795975-2:B:87229738,2:B:87229738-2:B:87229738,2:B:87229738-2:B:90896928,2:B:90896928-2:B:90896928,2:B:90896928-2:B:87229738,2:B:87229…	12752984	3	1	0.843051	0.00288179	positive selection	1000
1200	2:B:87887703-2:B:87859571,2:B:87859571-2:B:87887703,	28133	3	1	0.843051	0.00288179	positive selection	1000
1200	2:B:87887704-2:B:87895984,2:B:87895984-2:B:87895984,2:B:87895984-2:B:87887704,2:B:87887704-2:B:87887704,	16562	4	1	0.843051	0.00288179	positive selection	1000
1200	2:B:90942392-2:B:90948235,2:B:90948235-2:B:90948235,2:B:90948235-2:B:90942392,2:B:90942392-2:B:90942392,	11688	4	1	0.843051	0.00288179	positive selection	1000
1200	2:B:90948236-2:B:90953993,2:B:90953993-2:B:90953993,2:B:90953993-2:B:90948236,2:B:90948236-2:B:224136041,2:B:224136041-2:B:224655590,2:B:224655590-2:B:224655590,2:B:224655590-2:B:224136041,2:B:224136041-2:B:90948236,	1050616	7	1	0.843051	0.00288179	positive selection	1000
1200	2:B:90954614-2:B:90954560,2:B:90954560-2:B:90954614,	55	1	1	0.843051	0.00288179	positive selection	1000
1200	2:B:97915259-2:B:97268872,2:B:97268872-2:B:97268872,2:B:97268872-2:B:97915259,2:B:97915259-2:B:97915260,2:B:97915260-2:B:98408384,2:B:98408384-2:B:98408384,2:B:98408384-2:B:97915260,2:B:97915260-2:B:97915259,	2279026	2	1	0.843051	0.00288179	positive selection	1000
1200	2:B:99020765-2:B:99020804,2:B:99020804-2:B:99020805,2:B:99020805-2:B:99037908,2:B:99037908-2:B:99037908,2:B:99037908-2:B:99020805,2:B:99020805-2:B:99020804,2:B:99020804-2:B:99020765,2:B:99020765-2:B:99020765,2:B:99020765-2:B:99032983,2:B:99032983-2:B:99032984,2:B:99032984-2:B:99157427,2:B:99157427-2:B:99157427,2:B:99157427-2:B:99032984,2:B:99032984-2:B:99032983,2:B:99032983-2:B:99020765,2:B:99020…	307614	2	1	0.843051	0.00288179	positive selection	1000
1201	2:B:112426753-2:B:112424285,2:B:112424285-2:B:112426753,	2469	4	1	0.843145	0.00325126	positive selection	1000
1201	2:B:115575818-2:B:116332632,2:B:116332632-2:B:112446943,2:B:112446943-2:B:112426754,2:B:112426754-2:B:112426754,2:B:112426754-2:B:112446943,2:B:112446943-2:B:116332632,2:B:116332632-2:B:115575818,2:B:115575818-2:B:115575818,	1554010	3	1	0.843145	0.00325126	positive selection	1000
1201	2:B:118336589-2:B:118403472,2:B:118403472-2:B:118336589,	66884	1	1	0.843145	0.00325126	positive selection	1000
1201	2:B:119684020-2:B:119671548,2:B:119671548-2:B:119671548,2:B:119671548-2:B:119684020,2:B:119684020-2:B:119684021,2:B:119684021-2:B:119809379,2:B:119809379-2:B:119809379,2:B:119809379-2:B:119684021,2:B:119684021-2:B:119684020,	275664	3	1	0.843145	0.00325126	positive selection	1000
1201	2:B:87229738-2:B:87795975,2:B:87795975-2:B:88138718,2:B:88138718-2:B:90265843,2:B:90265843-2:B:90265843,2:B:90265843-2:B:90249907,2:B:90249907-2:B:90249907,2:B:90249907-2:B:90265843,2:B:90265843-2:B:90265843,2:B:90265843-2:B:88138718,2:B:88138718-2:B:87795975,2:B:87795975-2:B:87229738,2:B:87229738-2:B:87229738,2:B:87229738-2:B:90896928,2:B:90896928-2:B:90896928,2:B:90896928-2:B:87229738,2:B:87229…	12752984	5	1	0.843145	0.00325126	positive selection	1000
1201	2:B:87887703-2:B:87859571,2:B:87859571-2:B:87887703,	28133	1	1	0.843145	0.00325126	positive selection	1000
1201	2:B:87887704-2:B:87895984,2:B:87895984-2:B:87895984,2:B:87895984-2:B:87887704,2:B:87887704-2:B:87887704,	16562	4	1	0.843145	0.00325126	positive selection	1000
1201	2:B:90942392-2:B:90948235,2:B:90948235-2:B:90948235,2:B:90948235-2:B:90942392,2:B:90942392-2:B:90942392,	11688	2	1	0.843145	0.00325126	positive selection	1000
1201	2:B:90948236-2:B:90953993,2:B:90953993-2:B:90953993,2:B:90953993-2:B:90948236,2:B:90948236-2:B:224136041,2:B:224136041-2:B:224655590,2:B:224655590-2:B:224655590,2:B:224655590-2:B:224136041,2:B:224136041-2:B:90948236,	1050616	7	1	0.843145	0.00325126	positive selection	1000
1201	2:B:90954515-2:B:91005011,2:B:91005011-2:B:91005011,2:B:91005011-2:B:90954515,2:B:90954515-2:B:90954515,	100994	2	1	0.843145	0.00325126	positive selection	1000
1201	2:B:90954614-2:B:90954560,2:B:90954560-2:B:90954614,	55	1	1	0.843145	0.00325126	positive selection	1000
1201	2:B:96103243-2:B:96097248,2:B:96097248-2:B:96059905,2:B:96059905-2:B:96078726,2:B:96078726-2:B:96078726,2:B:96078726-2:B:96059905,2:B:96059905-2:B:96097248,2:B:96097248-2:B:96103243,2:B:96103243-2:B:99246510,2:B:99246510-2:B:99157428,2:B:99157428-2:B:99157428,2:B:99157428-2:B:99246510,2:B:99246510-2:B:96103243,	227802	2	1	0.843145	0.00325126	positive selection	1000
1201	2:B:97915259-2:B:97268872,2:B:97268872-2:B:97268872,2:B:97268872-2:B:97915259,2:B:97915259-2:B:97915260,2:B:97915260-2:B:98408384,2:B:98408384-2:B:98408384,2:B:98408384-2:B:97915260,2:B:97915260-2:B:97915259,	2279026	2	1	0.843145	0.00325126	positive selection	1000
1201	2:B:99020765-2:B:99020804,2:B:99020804-2:B:99020805,2:B:99020805-2:B:99037908,2:B:99037908-2:B:99037908,2:B:99037908-2:B:99020805,2:B:99020805-2:B:99020804,2:B:99020804-2:B:99020765,2:B:99020765-2:B:99020765,2:B:99020765-2:B:99032983,2:B:99032983-2:B:99032984,2:B:99032984-2:B:99157427,2:B:99157427-2:B:99157427,2:B:99157427-2:B:99032984,2:B:99032984-2:B:99032983,2:B:99032983-2:B:99020765,2:B:99020…	307614	6	1	0.843145	0.00325126	positive selection	1000
1202	2:B:112426753-2:B:112424285,2:B:112424285-2:B:112426753,	2469	3	1	0.845975	0.0143718	positive selection	1000
1202	2:B:115575818-2:B:116332632,2:B:116332632-2:B:112446943,2:B:112446943-2:B:112426754,2:B:112426754-2:B:112426754,2:B:112426754-2:B:112446943,2:B:112446943-2:B:116332632,2:B:116332632-2:B:115575818,2:B:115575818-2:B:115575818,	1554010	2	1	0.845975	0.0143718	positive selection	1000
1202	2:B:118336589-2:B:118403472,2:B:118403472-2:B:118336589,	66884	2	1	0.845975	0.0143718	positive selection	1000
1202	2:B:87229738-2:B:87795975,2:B:87795975-2:B:88138718,2:B:88138718-2:B:90265843,2:B:90265843-2:B:90265843,2:B:90265843-2:B:90249907,2:B:90249907-2:B:90249907,2:B:90249907-2:B:90265843,2:B:90265843-2:B:90265843,2:B:90265843-2:B:88138718,2:B:88138718-2:B:87795975,2:B:87795975-2:B:87229738,2:B:87229738-2:B:87229738,2:B:87229738-2:B:90896928,2:B:90896928-2:B:90896928,2:B:90896928-2:B:87229738,2:B:87229…	12752984	2	1	0.845975	0.0143718	positive selection	1000
1202	2:B:87887704-2:B:87895984,2:B:87895984-2:B:87895984,2:B:87895984-2:B:87887704,2:B:87887704-2:B:87887704,	16562	3	1	0.845975	0.0143718	positive selection	1000
1202	2:B:90942392-2:B:90948235,2:B:90948235-2:B:90948235,2:B:90948235-2:B:90942392,2:B:90942392-2:B:90942392,	11688	7	1	0.845975	0.0143718	positive selection	1000
1202	2:B:90948236-2:B:90953993,2:B:90953993-2:B:90953993,2:B:90953993-2:B:90948236,2:B:90948236-2:B:224136041,2:B:224136041-2:B:224655590,2:B:224655590-2:B:224655590,2:B:224655590-2:B:224136041,2:B:224136041-2:B:90948236,	1050616	2	1	0.845975	0.0143718	positive selection	1000
1202	2:B:90954515-2:B:91005011,2:B:91005011-2:B:91005011,2:B:91005011-2:B:90954515,2:B:90954515-2:B:90954515,	100994	2	1	0.845975	0.0143718	positive selection	1000
1202	2:B:90954614-2:B:90954560,2:B:90954560-2:B:90954614,	55	2	1	0.845975	0.0143718	positive selection	1000
1202	2:B:96103243-2:B:96097248,2:B:96097248-2:B:96059905,2:B:96059905-2:B:96078726,2:B:96078726-2:B:96078726,2:B:96078726-2:B:96059905,2:B:96059905-2:B:96097248,2:B:96097248-2:B:96103243,2:B:96103243-2:B:99246510,2:B:99246510-2:B:99157428,2:B:99157428-2:B:99157428,2:B:99157428-2:B:99246510,2:B:99246510-2:B:96103243,	227802	1	1	0.845975	0.0143718	positive selection	1000
1202	2:B:97915259-2:B:97268872,2:B:97268872-2:B:97268872,2:B:97268872-2:B:97915259,2:B:97915259-2:B:97915260,2:B:97915260-2:B:98408384,2:B:98408384-2:B:98408384,2:B:98408384-2:B:97915260,2:B:97915260-2:B:97915259,	2279026	2	1	0.845975	0.0143718	positive selection	1000
1202	2:B:99020765-2:B:99020804,2:B:99020804-2:B:99020805,2:B:99020805-2:B:99037908,2:B:99037908-2:B:99037908,2:B:99037908-2:B:99020805,2:B:99020805-2:B:99020804,2:B:99020804-2:B:99020765,2:B:99020765-2:B:99020765,2:B:99020765-2:B:99032983,2:B:99032983-2:B:99032984,2:B:99032984-2:B:99157427,2:B:99157427-2:B:99157427,2:B:99157427-2:B:99032984,2:B:99032984-2:B:99032983,2:B:99032983-2:B:99020765,2:B:99020…	307614	5	1	0.845975	0.0143718	positive selection	1000
1204	2:B:104021428-2:B:102994371,2:B:102994371-2:B:102994371,2:B:102994371-2:B:104021428,2:B:104021428-2:B:104021428,	2054116	1	1	0.841318	-0.00393827	negative selection	1000
1204	2:B:107713719-2:B:106549693,2:B:106549693-2:B:106549693,2:B:106549693-2:B:107713719,2:B:107713719-2:B:107713719,	2328054	4	1	0.841318	-0.00393827	negative selection	1000
1204	2:B:135464171-2:B:135569592,2:B:135569592-2:B:135464171,	105422	1	1	0.841318	-0.00393827	negative selection	1000
1204	2:B:91701347-2:B:91700742,2:B:91700742-2:B:91701393,2:B:91701393-2:B:91701348,2:B:91701348-2:B:91701347,	652	5	1	0.841318	-0.00393827	negative selection	1000
1204	2:B:97308146-2:B:97315038,2:B:97315038-2:B:97308146,	6893	1	1	0.841318	-0.00393827	negative selection	1000
1208	2:B:91687288-2:B:91688566,2:B:91688566-2:B:91686861,2:B:91686861-2:B:91686857,2:B:91686857-2:B:91686087,2:B:91686087-2:B:91686077,2:B:91686077-2:B:91686077,2:B:91686077-2:B:91686087,2:B:91686087-2:B:91686857,2:B:91686857-2:B:91686861,2:B:91686861-2:B:91688566,2:B:91688566-2:B:91687288,2:B:91687288-2:B:91687288,	2590	5	1	0.841269	-0.00413202	negative selection	1000
1211	2:B:104988829-2:B:104623701,2:B:104623701-2:B:104619390,2:B:104619390-2:B:104620297,2:B:104620297-2:B:104623700,2:B:104623700-2:B:104620424,2:B:104620424-2:B:104620423,2:B:104620423-2:B:104620298,2:B:104620298-2:B:104620298,2:B:104620298-2:B:104620423,2:B:104620423-2:B:104620424,2:B:104620424-2:B:104623700,2:B:104623700-2:B:104620297,2:B:104620297-2:B:104619390,2:B:104619390-2:B:104623701,2:B:104…	738880	3	1	0.841284	-0.00407226	negative selection	1000
1211	2:B:91686880-2:B:91686862,2:B:91686862-2:B:91686862,2:B:91686862-2:B:91686880,2:B:91686880-2:B:91686880,	38	1	1	0.841284	-0.00407226	negative selection	1000
1211	2:B:91687288-2:B:91688566,2:B:91688566-2:B:91686861,2:B:91686861-2:B:91686857,2:B:91686857-2:B:91686087,2:B:91686087-2:B:91686077,2:B:91686077-2:B:91686077,2:B:91686077-2:B:91686087,2:B:91686087-2:B:91686857,2:B:91686857-2:B:91686861,2:B:91686861-2:B:91688566,2:B:91688566-2:B:91687288,2:B:91687288-2:B:91687288,	2590	7	1	0.841284	-0.00407226	negative selection	1000
1211	2:B:96522387-2:B:96380046,2:B:96380046-2:B:96522387,	142342	9	1	0.841284	-0.00407226	negative selection	1000
1212	2:B:100041538-2:B:99916402,2:B:99916402-2:B:99909352,2:B:99909352-2:B:99760099,2:B:99760099-2:B:99760098,2:B:99760098-2:B:96785828,2:B:96785828-2:B:96785828,2:B:96785828-2:B:99760098,2:B:99760098-2:B:99760099,2:B:99760099-2:B:99909352,2:B:99909352-2:B:99916402,2:B:99916402-2:B:100041538,2:B:100041538-2:B:100041538,	6497324	1	1	0.843419	0.00433217	positive selection	1000
1212	2:B:104500942-2:B:108478176,2:B:108478176-2:B:96738581,2:B:96738581-2:B:96738581,2:B:96738581-2:B:96738581,2:B:96738581-2:B:96738581,2:B:96738581-2:B:108478176,2:B:108478176-2:B:104500942,2:B:104500942-2:B:104500942,2:B:104500942-2:B:104613992,2:B:104613992-2:B:104613992,2:B:104613992-2:B:104500942,2:B:104500942-2:B:104500942,	8180574	2	1	0.843419	0.00433217	positive selection	1000
1212	2:B:106526054-2:B:108400821,2:B:108400821-2:B:108400821,2:B:108400821-2:B:106526054,2:B:106526054-2:B:106526054,	3749536	3	1	0.843419	0.00433217	positive selection	1000
1212	2:B:108571422-2:B:111030771,2:B:111030771-2:B:111030771,2:B:111030771-2:B:108571422,2:B:108571422-2:B:108571422,	4918700	1	1	0.843419	0.00433217	positive selection	1000
1212	2:B:111030772-2:B:111164626,2:B:111164626-2:B:111164626,2:B:111164626-2:B:111030772,2:B:111030772-2:B:111030772,	267710	1	1	0.843419	0.00433217	positive selection	1000
1212	2:B:112255405-2:B:112318671,2:B:112318671-2:B:112318672,2:B:112318672-2:B:114550306,2:B:114550306-2:B:114550306,2:B:114550306-2:B:112318672,2:B:112318672-2:B:112318671,2:B:112318671-2:B:112255405,2:B:112255405-2:B:112255405,	4589804	1	1	0.843419	0.00433217	positive selection	1000
1212	2:B:114130163-2:B:110970951,2:B:110970951-2:B:110970951,2:B:110970951-2:B:114130163,2:B:114130163-2:B:114130163,	6318426	6	1	0.843419	0.00433217	positive selection	1000
1212	2:B:115074178-2:B:115091163,2:B:115091163-2:B:115074178,	16986	2	1	0.843419	0.00433217	positive selection	1000
1212	2:B:118494509-2:B:117273475,2:B:117273475-2:B:117273475,2:B:117273475-2:B:118494509,2:B:118494509-2:B:118494509,	2442070	4	1	0.843419	0.00433217	positive selection	1000
1212	2:B:119930163-2:B:119809380,2:B:119809380-2:B:119809380,2:B:119809380-2:B:119930163,2:B:119930163-2:B:119930163,	241568	2	1	0.843419	0.00433217	positive selection	1000
1212	2:B:120286593-2:B:182762778,2:B:182762778-2:B:225017379,2:B:225017379-2:B:224848911,2:B:224848911-2:B:224848910,2:B:224848910-2:B:224655591,2:B:224655591-2:B:224136040,2:B:224136040-2:B:220687335,2:B:220687335-2:B:220687334,2:B:220687334-2:B:220163609,2:B:220163609-2:B:219940903,2:B:219940903-2:B:220163608,2:B:220163608-2:B:220163608,2:B:220163608-2:B:219940903,2:B:219940903-2:B:220163609,2:B:220…	134387670	3	1	0.843419	0.00433217	positive selection	1000
1212	2:B:121161648-2:B:121161652,2:B:121161652-2:B:121161652,2:B:121161652-2:B:121161648,2:B:121161648-2:B:121161648,	10	2	1	0.843419	0.00433217	positive selection	1000
1212	2:B:87932156-2:B:87895985,2:B:87895985-2:B:87895985,2:B:87895985-2:B:87932156,2:B:87932156-2:B:87925232,2:B:87925232-2:B:87811262,2:B:87811262-2:B:87811262,2:B:87811262-2:B:87925232,2:B:87925232-2:B:87932156,	300286	2	1	0.843419	0.00433217	positive selection	1000
1212	2:B:96106766-2:B:96106049,2:B:96106049-2:B:96106049,2:B:96106049-2:B:96106766,2:B:96106766-2:B:96106766,	1436	2	1	0.843419	0.00433217	positive selection	1000
1212	2:B:96307790-2:B:96233472,2:B:96233472-2:B:96233472,2:B:96233472-2:B:96307790,2:B:96307790-2:B:96307790,	148638	1	1	0.843419	0.00433217	positive selection	1000
1212	2:B:96636766-2:B:96592042,2:B:96592042-2:B:96592042,2:B:96592042-2:B:96636766,2:B:96636766-2:B:96738625,2:B:96738625-2:B:96738642,2:B:96738642-2:B:96738642,2:B:96738642-2:B:96738625,2:B:96738625-2:B:96636766,	89486	1	1	0.843419	0.00433217	positive selection	1000
1212	2:B:96738328-2:B:96738328,2:B:96738328-2:B:96738328,2:B:96738328-2:B:96738328,2:B:96738328-2:B:96738328,	2	1	1	0.843419	0.00433217	positive selection	1000
1212	2:B:96738337-2:B:96738332,2:B:96738332-2:B:96738328,2:B:96738328-2:B:96738329,2:B:96738329-2:B:96738329,2:B:96738329-2:B:96738328,2:B:96738328-2:B:96738332,2:B:96738332-2:B:96738337,2:B:96738337-2:B:96738338,2:B:96738338-2:B:96738338,2:B:96738338-2:B:96738338,2:B:96738338-2:B:96738338,2:B:96738338-2:B:96738337,	18	2	1	0.843419	0.00433217	positive selection	1000
1212	2:B:96738339-2:B:96738339,2:B:96738339-2:B:96738339,2:B:96738339-2:B:96738339,2:B:96738339-2:B:96738340,2:B:96738340-2:B:96738340,2:B:96738340-2:B:96738340,2:B:96738340-2:B:96738340,2:B:96738340-2:B:96738339,	4	4	1	0.843419	0.00433217	positive selection	1000
1212	2:B:96738341-2:B:96738342,2:B:96738346-2:B:96738342,2:B:96738346-2:B:96738347,2:B:96738347-2:B:96738347,2:B:96738347-2:B:96738346,2:B:96738346-2:B:96738342,2:B:96738342-2:B:96738341,2:B:96738342-2:B:96738341,2:B:96738342-2:B:96738343,2:B:96738343-2:B:96738343,2:B:96738343-2:B:96738342,2:B:96738342-2:B:96738341,	12	1	1	0.843419	0.00433217	positive selection	1000
1212	2:B:96738342-2:B:96738341,2:B:96738341-2:B:96738341,2:B:96738341-2:B:96738342,2:B:96738342-2:B:96738342,	4	2	1	0.843419	0.00433217	positive selection	1000
1212	2:B:96738345-2:B:96738346,2:B:96738346-2:B:96738346,2:B:96738346-2:B:96738345,2:B:96738345-2:B:96738345,	4	1	1	0.843419	0.00433217	positive selection	1000
1212	2:B:96738345-2:B:96738346,2:B:96738346-2:B:96738346,2:B:96738346-2:B:96738345,2:B:96738345-2:B:96738346,2:B:96738346-2:B:96738345,2:B:96738345-2:B:96738347,2:B:96738347-2:B:96738347,2:B:96738347-2:B:96738348,2:B:96738348-2:B:96738347,2:B:96738347-2:B:96738347,2:B:96738347-2:B:96738348,2:B:96738348-2:B:96738347,2:B:96738347-2:B:96738347,2:B:96738347-2:B:96738345,2:B:96738345-2:B:96738346,2:B:96738…	14	1	1	0.843419	0.00433217	positive selection	1000
1212	2:B:96738564-2:B:96738548,2:B:96738548-2:B:96738548,2:B:96738548-2:B:96738564,2:B:96738564-2:B:96738566,2:B:96738566-2:B:96738567,2:B:96738567-2:B:96738572,2:B:96738572-2:B:96738572,2:B:96738572-2:B:96738568,2:B:96738568-2:B:96738568,2:B:96738568-2:B:96738568,2:B:96738568-2:B:96738568,2:B:96738568-2:B:96738572,2:B:96738572-2:B:96738572,2:B:96738572-2:B:96738567,2:B:96738567-2:B:96738566,2:B:96738…	42	2	1	0.843419	0.00433217	positive selection	1000
1212	2:B:96738568-2:B:96738569,2:B:96738569-2:B:96738569,2:B:96738569-2:B:96738568,2:B:96738568-2:B:96738568,	4	2	1	0.843419	0.00433217	positive selection	1000
1213	2:B:100041538-2:B:99916402,2:B:99916402-2:B:99909352,2:B:99909352-2:B:99760099,2:B:99760099-2:B:99760098,2:B:99760098-2:B:96785828,2:B:96785828-2:B:96785828,2:B:96785828-2:B:99760098,2:B:99760098-2:B:99760099,2:B:99760099-2:B:99909352,2:B:99909352-2:B:99916402,2:B:99916402-2:B:100041538,2:B:100041538-2:B:100041538,	6497324	1	1	0.843313	0.00391301	positive selection	1000
1213	2:B:104500942-2:B:108478176,2:B:108478176-2:B:96738581,2:B:96738581-2:B:96738581,2:B:96738581-2:B:96738581,2:B:96738581-2:B:96738581,2:B:96738581-2:B:108478176,2:B:108478176-2:B:104500942,2:B:104500942-2:B:104500942,2:B:104500942-2:B:104613992,2:B:104613992-2:B:104613992,2:B:104613992-2:B:104500942,2:B:104500942-2:B:104500942,	8180574	2	1	0.843313	0.00391301	positive selection	1000
1213	2:B:106526054-2:B:108400821,2:B:108400821-2:B:108400821,2:B:108400821-2:B:106526054,2:B:106526054-2:B:106526054,	3749536	1	1	0.843313	0.00391301	positive selection	1000
1213	2:B:108571422-2:B:111030771,2:B:111030771-2:B:111030771,2:B:111030771-2:B:108571422,2:B:108571422-2:B:108571422,	4918700	1	1	0.843313	0.00391301	positive selection	1000
1213	2:B:111030772-2:B:111164626,2:B:111164626-2:B:111164626,2:B:111164626-2:B:111030772,2:B:111030772-2:B:111030772,	267710	5	1	0.843313	0.00391301	positive selection	1000
1213	2:B:112255405-2:B:112318671,2:B:112318671-2:B:112318672,2:B:112318672-2:B:114550306,2:B:114550306-2:B:114550306,2:B:114550306-2:B:112318672,2:B:112318672-2:B:112318671,2:B:112318671-2:B:112255405,2:B:112255405-2:B:112255405,	4589804	1	1	0.843313	0.00391301	positive selection	1000
1213	2:B:114130163-2:B:110970951,2:B:110970951-2:B:110970951,2:B:110970951-2:B:114130163,2:B:114130163-2:B:114130163,	6318426	2	1	0.843313	0.00391301	positive selection	1000
1213	2:B:115074178-2:B:115091163,2:B:115091163-2:B:115074178,	16986	2	1	0.843313	0.00391301	positive selection	1000
1213	2:B:118494509-2:B:117273475,2:B:117273475-2:B:117273475,2:B:117273475-2:B:118494509,2:B:118494509-2:B:118494509,	2442070	6	1	0.843313	0.00391301	positive selection	1000
1213	2:B:120286593-2:B:182762778,2:B:182762778-2:B:225017379,2:B:225017379-2:B:224848911,2:B:224848911-2:B:224848910,2:B:224848910-2:B:224655591,2:B:224655591-2:B:224136040,2:B:224136040-2:B:220687335,2:B:220687335-2:B:220687334,2:B:220687334-2:B:220163609,2:B:220163609-2:B:219940903,2:B:219940903-2:B:220163608,2:B:220163608-2:B:220163608,2:B:220163608-2:B:219940903,2:B:219940903-2:B:220163609,2:B:220…	134387670	3	1	0.843313	0.00391301	positive selection	1000
1213	2:B:89664844-2:B:90241970,2:B:90241970-2:B:87859570,2:B:87859570-2:B:87610848,2:B:87610848-2:B:87610848,2:B:87610848-2:B:87859570,2:B:87859570-2:B:90241970,2:B:90241970-2:B:89664844,2:B:89664844-2:B:89664844,	1651700	2	1	0.843313	0.00391301	positive selection	1000
1213	2:B:91205920-2:B:91202602,2:B:91202602-2:B:91202602,2:B:91202602-2:B:91205920,2:B:91205920-2:B:91205920,	6638	2	1	0.843313	0.00391301	positive selection	1000
1213	2:B:91752743-2:B:91752694,2:B:91752694-2:B:91752743,	50	2	1	0.843313	0.00391301	positive selection	1000
1213	2:B:96307790-2:B:96233472,2:B:96233472-2:B:96233472,2:B:96233472-2:B:96307790,2:B:96307790-2:B:96307790,	148638	1	1	0.843313	0.00391301	positive selection	1000
1213	2:B:96636766-2:B:96592042,2:B:96592042-2:B:96592042,2:B:96592042-2:B:96636766,2:B:96636766-2:B:96738625,2:B:96738625-2:B:96738642,2:B:96738642-2:B:96738642,2:B:96738642-2:B:96738625,2:B:96738625-2:B:96636766,	89486	1	1	0.843313	0.00391301	positive selection	1000
1213	2:B:96738325-2:B:96738326,2:B:96738326-2:B:96738325,	2	2	1	0.843313	0.00391301	positive selection	1000
1213	2:B:96738328-2:B:96738328,2:B:96738328-2:B:96738328,2:B:96738328-2:B:96738328,2:B:96738328-2:B:96738328,	2	1	1	0.843313	0.00391301	positive selection	1000
1213	2:B:96738341-2:B:96738342,2:B:96738342-2:B:96738346,2:B:96738346-2:B:96738347,2:B:96738347-2:B:96738347,2:B:96738347-2:B:96738346,2:B:96738346-2:B:96738342,2:B:96738342-2:B:96738341,2:B:96738341-2:B:96738342,2:B:96738342-2:B:96738343,2:B:96738343-2:B:96738343,2:B:96738343-2:B:96738342,2:B:96738342-2:B:96738341,	12	1	1	0.843313	0.00391301	positive selection	1000
1213	2:B:96738345-2:B:96738346,2:B:96738346-2:B:96738346,2:B:96738346-2:B:96738345,2:B:96738345-2:B:96738345,	4	1	1	0.843313	0.00391301	positive selection	1000
1213	2:B:96738345-2:B:96738346,2:B:96738346-2:B:96738346,2:B:96738346-2:B:96738345,2:B:96738345-2:B:96738346,2:B:96738346-2:B:96738345,2:B:96738345-2:B:96738347,2:B:96738347-2:B:96738347,2:B:96738347-2:B:96738348,2:B:96738348-2:B:96738347,2:B:96738347-2:B:96738347,2:B:96738347-2:B:96738348,2:B:96738348-2:B:96738347,2:B:96738347-2:B:96738347,2:B:96738347-2:B:96738345,2:B:96738345-2:B:96738346,2:B:96738…	14	1	1	0.843313	0.00391301	positive selection	1000
1213	2:B:96738564-2:B:96738548,2:B:96738548-2:B:96738548,2:B:96738548-2:B:96738564,2:B:96738564-2:B:96738566,2:B:96738566-2:B:96738567,2:B:96738567-2:B:96738572,2:B:96738572-2:B:96738572,2:B:96738572-2:B:96738568,2:B:96738568-2:B:96738568,2:B:96738568-2:B:96738568,2:B:96738568-2:B:96738568,2:B:96738568-2:B:96738572,2:B:96738572-2:B:96738572,2:B:96738572-2:B:96738567,2:B:96738567-2:B:96738566,2:B:96738…	42	2	1	0.843313	0.00391301	positive selection	1000
1213	2:B:99909353-2:B:99916401,2:B:99916401-2:B:99916401,2:B:99916401-2:B:99909353,2:B:99909353-2:B:99909353,	14098	2	1	0.843313	0.00391301	positive selection	1000
1214	2:B:100843857-2:B:100896804,2:B:100896804-2:B:100843857,	52948	4	1	0.841358	-0.00378328	negative selection	1000
1214	2:B:101021510-2:B:100999536,2:B:100999536-2:B:101021510,	21975	3	1	0.841358	-0.00378328	negative selection	1000
1214	2:B:104281995-2:B:104952692,2:B:104952692-2:B:104952692,2:B:104952692-2:B:104281995,2:B:104281995-2:B:104281995,	1341396	1	1	0.841358	-0.00378328	negative selection	1000
1214	2:B:104329152-2:B:104322928,2:B:104322928-2:B:104329152,	6225	5	1	0.841358	-0.00378328	negative selection	1000
1214	2:B:104442702-2:B:104433835,2:B:104433835-2:B:104433835,2:B:104433835-2:B:104442702,2:B:104442702-2:B:104442702,	17736	5	1	0.841358	-0.00378328	negative selection	1000
1214	2:B:111878083-2:B:111833770,2:B:111833770-2:B:111833770,2:B:111833770-2:B:111878083,2:B:111878083-2:B:111878083,	88628	5	1	0.841358	-0.00378328	negative selection	1000
1214	2:B:111883396-2:B:112111853,2:B:112111853-2:B:112111853,2:B:112111853-2:B:111883396,2:B:111883396-2:B:111867158,2:B:111867158-2:B:111848295,2:B:111848295-2:B:111848295,2:B:111848295-2:B:111867158,2:B:111867158-2:B:111883396,	494644	4	1	0.841358	-0.00378328	negative selection	1000
1214	2:B:113323685-2:B:113190882,2:B:113190882-2:B:113323685,	132804	2	1	0.841358	-0.00378328	negative selection	1000
1214	2:B:113323686-2:B:113371112,2:B:113371112-2:B:113323686,	47427	3	1	0.841358	-0.00378328	negative selection	1000
1214	2:B:114502506-2:B:114502288,2:B:114502288-2:B:114502288,2:B:114502288-2:B:114502506,2:B:114502506-2:B:114495263,2:B:114495263-2:B:114502287,2:B:114502287-2:B:114502287,2:B:114502287-2:B:114495263,2:B:114495263-2:B:114502506,	14488	4	1	0.841358	-0.00378328	negative selection	1000
1214	2:B:114515954-2:B:114515763,2:B:114515763-2:B:114515763,2:B:114515763-2:B:114515954,2:B:114515954-2:B:114515954,	384	2	1	0.841358	-0.00378328	negative selection	1000
1214	2:B:114539461-2:B:114539695,2:B:114539695-2:B:114540755,2:B:114540755-2:B:114539696,2:B:114539696-2:B:114539696,2:B:114539696-2:B:114540755,2:B:114540755-2:B:114539695,2:B:114539695-2:B:114539461,2:B:114539461-2:B:114539461,	2590	4	1	0.841358	-0.00378328	negative selection	1000
1214	2:B:90298529-2:B:90298151,2:B:90298151-2:B:90298529,	379	1	1	0.841358	-0.00378328	negative selection	1000
1214	2:B:90314769-2:B:90315018,2:B:90315018-2:B:90314769,	250	1	1	0.841358	-0.00378328	negative selection	1000
1214	2:B:90315018-2:B:90314769,2:B:90315018-2:B:90314769,	250	1	1	0.841358	-0.00378328	negative selection	1000
1214	2:B:90348398-2:B:90347819,2:B:90348398-2:B:90347819,	580	1	1	0.841358	-0.00378328	negative selection	1000
1214	2:B:90425237-2:B:90474672,2:B:90474672-2:B:90425237,	49436	3	1	0.841358	-0.00378328	negative selection	1000
1214	2:B:90713394-2:B:90713394,2:B:90713394-2:B:90713394,2:B:90713394-2:B:90713394,2:B:90713394-2:B:90713410,2:B:90713410-2:B:90713409,2:B:90713409-2:B:90713409,2:B:90713409-2:B:90713410,2:B:90713410-2:B:90713394,	6	1	1	0.841358	-0.00378328	negative selection	1000
1214	2:B:90713403-2:B:90713401,2:B:90713401-2:B:90713401,2:B:90713401-2:B:90713403,2:B:90713403-2:B:90713403,	6	1	1	0.841358	-0.00378328	negative selection	1000
1214	2:B:90713409-2:B:90713411,2:B:90713411-2:B:90713411,2:B:90713411-2:B:90713409,2:B:90713409-2:B:90713407,2:B:90713407-2:B:90713403,2:B:90713403-2:B:90713403,2:B:90713403-2:B:90713407,2:B:90713407-2:B:90713409,	16	1	1	0.841358	-0.00378328	negative selection	1000
1214	2:B:90713437-2:B:90713438,2:B:90713438-2:B:90713437,2:B:90713437-2:B:90713438,2:B:90713438-2:B:90713438,2:B:90713438-2:B:90713437,2:B:90713437-2:B:90713438,2:B:90713438-2:B:90713437,2:B:90713437-2:B:90713437,	8	1	1	0.841358	-0.00378328	negative selection	1000
1214	2:B:90713437-2:B:90713438,2:B:90713438-2:B:90713438,2:B:90713438-2:B:90713437,2:B:90713437-2:B:90713396,2:B:90713396-2:B:90713397,2:B:90713397-2:B:90713395,2:B:90713395-2:B:90713394,2:B:90713394-2:B:90713396,2:B:90713396-2:B:90713397,2:B:90713397-2:B:90713397,2:B:90713397-2:B:90713396,2:B:90713396-2:B:90713394,2:B:90713394-2:B:90713395,2:B:90713395-2:B:90713397,2:B:90713397-2:B:90713396,2:B:90713…	16	1	1	0.841358	-0.00378328	negative selection	1000
1214	2:B:90713437-2:B:90713438,2:B:90713438-2:B:90713438,2:B:90713438-2:B:90713437,2:B:90713437-2:B:90713396,2:B:90713396-2:B:90713397,2:B:90713397-2:B:90713395,2:B:90713395-2:B:90713394,2:B:90713394-2:B:90713396,2:B:90713396-2:B:90713397,2:B:90713397-2:B:90713397,2:B:90713397-2:B:90713396,2:B:90713396-2:B:90713394,2:B:90713394-2:B:90713395,2:B:90713395-2:B:90713397,2:B:90713397-2:B:90713396,2:B:90713…	16	1	1	0.841358	-0.00378328	negative selection	1000
1214	2:B:90713438-2:B:90713437,2:B:90713437-2:B:90713437,2:B:90713437-2:B:90713438,2:B:90713438-2:B:90713437,2:B:90713437-2:B:90713438,2:B:90713438-2:B:90713438,2:B:90713438-2:B:90713437,2:B:90713437-2:B:90713438,	8	1	1	0.841358	-0.00378328	negative selection	1000
1214	2:B:90816549-2:B:90803891,2:B:90803891-2:B:90816549,	12659	1	1	0.841358	-0.00378328	negative selection	1000
1214	2:B:90845447-2:B:90884220,2:B:90884220-2:B:90884220,2:B:90884220-2:B:90845447,2:B:90845447-2:B:90845447,	77548	1	1	0.841358	-0.00378328	negative selection	1000
1214	2:B:91050487-2:B:91017658,2:B:91017658-2:B:91013836,2:B:91013836-2:B:91017657,2:B:91017657-2:B:91013835,2:B:91013835-2:B:90884221,2:B:90884221-2:B:90884221,2:B:90884221-2:B:91013835,2:B:91013835-2:B:91017657,2:B:91017657-2:B:91013836,2:B:91013836-2:B:91017658,2:B:91017658-2:B:91050487,2:B:91050487-2:B:91050487,	332534	1	1	0.841358	-0.00378328	negative selection	1000
1214	2:B:91065797-2:B:90951536,2:B:90951536-2:B:90951536,2:B:90951536-2:B:91065797,2:B:91065797-2:B:91190558,2:B:91190558-2:B:91272457,2:B:91272457-2:B:90766514,2:B:90766514-2:B:90763720,2:B:90763720-2:B:90745544,2:B:90745544-2:B:90617818,2:B:90617818-2:B:90617817,2:B:90617817-2:B:90587738,2:B:90587738-2:B:90587738,2:B:90587738-2:B:90617817,2:B:90617817-2:B:90617818,2:B:90617818-2:B:90745544,2:B:90745…	713528	1	1	0.841358	-0.00378328	negative selection	1000
1214	2:B:91076498-2:B:91075335,2:B:91075335-2:B:91075334,2:B:91075334-2:B:91074630,2:B:91074630-2:B:91076498,	1869	1	1	0.841358	-0.00378328	negative selection	1000
1214	2:B:91288178-2:B:91291353,2:B:91291353-2:B:91291353,2:B:91291353-2:B:91288178,2:B:91288178-2:B:91288178,	6352	1	1	0.841358	-0.00378328	negative selection	1000
1214	2:B:91409348-2:B:91409447,2:B:91409447-2:B:91409347,2:B:91409347-2:B:91404775,2:B:91404775-2:B:91404775,2:B:91404775-2:B:91409347,2:B:91409347-2:B:91409447,2:B:91409447-2:B:91409348,2:B:91409348-2:B:91409348,	9346	1	1	0.841358	-0.00378328	negative selection	1000
1214	2:B:91409676-2:B:91409650,2:B:91409650-2:B:91409677,2:B:91409677-2:B:91409723,2:B:91409723-2:B:91409723,2:B:91409723-2:B:91409677,2:B:91409677-2:B:91409650,2:B:91409650-2:B:91409676,2:B:91409676-2:B:91409676,	148	1	1	0.841358	-0.00378328	negative selection	1000
1214	2:B:91409733-2:B:91409724,2:B:91409724-2:B:91409649,2:B:91409649-2:B:91409590,2:B:91409590-2:B:91409590,2:B:91409590-2:B:91409649,2:B:91409649-2:B:91409724,2:B:91409724-2:B:91409733,2:B:91409733-2:B:91409733,	140	1	1	0.841358	-0.00378328	negative selection	1000
1214	2:B:91422325-2:B:91413327,2:B:91413327-2:B:91399443,2:B:91399443-2:B:91401641,2:B:91401641-2:B:91395555,2:B:91395555-2:B:91395412,2:B:91395412-2:B:91395412,2:B:91395412-2:B:91395555,2:B:91395555-2:B:91401641,2:B:91401641-2:B:91399443,2:B:91399443-2:B:91413327,2:B:91413327-2:B:91422325,2:B:91422325-2:B:91422325,	22684	1	1	0.841358	-0.00378328	negative selection	1000
1214	2:B:91678586-2:B:91680313,2:B:91680313-2:B:91678586,	1728	2	1	0.841358	-0.00378328	negative selection	1000
1214	2:B:91701677-2:B:91701393,2:B:91701393-2:B:91701393,2:B:91701393-2:B:91701677,2:B:91701677-2:B:91701677,	570	1	1	0.841358	-0.00378328	negative selection	1000
1214	2:B:91703835-2:B:91701678,2:B:91701678-2:B:91701678,2:B:91701678-2:B:91703835,2:B:91703835-2:B:91703835,	4316	1	1	0.841358	-0.00378328	negative selection	1000
1214	2:B:91708733-2:B:91708678,2:B:91708678-2:B:91708678,2:B:91708678-2:B:91708733,2:B:91708733-2:B:91708733,	112	1	1	0.841358	-0.00378328	negative selection	1000
1214	2:B:91709061-2:B:91709220,2:B:91709220-2:B:91709220,2:B:91709220-2:B:91709061,2:B:91709061-2:B:91709061,	320	3	1	0.841358	-0.00378328	negative selection	1000
1214	2:B:91709288-2:B:91709283,2:B:91709283-2:B:91709283,2:B:91709283-2:B:91709288,2:B:91709288-2:B:91709281,2:B:91709281-2:B:91709282,2:B:91709282-2:B:91709289,2:B:91709289-2:B:91710022,2:B:91710022-2:B:91710022,2:B:91710022-2:B:91709289,2:B:91709289-2:B:91709282,2:B:91709282-2:B:91709281,2:B:91709281-2:B:91709288,	1484	1	1	0.841358	-0.00378328	negative selection	1000
1214	2:B:91714073-2:B:91720573,2:B:91720573-2:B:91720574,2:B:91720574-2:B:91756563,2:B:91756563-2:B:91756563,2:B:91756563-2:B:91720574,2:B:91720574-2:B:91720573,2:B:91720573-2:B:91714073,2:B:91714073-2:B:91714072,2:B:91714072-2:B:91711828,2:B:91711828-2:B:91711828,2:B:91711828-2:B:91714072,2:B:91714072-2:B:91714073,	89472	2	1	0.841358	-0.00378328	negative selection	1000
1214	2:B:91740566-2:B:91502591,2:B:91502591-2:B:91502590,2:B:91502590-2:B:91428051,2:B:91428051-2:B:91428051,2:B:91428051-2:B:91502590,2:B:91502590-2:B:91502591,2:B:91502591-2:B:91740566,2:B:91740566-2:B:91740566,	625032	1	1	0.841358	-0.00378328	negative selection	1000
1214	2:B:96007248-2:B:96004277,2:B:96004277-2:B:96004277,2:B:96004277-2:B:96007248,2:B:96007248-2:B:96007248,	5944	2	1	0.841358	-0.00378328	negative selection	1000
1214	2:B:96083474-2:B:96086870,2:B:96086870-2:B:96083474,	3397	1	1	0.841358	-0.00378328	negative selection	1000
1214	2:B:96213089-2:B:96214543,2:B:96214543-2:B:96214543,2:B:96214543-2:B:96213089,2:B:96213089-2:B:96213089,	2910	2	1	0.841358	-0.00378328	negative selection	1000
1214	2:B:96253052-2:B:96253535,2:B:96253535-2:B:96253536,2:B:96253536-2:B:96253569,2:B:96253569-2:B:96253569,2:B:96253569-2:B:96253536,2:B:96253536-2:B:96253535,2:B:96253535-2:B:96253052,2:B:96253052-2:B:96253052,	1036	1	1	0.841358	-0.00378328	negative selection	1000
1214	2:B:96297224-2:B:96302164,2:B:96302164-2:B:96302164,2:B:96302164-2:B:96297224,2:B:96297224-2:B:96297224,	9882	1	1	0.841358	-0.00378328	negative selection	1000
1214	2:B:98100897-2:B:96375993,2:B:96375993-2:B:96375655,2:B:96375655-2:B:96308259,2:B:96308259-2:B:96253051,2:B:96253051-2:B:96246545,2:B:96246545-2:B:96255405,2:B:96255405-2:B:96289547,2:B:96289547-2:B:96289547,2:B:96289547-2:B:96255405,2:B:96255405-2:B:96246545,2:B:96246545-2:B:96253051,2:B:96253051-2:B:96308259,2:B:96308259-2:B:96375655,2:B:96375655-2:B:96375993,2:B:96375993-2:B:98100897,2:B:98100…	5288954	1	1	0.841358	-0.00378328	negative selection	1000
1214	2:B:99550059-2:B:99612001,2:B:99612001-2:B:99612001,2:B:99612001-2:B:99550059,2:B:99550059-2:B:99550059,	123886	2	1	0.841358	-0.00378328	negative selection	1000
1215	2:B:101021510-2:B:100999536,2:B:100999536-2:B:101021510,	21975	3	1	0.841337	-0.00386711	negative selection	1000
1215	2:B:104281995-2:B:104952692,2:B:104952692-2:B:104952692,2:B:104952692-2:B:104281995,2:B:104281995-2:B:104281995,	1341396	3	1	0.841337	-0.00386711	negative selection	1000
1215	2:B:104329152-2:B:104322928,2:B:104322928-2:B:104329152,	6225	11	1	0.841337	-0.00386711	negative selection	1000
1215	2:B:104442702-2:B:104433835,2:B:104433835-2:B:104433835,2:B:104433835-2:B:104442702,2:B:104442702-2:B:104442702,	17736	1	1	0.841337	-0.00386711	negative selection	1000
1215	2:B:108880187-2:B:108882325,2:B:108882325-2:B:109168777,2:B:109168777-2:B:109183741,2:B:109183741-2:B:109183741,2:B:109183741-2:B:109168777,2:B:109168777-2:B:108882325,2:B:108882325-2:B:108880187,2:B:108880187-2:B:105049932,2:B:105049932-2:B:104952693,2:B:104952693-2:B:104952693,2:B:104952693-2:B:105049932,2:B:105049932-2:B:108880187,	228688	2	1	0.841337	-0.00386711	negative selection	1000
1215	2:B:110806264-2:B:110445654,2:B:110445654-2:B:110445654,2:B:110445654-2:B:110806264,2:B:110806264-2:B:110806264,	721222	2	1	0.841337	-0.00386711	negative selection	1000
1215	2:B:111878083-2:B:111833770,2:B:111833770-2:B:111833770,2:B:111833770-2:B:111878083,2:B:111878083-2:B:111878083,	88628	3	1	0.841337	-0.00386711	negative selection	1000
1215	2:B:113323686-2:B:113371112,2:B:113371112-2:B:113323686,	47427	3	1	0.841337	-0.00386711	negative selection	1000
1215	2:B:114539461-2:B:114539695,2:B:114539695-2:B:114540755,2:B:114540755-2:B:114539696,2:B:114539696-2:B:114539696,2:B:114539696-2:B:114540755,2:B:114540755-2:B:114539695,2:B:114539695-2:B:114539461,2:B:114539461-2:B:114539461,	2590	3	1	0.841337	-0.00386711	negative selection	1000
1215	2:B:114539461-2:B:114539695,2:B:114540755-2:B:114539695,2:B:114540755-2:B:114539696,2:B:114539696-2:B:114539696,2:B:114539696-2:B:114540755,2:B:114539695-2:B:114540755,2:B:114539695-2:B:114539461,2:B:114539461-2:B:114539461,	2590	1	1	0.841337	-0.00386711	negative selection	1000
1215	2:B:90298529-2:B:90298151,2:B:90298151-2:B:90298529,	379	1	1	0.841337	-0.00386711	negative selection	1000
1215	2:B:90313022-2:B:90312966,2:B:90312966-2:B:90312966,2:B:90312966-2:B:90313022,2:B:90313022-2:B:90313023,2:B:90313023-2:B:90384849,2:B:90384849-2:B:90384849,2:B:90384849-2:B:90313023,2:B:90313023-2:B:90313022,	143768	2	1	0.841337	-0.00386711	negative selection	1000
1215	2:B:90314769-2:B:90315018,2:B:90315018-2:B:90314769,	250	2	1	0.841337	-0.00386711	negative selection	1000
1215	2:B:90316384-2:B:90315019,2:B:90315019-2:B:90316384,	1366	1	1	0.841337	-0.00386711	negative selection	1000
1215	2:B:90316384-2:B:90315019,2:B:90316384-2:B:90315019,	1366	1	1	0.841337	-0.00386711	negative selection	1000
1215	2:B:90347819-2:B:90348398,2:B:90348398-2:B:90347819,	580	1	1	0.841337	-0.00386711	negative selection	1000
1215	2:B:90370327-2:B:90367390,2:B:90367390-2:B:90370327,	2938	2	1	0.841337	-0.00386711	negative selection	1000
1215	2:B:90425237-2:B:90474672,2:B:90474672-2:B:90425237,	49436	5	1	0.841337	-0.00386711	negative selection	1000
1215	2:B:90689115-2:B:90548181,2:B:90548181-2:B:90548181,2:B:90548181-2:B:90689115,2:B:90689115-2:B:90713437,2:B:90713437-2:B:90713437,2:B:90713437-2:B:90713437,2:B:90713437-2:B:90713437,2:B:90713437-2:B:90689115,	281872	2	1	0.841337	-0.00386711	negative selection	1000
1215	2:B:90713394-2:B:90713394,2:B:90713394-2:B:90713394,2:B:90713394-2:B:90713394,2:B:90713394-2:B:90713410,2:B:90713410-2:B:90713409,2:B:90713409-2:B:90713409,2:B:90713409-2:B:90713410,2:B:90713410-2:B:90713394,	6	1	1	0.841337	-0.00386711	negative selection	1000
1215	2:B:90713403-2:B:90713401,2:B:90713401-2:B:90713401,2:B:90713401-2:B:90713403,2:B:90713403-2:B:90713403,	6	1	1	0.841337	-0.00386711	negative selection	1000
1215	2:B:90713409-2:B:90713411,2:B:90713411-2:B:90713411,2:B:90713411-2:B:90713409,2:B:90713409-2:B:90713407,2:B:90713407-2:B:90713403,2:B:90713403-2:B:90713403,2:B:90713403-2:B:90713407,2:B:90713407-2:B:90713409,	16	1	1	0.841337	-0.00386711	negative selection	1000
1215	2:B:90713437-2:B:90713438,2:B:90713438-2:B:90713437,2:B:90713437-2:B:90713438,2:B:90713438-2:B:90713438,2:B:90713438-2:B:90713437,2:B:90713437-2:B:90713438,2:B:90713438-2:B:90713437,2:B:90713437-2:B:90713437,	8	1	1	0.841337	-0.00386711	negative selection	1000
1215	2:B:90713438-2:B:90713437,2:B:90713437-2:B:90713437,2:B:90713437-2:B:90713438,2:B:90713438-2:B:90713437,2:B:90713437-2:B:90713438,2:B:90713438-2:B:90713438,2:B:90713438-2:B:90713437,2:B:90713437-2:B:90713438,	8	1	1	0.841337	-0.00386711	negative selection	1000
1215	2:B:90816549-2:B:90803891,2:B:90803891-2:B:90816549,	12659	3	1	0.841337	-0.00386711	negative selection	1000
1215	2:B:91065797-2:B:90951536,2:B:90951536-2:B:90951536,2:B:90951536-2:B:91065797,2:B:91065797-2:B:91190558,2:B:91190558-2:B:91272457,2:B:91272457-2:B:90766514,2:B:90766514-2:B:90763720,2:B:90763720-2:B:90745544,2:B:90745544-2:B:90617818,2:B:90617818-2:B:90617817,2:B:90617817-2:B:90587738,2:B:90587738-2:B:90587738,2:B:90587738-2:B:90617817,2:B:90617817-2:B:90617818,2:B:90617818-2:B:90745544,2:B:90745…	713528	1	1	0.841337	-0.00386711	negative selection	1000
1215	2:B:91068181-2:B:91053362,2:B:91053362-2:B:91053361,2:B:91053361-2:B:91053212,2:B:91053212-2:B:91053212,2:B:91053212-2:B:91053361,2:B:91053361-2:B:91053362,2:B:91053362-2:B:91068181,2:B:91068181-2:B:91068181,	29940	1	1	0.841337	-0.00386711	negative selection	1000
1215	2:B:91069362-2:B:91074486,2:B:91074486-2:B:91074486,2:B:91074486-2:B:91069362,2:B:91069362-2:B:91069362,	10250	1	1	0.841337	-0.00386711	negative selection	1000
1215	2:B:91076498-2:B:91075335,2:B:91075335-2:B:91075334,2:B:91075334-2:B:91074630,2:B:91076498-2:B:91074630,	1869	1	1	0.841337	-0.00386711	negative selection	1000
1215	2:B:91102317-2:B:91101637,2:B:91101637-2:B:91101637,2:B:91101637-2:B:91102317,2:B:91102317-2:B:91102317,	1362	1	1	0.841337	-0.00386711	negative selection	1000
1215	2:B:91395292-2:B:91378030,2:B:91378030-2:B:91378030,2:B:91378030-2:B:91395292,2:B:91395292-2:B:91395292,	34526	1	1	0.841337	-0.00386711	negative selection	1000
1215	2:B:91395293-2:B:91395411,2:B:91395411-2:B:91395411,2:B:91395411-2:B:91395293,2:B:91395293-2:B:91395293,	238	1	1	0.841337	-0.00386711	negative selection	1000
1215	2:B:91409523-2:B:91409448,2:B:91409448-2:B:91409448,2:B:91409448-2:B:91409523,2:B:91409523-2:B:91409523,	152	1	1	0.841337	-0.00386711	negative selection	1000
1215	2:B:91701677-2:B:91701393,2:B:91701393-2:B:91701393,2:B:91701393-2:B:91701677,2:B:91701677-2:B:91701677,	570	1	1	0.841337	-0.00386711	negative selection	1000
1215	2:B:91703835-2:B:91701678,2:B:91701678-2:B:91701678,2:B:91701678-2:B:91703835,2:B:91703835-2:B:91703835,	4316	3	1	0.841337	-0.00386711	negative selection	1000
1215	2:B:91708733-2:B:91708678,2:B:91708678-2:B:91708678,2:B:91708678-2:B:91708733,2:B:91708733-2:B:91708733,	112	3	1	0.841337	-0.00386711	negative selection	1000
1215	2:B:91709061-2:B:91709220,2:B:91709220-2:B:91709220,2:B:91709220-2:B:91709061,2:B:91709061-2:B:91709061,	320	1	1	0.841337	-0.00386711	negative selection	1000
1215	2:B:91709288-2:B:91709283,2:B:91709283-2:B:91709283,2:B:91709283-2:B:91709288,2:B:91709288-2:B:91709281,2:B:91709281-2:B:91709282,2:B:91709282-2:B:91709289,2:B:91709289-2:B:91710022,2:B:91710022-2:B:91710022,2:B:91710022-2:B:91709289,2:B:91709289-2:B:91709282,2:B:91709282-2:B:91709281,2:B:91709281-2:B:91709288,	1484	3	1	0.841337	-0.00386711	negative selection	1000
1215	2:B:91714072-2:B:91713157,2:B:91713157-2:B:91713157,2:B:91713157-2:B:91714072,2:B:91714072-2:B:91714073,2:B:91714073-2:B:91723445,2:B:91723445-2:B:91710752,2:B:91710752-2:B:91713156,2:B:91713156-2:B:91711543,2:B:91711543-2:B:91711805,2:B:91711805-2:B:91711805,2:B:91711805-2:B:91711543,2:B:91711543-2:B:91713156,2:B:91713156-2:B:91710752,2:B:91710752-2:B:91723445,2:B:91723445-2:B:91714073,2:B:91714…	25914	1	1	0.841337	-0.00386711	negative selection	1000
1215	2:B:91714072-2:B:91713157,2:B:91713157-2:B:91713157,2:B:91713157-2:B:91714072,2:B:91714072-2:B:91714073,2:B:91714073-2:B:91723445,2:B:91723445-2:B:91710752,2:B:91710752-2:B:91713156,2:B:91713156-2:B:91711543,2:B:91711543-2:B:91711805,2:B:91711805-2:B:91711805,2:B:91711805-2:B:91711543,2:B:91713156-2:B:91711543,2:B:91713156-2:B:91710752,2:B:91723445-2:B:91710752,2:B:91723445-2:B:91714073,2:B:91714…	25914	1	1	0.841337	-0.00386711	negative selection	1000
1215	2:B:91714073-2:B:91720573,2:B:91720573-2:B:91720574,2:B:91720574-2:B:91756563,2:B:91756563-2:B:91756563,2:B:91756563-2:B:91720574,2:B:91720574-2:B:91720573,2:B:91720573-2:B:91714073,2:B:91714073-2:B:91714072,2:B:91714072-2:B:91711828,2:B:91711828-2:B:91711828,2:B:91711828-2:B:91714072,2:B:91714072-2:B:91714073,	89472	2	1	0.841337	-0.00386711	negative selection	1000
1215	2:B:96008395-2:B:96008404,2:B:96008404-2:B:96008404,2:B:96008404-2:B:96008395,2:B:96008395-2:B:96008395,	20	2	1	0.841337	-0.00386711	negative selection	1000
1215	2:B:96008449-2:B:96008449,2:B:96008449-2:B:96008449,2:B:96008449-2:B:96008449,2:B:96008449-2:B:96008449,	2	2	1	0.841337	-0.00386711	negative selection	1000
1215	2:B:96083473-2:B:96083406,2:B:96083406-2:B:96083406,2:B:96083406-2:B:96083473,2:B:96083473-2:B:99612002,2:B:99612002-2:B:100033973,2:B:100033973-2:B:100068350,2:B:100068350-2:B:100033974,2:B:100033974-2:B:100033974,2:B:100033974-2:B:100068350,2:B:100068350-2:B:100033973,2:B:100033973-2:B:99612002,2:B:99612002-2:B:96083473,	912834	2	1	0.841337	-0.00386711	negative selection	1000
1215	2:B:96086870-2:B:96083474,2:B:96086870-2:B:96083474,	3397	1	1	0.841337	-0.00386711	negative selection	1000
1215	2:B:96095026-2:B:96093590,2:B:96093590-2:B:96093590,2:B:96093590-2:B:96095026,2:B:96095026-2:B:96111405,2:B:96111405-2:B:96111319,2:B:96111319-2:B:96109919,2:B:96109919-2:B:96111318,2:B:96111318-2:B:96111318,2:B:96111318-2:B:96109919,2:B:96109919-2:B:96111319,2:B:96111319-2:B:96111405,2:B:96111405-2:B:96095026,	5848	2	1	0.841337	-0.00386711	negative selection	1000
1215	2:B:96095845-2:B:96095946,2:B:96095946-2:B:96095946,2:B:96095946-2:B:96095845,2:B:96095845-2:B:96095845,	204	2	1	0.841337	-0.00386711	negative selection	1000
1215	2:B:96213089-2:B:96214543,2:B:96214543-2:B:96214543,2:B:96214543-2:B:96213089,2:B:96213089-2:B:96213089,	2910	2	1	0.841337	-0.00386711	negative selection	1000
1215	2:B:96237867-2:B:96220529,2:B:96220529-2:B:96220529,2:B:96220529-2:B:96237867,2:B:96237867-2:B:96217581,2:B:96217581-2:B:96220528,2:B:96220528-2:B:96220528,2:B:96220528-2:B:96217581,2:B:96217581-2:B:96237867,	40574	1	1	0.841337	-0.00386711	negative selection	1000
1215	2:B:96237867-2:B:96220529,2:B:96220529-2:B:96220529,2:B:96220529-2:B:96237867,2:B:96237867-2:B:96217581,2:B:96217581-2:B:96220528,2:B:96220528-2:B:96220528,2:B:96220528-2:B:96217581,2:B:96237867-2:B:96217581,	40574	1	1	0.841337	-0.00386711	negative selection	1000
1215	2:B:96253052-2:B:96253535,2:B:96253535-2:B:96253536,2:B:96253536-2:B:96253569,2:B:96253569-2:B:96253569,2:B:96253569-2:B:96253536,2:B:96253536-2:B:96253535,2:B:96253535-2:B:96253052,2:B:96253052-2:B:96253052,	1036	1	1	0.841337	-0.00386711	negative selection	1000
1215	2:B:96297224-2:B:96302164,2:B:96302164-2:B:96302164,2:B:96302164-2:B:96297224,2:B:96297224-2:B:96297224,	9882	3	1	0.841337	-0.00386711	negative selection	1000
1215	2:B:98100897-2:B:96375993,2:B:96375993-2:B:96375655,2:B:96375655-2:B:96308259,2:B:96308259-2:B:96253051,2:B:96253051-2:B:96246545,2:B:96246545-2:B:96255405,2:B:96255405-2:B:96289547,2:B:96289547-2:B:96289547,2:B:96289547-2:B:96255405,2:B:96255405-2:B:96246545,2:B:96246545-2:B:96253051,2:B:96253051-2:B:96308259,2:B:96308259-2:B:96375655,2:B:96375655-2:B:96375993,2:B:96375993-2:B:98100897,2:B:98100…	5288954	1	1	0.841337	-0.00386711	negative selection	1000
1216	2:B:104305602-2:B:104278922,2:B:104278922-2:B:104278922,2:B:104278922-2:B:104305602,2:B:104305602-2:B:104305603,2:B:104305603-2:B:104322927,2:B:104322927-2:B:104322927,2:B:104322927-2:B:104305603,2:B:104305603-2:B:104305602,	88012	9	1	0.8455	0.0125052	positive selection	1000
1216	2:B:121372063-2:B:116767834,2:B:116767834-2:B:116767834,2:B:116767834-2:B:121372063,2:B:121372063-2:B:121372063,	9208460	9	1	0.8455	0.0125052	positive selection	1000
1216	2:B:170629534-2:B:106977058,2:B:106977058-2:B:106977058,2:B:106977058-2:B:170629534,2:B:170629534-2:B:170629534,	127304954	7	1	0.8455	0.0125052	positive selection	1000
1216	2:B:91647686-2:B:91642072,2:B:91642072-2:B:91647686,	5615	3	1	0.8455	0.0125052	positive selection	1000
1217	2:B:104305602-2:B:104278922,2:B:104278922-2:B:104278922,2:B:104278922-2:B:104305602,2:B:104305602-2:B:104305603,2:B:104305603-2:B:104322927,2:B:104322927-2:B:104322927,2:B:104322927-2:B:104305603,2:B:104305603-2:B:104305602,	88012	7	1	0.846866	0.0178629	positive selection	1000
1217	2:B:121372063-2:B:116767834,2:B:116767834-2:B:116767834,2:B:116767834-2:B:121372063,2:B:121372063-2:B:121372063,	9208460	3	1	0.846866	0.0178629	positive selection	1000
1217	2:B:122339009-2:B:150972575,2:B:150972575-2:B:104278921,2:B:104278921-2:B:104276068,2:B:104276068-2:B:104276068,2:B:104276068-2:B:104278921,2:B:104278921-2:B:150972575,2:B:150972575-2:B:122339009,2:B:122339009-2:B:122339009,	57272842	2	1	0.846866	0.0178629	positive selection	1000
1217	2:B:170629534-2:B:106977058,2:B:106977058-2:B:106977058,2:B:106977058-2:B:170629534,2:B:170629534-2:B:170629534,	127304954	9	1	0.846866	0.0178629	positive selection	1000
1217	2:B:91647686-2:B:91642072,2:B:91642072-2:B:91647686,	5615	5	1	0.846866	0.0178629	positive selection	1000
1218	2:B:104447379-2:B:104442703,2:B:104442703-2:B:104442703,2:B:104442703-2:B:104447379,2:B:104447379-2:B:104447379,	9354	2	1	0.841319	-0.00393642	negative selection	1000
1218	2:B:90533463-2:B:90492858,2:B:90492858-2:B:90492858,2:B:90492858-2:B:90533463,2:B:90533463-2:B:90533463,	81212	1	1	0.841319	-0.00393642	negative selection	1000
1218	2:B:90951535-2:B:90840504,2:B:90840504-2:B:90818725,2:B:90818725-2:B:90806084,2:B:90806084-2:B:90806084,2:B:90806084-2:B:90818725,2:B:90818725-2:B:90840504,2:B:90840504-2:B:90951535,2:B:90951535-2:B:90951535,	247348	4	1	0.841319	-0.00393642	negative selection	1000
1218	2:B:91304791-2:B:90766515,2:B:90766515-2:B:90763719,2:B:90763719-2:B:90745545,2:B:90745545-2:B:90567351,2:B:90567351-2:B:90587737,2:B:90587737-2:B:90587737,2:B:90587737-2:B:90567351,2:B:90567351-2:B:90745545,2:B:90745545-2:B:90763719,2:B:90763719-2:B:90766515,2:B:90766515-2:B:91304791,2:B:91304791-2:B:91304791,	1153678	9	1	0.841319	-0.00393642	negative selection	1000
1218	2:B:91647686-2:B:91642072,2:B:91642072-2:B:91647686,	5615	1	1	0.841319	-0.00393642	negative selection	1000
1220	2:B:219940902-2:B:215446054,2:B:215446054-2:B:215446054,2:B:215446054-2:B:219940902,2:B:219940902-2:B:219940902,	8989698	1	1	0.847453	0.0201655	positive selection	1000
1220	2:B:90241971-2:B:90249906,2:B:90249906-2:B:90249906,2:B:90249906-2:B:90241971,2:B:90241971-2:B:90241971,	15872	1	1	0.847453	0.0201655	positive selection	1000
1220	2:B:90731660-2:B:90549664,2:B:90549664-2:B:90549664,2:B:90549664-2:B:90731660,2:B:90731660-2:B:90731660,	363994	3	1	0.847453	0.0201655	positive selection	1000
1220	2:B:90967171-2:B:90968868,2:B:90968868-2:B:90968868,2:B:90968868-2:B:90967171,2:B:90967171-2:B:97268871,2:B:97268871-2:B:96103244,2:B:96103244-2:B:96103244,2:B:96103244-2:B:97268871,2:B:97268871-2:B:90967171,	2334652	5	1	0.847453	0.0201655	positive selection	1000
1220	2:B:91070194-2:B:91066449,2:B:91066449-2:B:91066449,2:B:91066449-2:B:91070194,2:B:91070194-2:B:91070194,	7492	1	1	0.847453	0.0201655	positive selection	1000
1220	2:B:91084584-2:B:91075808,2:B:91075808-2:B:91075808,2:B:91075808-2:B:91084584,2:B:91084584-2:B:91084584,	17554	6	1	0.847453	0.0201655	positive selection	1000
1220	2:B:91085538-2:B:91085298,2:B:91085298-2:B:91085298,2:B:91085298-2:B:91085538,2:B:91085538-2:B:91085538,	482	4	1	0.847453	0.0201655	positive selection	1000
1220	2:B:91342836-2:B:91352828,2:B:91352828-2:B:91342836,	9993	2	1	0.847453	0.0201655	positive selection	1000
1220	2:B:96030382-2:B:96007694,2:B:96007694-2:B:96030382,	22689	2	1	0.847453	0.0201655	positive selection	1000
1220	2:B:96030382-2:B:96007694,2:B:96030382-2:B:96007694,	22689	1	1	0.847453	0.0201655	positive selection	1000
1220	2:B:96031836-2:B:96029514,2:B:96029514-2:B:96029513,2:B:96029513-2:B:96029349,2:B:96029349-2:B:96029349,2:B:96029349-2:B:96029513,2:B:96029513-2:B:96029514,2:B:96029514-2:B:96031836,2:B:96031836-2:B:96036315,2:B:96036315-2:B:96034557,2:B:96034557-2:B:96034557,2:B:96034557-2:B:96036315,2:B:96036315-2:B:96031836,	8494	5	1	0.847453	0.0201655	positive selection	1000
1220	2:B:96198581-2:B:96194563,2:B:96194563-2:B:96198581,	4019	3	1	0.847453	0.0201655	positive selection	1000
1220	2:B:96261553-2:B:96520052,2:B:96520052-2:B:96520052,2:B:96520052-2:B:96261553,2:B:96261553-2:B:96261553,	517000	2	1	0.847453	0.0201655	positive selection	1000
1220	2:B:96563042-2:B:96600003,2:B:96600003-2:B:96600003,2:B:96600003-2:B:96563042,2:B:96563042-2:B:96563042,	73924	3	1	0.847453	0.0201655	positive selection	1000
1221	2:B:219940902-2:B:215446054,2:B:215446054-2:B:215446054,2:B:215446054-2:B:219940902,2:B:219940902-2:B:219940902,	8989698	1	1	0.84439	0.00814914	positive selection	1000
1221	2:B:90241971-2:B:90249906,2:B:90249906-2:B:90249906,2:B:90249906-2:B:90241971,2:B:90241971-2:B:90241971,	15872	3	1	0.84439	0.00814914	positive selection	1000
1221	2:B:90731660-2:B:90549664,2:B:90549664-2:B:90549664,2:B:90549664-2:B:90731660,2:B:90731660-2:B:90731660,	363994	1	1	0.84439	0.00814914	positive selection	1000
1221	2:B:90967171-2:B:90968868,2:B:90968868-2:B:90968868,2:B:90968868-2:B:90967171,2:B:90967171-2:B:97268871,2:B:97268871-2:B:96103244,2:B:96103244-2:B:96103244,2:B:96103244-2:B:97268871,2:B:97268871-2:B:90967171,	2334652	1	1	0.84439	0.00814914	positive selection	1000
1221	2:B:91070194-2:B:91066449,2:B:91066449-2:B:91066449,2:B:91066449-2:B:91070194,2:B:91070194-2:B:91070194,	7492	3	1	0.84439	0.00814914	positive selection	1000
1221	2:B:91084584-2:B:91075808,2:B:91075808-2:B:91075808,2:B:91075808-2:B:91084584,2:B:91084584-2:B:91084584,	17554	6	1	0.84439	0.00814914	positive selection	1000
1221	2:B:91085538-2:B:91085298,2:B:91085298-2:B:91085298,2:B:91085298-2:B:91085538,2:B:91085538-2:B:91085538,	482	4	1	0.84439	0.00814914	positive selection	1000
1221	2:B:96030382-2:B:96007694,2:B:96007694-2:B:96030382,	22689	5	1	0.84439	0.00814914	positive selection	1000
1221	2:B:96031836-2:B:96029514,2:B:96029514-2:B:96029513,2:B:96029513-2:B:96029349,2:B:96029349-2:B:96029349,2:B:96029349-2:B:96029513,2:B:96029513-2:B:96029514,2:B:96029514-2:B:96031836,2:B:96031836-2:B:96036315,2:B:96036315-2:B:96034557,2:B:96034557-2:B:96034557,2:B:96034557-2:B:96036315,2:B:96036315-2:B:96031836,	8494	3	1	0.84439	0.00814914	positive selection	1000
1221	2:B:96189893-2:B:96071936,2:B:96071936-2:B:96138289,2:B:96138289-2:B:96138666,2:B:96138666-2:B:96138666,2:B:96138666-2:B:96138289,2:B:96138289-2:B:96071936,2:B:96071936-2:B:96189893,2:B:96189893-2:B:96189893,	236672	4	1	0.84439	0.00814914	positive selection	1000
1221	2:B:96198581-2:B:96194563,2:B:96194563-2:B:96198581,	4019	3	1	0.84439	0.00814914	positive selection	1000
1221	2:B:96261553-2:B:96520052,2:B:96520052-2:B:96520052,2:B:96520052-2:B:96261553,2:B:96261553-2:B:96261553,	517000	6	1	0.84439	0.00814914	positive selection	1000
1221	2:B:96563042-2:B:96600003,2:B:96600003-2:B:96600003,2:B:96600003-2:B:96563042,2:B:96563042-2:B:96563042,	73924	5	1	0.84439	0.00814914	positive selection	1000
1222	2:B:104305602-2:B:104278922,2:B:104278922-2:B:104278922,2:B:104278922-2:B:104305602,2:B:104305602-2:B:104305603,2:B:104305603-2:B:104322927,2:B:104322927-2:B:104322927,2:B:104322927-2:B:104305603,2:B:104305603-2:B:104305602,	88012	1	1	0.841296	-0.00402506	negative selection	1000
1222	2:B:104447379-2:B:104442703,2:B:104442703-2:B:104442703,2:B:104442703-2:B:104447379,2:B:104447379-2:B:104447379,	9354	2	1	0.841296	-0.00402506	negative selection	1000
1222	2:B:91397519-2:B:91391284,2:B:91391284-2:B:91468744,2:B:91468744-2:B:91304792,2:B:91304792-2:B:91304792,2:B:91304792-2:B:91468744,2:B:91468744-2:B:91391284,2:B:91391284-2:B:91397519,2:B:91397519-2:B:91397519,2:B:91397519-2:B:90265844,2:B:90265844-2:B:90265844,2:B:90265844-2:B:90507881,2:B:90507881-2:B:90507881,2:B:90507881-2:B:90265844,2:B:90265844-2:B:90265844,2:B:90265844-2:B:91397519,2:B:91397…	3087806	2	1	0.841296	-0.00402506	negative selection	1000
1223	2:B:104305602-2:B:104278922,2:B:104278922-2:B:104278922,2:B:104278922-2:B:104305602,2:B:104305602-2:B:104305603,2:B:104305603-2:B:104322927,2:B:104322927-2:B:104322927,2:B:104322927-2:B:104305603,2:B:104305603-2:B:104305602,	88012	1	1	0.841323	-0.00391939	negative selection	1000
1223	2:B:104447379-2:B:104442703,2:B:104442703-2:B:104442703,2:B:104442703-2:B:104447379,2:B:104447379-2:B:104447379,	9354	4	1	0.841323	-0.00391939	negative selection	1000
1223	2:B:91397519-2:B:91391284,2:B:91391284-2:B:91468744,2:B:91468744-2:B:91304792,2:B:91304792-2:B:91304792,2:B:91304792-2:B:91468744,2:B:91468744-2:B:91391284,2:B:91391284-2:B:91397519,2:B:91397519-2:B:91397519,2:B:91397519-2:B:90265844,2:B:90265844-2:B:90265844,2:B:90265844-2:B:90507881,2:B:90507881-2:B:90507881,2:B:90507881-2:B:90265844,2:B:90265844-2:B:90265844,2:B:90265844-2:B:91397519,2:B:91397…	3087806	4	1	0.841323	-0.00391939	negative selection	1000
1224	2:B:121372063-2:B:116767834,2:B:116767834-2:B:116767834,2:B:116767834-2:B:121372063,2:B:121372063-2:B:121372063,	9208460	1	1	0.841309	-0.00397514	negative selection	1000
1225	2:B:104305602-2:B:104278922,2:B:104278922-2:B:104278922,2:B:104278922-2:B:104305602,2:B:104305602-2:B:104305603,2:B:104305603-2:B:104322927,2:B:104322927-2:B:104322927,2:B:104322927-2:B:104305603,2:B:104305603-2:B:104305602,	88012	2	1	0.84139	-0.00365794	negative selection	1000
1225	2:B:121372063-2:B:116767834,2:B:116767834-2:B:116767834,2:B:116767834-2:B:121372063,2:B:121372063-2:B:121372063,	9208460	3	1	0.84139	-0.00365794	negative selection	1000
1227	2:B:90533463-2:B:90492858,2:B:90492858-2:B:90492858,2:B:90492858-2:B:90533463,2:B:90533463-2:B:90533463,	81212	4	1	0.841342	-0.00384748	negative selection	1000
1227	2:B:91229445-2:B:90640663,2:B:90640663-2:B:90640663,2:B:90640663-2:B:91229445,2:B:91229445-2:B:91229445,	1177566	9	1	0.841342	-0.00384748	negative selection	1000
1227	2:B:91304791-2:B:90766515,2:B:90766515-2:B:90763719,2:B:90763719-2:B:90745545,2:B:90745545-2:B:90567351,2:B:90567351-2:B:90587737,2:B:90587737-2:B:90587737,2:B:90587737-2:B:90567351,2:B:90567351-2:B:90745545,2:B:90745545-2:B:90763719,2:B:90763719-2:B:90766515,2:B:90766515-2:B:91304791,2:B:91304791-2:B:91304791,	1153678	5	1	0.841342	-0.00384748	negative selection	1000
1228	2:B:121372063-2:B:116767834,2:B:116767834-2:B:116767834,2:B:116767834-2:B:121372063,2:B:121372063-2:B:121372063,	9208460	2	1	0.841426	-0.00351447	negative selection	1000
1228	2:B:91229445-2:B:90640663,2:B:90640663-2:B:90640663,2:B:90640663-2:B:91229445,2:B:91229445-2:B:91229445,	1177566	2	1	0.841426	-0.00351447	negative selection	1000
1228	2:B:91397519-2:B:91391284,2:B:91391284-2:B:91468744,2:B:91468744-2:B:91304792,2:B:91304792-2:B:91304792,2:B:91304792-2:B:91468744,2:B:91468744-2:B:91391284,2:B:91391284-2:B:91397519,2:B:91397519-2:B:91397519,2:B:91397519-2:B:90265844,2:B:90265844-2:B:90265844,2:B:90265844-2:B:90507881,2:B:90507881-2:B:90507881,2:B:90507881-2:B:90265844,2:B:90265844-2:B:90265844,2:B:90265844-2:B:91397519,2:B:91397…	3087806	5	1	0.841426	-0.00351447	negative selection	1000
123	2:B:104276067-2:B:104269932,2:B:104269932-2:B:104269932,2:B:104269932-2:B:104276067,2:B:104276067-2:B:104276067,	12272	2	1	0.841311	-0.00396909	negative selection	1000
123	2:B:104447379-2:B:104442703,2:B:104442703-2:B:104442703,2:B:104442703-2:B:104447379,2:B:104447379-2:B:104447379,	9354	3	1	0.841311	-0.00396909	negative selection	1000
123	2:B:90951535-2:B:90840504,2:B:90840504-2:B:90818725,2:B:90818725-2:B:90806084,2:B:90806084-2:B:90806084,2:B:90806084-2:B:90818725,2:B:90818725-2:B:90840504,2:B:90840504-2:B:90951535,2:B:90951535-2:B:90951535,	247348	1	1	0.841311	-0.00396909	negative selection	1000
123	2:B:91397519-2:B:91391284,2:B:91391284-2:B:91468744,2:B:91468744-2:B:91304792,2:B:91304792-2:B:91304792,2:B:91304792-2:B:91468744,2:B:91468744-2:B:91391284,2:B:91391284-2:B:91397519,2:B:91397519-2:B:91397519,2:B:91397519-2:B:90265844,2:B:90265844-2:B:90265844,2:B:90265844-2:B:90507881,2:B:90507881-2:B:90507881,2:B:90507881-2:B:90265844,2:B:90265844-2:B:90265844,2:B:90265844-2:B:91397519,2:B:91397…	3087806	3	1	0.841311	-0.00396909	negative selection	1000
1230	2:B:101308075-2:B:101371397,2:B:101371397-2:B:101371397,2:B:101371397-2:B:101308075,2:B:101308075-2:B:101308075,	126646	3	1	0.842247	-2.80451e-4	negative selection	1000
1230	2:B:104228177-2:B:104250983,2:B:104250983-2:B:104250983,2:B:104250983-2:B:104228177,2:B:104228177-2:B:104228177,	45614	1	1	0.842247	-2.80451e-4	negative selection	1000
1230	2:B:114128927-2:B:114128589,2:B:114128589-2:B:114128927,	339	1	1	0.842247	-2.80451e-4	negative selection	1000
1230	2:B:173494234-2:B:150972576,2:B:150972576-2:B:150972576,2:B:150972576-2:B:173494234,2:B:173494234-2:B:173494234,	45043318	5	1	0.842247	-2.80451e-4	negative selection	1000
1230	2:B:236286035-2:B:236300484,2:B:236300484-2:B:236300484,2:B:236300484-2:B:236286035,2:B:236286035-2:B:236286035,	28900	1	1	0.842247	-2.80451e-4	negative selection	1000
1230	2:B:90713437-2:B:90713438,2:B:90713438-2:B:90713438,2:B:90713438-2:B:90713437,2:B:90713437-2:B:90384172,2:B:90384172-2:B:90374763,2:B:90374763-2:B:90374762,2:B:90374762-2:B:90373385,2:B:90373385-2:B:90373385,2:B:90373385-2:B:90374762,2:B:90374762-2:B:90374763,2:B:90374763-2:B:90384172,2:B:90384172-2:B:90713437,	21580	4	1	0.842247	-2.80451e-4	negative selection	1000
1231	2:B:101308075-2:B:101371397,2:B:101371397-2:B:101371397,2:B:101371397-2:B:101308075,2:B:101308075-2:B:101308075,	126646	1	1	0.842265	-2.10608e-4	negative selection	1000
1231	2:B:104228177-2:B:104250983,2:B:104250983-2:B:104250983,2:B:104250983-2:B:104228177,2:B:104228177-2:B:104228177,	45614	1	1	0.842265	-2.10608e-4	negative selection	1000
1231	2:B:104329152-2:B:104322928,2:B:104322928-2:B:104329152,	6225	2	1	0.842265	-2.10608e-4	negative selection	1000
1231	2:B:114128927-2:B:114128589,2:B:114128589-2:B:114128927,	339	3	1	0.842265	-2.10608e-4	negative selection	1000
1231	2:B:122339008-2:B:121372064,2:B:121372064-2:B:121372064,2:B:121372064-2:B:122339008,2:B:122339008-2:B:122339008,	1933890	2	1	0.842265	-2.10608e-4	negative selection	1000
1231	2:B:173494234-2:B:150972576,2:B:150972576-2:B:150972576,2:B:150972576-2:B:173494234,2:B:173494234-2:B:173494234,	45043318	5	1	0.842265	-2.10608e-4	negative selection	1000
1231	2:B:236286035-2:B:236300484,2:B:236300484-2:B:236300484,2:B:236300484-2:B:236286035,2:B:236286035-2:B:236286035,	28900	1	1	0.842265	-2.10608e-4	negative selection	1000
1231	2:B:90265844-2:B:90304510,2:B:90304510-2:B:90289793,2:B:90289793-2:B:90280724,2:B:90280724-2:B:90275397,2:B:90275397-2:B:90271708,2:B:90271708-2:B:90271708,2:B:90271708-2:B:90275397,2:B:90275397-2:B:90280724,2:B:90280724-2:B:90289793,2:B:90289793-2:B:90304510,2:B:90304510-2:B:90265844,2:B:90265844-2:B:90265844,2:B:90265844-2:B:90267209,2:B:90267209-2:B:90267209,2:B:90267209-2:B:90265844,2:B:90265…	105586	4	1	0.842265	-2.10608e-4	negative selection	1000
1231	2:B:90713437-2:B:90713438,2:B:90713438-2:B:90713438,2:B:90713438-2:B:90713437,2:B:90713437-2:B:90384172,2:B:90384172-2:B:90374763,2:B:90374763-2:B:90374762,2:B:90374762-2:B:90373385,2:B:90373385-2:B:90373385,2:B:90373385-2:B:90374762,2:B:90374762-2:B:90374763,2:B:90374763-2:B:90384172,2:B:90384172-2:B:90713437,	21580	6	1	0.842265	-2.10608e-4	negative selection	1000
1233	2:B:104447379-2:B:104442703,2:B:104442703-2:B:104442703,2:B:104442703-2:B:104447379,2:B:104447379-2:B:104447379,	9354	6	1	0.841273	-0.00411881	negative selection	1000
1233	2:B:90533463-2:B:90492858,2:B:90492858-2:B:90492858,2:B:90492858-2:B:90533463,2:B:90533463-2:B:90533463,	81212	9	1	0.841273	-0.00411881	negative selection	1000
1234	2:B:100843857-2:B:100896804,2:B:100896804-2:B:100843857,	52948	4	1	0.841443	-0.00344591	negative selection	1000
1234	2:B:101021510-2:B:100999536,2:B:100999536-2:B:101021510,	21975	3	1	0.841443	-0.00344591	negative selection	1000
1234	2:B:101308074-2:B:101303071,2:B:101303071-2:B:101303070,2:B:101303070-2:B:101291264,2:B:101291264-2:B:101137747,2:B:101137747-2:B:101188098,2:B:101188098-2:B:101188099,2:B:101188099-2:B:101203716,2:B:101203716-2:B:101291263,2:B:101291263-2:B:101273313,2:B:101273313-2:B:101273312,2:B:101273312-2:B:101203717,2:B:101203717-2:B:101203717,2:B:101203717-2:B:101273312,2:B:101273312-2:B:101273313,2:B:101…	340656	3	1	0.841443	-0.00344591	negative selection	1000
1234	2:B:104329152-2:B:104322928,2:B:104322928-2:B:104329152,	6225	4	1	0.841443	-0.00344591	negative selection	1000
1234	2:B:104442702-2:B:104433835,2:B:104433835-2:B:104433835,2:B:104433835-2:B:104442702,2:B:104442702-2:B:104442702,	17736	7	1	0.841443	-0.00344591	negative selection	1000
1234	2:B:105444102-2:B:106546956,2:B:106546956-2:B:107288883,2:B:107288883-2:B:107288687,2:B:107288687-2:B:107288687,2:B:107288687-2:B:107288883,2:B:107288883-2:B:106546956,2:B:106546956-2:B:105444102,2:B:105444102-2:B:105444102,	2206104	2	1	0.841443	-0.00344591	negative selection	1000
1234	2:B:107163371-2:B:107159193,2:B:107159193-2:B:107163371,	4179	2	1	0.841443	-0.00344591	negative selection	1000
1234	2:B:107289904-2:B:107288884,2:B:107288884-2:B:107288884,2:B:107288884-2:B:107289904,2:B:107289904-2:B:107289904,	2042	1	1	0.841443	-0.00344591	negative selection	1000
1234	2:B:107439086-2:B:107438744,2:B:107438744-2:B:107439086,	343	2	1	0.841443	-0.00344591	negative selection	1000
1234	2:B:107479981-2:B:107439087,2:B:107439087-2:B:107121823,2:B:107121823-2:B:107122799,2:B:107122799-2:B:107122799,2:B:107122799-2:B:107121823,2:B:107121823-2:B:107439087,2:B:107439087-2:B:107479981,2:B:107479981-2:B:107479981,2:B:107479981-2:B:107392872,2:B:107392872-2:B:107288591,2:B:107288591-2:B:107288686,2:B:107288686-2:B:107288686,2:B:107288686-2:B:107288591,2:B:107288591-2:B:107392872,2:B:107…	258156	1	1	0.841443	-0.00344591	negative selection	1000
1234	2:B:107905107-2:B:107907875,2:B:107907875-2:B:107922009,2:B:107922009-2:B:107907876,2:B:107907876-2:B:103479776,2:B:103479776-2:B:104281994,2:B:104281994-2:B:104281994,2:B:104281994-2:B:103479776,2:B:103479776-2:B:107907876,2:B:107907876-2:B:107922009,2:B:107922009-2:B:107907875,2:B:107907875-2:B:107905107,2:B:107905107-2:B:114276602,2:B:114276602-2:B:114237230,2:B:114237230-2:B:114237230,2:B:114…	1716990	9	1	0.841443	-0.00344591	negative selection	1000
1234	2:B:107905107-2:B:107907875,2:B:107922009-2:B:107907875,2:B:107922009-2:B:107907876,2:B:107907876-2:B:103479776,2:B:103479776-2:B:104281994,2:B:104281994-2:B:104281994,2:B:104281994-2:B:103479776,2:B:103479776-2:B:107907876,2:B:107907876-2:B:107922009,2:B:107922009-2:B:107907875,2:B:107907875-2:B:107905107,2:B:107905107-2:B:114276602,2:B:114276602-2:B:114237230,2:B:114237230-2:B:114237230,2:B:114…	1716990	1	1	0.841443	-0.00344591	negative selection	1000
1234	2:B:109002369-2:B:108882326,2:B:108882326-2:B:109002369,	120044	1	1	0.841443	-0.00344591	negative selection	1000
1234	2:B:114177829-2:B:114178143,2:B:114178143-2:B:114177829,	315	4	1	0.841443	-0.00344591	negative selection	1000
1234	2:B:114513996-2:B:114515762,2:B:114515762-2:B:114515762,2:B:114515762-2:B:114513996,2:B:114513996-2:B:114513996,	3534	1	1	0.841443	-0.00344591	negative selection	1000
1234	2:B:114522669-2:B:114522103,2:B:114522103-2:B:114522103,2:B:114522103-2:B:114522669,2:B:114522669-2:B:114522669,	1134	2	1	0.841443	-0.00344591	negative selection	1000
1234	2:B:236122551-2:B:235869869,2:B:235869869-2:B:235869869,2:B:235869869-2:B:236122551,2:B:236122551-2:B:236122551,	505366	2	1	0.841443	-0.00344591	negative selection	1000
1234	2:B:236286035-2:B:236300484,2:B:236300484-2:B:236300484,2:B:236300484-2:B:236286035,2:B:236286035-2:B:236286035,	28900	2	1	0.841443	-0.00344591	negative selection	1000
1234	2:B:90265844-2:B:90689115,2:B:90689115-2:B:90713437,2:B:90713437-2:B:90713437,2:B:90713437-2:B:90713427,2:B:90713427-2:B:90713414,2:B:90713414-2:B:90713406,2:B:90713406-2:B:90713405,2:B:90713405-2:B:90713408,2:B:90713408-2:B:90713408,2:B:90713408-2:B:90713408,2:B:90713408-2:B:90713408,2:B:90713408-2:B:90713405,2:B:90713405-2:B:90713406,2:B:90713406-2:B:90713414,2:B:90713414-2:B:90713427,2:B:90713…	947394	2	1	0.841443	-0.00344591	negative selection	1000
1234	2:B:90308856-2:B:90304511,2:B:90304511-2:B:90304511,2:B:90304511-2:B:90308856,2:B:90308856-2:B:90308856,	8692	4	1	0.841443	-0.00344591	negative selection	1000
1234	2:B:90385808-2:B:90385811,2:B:90385811-2:B:90385812,2:B:90385812-2:B:90385830,2:B:90385830-2:B:90385808,	23	1	1	0.841443	-0.00344591	negative selection	1000
1234	2:B:90401043-2:B:90402589,2:B:90402589-2:B:90405990,2:B:90405990-2:B:90403582,2:B:90403582-2:B:90403525,2:B:90403525-2:B:90403042,2:B:90403042-2:B:90403042,2:B:90403042-2:B:90403525,2:B:90403525-2:B:90403582,2:B:90403582-2:B:90405990,2:B:90405990-2:B:90402589,2:B:90402589-2:B:90401043,2:B:90401043-2:B:90401043,	8880	1	1	0.841443	-0.00344591	negative selection	1000
1234	2:B:90403041-2:B:90402949,2:B:90402949-2:B:90402949,2:B:90402949-2:B:90403041,2:B:90403041-2:B:90403041,	186	1	1	0.841443	-0.00344591	negative selection	1000
1234	2:B:90406189-2:B:90406167,2:B:90406167-2:B:90406189,	23	1	1	0.841443	-0.00344591	negative selection	1000
1234	2:B:90406734-2:B:90379553,2:B:90379553-2:B:90432906,2:B:90432906-2:B:90384173,2:B:90384173-2:B:90367389,2:B:90367389-2:B:90330969,2:B:90330969-2:B:90470557,2:B:90470557-2:B:90525101,2:B:90525101-2:B:90525102,2:B:90525102-2:B:90535111,2:B:90535111-2:B:90535112,2:B:90535112-2:B:90539872,2:B:90539872-2:B:90539872,2:B:90539872-2:B:90535112,2:B:90535112-2:B:90535111,2:B:90535111-2:B:90525102,2:B:90525…	757198	4	1	0.841443	-0.00344591	negative selection	1000
1234	2:B:90406734-2:B:90379553,2:B:90432906-2:B:90379553,2:B:90432906-2:B:90384173,2:B:90384173-2:B:90367389,2:B:90367389-2:B:90330969,2:B:90330969-2:B:90470557,2:B:90470557-2:B:90525101,2:B:90525101-2:B:90525102,2:B:90525102-2:B:90535111,2:B:90535111-2:B:90535112,2:B:90535112-2:B:90539872,2:B:90539872-2:B:90539872,2:B:90539872-2:B:90535112,2:B:90535112-2:B:90535111,2:B:90535111-2:B:90525102,2:B:90525…	757198	1	1	0.841443	-0.00344591	negative selection	1000
1234	2:B:90540720-2:B:90545214,2:B:90545214-2:B:90545214,2:B:90545214-2:B:90540720,2:B:90540720-2:B:90540720,	8990	6	1	0.841443	-0.00344591	negative selection	1000
1234	2:B:90713409-2:B:90713413,2:B:90713413-2:B:90713405,2:B:90713405-2:B:90713405,2:B:90713405-2:B:90713405,2:B:90713405-2:B:90713405,2:B:90713405-2:B:90713413,2:B:90713413-2:B:90713409,2:B:90713409-2:B:90713409,	12	1	1	0.841443	-0.00344591	negative selection	1000
1234	2:B:90713437-2:B:90713438,2:B:90713438-2:B:90713437,	2	2	1	0.841443	-0.00344591	negative selection	1000
1234	2:B:90713438-2:B:90713437,2:B:90713437-2:B:90713437,2:B:90713437-2:B:90713438,2:B:90713438-2:B:90713438,	4	2	1	0.841443	-0.00344591	negative selection	1000
1234	2:B:90760443-2:B:90759705,2:B:90759705-2:B:90759705,2:B:90759705-2:B:90760443,2:B:90760443-2:B:90760443,	1478	1	1	0.841443	-0.00344591	negative selection	1000
1234	2:B:90763693-2:B:90763686,2:B:90763686-2:B:90763686,2:B:90763686-2:B:90763693,2:B:90763693-2:B:90763693,	16	1	1	0.841443	-0.00344591	negative selection	1000
1234	2:B:90766324-2:B:90766576,2:B:90766576-2:B:91718661,2:B:91718661-2:B:91737324,2:B:91737324-2:B:91737324,2:B:91737324-2:B:91718661,2:B:91718661-2:B:90766576,2:B:90766576-2:B:90766324,2:B:90766324-2:B:90766324,	37834	1	1	0.841443	-0.00344591	negative selection	1000
1234	2:B:90779641-2:B:90779593,2:B:90779593-2:B:90779593,2:B:90779593-2:B:90779641,2:B:90779641-2:B:90779641,	98	1	1	0.841443	-0.00344591	negative selection	1000
1234	2:B:90780049-2:B:90780063,2:B:90780063-2:B:90780063,2:B:90780063-2:B:90780049,2:B:90780049-2:B:90780049,	30	1	1	0.841443	-0.00344591	negative selection	1000
1234	2:B:90780085-2:B:90780064,2:B:90780085-2:B:90780064,	22	1	1	0.841443	-0.00344591	negative selection	1000
1234	2:B:90827210-2:B:90827861,2:B:90827861-2:B:90827861,2:B:90827861-2:B:90827210,2:B:90827210-2:B:90827210,	1304	1	1	0.841443	-0.00344591	negative selection	1000
1234	2:B:90838772-2:B:90831721,2:B:90831721-2:B:90831721,2:B:90831721-2:B:90838772,2:B:90838772-2:B:90838772,	14104	5	1	0.841443	-0.00344591	negative selection	1000
1234	2:B:91029212-2:B:91028813,2:B:91028813-2:B:91029212,	400	3	1	0.841443	-0.00344591	negative selection	1000
1234	2:B:91049566-2:B:91041350,2:B:91049566-2:B:91041350,	8217	1	1	0.841443	-0.00344591	negative selection	1000
1234	2:B:91068674-2:B:90755097,2:B:90755097-2:B:90755097,2:B:90755097-2:B:90758356,2:B:90758356-2:B:90758356,2:B:90758356-2:B:90755097,2:B:90755097-2:B:90755097,2:B:90755097-2:B:91068674,2:B:91068674-2:B:91068674,	633676	1	1	0.841443	-0.00344591	negative selection	1000
1234	2:B:91094460-2:B:91094458,2:B:91094458-2:B:91094460,	3	1	1	0.841443	-0.00344591	negative selection	1000
1234	2:B:91094653-2:B:91094461,2:B:91094461-2:B:91094461,2:B:91094461-2:B:91094653,2:B:91094653-2:B:91094653,	386	1	1	0.841443	-0.00344591	negative selection	1000
1234	2:B:91095578-2:B:91025879,2:B:91025879-2:B:90803890,2:B:90803890-2:B:90755097,2:B:90755097-2:B:90755097,2:B:90755097-2:B:90756682,2:B:90756682-2:B:90810596,2:B:90810596-2:B:91404960,2:B:91404960-2:B:91404960,2:B:91404960-2:B:90810596,2:B:90810596-2:B:90756682,2:B:90756682-2:B:90755097,2:B:90755097-2:B:90755097,2:B:90755097-2:B:90803890,2:B:90803890-2:B:91025879,2:B:91025879-2:B:91095578,2:B:91095…	1428890	1	1	0.841443	-0.00344591	negative selection	1000
1234	2:B:91678585-2:B:91677743,2:B:91677743-2:B:91678585,	843	1	1	0.841443	-0.00344591	negative selection	1000
1234	2:B:91678585-2:B:91677743,2:B:91678585-2:B:91677743,	843	1	1	0.841443	-0.00344591	negative selection	1000
1234	2:B:91683030-2:B:91680482,2:B:91680482-2:B:91683030,	2549	2	1	0.841443	-0.00344591	negative selection	1000
1234	2:B:91700960-2:B:91698058,2:B:91698058-2:B:91689222,2:B:91689222-2:B:91698057,2:B:91698057-2:B:91675347,2:B:91675347-2:B:91677742,2:B:91677742-2:B:91677742,2:B:91677742-2:B:91675347,2:B:91675347-2:B:91698057,2:B:91698057-2:B:91689222,2:B:91689222-2:B:91698058,2:B:91698058-2:B:91700960,2:B:91700960-2:B:91584725,2:B:91584725-2:B:91570959,2:B:91570959-2:B:91570959,2:B:91570959-2:B:91584725,2:B:91584…	55804	2	1	0.841443	-0.00344591	negative selection	1000
1234	2:B:91700960-2:B:91698058,2:B:91698058-2:B:91689222,2:B:91689222-2:B:91698057,2:B:91698057-2:B:91675347,2:B:91675347-2:B:91677742,2:B:91677742-2:B:91677742,2:B:91677742-2:B:91675347,2:B:91698057-2:B:91675347,2:B:91698057-2:B:91689222,2:B:91689222-2:B:91698058,2:B:91698058-2:B:91700960,2:B:91584725-2:B:91700960,2:B:91584725-2:B:91570959,2:B:91570959-2:B:91570959,2:B:91570959-2:B:91584725,2:B:91700…	55804	1	1	0.841443	-0.00344591	negative selection	1000
1234	2:B:91752204-2:B:91737325,2:B:91737325-2:B:91716968,2:B:91716968-2:B:91709627,2:B:91709627-2:B:91709626,2:B:91709626-2:B:91584295,2:B:91584295-2:B:91584295,2:B:91584295-2:B:91590293,2:B:91590293-2:B:91590293,2:B:91590293-2:B:91584295,2:B:91584295-2:B:91584295,2:B:91584295-2:B:91709626,2:B:91709626-2:B:91709627,2:B:91709627-2:B:91716968,2:B:91716968-2:B:91737325,2:B:91737325-2:B:91752204,2:B:91752…	307106	1	1	0.841443	-0.00344591	negative selection	1000
1234	2:B:96589170-2:B:96421583,2:B:96421583-2:B:96421583,2:B:96421583-2:B:96589170,2:B:96589170-2:B:96589170,	335176	1	1	0.841443	-0.00344591	negative selection	1000
1235	2:B:100843857-2:B:100896804,2:B:100896804-2:B:100843857,	52948	4	1	0.841364	-0.00375838	negative selection	1000
1235	2:B:101021510-2:B:100999536,2:B:100999536-2:B:101021510,	21975	1	1	0.841364	-0.00375838	negative selection	1000
1235	2:B:101308074-2:B:101303071,2:B:101303071-2:B:101303070,2:B:101303070-2:B:101291264,2:B:101291264-2:B:101137747,2:B:101137747-2:B:101188098,2:B:101188098-2:B:101188099,2:B:101188099-2:B:101203716,2:B:101203716-2:B:101291263,2:B:101291263-2:B:101273313,2:B:101273313-2:B:101273312,2:B:101273312-2:B:101203717,2:B:101203717-2:B:101203717,2:B:101203717-2:B:101273312,2:B:101273312-2:B:101273313,2:B:101…	340656	5	1	0.841364	-0.00375838	negative selection	1000
1235	2:B:104298774-2:B:104301747,2:B:104301747-2:B:104298774,	2974	2	1	0.841364	-0.00375838	negative selection	1000
1235	2:B:104329152-2:B:104322928,2:B:104322928-2:B:104329152,	6225	4	1	0.841364	-0.00375838	negative selection	1000
1235	2:B:104442702-2:B:104433835,2:B:104433835-2:B:104433835,2:B:104433835-2:B:104442702,2:B:104442702-2:B:104442702,	17736	5	1	0.841364	-0.00375838	negative selection	1000
1235	2:B:107289904-2:B:107288884,2:B:107288884-2:B:107288884,2:B:107288884-2:B:107289904,2:B:107289904-2:B:107289904,	2042	1	1	0.841364	-0.00375838	negative selection	1000
1235	2:B:107479981-2:B:107439087,2:B:107439087-2:B:107121823,2:B:107121823-2:B:107122799,2:B:107122799-2:B:107122799,2:B:107122799-2:B:107121823,2:B:107121823-2:B:107439087,2:B:107439087-2:B:107479981,2:B:107479981-2:B:107479981,2:B:107479981-2:B:107392872,2:B:107392872-2:B:107288591,2:B:107288591-2:B:107288686,2:B:107288686-2:B:107288686,2:B:107288686-2:B:107288591,2:B:107288591-2:B:107392872,2:B:107…	258156	3	1	0.841364	-0.00375838	negative selection	1000
1235	2:B:107905107-2:B:107907875,2:B:107907875-2:B:107922009,2:B:107922009-2:B:107907876,2:B:107907876-2:B:103479776,2:B:103479776-2:B:104281994,2:B:104281994-2:B:104281994,2:B:104281994-2:B:103479776,2:B:103479776-2:B:107907876,2:B:107907876-2:B:107922009,2:B:107922009-2:B:107907875,2:B:107907875-2:B:107905107,2:B:107905107-2:B:114276602,2:B:114276602-2:B:114237230,2:B:114237230-2:B:114237230,2:B:114…	1716990	4	1	0.841364	-0.00375838	negative selection	1000
1235	2:B:109002369-2:B:108882326,2:B:108882326-2:B:109002369,	120044	1	1	0.841364	-0.00375838	negative selection	1000
1235	2:B:114513996-2:B:114515762,2:B:114515762-2:B:114515762,2:B:114515762-2:B:114513996,2:B:114513996-2:B:114513996,	3534	1	1	0.841364	-0.00375838	negative selection	1000
1235	2:B:236286035-2:B:236300484,2:B:236300484-2:B:236300484,2:B:236300484-2:B:236286035,2:B:236286035-2:B:236286035,	28900	2	1	0.841364	-0.00375838	negative selection	1000
1235	2:B:90308856-2:B:90304511,2:B:90304511-2:B:90304511,2:B:90304511-2:B:90308856,2:B:90308856-2:B:90308856,	8692	2	1	0.841364	-0.00375838	negative selection	1000
1235	2:B:90385808-2:B:90385811,2:B:90385811-2:B:90385812,2:B:90385812-2:B:90385830,2:B:90385830-2:B:90385808,	23	1	1	0.841364	-0.00375838	negative selection	1000
1235	2:B:90401043-2:B:90402589,2:B:90405990-2:B:90402589,2:B:90405990-2:B:90403582,2:B:90403582-2:B:90403525,2:B:90403525-2:B:90403042,2:B:90403042-2:B:90403042,2:B:90403042-2:B:90403525,2:B:90403525-2:B:90403582,2:B:90403582-2:B:90405990,2:B:90402589-2:B:90405990,2:B:90402589-2:B:90401043,2:B:90401043-2:B:90401043,	8880	1	1	0.841364	-0.00375838	negative selection	1000
1235	2:B:90403041-2:B:90402949,2:B:90402949-2:B:90402949,2:B:90402949-2:B:90403041,2:B:90403041-2:B:90403041,	186	1	1	0.841364	-0.00375838	negative selection	1000
1235	2:B:90406189-2:B:90406167,2:B:90406167-2:B:90406189,	23	3	1	0.841364	-0.00375838	negative selection	1000
1235	2:B:90406734-2:B:90379553,2:B:90379553-2:B:90432906,2:B:90432906-2:B:90384173,2:B:90384173-2:B:90367389,2:B:90367389-2:B:90330969,2:B:90330969-2:B:90470557,2:B:90470557-2:B:90525101,2:B:90525101-2:B:90525102,2:B:90525102-2:B:90535111,2:B:90535111-2:B:90535112,2:B:90535112-2:B:90539872,2:B:90539872-2:B:90539872,2:B:90539872-2:B:90535112,2:B:90535112-2:B:90535111,2:B:90535111-2:B:90525102,2:B:90525…	757198	1	1	0.841364	-0.00375838	negative selection	1000
1235	2:B:90701074-2:B:90701517,2:B:90701517-2:B:90701517,2:B:90701517-2:B:90701074,2:B:90701074-2:B:90701074,	888	2	1	0.841364	-0.00375838	negative selection	1000
1235	2:B:90713403-2:B:90713404,2:B:90713404-2:B:90713404,2:B:90713404-2:B:90713403,2:B:90713403-2:B:90713403,	4	2	1	0.841364	-0.00375838	negative selection	1000
1235	2:B:90713409-2:B:90713413,2:B:90713413-2:B:90713405,2:B:90713405-2:B:90713405,2:B:90713405-2:B:90713405,2:B:90713405-2:B:90713405,2:B:90713405-2:B:90713413,2:B:90713413-2:B:90713409,2:B:90713409-2:B:90713409,	12	1	1	0.841364	-0.00375838	negative selection	1000
1235	2:B:90713438-2:B:90713437,2:B:90713437-2:B:90713437,2:B:90713437-2:B:90713438,2:B:90713438-2:B:90713438,	4	2	1	0.841364	-0.00375838	negative selection	1000
1235	2:B:90758357-2:B:90758416,2:B:90758416-2:B:90758416,2:B:90758416-2:B:90758357,2:B:90758357-2:B:90758357,	120	1	1	0.841364	-0.00375838	negative selection	1000
1235	2:B:90759484-2:B:90758417,2:B:90758417-2:B:90758417,2:B:90758417-2:B:90759484,2:B:90759484-2:B:90759484,	2136	1	1	0.841364	-0.00375838	negative selection	1000
1235	2:B:90763776-2:B:90763999,2:B:90763999-2:B:90763999,2:B:90763999-2:B:90763776,2:B:90763776-2:B:90763776,	448	1	1	0.841364	-0.00375838	negative selection	1000
1235	2:B:90764012-2:B:90764000,2:B:90764000-2:B:90764000,2:B:90764000-2:B:90764012,2:B:90764012-2:B:90764012,	26	1	1	0.841364	-0.00375838	negative selection	1000
1235	2:B:90767352-2:B:90776639,2:B:90776924-2:B:90776639,2:B:90776924-2:B:90776640,2:B:90776640-2:B:90777205,2:B:90777205-2:B:90778929,2:B:90778929-2:B:90778977,2:B:90778977-2:B:90779224,2:B:90779224-2:B:90779224,2:B:90779224-2:B:90778977,2:B:90778977-2:B:90778929,2:B:90778929-2:B:90777205,2:B:90777205-2:B:90776640,2:B:90776640-2:B:90776924,2:B:90776924-2:B:90776639,2:B:90776639-2:B:90767352,2:B:90767…	23092	1	1	0.841364	-0.00375838	negative selection	1000
1235	2:B:90779937-2:B:90780048,2:B:90780126-2:B:90780048,2:B:90780126-2:B:90780086,2:B:90780086-2:B:90780127,2:B:90780127-2:B:90785913,2:B:90785913-2:B:90785914,2:B:90785914-2:B:90803206,2:B:90803206-2:B:90803206,2:B:90803206-2:B:90785914,2:B:90785914-2:B:90785913,2:B:90785913-2:B:90780127,2:B:90780127-2:B:90780086,2:B:90780086-2:B:90780126,2:B:90780126-2:B:90780048,2:B:90780048-2:B:90779937,2:B:90779…	46466	1	1	0.841364	-0.00375838	negative selection	1000
1235	2:B:90780085-2:B:90780064,2:B:90780064-2:B:90780085,	22	1	1	0.841364	-0.00375838	negative selection	1000
1235	2:B:90827210-2:B:90827861,2:B:90827861-2:B:90827861,2:B:90827861-2:B:90827210,2:B:90827210-2:B:90827210,	1304	1	1	0.841364	-0.00375838	negative selection	1000
1235	2:B:90838772-2:B:90831721,2:B:90831721-2:B:90831721,2:B:90831721-2:B:90838772,2:B:90838772-2:B:90838772,	14104	5	1	0.841364	-0.00375838	negative selection	1000
1235	2:B:91029212-2:B:91028813,2:B:91028813-2:B:91029212,	400	1	1	0.841364	-0.00375838	negative selection	1000
1235	2:B:91041350-2:B:91049566,2:B:91049566-2:B:91041350,	8217	1	1	0.841364	-0.00375838	negative selection	1000
1235	2:B:91065797-2:B:90951536,2:B:90951536-2:B:90951536,2:B:90951536-2:B:91065797,2:B:91065797-2:B:91190558,2:B:91190558-2:B:91272457,2:B:91272457-2:B:90766514,2:B:90766514-2:B:90763720,2:B:90763720-2:B:90745544,2:B:90745544-2:B:90617818,2:B:90617818-2:B:90617817,2:B:90617817-2:B:90587738,2:B:90587738-2:B:90587738,2:B:90587738-2:B:90617817,2:B:90617817-2:B:90617818,2:B:90617818-2:B:90745544,2:B:90745…	713528	2	1	0.841364	-0.00375838	negative selection	1000
1235	2:B:91094460-2:B:91094458,2:B:91094458-2:B:91094460,	3	1	1	0.841364	-0.00375838	negative selection	1000
1235	2:B:91094653-2:B:91094461,2:B:91094461-2:B:91094461,2:B:91094461-2:B:91094653,2:B:91094653-2:B:91094653,	386	1	1	0.841364	-0.00375838	negative selection	1000
1235	2:B:91095578-2:B:91025879,2:B:91025879-2:B:90803890,2:B:90803890-2:B:90755097,2:B:90755097-2:B:90755097,2:B:90755097-2:B:90756682,2:B:90756682-2:B:90810596,2:B:90810596-2:B:91404960,2:B:91404960-2:B:91404960,2:B:91404960-2:B:90810596,2:B:90810596-2:B:90756682,2:B:90756682-2:B:90755097,2:B:90755097-2:B:90755097,2:B:90755097-2:B:90803890,2:B:90803890-2:B:91025879,2:B:91025879-2:B:91095578,2:B:91095…	1428890	1	1	0.841364	-0.00375838	negative selection	1000
1235	2:B:91095578-2:B:91095558,2:B:91095558-2:B:91095519,2:B:91095519-2:B:91095490,2:B:91095557-2:B:91095490,2:B:91095557-2:B:91095520,2:B:91095520-2:B:91095520,2:B:91095520-2:B:91095557,2:B:91095557-2:B:91095490,2:B:91095490-2:B:91095519,2:B:91095519-2:B:91095558,2:B:91095558-2:B:91095578,2:B:91095578-2:B:91095578,	178	1	1	0.841364	-0.00375838	negative selection	1000
1235	2:B:91626369-2:B:91660178,2:B:91660178-2:B:91660178,2:B:91660178-2:B:91626369,2:B:91626369-2:B:91626369,	67620	4	1	0.841364	-0.00375838	negative selection	1000
1235	2:B:91678585-2:B:91677743,2:B:91677743-2:B:91678585,	843	2	1	0.841364	-0.00375838	negative selection	1000
1235	2:B:91700960-2:B:91698058,2:B:91698058-2:B:91689222,2:B:91689222-2:B:91698057,2:B:91698057-2:B:91675347,2:B:91675347-2:B:91677742,2:B:91677742-2:B:91677742,2:B:91677742-2:B:91675347,2:B:91675347-2:B:91698057,2:B:91698057-2:B:91689222,2:B:91689222-2:B:91698058,2:B:91698058-2:B:91700960,2:B:91700960-2:B:91584725,2:B:91584725-2:B:91570959,2:B:91570959-2:B:91570959,2:B:91570959-2:B:91584725,2:B:91584…	55804	1	1	0.841364	-0.00375838	negative selection	1000
1235	2:B:91793528-2:B:91793714,2:B:91793714-2:B:91590294,2:B:91590294-2:B:91709626,2:B:91709626-2:B:91709627,2:B:91709627-2:B:91767450,2:B:91767450-2:B:91767450,2:B:91767450-2:B:91709627,2:B:91709627-2:B:91709626,2:B:91709626-2:B:91590294,2:B:91590294-2:B:91793714,2:B:91793714-2:B:91793528,2:B:91793528-2:B:91793528,	354688	1	1	0.841364	-0.00375838	negative selection	1000
1237	2:B:121372063-2:B:116767834,2:B:116767834-2:B:116767834,2:B:116767834-2:B:121372063,2:B:121372063-2:B:121372063,	9208460	5	1	0.841559	-0.00299048	negative selection	1000
1237	2:B:91229445-2:B:90640663,2:B:90640663-2:B:90640663,2:B:90640663-2:B:91229445,2:B:91229445-2:B:91229445,	1177566	2	1	0.841559	-0.00299048	negative selection	1000
1237	2:B:91397519-2:B:91391284,2:B:91391284-2:B:91468744,2:B:91468744-2:B:91304792,2:B:91304792-2:B:91304792,2:B:91304792-2:B:91468744,2:B:91468744-2:B:91391284,2:B:91391284-2:B:91397519,2:B:91397519-2:B:91397519,2:B:91397519-2:B:90265844,2:B:90265844-2:B:90265844,2:B:90265844-2:B:90507881,2:B:90507881-2:B:90507881,2:B:90507881-2:B:90265844,2:B:90265844-2:B:90265844,2:B:90265844-2:B:91397519,2:B:91397…	3087806	6	1	0.841559	-0.00299048	negative selection	1000
1238	2:B:198266123-2:B:190158460,2:B:190158460-2:B:190158460,2:B:190158460-2:B:198266123,2:B:198266123-2:B:198266123,	16215328	4	1	0.841639	-0.00267674	negative selection	1000
1238	2:B:90411591-2:B:90423464,2:B:90423464-2:B:90423464,2:B:90423464-2:B:90411591,2:B:90411591-2:B:90406735,2:B:90406735-2:B:90623658,2:B:90623658-2:B:90623658,2:B:90623658-2:B:90406735,2:B:90406735-2:B:90411591,	457596	4	1	0.841639	-0.00267674	negative selection	1000
1238	2:B:91397519-2:B:91351086,2:B:91351086-2:B:91229446,2:B:91229446-2:B:91351085,2:B:91351085-2:B:91351085,2:B:91351085-2:B:91229446,2:B:91229446-2:B:91351086,2:B:91351086-2:B:91397519,2:B:91397519-2:B:91397519,2:B:91397519-2:B:90869526,2:B:90869526-2:B:90869526,2:B:90869526-2:B:91397519,2:B:91397519-2:B:91397519,	1392136	5	1	0.841639	-0.00267674	negative selection	1000
1239	2:B:90411591-2:B:90423464,2:B:90423464-2:B:90423464,2:B:90423464-2:B:90411591,2:B:90411591-2:B:90406735,2:B:90406735-2:B:90623658,2:B:90623658-2:B:90623658,2:B:90623658-2:B:90406735,2:B:90406735-2:B:90411591,	457596	4	1	0.841435	-0.00348044	negative selection	1000
1239	2:B:91397519-2:B:91351086,2:B:91351086-2:B:91229446,2:B:91229446-2:B:91351085,2:B:91351085-2:B:91351085,2:B:91351085-2:B:91229446,2:B:91229446-2:B:91351086,2:B:91351086-2:B:91397519,2:B:91397519-2:B:91397519,2:B:91397519-2:B:90869526,2:B:90869526-2:B:90869526,2:B:90869526-2:B:91397519,2:B:91397519-2:B:91397519,	1392136	1	1	0.841435	-0.00348044	negative selection	1000
124	2:B:101308075-2:B:101371397,2:B:101371397-2:B:101371397,2:B:101371397-2:B:101308075,2:B:101308075-2:B:101308075,	126646	1	1	0.84202	-0.00117659	negative selection	1000
124	2:B:104228177-2:B:104250983,2:B:104250983-2:B:104250983,2:B:104250983-2:B:104228177,2:B:104228177-2:B:104228177,	45614	2	1	0.84202	-0.00117659	negative selection	1000
124	2:B:104269679-2:B:104269849,2:B:104269849-2:B:104269566,2:B:104269566-2:B:104269673,2:B:104269673-2:B:104269673,2:B:104269673-2:B:104269566,2:B:104269566-2:B:104269849,2:B:104269849-2:B:104269679,2:B:104269679-2:B:104269679,	558	3	1	0.84202	-0.00117659	negative selection	1000
124	2:B:104329152-2:B:104322928,2:B:104322928-2:B:104329152,	6225	1	1	0.84202	-0.00117659	negative selection	1000
124	2:B:109002369-2:B:108882326,2:B:108882326-2:B:109002369,	120044	2	1	0.84202	-0.00117659	negative selection	1000
124	2:B:111823116-2:B:111848294,2:B:111848294-2:B:111848294,2:B:111848294-2:B:111823116,2:B:111823116-2:B:111823115,2:B:111823115-2:B:101944153,2:B:101944153-2:B:101944152,2:B:101944152-2:B:100696201,2:B:100696201-2:B:90308857,2:B:90308857-2:B:90373384,2:B:90373384-2:B:90373384,2:B:90373384-2:B:90308857,2:B:90308857-2:B:100696201,2:B:100696201-2:B:101944152,2:B:101944152-2:B:101944153,2:B:101944153-2…	22433244	1	1	0.84202	-0.00117659	negative selection	1000
124	2:B:114128927-2:B:114128589,2:B:114128589-2:B:114128927,	339	1	1	0.84202	-0.00117659	negative selection	1000
124	2:B:116767833-2:B:114956831,2:B:114956831-2:B:114956830,2:B:114956830-2:B:114607869,2:B:114607869-2:B:114607869,2:B:114607869-2:B:114956830,2:B:114956830-2:B:114956831,2:B:114956831-2:B:116767833,2:B:116767833-2:B:116767833,	4319930	3	1	0.84202	-0.00117659	negative selection	1000
124	2:B:173494234-2:B:150972576,2:B:150972576-2:B:150972576,2:B:150972576-2:B:173494234,2:B:173494234-2:B:173494234,	45043318	3	1	0.84202	-0.00117659	negative selection	1000
124	2:B:90507882-2:B:90509882,2:B:90509882-2:B:90509882,2:B:90509882-2:B:90507882,2:B:90507882-2:B:90507882,	4002	2	1	0.84202	-0.00117659	negative selection	1000
124	2:B:90539873-2:B:90540089,2:B:90540089-2:B:90540089,2:B:90540089-2:B:90539873,2:B:90539873-2:B:90540090,2:B:90540090-2:B:90540521,2:B:90540521-2:B:90540521,2:B:90540521-2:B:90540090,2:B:90540090-2:B:90539873,	1298	2	1	0.84202	-0.00117659	negative selection	1000
124	2:B:90702323-2:B:90707200,2:B:90707200-2:B:90707200,2:B:90707200-2:B:90702323,2:B:90702323-2:B:90702323,	9756	1	1	0.84202	-0.00117659	negative selection	1000
124	2:B:90713437-2:B:90713438,2:B:90713438-2:B:90713438,2:B:90713438-2:B:90713437,2:B:90713437-2:B:90713437,	4	2	1	0.84202	-0.00117659	negative selection	1000
124	2:B:91160985-2:B:91168190,2:B:91168190-2:B:91168190,2:B:91168190-2:B:91160985,2:B:91160985-2:B:91160985,	14412	1	1	0.84202	-0.00117659	negative selection	1000
124	2:B:91272458-2:B:91391283,2:B:91391283-2:B:91391283,2:B:91391283-2:B:91272458,2:B:91272458-2:B:90818726,2:B:90818726-2:B:90840503,2:B:90840503-2:B:90840503,2:B:90840503-2:B:90818726,2:B:90818726-2:B:91272458,	281208	4	1	0.84202	-0.00117659	negative selection	1000
124	2:B:91278080-2:B:91005808,2:B:91005808-2:B:91005808,2:B:91005808-2:B:91278080,2:B:91278080-2:B:91278080,	544546	2	1	0.84202	-0.00117659	negative selection	1000
1240	2:B:139529467-2:B:134228695,2:B:134228695-2:B:99605984,2:B:99605984-2:B:99244121,2:B:99244121-2:B:99244121,2:B:99244121-2:B:99605984,2:B:99605984-2:B:134228695,2:B:134228695-2:B:139529467,2:B:139529467-2:B:139529467,	11325274	2	1	0.841425	-0.00352006	negative selection	1000
1240	2:B:91678001-2:B:91679741,2:B:91679741-2:B:91694420,2:B:91694420-2:B:91694467,2:B:91694467-2:B:91678001,	1789	1	1	0.841425	-0.00352006	negative selection	1000
1240	2:B:91685048-2:B:91685811,2:B:91685811-2:B:91696627,2:B:91696627-2:B:91697893,2:B:91697893-2:B:91697289,2:B:91697289-2:B:91697237,2:B:91697237-2:B:91697237,2:B:91697237-2:B:91697289,2:B:91697289-2:B:91697893,2:B:91697893-2:B:91696627,2:B:91696627-2:B:91685811,2:B:91685811-2:B:91685048,2:B:91685048-2:B:91685048,	4168	1	1	0.841425	-0.00352006	negative selection	1000
1240	2:B:91685048-2:B:91685811,2:B:91685811-2:B:91696627,2:B:91696627-2:B:91697893,2:B:91697893-2:B:91697289,2:B:91697289-2:B:91697237,2:B:91697237-2:B:91697237,2:B:91697237-2:B:91697289,2:B:91697893-2:B:91697289,2:B:91697893-2:B:91696627,2:B:91696627-2:B:91685811,2:B:91685811-2:B:91685048,2:B:91685048-2:B:91685048,	4168	1	1	0.841425	-0.00352006	negative selection	1000
1240	2:B:91685634-2:B:91685138,2:B:91685138-2:B:91685136,2:B:91685136-2:B:91685137,2:B:91685137-2:B:91685137,2:B:91685137-2:B:91685136,2:B:91685136-2:B:91685138,2:B:91685138-2:B:91685634,2:B:91685634-2:B:91685635,2:B:91685635-2:B:91685840,2:B:91685840-2:B:91685840,2:B:91685840-2:B:91685635,2:B:91685635-2:B:91685634,	1410	1	1	0.841425	-0.00352006	negative selection	1000
1240	2:B:91689570-2:B:91687733,2:B:91687733-2:B:91685812,2:B:91685812-2:B:91687732,2:B:91687732-2:B:91687732,2:B:91687732-2:B:91685812,2:B:91685812-2:B:91687733,2:B:91687733-2:B:91689570,2:B:91689570-2:B:91689570,	7518	1	1	0.841425	-0.00352006	negative selection	1000
1240	2:B:91699532-2:B:91679742,2:B:91679742-2:B:91679742,2:B:91679742-2:B:91699532,2:B:91699532-2:B:91699532,	39582	1	1	0.841425	-0.00352006	negative selection	1000
1240	2:B:91702301-2:B:91702310,2:B:91702310-2:B:91702301,	10	3	1	0.841425	-0.00352006	negative selection	1000
1240	2:B:91703669-2:B:91704413,2:B:91704413-2:B:91704413,2:B:91704413-2:B:91703669,2:B:91703669-2:B:91703669,	1490	3	1	0.841425	-0.00352006	negative selection	1000
1240	2:B:91704590-2:B:91704414,2:B:91704414-2:B:91704414,2:B:91704414-2:B:91704590,2:B:91704590-2:B:91704590,	354	2	1	0.841425	-0.00352006	negative selection	1000
1240	2:B:96047107-2:B:96394686,2:B:96394686-2:B:96394687,2:B:96394687-2:B:96745115,2:B:96745115-2:B:96745115,2:B:96745115-2:B:96394687,2:B:96394687-2:B:96394686,2:B:96394686-2:B:96047107,2:B:96047107-2:B:96047107,	1396018	1	1	0.841425	-0.00352006	negative selection	1000
1240	2:B:96259340-2:B:96218045,2:B:96218045-2:B:96218045,2:B:96218045-2:B:96259340,2:B:96259340-2:B:96259340,	82592	3	1	0.841425	-0.00352006	negative selection	1000
1240	2:B:96278419-2:B:96368361,2:B:96368361-2:B:96368361,2:B:96368361-2:B:96278419,2:B:96278419-2:B:96164088,2:B:96164088-2:B:96143414,2:B:96143414-2:B:96143414,2:B:96143414-2:B:96164088,2:B:96164088-2:B:96278419,	221236	3	1	0.841425	-0.00352006	negative selection	1000
1240	2:B:98171946-2:B:98630233,2:B:98630233-2:B:98171946,	458288	1	1	0.841425	-0.00352006	negative selection	1000
1240	2:B:99219699-2:B:98738398,2:B:98738398-2:B:98738398,2:B:98738398-2:B:99219699,2:B:99219699-2:B:99220417,2:B:99220417-2:B:99222689,2:B:99222689-2:B:99207238,2:B:99207238-2:B:99141044,2:B:99141044-2:B:99141044,2:B:99141044-2:B:99207238,2:B:99207238-2:B:99222689,2:B:99222689-2:B:99220417,2:B:99220417-2:B:99219699,	1099540	1	1	0.841425	-0.00352006	negative selection	1000
1240	2:B:99219699-2:B:98738398,2:B:98738398-2:B:98738398,2:B:98738398-2:B:99219699,2:B:99219699-2:B:99220417,2:B:99220417-2:B:99222689,2:B:99222689-2:B:99207238,2:B:99207238-2:B:99141044,2:B:99141044-2:B:99141044,2:B:99141044-2:B:99207238,2:B:99222689-2:B:99207238,2:B:99222689-2:B:99220417,2:B:99220417-2:B:99219699,	1099540	1	1	0.841425	-0.00352006	negative selection	1000
1241	2:B:139529467-2:B:134228695,2:B:134228695-2:B:99605984,2:B:99605984-2:B:99244121,2:B:99244121-2:B:99244121,2:B:99244121-2:B:99605984,2:B:99605984-2:B:134228695,2:B:134228695-2:B:139529467,2:B:139529467-2:B:139529467,	11325274	2	1	0.841406	-0.00359464	negative selection	1000
1241	2:B:91678001-2:B:91679741,2:B:91679741-2:B:91694420,2:B:91694420-2:B:91694467,2:B:91694467-2:B:91678001,	1789	3	1	0.841406	-0.00359464	negative selection	1000
1241	2:B:91683959-2:B:91676014,2:B:91676014-2:B:91675964,2:B:91675964-2:B:91675912,2:B:91675912-2:B:91675912,2:B:91675912-2:B:91675964,2:B:91675964-2:B:91676014,2:B:91676014-2:B:91683959,2:B:91683959-2:B:91686850,2:B:91686850-2:B:91686856,2:B:91686856-2:B:91686881,2:B:91686881-2:B:91686924,2:B:91686924-2:B:91686924,2:B:91686924-2:B:91686881,2:B:91686881-2:B:91686856,2:B:91686856-2:B:91686850,2:B:91686…	16100	2	1	0.841406	-0.00359464	negative selection	1000
1241	2:B:91685048-2:B:91685811,2:B:91685811-2:B:91696627,2:B:91696627-2:B:91697893,2:B:91697893-2:B:91697289,2:B:91697289-2:B:91697237,2:B:91697237-2:B:91697237,2:B:91697237-2:B:91697289,2:B:91697289-2:B:91697893,2:B:91697893-2:B:91696627,2:B:91696627-2:B:91685811,2:B:91685811-2:B:91685048,2:B:91685048-2:B:91685048,	4168	2	1	0.841406	-0.00359464	negative selection	1000
1241	2:B:91685634-2:B:91685138,2:B:91685138-2:B:91685136,2:B:91685136-2:B:91685137,2:B:91685137-2:B:91685137,2:B:91685137-2:B:91685136,2:B:91685136-2:B:91685138,2:B:91685138-2:B:91685634,2:B:91685634-2:B:91685635,2:B:91685635-2:B:91685840,2:B:91685840-2:B:91685840,2:B:91685840-2:B:91685635,2:B:91685635-2:B:91685634,	1410	3	1	0.841406	-0.00359464	negative selection	1000
1241	2:B:91689570-2:B:91687733,2:B:91687733-2:B:91685812,2:B:91685812-2:B:91687732,2:B:91687732-2:B:91687732,2:B:91687732-2:B:91685812,2:B:91685812-2:B:91687733,2:B:91687733-2:B:91689570,2:B:91689570-2:B:91689570,	7518	1	1	0.841406	-0.00359464	negative selection	1000
1241	2:B:91699532-2:B:91679742,2:B:91679742-2:B:91679742,2:B:91679742-2:B:91699532,2:B:91699532-2:B:91699532,	39582	1	1	0.841406	-0.00359464	negative selection	1000
1241	2:B:91702301-2:B:91702310,2:B:91702310-2:B:91702301,	10	3	1	0.841406	-0.00359464	negative selection	1000
1241	2:B:91703669-2:B:91704413,2:B:91704413-2:B:91704413,2:B:91704413-2:B:91703669,2:B:91703669-2:B:91703669,	1490	3	1	0.841406	-0.00359464	negative selection	1000
1241	2:B:91704590-2:B:91704414,2:B:91704414-2:B:91704414,2:B:91704414-2:B:91704590,2:B:91704590-2:B:91704590,	354	6	1	0.841406	-0.00359464	negative selection	1000
1241	2:B:91706913-2:B:91707086,2:B:91707086-2:B:91707086,2:B:91707086-2:B:91706913,2:B:91706913-2:B:91705703,2:B:91705703-2:B:91705851,2:B:91705851-2:B:91705851,2:B:91705851-2:B:91705703,2:B:91705703-2:B:91706913,	646	4	1	0.841406	-0.00359464	negative selection	1000
1241	2:B:96047107-2:B:96394686,2:B:96394686-2:B:96394687,2:B:96394687-2:B:96745115,2:B:96745115-2:B:96745115,2:B:96745115-2:B:96394687,2:B:96394687-2:B:96394686,2:B:96394686-2:B:96047107,2:B:96047107-2:B:96047107,	1396018	1	1	0.841406	-0.00359464	negative selection	1000
1241	2:B:96259340-2:B:96218045,2:B:96218045-2:B:96218045,2:B:96218045-2:B:96259340,2:B:96259340-2:B:96259340,	82592	3	1	0.841406	-0.00359464	negative selection	1000
1241	2:B:96278419-2:B:96368361,2:B:96368361-2:B:96368361,2:B:96368361-2:B:96278419,2:B:96278419-2:B:96164088,2:B:96164088-2:B:96143414,2:B:96143414-2:B:96143414,2:B:96143414-2:B:96164088,2:B:96164088-2:B:96278419,	221236	1	1	0.841406	-0.00359464	negative selection	1000
1241	2:B:98171946-2:B:98630233,2:B:98630233-2:B:98171946,	458288	1	1	0.841406	-0.00359464	negative selection	1000
1241	2:B:98549671-2:B:97958310,2:B:97958310-2:B:97386183,2:B:97386183-2:B:97294113,2:B:97294113-2:B:97294113,2:B:97294113-2:B:97386183,2:B:97386183-2:B:97958310,2:B:97958310-2:B:98549671,2:B:98549671-2:B:98549671,	1366866	2	1	0.841406	-0.00359464	negative selection	1000
1241	2:B:99092595-2:B:98634964,2:B:98634964-2:B:98634964,2:B:98634964-2:B:99092595,2:B:99092595-2:B:99092595,	915264	2	1	0.841406	-0.00359464	negative selection	1000
1241	2:B:99219699-2:B:98738398,2:B:98738398-2:B:98738398,2:B:98738398-2:B:99219699,2:B:99219699-2:B:99220417,2:B:99220417-2:B:99222689,2:B:99222689-2:B:99207238,2:B:99207238-2:B:99141044,2:B:99141044-2:B:99141044,2:B:99141044-2:B:99207238,2:B:99207238-2:B:99222689,2:B:99222689-2:B:99220417,2:B:99220417-2:B:99219699,	1099540	2	1	0.841406	-0.00359464	negative selection	1000
1242	2:B:104276067-2:B:104269932,2:B:104269932-2:B:104269932,2:B:104269932-2:B:104276067,2:B:104276067-2:B:104276067,	12272	2	1	0.842355	1.45033e-4	positive selection	1000
1242	2:B:104305602-2:B:104278922,2:B:104278922-2:B:104278922,2:B:104278922-2:B:104305602,2:B:104305602-2:B:104305603,2:B:104305603-2:B:104322927,2:B:104322927-2:B:104322927,2:B:104322927-2:B:104305603,2:B:104305603-2:B:104305602,	88012	4	1	0.842355	1.45033e-4	positive selection	1000
1242	2:B:121372063-2:B:116767834,2:B:116767834-2:B:116767834,2:B:116767834-2:B:121372063,2:B:121372063-2:B:121372063,	9208460	5	1	0.842355	1.45033e-4	positive selection	1000
1242	2:B:179945312-2:B:190158459,2:B:190158459-2:B:190158459,2:B:190158459-2:B:179945312,2:B:179945312-2:B:179945312,	20426296	10	1	0.842355	1.45033e-4	positive selection	1000
1242	2:B:91647686-2:B:91642072,2:B:91642072-2:B:91647686,	5615	2	1	0.842355	1.45033e-4	positive selection	1000
1244	2:B:102961216-2:B:98910413,2:B:98910413-2:B:98910413,2:B:98910413-2:B:102961216,2:B:102961216-2:B:102961216,	8101608	4	1	0.841448	-0.00342734	negative selection	1000
1244	2:B:104269679-2:B:104269849,2:B:104269849-2:B:104269566,2:B:104269566-2:B:104269673,2:B:104269673-2:B:104269673,2:B:104269673-2:B:104269566,2:B:104269566-2:B:104269849,2:B:104269849-2:B:104269679,2:B:104269679-2:B:104269679,	558	4	1	0.841448	-0.00342734	negative selection	1000
1244	2:B:109002370-2:B:109043468,2:B:109043468-2:B:109043468,2:B:109043468-2:B:109002370,2:B:109002370-2:B:109002370,	82198	4	1	0.841448	-0.00342734	negative selection	1000
1244	2:B:111883395-2:B:111867159,2:B:111867159-2:B:111867159,2:B:111867159-2:B:111883395,2:B:111883395-2:B:111883395,	32474	1	1	0.841448	-0.00342734	negative selection	1000
1244	2:B:114127476-2:B:114037178,2:B:114037178-2:B:114304748,2:B:114304748-2:B:114286809,2:B:114286809-2:B:114286809,2:B:114286809-2:B:114304748,2:B:114304748-2:B:114037178,2:B:114037178-2:B:114127476,2:B:114127476-2:B:114127476,	216478	1	1	0.841448	-0.00342734	negative selection	1000
1244	2:B:114128927-2:B:114128589,2:B:114128589-2:B:114128927,	339	2	1	0.841448	-0.00342734	negative selection	1000
1244	2:B:122339008-2:B:121372064,2:B:121372064-2:B:121372064,2:B:121372064-2:B:122339008,2:B:122339008-2:B:122339008,	1933890	3	1	0.841448	-0.00342734	negative selection	1000
1244	2:B:90370328-2:B:90439905,2:B:90439905-2:B:90470556,2:B:90470556-2:B:90439906,2:B:90439906-2:B:90439906,2:B:90439906-2:B:90470556,2:B:90470556-2:B:90439905,2:B:90439905-2:B:90370328,2:B:90370328-2:B:90379552,2:B:90379552-2:B:90358612,2:B:90358612-2:B:90358611,2:B:90358611-2:B:90275398,2:B:90275398-2:B:90275398,2:B:90275398-2:B:90358611,2:B:90358611-2:B:90358612,2:B:90358612-2:B:90379552,2:B:90379…	408768	6	1	0.841448	-0.00342734	negative selection	1000
1244	2:B:90507882-2:B:90509882,2:B:90509882-2:B:90509882,2:B:90509882-2:B:90507882,2:B:90507882-2:B:90507882,	4002	2	1	0.841448	-0.00342734	negative selection	1000
1244	2:B:90546849-2:B:90545215,2:B:90545215-2:B:90546850,2:B:90546850-2:B:90548180,2:B:90548180-2:B:90713437,2:B:90713437-2:B:90713438,2:B:90713438-2:B:90713438,2:B:90713438-2:B:90713437,2:B:90713437-2:B:90548180,2:B:90548180-2:B:90546850,2:B:90546850-2:B:90545215,2:B:90545215-2:B:90546849,2:B:90546849-2:B:90546849,	5936	1	1	0.841448	-0.00342734	negative selection	1000
1244	2:B:90702323-2:B:90707200,2:B:90707200-2:B:90707200,2:B:90707200-2:B:90702323,2:B:90702323-2:B:90702323,	9756	5	1	0.841448	-0.00342734	negative selection	1000
1244	2:B:90713438-2:B:90713437,2:B:90713437-2:B:90713437,2:B:90713437-2:B:90713438,2:B:90713438-2:B:90713438,	4	2	1	0.841448	-0.00342734	negative selection	1000
1244	2:B:91160985-2:B:91168190,2:B:91168190-2:B:91168190,2:B:91168190-2:B:91160985,2:B:91160985-2:B:91160985,	14412	1	1	0.841448	-0.00342734	negative selection	1000
1245	2:B:102961216-2:B:98910413,2:B:98910413-2:B:98910413,2:B:98910413-2:B:102961216,2:B:102961216-2:B:102961216,	8101608	4	1	0.84146	-0.00338107	negative selection	1000
1245	2:B:111883395-2:B:111867159,2:B:111867159-2:B:111867159,2:B:111867159-2:B:111883395,2:B:111883395-2:B:111883395,	32474	1	1	0.84146	-0.00338107	negative selection	1000
1245	2:B:114127476-2:B:114037178,2:B:114037178-2:B:114304748,2:B:114304748-2:B:114286809,2:B:114286809-2:B:114286809,2:B:114286809-2:B:114304748,2:B:114304748-2:B:114037178,2:B:114037178-2:B:114127476,2:B:114127476-2:B:114127476,	216478	1	1	0.84146	-0.00338107	negative selection	1000
1245	2:B:114128927-2:B:114128589,2:B:114128589-2:B:114128927,	339	2	1	0.84146	-0.00338107	negative selection	1000
1245	2:B:122339008-2:B:121372064,2:B:121372064-2:B:121372064,2:B:121372064-2:B:122339008,2:B:122339008-2:B:122339008,	1933890	5	1	0.84146	-0.00338107	negative selection	1000
1245	2:B:90370328-2:B:90439905,2:B:90439905-2:B:90470556,2:B:90470556-2:B:90439906,2:B:90439906-2:B:90439906,2:B:90439906-2:B:90470556,2:B:90470556-2:B:90439905,2:B:90439905-2:B:90370328,2:B:90370328-2:B:90379552,2:B:90379552-2:B:90358612,2:B:90358612-2:B:90358611,2:B:90358611-2:B:90275398,2:B:90275398-2:B:90275398,2:B:90275398-2:B:90358611,2:B:90358611-2:B:90358612,2:B:90358612-2:B:90379552,2:B:90379…	408768	3	1	0.84146	-0.00338107	negative selection	1000
1245	2:B:90370328-2:B:90439905,2:B:90470556-2:B:90439905,2:B:90470556-2:B:90439906,2:B:90439906-2:B:90439906,2:B:90439906-2:B:90470556,2:B:90470556-2:B:90439905,2:B:90439905-2:B:90370328,2:B:90370328-2:B:90379552,2:B:90379552-2:B:90358612,2:B:90358612-2:B:90358611,2:B:90358611-2:B:90275398,2:B:90275398-2:B:90275398,2:B:90275398-2:B:90358611,2:B:90358611-2:B:90358612,2:B:90358612-2:B:90379552,2:B:90379…	408768	1	1	0.84146	-0.00338107	negative selection	1000
1245	2:B:90507882-2:B:90509882,2:B:90509882-2:B:90509882,2:B:90509882-2:B:90507882,2:B:90507882-2:B:90507882,	4002	2	1	0.84146	-0.00338107	negative selection	1000
1245	2:B:90546849-2:B:90545215,2:B:90545215-2:B:90546850,2:B:90546850-2:B:90548180,2:B:90548180-2:B:90713437,2:B:90713437-2:B:90713438,2:B:90713438-2:B:90713438,2:B:90713438-2:B:90713437,2:B:90713437-2:B:90548180,2:B:90548180-2:B:90546850,2:B:90546850-2:B:90545215,2:B:90545215-2:B:90546849,2:B:90546849-2:B:90546849,	5936	3	1	0.84146	-0.00338107	negative selection	1000
1245	2:B:90702323-2:B:90707200,2:B:90707200-2:B:90707200,2:B:90707200-2:B:90702323,2:B:90702323-2:B:90702323,	9756	3	1	0.84146	-0.00338107	negative selection	1000
1245	2:B:90713438-2:B:90713437,2:B:90713437-2:B:90713437,2:B:90713437-2:B:90713438,2:B:90713438-2:B:90713438,	4	4	1	0.84146	-0.00338107	negative selection	1000
1245	2:B:91160985-2:B:91168190,2:B:91168190-2:B:91168190,2:B:91168190-2:B:91160985,2:B:91160985-2:B:91160985,	14412	1	1	0.84146	-0.00338107	negative selection	1000
1246	2:B:139529468-2:B:145802884,2:B:145802884-2:B:112643250,2:B:112643250-2:B:117920247,2:B:117920247-2:B:91700017,2:B:91700017-2:B:91699907,2:B:91699907-2:B:91703668,2:B:91703668-2:B:91702391,2:B:91702391-2:B:192095979,2:B:192095979-2:B:164432260,2:B:164432260-2:B:164432260,2:B:164432260-2:B:192095979,2:B:192095979-2:B:91702391,2:B:91702391-2:B:91703668,2:B:91703668-2:B:91699907,2:B:91699907-2:B:917…	78431048	4	1	0.842628	0.00122073	positive selection	1000
1246	2:B:91683960-2:B:91685041,2:B:91685041-2:B:91686849,2:B:91686849-2:B:91686503,2:B:91686503-2:B:91686006,2:B:91686006-2:B:91686076,2:B:91686076-2:B:91686076,2:B:91686076-2:B:91686006,2:B:91686006-2:B:91686503,2:B:91686503-2:B:91686849,2:B:91686849-2:B:91685041,2:B:91685041-2:B:91683960,2:B:91683960-2:B:91683960,	3000	1	1	0.842628	0.00122073	positive selection	1000
1246	2:B:91702103-2:B:91701102,2:B:91701102-2:B:91701102,2:B:91701102-2:B:91702103,2:B:91702103-2:B:91702181,2:B:91702181-2:B:91702104,2:B:91702104-2:B:91702104,2:B:91702104-2:B:91702181,2:B:91702181-2:B:91702103,	2160	2	1	0.842628	0.00122073	positive selection	1000
1247	2:B:139529468-2:B:145802884,2:B:145802884-2:B:112643250,2:B:112643250-2:B:117920247,2:B:117920247-2:B:91700017,2:B:91700017-2:B:91699907,2:B:91699907-2:B:91703668,2:B:91703668-2:B:91702391,2:B:91702391-2:B:192095979,2:B:192095979-2:B:164432260,2:B:164432260-2:B:164432260,2:B:164432260-2:B:192095979,2:B:192095979-2:B:91702391,2:B:91702391-2:B:91703668,2:B:91703668-2:B:91699907,2:B:91699907-2:B:917…	78431048	2	1	0.841949	-0.0014551	negative selection	1000
1247	2:B:91675911-2:B:91675911,2:B:91675911-2:B:91675911,2:B:91675911-2:B:91675911,2:B:91675911-2:B:91675911,2:B:91675911-2:B:91688425,2:B:91688425-2:B:91688425,2:B:91688425-2:B:91675911,2:B:91675911-2:B:91675911,	25032	2	1	0.841949	-0.0014551	negative selection	1000
1247	2:B:91683960-2:B:91685041,2:B:91685041-2:B:91686849,2:B:91686849-2:B:91686503,2:B:91686503-2:B:91686006,2:B:91686006-2:B:91686076,2:B:91686076-2:B:91686076,2:B:91686076-2:B:91686006,2:B:91686006-2:B:91686503,2:B:91686503-2:B:91686849,2:B:91686849-2:B:91685041,2:B:91685041-2:B:91683960,2:B:91683960-2:B:91683960,	3000	1	1	0.841949	-0.0014551	negative selection	1000
1250	2:B:107017203-2:B:106988248,2:B:106988248-2:B:106988248,2:B:106988248-2:B:107017203,2:B:107017203-2:B:107017203,	57912	1	1	0.841594	-0.00285306	negative selection	1000
1250	2:B:107829414-2:B:107831827,2:B:107831827-2:B:107831827,2:B:107831827-2:B:107829414,2:B:107829414-2:B:107829414,	4828	1	1	0.841594	-0.00285306	negative selection	1000
1250	2:B:107832464-2:B:107832463,2:B:107832463-2:B:107832463,2:B:107832463-2:B:107832464,2:B:107832464-2:B:107832464,	4	1	1	0.841594	-0.00285306	negative selection	1000
1250	2:B:107880273-2:B:107873268,2:B:107873268-2:B:107873268,2:B:107873268-2:B:107880273,2:B:107880273-2:B:107880273,	14012	1	1	0.841594	-0.00285306	negative selection	1000
1250	2:B:107880962-2:B:107883793,2:B:107883793-2:B:107880962,	2832	1	1	0.841594	-0.00285306	negative selection	1000
1250	2:B:107895797-2:B:107885010,2:B:107885010-2:B:107858396,2:B:107858396-2:B:107855300,2:B:107855300-2:B:107858397,2:B:107858397-2:B:107863017,2:B:107863017-2:B:107863017,2:B:107863017-2:B:107858397,2:B:107858397-2:B:107855300,2:B:107855300-2:B:107858396,2:B:107858396-2:B:107885010,2:B:107885010-2:B:107895797,2:B:107895797-2:B:107895797,	37012	1	1	0.841594	-0.00285306	negative selection	1000
1250	2:B:107895798-2:B:108211518,2:B:108211518-2:B:108211518,2:B:108211518-2:B:107895798,2:B:107895798-2:B:107895798,	631442	1	1	0.841594	-0.00285306	negative selection	1000
1250	2:B:108211519-2:B:108429857,2:B:108429857-2:B:107873267,2:B:107873267-2:B:107863018,2:B:107863018-2:B:107863018,2:B:107863018-2:B:107873267,2:B:107873267-2:B:108429857,2:B:108429857-2:B:108211519,2:B:108211519-2:B:108211519,	457178	1	1	0.841594	-0.00285306	negative selection	1000
1250	2:B:111039836-2:B:109575502,2:B:109575502-2:B:109575502,2:B:109575502-2:B:111039836,2:B:111039836-2:B:111039836,	2928670	1	1	0.841594	-0.00285306	negative selection	1000
1250	2:B:118940656-2:B:118941717,2:B:118941717-2:B:118863353,2:B:118863353-2:B:118940655,2:B:118940655-2:B:117999331,2:B:117999331-2:B:117776850,2:B:117776850-2:B:111418108,2:B:111418108-2:B:111720912,2:B:111720912-2:B:111720912,2:B:111720912-2:B:111418108,2:B:111418108-2:B:117776850,2:B:117776850-2:B:117999331,2:B:117999331-2:B:118940655,2:B:118940655-2:B:118863353,2:B:118863353-2:B:118941717,2:B:118…	1207304	1	1	0.841594	-0.00285306	negative selection	1000
1250	2:B:153488898-2:B:153493176,2:B:153493176-2:B:153488898,	4279	1	1	0.841594	-0.00285306	negative selection	1000
1250	2:B:153493176-2:B:153488898,2:B:153493176-2:B:153488898,	4279	1	1	0.841594	-0.00285306	negative selection	1000
1250	2:B:155608890-2:B:153569575,2:B:153569575-2:B:153569575,2:B:153569575-2:B:155608890,2:B:155608890-2:B:155608890,	4078632	2	1	0.841594	-0.00285306	negative selection	1000
1250	2:B:168029230-2:B:167781332,2:B:167781332-2:B:167781332,2:B:167781332-2:B:168029230,2:B:168029230-2:B:168029230,	495798	2	1	0.841594	-0.00285306	negative selection	1000
1250	2:B:198363220-2:B:196688728,2:B:196688728-2:B:192959821,2:B:192959821-2:B:192395085,2:B:192395085-2:B:192395085,2:B:192395085-2:B:192959821,2:B:192959821-2:B:196688728,2:B:196688728-2:B:198363220,2:B:198363220-2:B:198363220,	4478460	1	1	0.841594	-0.00285306	negative selection	1000
1250	2:B:198363221-2:B:198390247,2:B:198390247-2:B:198390247,2:B:198390247-2:B:198363221,2:B:198363221-2:B:198363221,	54054	1	1	0.841594	-0.00285306	negative selection	1000
1250	2:B:221823162-2:B:218435460,2:B:218435460-2:B:216579302,2:B:216579302-2:B:218435459,2:B:218435459-2:B:218435459,2:B:218435459-2:B:216579302,2:B:216579302-2:B:218435460,2:B:218435460-2:B:221823162,2:B:221823162-2:B:221823163,2:B:221823163-2:B:230514724,2:B:230514724-2:B:230514724,2:B:230514724-2:B:221823163,2:B:221823163-2:B:221823162,	27870846	2	1	0.841594	-0.00285306	negative selection	1000
1250	2:B:230514725-2:B:230587627,2:B:230587627-2:B:230514725,	72903	2	1	0.841594	-0.00285306	negative selection	1000
1250	2:B:235918461-2:B:235936436,2:B:235936436-2:B:235936436,2:B:235936436-2:B:235918461,2:B:235918461-2:B:235918461,	35952	2	1	0.841594	-0.00285306	negative selection	1000
1250	2:B:91658131-2:B:91663212,2:B:91663212-2:B:91664846,2:B:91664846-2:B:91667075,2:B:91667075-2:B:91667075,2:B:91667075-2:B:91664846,2:B:91664846-2:B:91663212,2:B:91663212-2:B:91658131,2:B:91658131-2:B:91658131,2:B:91658131-2:B:91658635,2:B:91658635-2:B:91658636,2:B:91658636-2:B:91659413,2:B:91659413-2:B:91659413,2:B:91659413-2:B:91658636,2:B:91658636-2:B:91658635,2:B:91658635-2:B:91658131,2:B:91658…	17190	1	1	0.841594	-0.00285306	negative selection	1000
1250	2:B:91658131-2:B:91671509,2:B:91671509-2:B:91671451,2:B:91671451-2:B:91671567,2:B:91671567-2:B:91671510,2:B:91671510-2:B:91699985,2:B:91699985-2:B:91699985,2:B:91699985-2:B:91671510,2:B:91671567-2:B:91671510,2:B:91671567-2:B:91671451,2:B:91671509-2:B:91671451,2:B:91671509-2:B:91658131,2:B:91658131-2:B:91658131,2:B:91658131-2:B:91663524,2:B:91663524-2:B:91663524,2:B:91663524-2:B:91658131,2:B:91658…	94732	1	1	0.841594	-0.00285306	negative selection	1000
1250	2:B:91664539-2:B:91663873,2:B:91663873-2:B:91663873,2:B:91663873-2:B:91664539,2:B:91664539-2:B:91664539,	1334	1	1	0.841594	-0.00285306	negative selection	1000
1250	2:B:91664845-2:B:91663213,2:B:91663213-2:B:91663172,2:B:91663172-2:B:91668506,2:B:91668506-2:B:91668506,2:B:91668506-2:B:91663172,2:B:91663172-2:B:91663213,2:B:91663213-2:B:91664845,2:B:91664845-2:B:91664845,	13936	2	1	0.841594	-0.00285306	negative selection	1000
1250	2:B:91670761-2:B:91670761,2:B:91670761-2:B:91670761,2:B:91670761-2:B:91670761,2:B:91670761-2:B:91670761,	2	1	1	0.841594	-0.00285306	negative selection	1000
1250	2:B:91670840-2:B:91670841,2:B:91670841-2:B:91670840,	2	2	1	0.841594	-0.00285306	negative selection	1000
1250	2:B:91700566-2:B:91700677,2:B:91700677-2:B:91700566,	112	3	1	0.841594	-0.00285306	negative selection	1000
1251	2:B:107063766-2:B:107829413,2:B:107829413-2:B:107829413,2:B:107829413-2:B:107063766,2:B:107063766-2:B:107063766,	1531296	1	1	0.841617	-0.00276265	negative selection	1000
1251	2:B:107854845-2:B:107855299,2:B:107855299-2:B:107832970,2:B:107832970-2:B:107832465,2:B:107832465-2:B:107832465,2:B:107832465-2:B:107832970,2:B:107832970-2:B:107855299,2:B:107855299-2:B:107854845,2:B:107854845-2:B:107854845,	1922	1	1	0.841617	-0.00276265	negative selection	1000
1251	2:B:107880274-2:B:107880961,2:B:107880961-2:B:107880961,2:B:107880961-2:B:107880274,2:B:107880274-2:B:107880274,	1376	1	1	0.841617	-0.00276265	negative selection	1000
1251	2:B:107883793-2:B:107880962,2:B:107883793-2:B:107880962,	2832	1	1	0.841617	-0.00276265	negative selection	1000
1251	2:B:111039837-2:B:111260311,2:B:111260311-2:B:111260312,2:B:111260312-2:B:111344962,2:B:111344962-2:B:111344962,2:B:111344962-2:B:111260312,2:B:111260312-2:B:111260311,2:B:111260311-2:B:111039837,2:B:111039837-2:B:111039837,	610252	1	1	0.841617	-0.00276265	negative selection	1000
1251	2:B:118953003-2:B:118951771,2:B:118951771-2:B:118953004,2:B:118953004-2:B:118954679,2:B:118954679-2:B:114562932,2:B:114562932-2:B:114563633,2:B:114563633-2:B:113215364,2:B:113215364-2:B:111795808,2:B:111795808-2:B:111783001,2:B:111783001-2:B:111782998,2:B:111782998-2:B:111782997,2:B:111782997-2:B:111720913,2:B:111720913-2:B:111720913,2:B:111720913-2:B:111782997,2:B:111782997-2:B:111782998,2:B:111…	2970514	1	1	0.841617	-0.00276265	negative selection	1000
1251	2:B:118980335-2:B:118971812,2:B:118971812-2:B:118971812,2:B:118971812-2:B:118980335,2:B:118980335-2:B:118980335,	17048	1	1	0.841617	-0.00276265	negative selection	1000
1251	2:B:153488898-2:B:153493176,2:B:153493176-2:B:153488898,	4279	2	1	0.841617	-0.00276265	negative selection	1000
1251	2:B:158090640-2:B:157193317,2:B:157193317-2:B:157193316,2:B:157193316-2:B:155608891,2:B:155608891-2:B:162461873,2:B:162461873-2:B:162782386,2:B:162782386-2:B:162812178,2:B:162812178-2:B:162858011,2:B:162858011-2:B:162858011,2:B:162858011-2:B:162812178,2:B:162812178-2:B:162782386,2:B:162782386-2:B:162461873,2:B:162461873-2:B:155608891,2:B:155608891-2:B:157193316,2:B:157193316-2:B:157193317,2:B:157…	6355988	2	1	0.841617	-0.00276265	negative selection	1000
1251	2:B:196419712-2:B:196688727,2:B:196688727-2:B:196419712,	269016	2	1	0.841617	-0.00276265	negative selection	1000
1251	2:B:198363220-2:B:196688728,2:B:196688728-2:B:192959821,2:B:192959821-2:B:192395085,2:B:192395085-2:B:192395085,2:B:192395085-2:B:192959821,2:B:192959821-2:B:196688728,2:B:196688728-2:B:198363220,2:B:198363220-2:B:198363220,	4478460	3	1	0.841617	-0.00276265	negative selection	1000
1251	2:B:198363221-2:B:198390247,2:B:198390247-2:B:198390247,2:B:198390247-2:B:198363221,2:B:198363221-2:B:198363221,	54054	1	1	0.841617	-0.00276265	negative selection	1000
1251	2:B:198574682-2:B:198399291,2:B:198399291-2:B:198574682,	175392	4	1	0.841617	-0.00276265	negative selection	1000
1251	2:B:230514725-2:B:230587627,2:B:230587627-2:B:230514725,	72903	2	1	0.841617	-0.00276265	negative selection	1000
1251	2:B:91658131-2:B:91663212,2:B:91663212-2:B:91664846,2:B:91664846-2:B:91667075,2:B:91667075-2:B:91667075,2:B:91667075-2:B:91664846,2:B:91664846-2:B:91663212,2:B:91663212-2:B:91658131,2:B:91658131-2:B:91658131,2:B:91658131-2:B:91658635,2:B:91658635-2:B:91658636,2:B:91658636-2:B:91659413,2:B:91659413-2:B:91659413,2:B:91659413-2:B:91658636,2:B:91658636-2:B:91658635,2:B:91658635-2:B:91658131,2:B:91658…	17190	1	1	0.841617	-0.00276265	negative selection	1000
1251	2:B:91658131-2:B:91671509,2:B:91671509-2:B:91671451,2:B:91671451-2:B:91671567,2:B:91671567-2:B:91671510,2:B:91671510-2:B:91699985,2:B:91699985-2:B:91699985,2:B:91699985-2:B:91671510,2:B:91671510-2:B:91671567,2:B:91671567-2:B:91671451,2:B:91671451-2:B:91671509,2:B:91671509-2:B:91658131,2:B:91658131-2:B:91658131,2:B:91658131-2:B:91663524,2:B:91663524-2:B:91663524,2:B:91663524-2:B:91658131,2:B:91658…	94732	1	1	0.841617	-0.00276265	negative selection	1000
1251	2:B:91664539-2:B:91663873,2:B:91663873-2:B:91663873,2:B:91663873-2:B:91664539,2:B:91664539-2:B:91664539,	1334	1	1	0.841617	-0.00276265	negative selection	1000
1251	2:B:91664845-2:B:91663213,2:B:91663213-2:B:91663172,2:B:91663172-2:B:91668506,2:B:91668506-2:B:91668506,2:B:91668506-2:B:91663172,2:B:91663172-2:B:91663213,2:B:91663213-2:B:91664845,2:B:91664845-2:B:91664845,	13936	2	1	0.841617	-0.00276265	negative selection	1000
1251	2:B:91670761-2:B:91670761,2:B:91670761-2:B:91670761,2:B:91670761-2:B:91670761,2:B:91670761-2:B:91670761,	2	1	1	0.841617	-0.00276265	negative selection	1000
1251	2:B:91700566-2:B:91700677,2:B:91700677-2:B:91700566,	112	2	1	0.841617	-0.00276265	negative selection	1000
1251	2:B:91700677-2:B:91700566,2:B:91700677-2:B:91700566,	112	1	1	0.841617	-0.00276265	negative selection	1000
1252	2:B:107713719-2:B:106549693,2:B:106549693-2:B:106549693,2:B:106549693-2:B:107713719,2:B:107713719-2:B:107713719,	2328054	1	1	0.841981	-0.00132856	negative selection	1000
1252	2:B:107713720-2:B:121122172,2:B:121122172-2:B:121122173,2:B:121122173-2:B:130783744,2:B:130783744-2:B:130783745,2:B:130783745-2:B:134708716,2:B:134708716-2:B:134708716,2:B:134708716-2:B:130783745,2:B:130783745-2:B:130783744,2:B:130783744-2:B:121122173,2:B:121122173-2:B:121122172,2:B:121122172-2:B:107713720,2:B:107713720-2:B:107713720,	53989994	3	1	0.841981	-0.00132856	negative selection	1000
1252	2:B:91701347-2:B:91700742,2:B:91700742-2:B:91701393,2:B:91701393-2:B:91701348,2:B:91701348-2:B:91701347,	652	6	1	0.841981	-0.00132856	negative selection	1000
1252	2:B:96410481-2:B:96425089,2:B:96425089-2:B:96425089,2:B:96425089-2:B:96410481,2:B:96410481-2:B:96410481,	29218	1	1	0.841981	-0.00132856	negative selection	1000
1252	2:B:97308146-2:B:97315038,2:B:97315038-2:B:97308146,	6893	3	1	0.841981	-0.00132856	negative selection	1000
1253	2:B:107713719-2:B:106549693,2:B:106549693-2:B:106549693,2:B:106549693-2:B:107713719,2:B:107713719-2:B:107713719,	2328054	1	1	0.841514	-0.00316892	negative selection	1000
1253	2:B:107713720-2:B:121122172,2:B:121122172-2:B:121122173,2:B:121122173-2:B:130783744,2:B:130783744-2:B:130783745,2:B:130783745-2:B:134708716,2:B:134708716-2:B:134708716,2:B:134708716-2:B:130783745,2:B:130783745-2:B:130783744,2:B:130783744-2:B:121122173,2:B:121122173-2:B:121122172,2:B:121122172-2:B:107713720,2:B:107713720-2:B:107713720,	53989994	1	1	0.841514	-0.00316892	negative selection	1000
1253	2:B:91701347-2:B:91700742,2:B:91700742-2:B:91701393,2:B:91701393-2:B:91701348,2:B:91701348-2:B:91701347,	652	2	1	0.841514	-0.00316892	negative selection	1000
1253	2:B:96410481-2:B:96425089,2:B:96425089-2:B:96425089,2:B:96425089-2:B:96410481,2:B:96410481-2:B:96410481,	29218	5	1	0.841514	-0.00316892	negative selection	1000
1253	2:B:97308146-2:B:97315038,2:B:97315038-2:B:97308146,	6893	3	1	0.841514	-0.00316892	negative selection	1000
1256	2:B:104447379-2:B:104442703,2:B:104442703-2:B:104442703,2:B:104442703-2:B:104447379,2:B:104447379-2:B:104447379,	9354	1	1	0.841282	-0.00408075	negative selection	1000
1256	2:B:90533463-2:B:90492858,2:B:90492858-2:B:90492858,2:B:90492858-2:B:90533463,2:B:90533463-2:B:90533463,	81212	5	1	0.841282	-0.00408075	negative selection	1000
1256	2:B:90951535-2:B:90840504,2:B:90840504-2:B:90818725,2:B:90818725-2:B:90806084,2:B:90806084-2:B:90806084,2:B:90806084-2:B:90818725,2:B:90818725-2:B:90840504,2:B:90840504-2:B:90951535,2:B:90951535-2:B:90951535,	247348	1	1	0.841282	-0.00408075	negative selection	1000
1256	2:B:91229445-2:B:90640663,2:B:90640663-2:B:90640663,2:B:90640663-2:B:91229445,2:B:91229445-2:B:91229445,	1177566	2	1	0.841282	-0.00408075	negative selection	1000
1258	2:B:109291556-2:B:111138005,2:B:111138005-2:B:111138005,2:B:111138005-2:B:109291556,2:B:109291556-2:B:87932157,2:B:87932157-2:B:87952430,2:B:87952430-2:B:87952430,2:B:87952430-2:B:87932157,2:B:87932157-2:B:109291556,	3733448	2	1	0.841362	-0.00376819	negative selection	1000
1258	2:B:115575818-2:B:116332632,2:B:116332632-2:B:112446943,2:B:112446943-2:B:112426754,2:B:112426754-2:B:112426754,2:B:112426754-2:B:112446943,2:B:112446943-2:B:116332632,2:B:116332632-2:B:115575818,2:B:115575818-2:B:115575818,	1554010	7	1	0.841362	-0.00376819	negative selection	1000
1258	2:B:118336589-2:B:118403472,2:B:118403472-2:B:118336589,	66884	6	1	0.841362	-0.00376819	negative selection	1000
1258	2:B:118525025-2:B:118496300,2:B:118496300-2:B:118496300,2:B:118496300-2:B:118525025,2:B:118525025-2:B:118525025,	57452	3	1	0.841362	-0.00376819	negative selection	1000
1258	2:B:88522260-2:B:88460635,2:B:88460635-2:B:88522260,	61626	3	1	0.841362	-0.00376819	negative selection	1000
1258	2:B:91051919-2:B:90993399,2:B:90993399-2:B:90993398,2:B:90993398-2:B:90989844,2:B:90989844-2:B:90989844,2:B:90989844-2:B:90993398,2:B:90993398-2:B:90993399,2:B:90993399-2:B:91051919,2:B:91051919-2:B:91054871,2:B:91054871-2:B:91263998,2:B:91263998-2:B:91270182,2:B:91270182-2:B:91263999,2:B:91263999-2:B:91263999,2:B:91263999-2:B:91270182,2:B:91270182-2:B:91263998,2:B:91263998-2:B:91054871,2:B:91054…	554776	2	1	0.841362	-0.00376819	negative selection	1000
1258	2:B:91070195-2:B:91072203,2:B:91072203-2:B:91072203,2:B:91072203-2:B:91070195,2:B:91070195-2:B:90974109,2:B:90974109-2:B:90969674,2:B:90969674-2:B:90969674,2:B:90969674-2:B:90974109,2:B:90974109-2:B:91070195,	12890	2	1	0.841362	-0.00376819	negative selection	1000
1258	2:B:91085539-2:B:91182885,2:B:91182885-2:B:91182885,2:B:91182885-2:B:91085539,2:B:91085539-2:B:91072302,2:B:91072302-2:B:91072204,2:B:91072204-2:B:91072204,2:B:91072204-2:B:91072302,2:B:91072302-2:B:91085539,	194892	7	1	0.841362	-0.00376819	negative selection	1000
1258	2:B:91276432-2:B:91270183,2:B:91270183-2:B:91270183,2:B:91270183-2:B:91276432,2:B:91276432-2:B:91276432,	12500	6	1	0.841362	-0.00376819	negative selection	1000
1258	2:B:91778638-2:B:91781086,2:B:91781086-2:B:91781087,2:B:91781087-2:B:91783179,2:B:91783179-2:B:91773213,2:B:91773213-2:B:91770778,2:B:91770778-2:B:91778638,	6978	1	1	0.841362	-0.00376819	negative selection	1000
1258	2:B:98530060-2:B:98530043,2:B:98530043-2:B:98530060,	18	5	1	0.841362	-0.00376819	negative selection	1000
1258	2:B:99061755-2:B:99037909,2:B:99037909-2:B:99062886,2:B:99062886-2:B:99062422,2:B:99062422-2:B:99061755,	24312	2	1	0.841362	-0.00376819	negative selection	1000
1258	2:B:99066388-2:B:99062887,2:B:99062887-2:B:99062887,2:B:99062887-2:B:99066388,2:B:99066388-2:B:99066388,	7004	1	1	0.841362	-0.00376819	negative selection	1000
1259	2:B:109291556-2:B:111138005,2:B:111138005-2:B:111138005,2:B:111138005-2:B:109291556,2:B:109291556-2:B:87932157,2:B:87932157-2:B:87952430,2:B:87952430-2:B:87952430,2:B:87952430-2:B:87932157,2:B:87932157-2:B:109291556,	3733448	2	1	0.841327	-0.00390396	negative selection	1000
1259	2:B:115575818-2:B:116332632,2:B:116332632-2:B:112446943,2:B:112446943-2:B:112426754,2:B:112426754-2:B:112426754,2:B:112426754-2:B:112446943,2:B:112446943-2:B:116332632,2:B:116332632-2:B:115575818,2:B:115575818-2:B:115575818,	1554010	3	1	0.841327	-0.00390396	negative selection	1000
1259	2:B:118336589-2:B:118403472,2:B:118403472-2:B:118336589,	66884	8	1	0.841327	-0.00390396	negative selection	1000
1259	2:B:118525025-2:B:118496300,2:B:118496300-2:B:118496300,2:B:118496300-2:B:118525025,2:B:118525025-2:B:118525025,	57452	7	1	0.841327	-0.00390396	negative selection	1000
1259	2:B:87734353-2:B:87733937,2:B:87733937-2:B:87733937,2:B:87733937-2:B:87734353,2:B:87734353-2:B:87734353,	834	2	1	0.841327	-0.00390396	negative selection	1000
1259	2:B:88522260-2:B:88460635,2:B:88460635-2:B:88522260,	61626	3	1	0.841327	-0.00390396	negative selection	1000
1259	2:B:91070195-2:B:91072203,2:B:91072203-2:B:91072203,2:B:91072203-2:B:91070195,2:B:91070195-2:B:90974109,2:B:90974109-2:B:90969674,2:B:90969674-2:B:90969674,2:B:90969674-2:B:90974109,2:B:90974109-2:B:91070195,	12890	2	1	0.841327	-0.00390396	negative selection	1000
1259	2:B:91085539-2:B:91182885,2:B:91182885-2:B:91182885,2:B:91182885-2:B:91085539,2:B:91085539-2:B:91072302,2:B:91072302-2:B:91072204,2:B:91072204-2:B:91072204,2:B:91072204-2:B:91072302,2:B:91072302-2:B:91085539,	194892	3	1	0.841327	-0.00390396	negative selection	1000
1259	2:B:91276432-2:B:91270183,2:B:91270183-2:B:91270183,2:B:91270183-2:B:91276432,2:B:91276432-2:B:91276432,	12500	2	1	0.841327	-0.00390396	negative selection	1000
1259	2:B:91778638-2:B:91781086,2:B:91781086-2:B:91781087,2:B:91781087-2:B:91783179,2:B:91783179-2:B:91773213,2:B:91773213-2:B:91770778,2:B:91770778-2:B:91778638,	6978	1	1	0.841327	-0.00390396	negative selection	1000
1259	2:B:98530060-2:B:98530043,2:B:98530043-2:B:98530060,	18	3	1	0.841327	-0.00390396	negative selection	1000
1259	2:B:99066388-2:B:99062887,2:B:99062887-2:B:99062887,2:B:99062887-2:B:99066388,2:B:99066388-2:B:99066388,	7004	3	1	0.841327	-0.00390396	negative selection	1000
1266	2:B:122339009-2:B:150972575,2:B:150972575-2:B:104278921,2:B:104278921-2:B:104276068,2:B:104276068-2:B:104276068,2:B:104276068-2:B:104278921,2:B:104278921-2:B:150972575,2:B:150972575-2:B:122339009,2:B:122339009-2:B:122339009,	57272842	1	1	0.841528	-0.00311152	negative selection	1000
1266	2:B:90533463-2:B:90492858,2:B:90492858-2:B:90492858,2:B:90492858-2:B:90533463,2:B:90533463-2:B:90533463,	81212	2	1	0.841528	-0.00311152	negative selection	1000
1266	2:B:91229445-2:B:90640663,2:B:90640663-2:B:90640663,2:B:90640663-2:B:91229445,2:B:91229445-2:B:91229445,	1177566	2	1	0.841528	-0.00311152	negative selection	1000
1266	2:B:91647686-2:B:91642072,2:B:91642072-2:B:91647686,	5615	7	1	0.841528	-0.00311152	negative selection	1000
1268	2:B:122131306-2:B:122131794,2:B:122131794-2:B:122131306,	489	6	1	0.84138	-0.00369497	negative selection	1000
1268	2:B:186221902-2:B:183018000,2:B:183018000-2:B:183018000,2:B:183018000-2:B:186221902,2:B:186221902-2:B:186221902,	6407806	4	1	0.84138	-0.00369497	negative selection	1000
1269	2:B:127107228-2:B:129480165,2:B:129480165-2:B:129480165,2:B:129480165-2:B:127107228,2:B:127107228-2:B:127107228,	4745876	4	1	0.841407	-0.00358974	negative selection	1000
1269	2:B:186221902-2:B:183018000,2:B:183018000-2:B:183018000,2:B:183018000-2:B:186221902,2:B:186221902-2:B:186221902,	6407806	2	1	0.841407	-0.00358974	negative selection	1000
1271	2:B:112426753-2:B:112424285,2:B:112424285-2:B:112426753,	2469	2	1	0.843618	0.00511228	positive selection	1000
1271	2:B:117399363-2:B:117387445,2:B:117387445-2:B:117387445,2:B:117387445-2:B:117399363,2:B:117399363-2:B:117399363,	23838	2	1	0.843618	0.00511228	positive selection	1000
1271	2:B:118336589-2:B:118403472,2:B:118403472-2:B:118336589,	66884	4	1	0.843618	0.00511228	positive selection	1000
1271	2:B:119684020-2:B:119671548,2:B:119671548-2:B:119671548,2:B:119671548-2:B:119684020,2:B:119684020-2:B:119684021,2:B:119684021-2:B:119809379,2:B:119809379-2:B:119809379,2:B:119809379-2:B:119684021,2:B:119684021-2:B:119684020,	275664	6	1	0.843618	0.00511228	positive selection	1000
1271	2:B:87229738-2:B:87795975,2:B:87795975-2:B:88138718,2:B:88138718-2:B:90265843,2:B:90265843-2:B:90265843,2:B:90265843-2:B:90249907,2:B:90249907-2:B:90249907,2:B:90249907-2:B:90265843,2:B:90265843-2:B:90265843,2:B:90265843-2:B:88138718,2:B:88138718-2:B:87795975,2:B:87795975-2:B:87229738,2:B:87229738-2:B:87229738,2:B:87229738-2:B:90896928,2:B:90896928-2:B:90896928,2:B:90896928-2:B:87229738,2:B:87229…	12752984	1	1	0.843618	0.00511228	positive selection	1000
1271	2:B:87281044-2:B:87470262,2:B:87470262-2:B:87470262,2:B:87470262-2:B:87281044,2:B:87281044-2:B:87240536,2:B:87240536-2:B:87245173,2:B:87245173-2:B:87246951,2:B:87246951-2:B:87253711,2:B:87253711-2:B:87253711,2:B:87253711-2:B:87246951,2:B:87246951-2:B:87245173,2:B:87245173-2:B:87240536,2:B:87240536-2:B:87281044,	401236	4	1	0.843618	0.00511228	positive selection	1000
1271	2:B:87887703-2:B:87859571,2:B:87859571-2:B:87887703,	28133	2	1	0.843618	0.00511228	positive selection	1000
1271	2:B:87887704-2:B:87895984,2:B:87895984-2:B:87895984,2:B:87895984-2:B:87887704,2:B:87887704-2:B:87887704,	16562	2	1	0.843618	0.00511228	positive selection	1000
1271	2:B:88522260-2:B:88460635,2:B:88460635-2:B:88522260,	61626	6	1	0.843618	0.00511228	positive selection	1000
1271	2:B:90942392-2:B:90948235,2:B:90948235-2:B:90948235,2:B:90948235-2:B:90942392,2:B:90942392-2:B:90942392,	11688	10	1	0.843618	0.00511228	positive selection	1000
1271	2:B:90954614-2:B:90954560,2:B:90954560-2:B:90954614,	55	1	1	0.843618	0.00511228	positive selection	1000
1271	2:B:91744666-2:B:91543334,2:B:91543334-2:B:91054870,2:B:91054870-2:B:91051920,2:B:91051920-2:B:91051920,2:B:91051920-2:B:91054870,2:B:91054870-2:B:91543334,2:B:91543334-2:B:91744666,2:B:91744666-2:B:96094894,2:B:96094894-2:B:96097247,2:B:96097247-2:B:96097247,2:B:96097247-2:B:96094894,2:B:96094894-2:B:91744666,	413276	2	1	0.843618	0.00511228	positive selection	1000
1271	2:B:96103243-2:B:96097248,2:B:96097248-2:B:96059905,2:B:96059905-2:B:96078726,2:B:96078726-2:B:96078726,2:B:96078726-2:B:96059905,2:B:96059905-2:B:96097248,2:B:96097248-2:B:96103243,2:B:96103243-2:B:99246510,2:B:99246510-2:B:99157428,2:B:99157428-2:B:99157428,2:B:99157428-2:B:99246510,2:B:99246510-2:B:96103243,	227802	4	1	0.843618	0.00511228	positive selection	1000
1273	2:B:104447379-2:B:104442703,2:B:104442703-2:B:104442703,2:B:104442703-2:B:104447379,2:B:104447379-2:B:104447379,	9354	1	1	0.841376	-0.00371121	negative selection	1000
1273	2:B:121372063-2:B:116767834,2:B:116767834-2:B:116767834,2:B:116767834-2:B:121372063,2:B:121372063-2:B:121372063,	9208460	1	1	0.841376	-0.00371121	negative selection	1000
1273	2:B:91397519-2:B:91391284,2:B:91391284-2:B:91468744,2:B:91468744-2:B:91304792,2:B:91304792-2:B:91304792,2:B:91304792-2:B:91468744,2:B:91468744-2:B:91391284,2:B:91391284-2:B:91397519,2:B:91397519-2:B:91397519,2:B:91397519-2:B:90265844,2:B:90265844-2:B:90265844,2:B:90265844-2:B:90507881,2:B:90507881-2:B:90507881,2:B:90507881-2:B:90265844,2:B:90265844-2:B:90265844,2:B:90265844-2:B:91397519,2:B:91397…	3087806	5	1	0.841376	-0.00371121	negative selection	1000
1273	2:B:91647686-2:B:91642072,2:B:91642072-2:B:91647686,	5615	4	1	0.841376	-0.00371121	negative selection	1000
1275	2:B:104447379-2:B:104442703,2:B:104442703-2:B:104442703,2:B:104442703-2:B:104447379,2:B:104447379-2:B:104447379,	9354	2	1	0.841271	-0.0041259	negative selection	1000
1275	2:B:90533463-2:B:90492858,2:B:90492858-2:B:90492858,2:B:90492858-2:B:90533463,2:B:90533463-2:B:90533463,	81212	4	1	0.841271	-0.0041259	negative selection	1000
1275	2:B:91647686-2:B:91642072,2:B:91642072-2:B:91647686,	5615	5	1	0.841271	-0.0041259	negative selection	1000
1277	2:B:107236565-2:B:106066086,2:B:106066086-2:B:106066086,2:B:106066086-2:B:107236565,2:B:107236565-2:B:107236565,	2340960	2	1	0.842046	-0.00107272	negative selection	1000
1277	2:B:111138006-2:B:111525882,2:B:111525882-2:B:112424284,2:B:112424284-2:B:112417879,2:B:112417879-2:B:112417879,2:B:112417879-2:B:112424284,2:B:112424284-2:B:111525882,2:B:111525882-2:B:111138006,2:B:111138006-2:B:140326421,2:B:140326421-2:B:145937505,2:B:145937505-2:B:145937506,2:B:145937506-2:B:148732246,2:B:148732246-2:B:148732247,2:B:148732247-2:B:206886517,2:B:206886517-2:B:235132526,2:B:235…	142621958	1	1	0.842046	-0.00107272	negative selection	1000
1277	2:B:112407061-2:B:111791320,2:B:111791320-2:B:112407062,2:B:112407062-2:B:112413636,2:B:112413636-2:B:112413636,2:B:112413636-2:B:112407062,2:B:112407062-2:B:111791320,2:B:111791320-2:B:112407061,2:B:112407061-2:B:112407061,	1244634	5	1	0.842046	-0.00107272	negative selection	1000
1277	2:B:90967171-2:B:90968868,2:B:90968868-2:B:90968868,2:B:90968868-2:B:90967171,2:B:90967171-2:B:97268871,2:B:97268871-2:B:96103244,2:B:96103244-2:B:96103244,2:B:96103244-2:B:97268871,2:B:97268871-2:B:90967171,	2334652	4	1	0.842046	-0.00107272	negative selection	1000
1277	2:B:91046745-2:B:90990785,2:B:90990785-2:B:90990785,2:B:90990785-2:B:91046745,2:B:91046745-2:B:91054114,2:B:91054114-2:B:91066448,2:B:91066448-2:B:91066448,2:B:91066448-2:B:91054114,2:B:91054114-2:B:91046745,	136592	2	1	0.842046	-0.00107272	negative selection	1000
[truncated: 230,831 more rows]
