# Supplementary material for: Cell-cycle dependent DNA repair and replication unifies patterns of chromosome instability
Source: Nat Commun. 2025 Mar 28;16:3033. doi: 10.1038/s41467-025-58245-z (PMC11953314; doi:10.1038/s41467-025-58245-z)
Supplement: Supplementary file 9 — Source Data [file 41467_2025_58245_MOESM9_ESM.zip › Source Data/Fig5b-f_sim_abc_sel.tsv]

real_rDSB	real_frac	real_wgd	real_fusion	real_ecdna	sample	dsb_rate	frac_unrepaired	wgd	fusion	ecdna	diff_dsb	diff_frac	diff_wgd	diff_fusion	diff_ecdna	prop_diff_dsb	prop_diff_frac	prop_diff_wgd	prop_diff_fusion	prop_diff_ecdna
30	0.3	0.3	36.55555555555556	6.4	5702287334421316164	32.586726548662526	0.30193255763886456	0.19548569142496372	28.99577777777778	6.6976	2.5867265486625257	0.0019325576388645738	-0.10451430857503627	-7.559777777777779	0.2976000000000001	0.08622421828875086	0.0064418587962152465	-0.34838102858345427	-0.20680243161094225	0.046500000000000014
30	0.3	0.3	37.55555555555556	4.7	17245610269789780211	33.81847148361669	0.3145883742261587	0.31899428450101014	33.775555555555556	7.5024	3.8184714836166904	0.014588374226158718	0.01899428450101015	-3.780000000000001	2.8023999999999996	0.127282382787223	0.04862791408719573	0.06331428167003383	-0.10065088757396452	0.596255319148936
30	0.3	0.3	37.666666666666664	7.2	15508672556016294740	32.43830536451647	0.28039259334712663	0.3049672951054261	30.14	7.3524	2.4383053645164665	-0.01960740665287336	0.004967295105426095	-7.526666666666664	0.1524000000000001	0.08127684548388221	-0.06535802217624453	0.016557650351420317	-0.19982300884955745	0.021166666666666677
30	0.3	0.3	37.77777777777778	5.7	5005094285731848189	32.433529521285365	0.3004165192975598	0.29860001524751933	30.851777777777777	7.408	2.433529521285365	4.165192975598142e-4	-0.0013999847524806541	-6.926000000000002	1.7080000000000002	0.08111765070951217	0.001388397658532714	-0.004666615841602181	-0.1833352941176471	0.29964912280701755
30	0.3	0.3	37.888888888888886	5	16404740080421380491	32.985904368248974	0.2965708423661693	0.3823957077481176	32.64511111111111	7.861000000000001	2.985904368248974	-0.0034291576338306706	0.08239570774811761	-5.2437777777777725	2.8610000000000007	0.09953014560829913	-0.011430525446102235	0.27465235916039205	-0.138398826979472	0.5722000000000002
30	0.3	0.3	41.55555555555556	4.4	4284504166096652609	30.656455938389602	0.35412387965294967	0.3038453928942648	35.212444444444444	7.5114	0.6564559383896018	0.05412387965294968	0.003845392894264832	-6.343111111111114	3.1113999999999997	0.021881864612986728	0.18041293217649895	0.012817976314216106	-0.15264171122994658	0.7071363636363636
30	0.3	0.3	44	12.7	10971538593193086901	33.853882732115245	0.2830904956079428	0.6472387166105513	33.111777777777775	7.167199999999999	3.8538827321152453	-0.016909504392057184	0.34723871661055133	-10.888222222222225	-5.5328	0.12846275773717483	-0.056365014640190614	1.1574623887018378	-0.24745959595959602	-0.4356535433070866
30	0.3	0.3	46.55555555555556	6.4	11036707022444811867	33.61655171464547	0.3193997938347294	0.3057854165020597	33.69866666666667	8.021	3.6165517146454675	0.019399793834729395	0.005785416502059715	-12.85688888888889	1.6210000000000004	0.12055172382151559	0.064665979449098	0.019284721673532384	-0.27616229116945107	0.25328125000000007
30	0.3	0.3	47.22222222222222	3.6	4779737912070044738	31.315736053386257	0.30878697365016317	0.3300748337555294	31.74111111111111	6.9302	1.3157360533862565	0.008786973650163177	0.030074833755529384	-15.481111111111112	3.3302	0.04385786844620855	0.02928991216721059	0.10024944585176462	-0.32783529411764706	0.9250555555555555
30	0.3	0.3	58.44444444444444	5	9348720039211513275	28.675887383313768	0.38779327377452677	0.3913803135059169	36.70733333333333	6.7378	-1.3241126166862323	0.08779327377452678	0.09138031350591691	-21.737111111111112	1.7378	-0.04413708722287441	0.2926442459150893	0.30460104501972307	-0.3719277566539924	0.34756
30	0.3	0.5	34.55555555555556	2.7	8555492853315658574	33.14346317429294	0.2583119898696963	0.649930766176735	29.09711111111111	6.6542	3.1434631742929398	-0.04168801013030371	0.14993076617673495	-5.458444444444446	3.9542	0.10478210580976466	-0.13896003376767904	0.2998615323534699	-0.15796141479099682	1.4645185185185186
30	0.3	0.5	39.333333333333336	6.6	17103848921848330580	37.63309755077053	0.2440535077033464	0.5746707285812009	30.24577777777778	8.2638	7.633097550770529	-0.05594649229665358	0.07467072858120094	-9.087555555555557	1.6638000000000002	0.2544365850256843	-0.18648830765551194	0.14934145716240188	-0.2310395480225989	0.25209090909090914
30	0.3	0.5	40.888888888888886	5	4016004777672540235	35.77277113642425	0.24449640379175377	0.6215661679122656	29.275333333333332	6.9804	5.772771136424247	-0.055503596208246214	0.1215661679122656	-11.613555555555553	1.9804000000000004	0.1924257045474749	-0.18501198736082072	0.2431323358245312	-0.28402717391304344	0.3960800000000001
30	0.3	0.5	43.55555555555556	5	1438995816596189165	31.622916345403656	0.3175775878973923	0.619280233398648	35.33288888888889	7.4926	1.622916345403656	0.017577587897392333	0.11928023339864802	-8.222666666666669	2.4926000000000004	0.054097211513455194	0.058591959657974445	0.23856046679729603	-0.18878571428571433	0.4985200000000001
30	0.3	0.5	44.22222222222222	9.3	6642130594321410877	33.3866483629267	0.3677939568691282	0.3434638086105928	40.361777777777775	8.5914	3.3866483629266995	0.0677939568691282	-0.15653619138940722	-3.860444444444447	-0.7086000000000006	0.11288827876422332	0.22597985623042735	-0.31307238277881444	-0.08729648241206035	-0.07619354838709683
30	0.3	0.5	45.22222222222222	9.8	132960611360069464	32.60564768942248	0.3759722645179932	0.6330200229304691	41.032666666666664	8.197	2.605647689422483	0.07597226451799322	0.1330200229304691	-4.1895555555555575	-1.6030000000000015	0.08685492298074943	0.25324088172664405	0.2660400458609382	-0.09264373464373468	-0.16357142857142873
30	0.3	0.5	52.77777777777778	8.3	13293783872394546526	31.118727950077954	0.37911069935202824	0.623470048885767	39.10888888888889	7.5492	1.118727950077954	0.07911069935202825	0.12347004888576696	-13.668888888888887	-0.7508000000000008	0.03729093166926513	0.2637023311734275	0.24694009777153392	-0.2589894736842105	-0.09045783132530129
30	0.3	0.5	56	6.4	5097729296425890911	30.858626768236217	0.3623788600504097	0.6522901070208953	37.35911111111111	7.3328	0.858626768236217	0.06237886005040971	0.1522901070208953	-18.640888888888888	0.9327999999999994	0.028620892274540566	0.20792953350136573	0.3045802140417906	-0.3328730158730159	0.1457499999999999
30	0.3	0.5	56.44444444444444	4.5	13476739342908758047	31.570033603744626	0.4385317619388629	0.6272590868340463	48.428888888888885	8.9728	1.5700336037446263	0.1385317619388629	0.1272590868340463	-8.015555555555558	4.4727999999999994	0.05233445345815421	0.4617725397962097	0.2545181736680926	-0.14200787401574808	0.9939555555555555
30	0.3	0.5	59.333333333333336	10.7	10777061835405240830	32.27153338842347	0.3819761817933897	0.6335776590090728	43.81377777777778	9.4392	2.271533388423471	0.08197618179338972	0.1335776590090728	-15.519555555555556	-1.2607999999999997	0.0757177796141157	0.2732539393112991	0.2671553180181456	-0.26156554307116103	-0.11783177570093456
