# Supplementary material for: Cell-cycle dependent DNA repair and replication unifies patterns of chromosome instability
Source: Nat Commun. 2025 Mar 28;16:3033. doi: 10.1038/s41467-025-58245-z (PMC11953314; doi:10.1038/s41467-025-58245-z)
Supplement: Supplementary file 9 — Source Data [file 41467_2025_58245_MOESM9_ESM.zip › Source Data/SupplementaryFig24-25_epsilon_sc.tsv]

index	epsilon	nparam	max_ndsb	sample	nsim	acceptance_ratio
1	1.1522318974858736	2	50	SA906b	1008388	0.0005
2	0.8998302168207112	2	50	SA906b	1008388	0.0005
3	0.751548129276789	2	50	SA906b	1008388	0.0005
4	0.6901587262694655	2	50	SA906b	1008388	0.0005
5	0.6471699598671561	2	50	SA906b	1008388	0.0005
6	0.6079109806177666	2	50	SA906b	1008388	0.0005
7	0.5743655340159681	2	50	SA906b	1008388	0.0005
8	0.540315053962962	2	50	SA906b	1008388	0.0005
9	0.5066512236459557	2	50	SA906b	1008388	0.0005
1	1.355369169041834	2	50	SA1188	450139	0.0011
2	1.032730606139057	2	50	SA1188	450139	0.0011
3	0.8221988268682004	2	50	SA1188	450139	0.0011
4	0.7389319048347793	2	50	SA1188	450139	0.0011
5	0.6791798337897393	2	50	SA1188	450139	0.0011
6	0.6184213145488014	2	50	SA1188	450139	0.0011
7	0.5677689829389791	2	50	SA1188	450139	0.0011
8	0.5210890482163236	2	50	SA1188	450139	0.0011
9	0.5	2	50	SA1188	450139	0.0011
1	0.9236604369671926	2	50	SA609	29895	0.0167
2	0.8566031358892454	2	50	SA609	29895	0.0167
3	0.8098424326754058	2	50	SA609	29895	0.0167
4	0.7690502445572539	2	50	SA609	29895	0.0167
5	0.7335264229877715	2	50	SA609	29895	0.0167
1	1.7443237608515942	2	50	SA1056	5175	0.0966
2	1.6560327244528148	2	50	SA1056	5175	0.0966
3	1.6252214513377763	2	50	SA1056	5175	0.0966
1	1.4770561984004231	2	50	SA530	2068	0.2418
2	1.429674898847929	2	50	SA530	2068	0.2418
1	1.0973715964667865	2	50	SA1292	494129	0.001
2	0.9553081955902228	2	50	SA1292	494129	0.001
3	0.8663776340455571	2	50	SA1292	494129	0.001
4	0.7938765288218498	2	50	SA1292	494129	0.001
5	0.7194223915125137	2	50	SA1292	494129	0.001
6	0.6390328460782378	2	50	SA1292	494129	0.001
7	0.559244898468818	2	50	SA1292	494129	0.001
8	0.5	2	50	SA1292	494129	0.001
1	1.08825554214665	3	50	SA1055	269215	0.0019
2	0.9223303906722984	3	50	SA1055	269215	0.0019
3	0.8108564974196262	3	50	SA1055	269215	0.0019
4	0.739156957360511	3	50	SA1055	269215	0.0019
5	0.6804861278047357	3	50	SA1055	269215	0.0019
6	0.6334130064285954	3	50	SA1055	269215	0.0019
7	0.593581814472505	3	50	SA1055	269215	0.0019
8	0.5640235506855329	3	50	SA1055	269215	0.0019
1	1.3260814268015808	3	50	SA1180	4623	0.1082
2	1.251120063834969	3	50	SA1180	4623	0.1082
3	1.2026723645831106	3	50	SA1180	4623	0.1082
1	1.3625656267333748	3	50	SA906a	881952	0.0006
2	1.1664111914088384	3	50	SA906a	881952	0.0006
3	0.9771057828090028	3	50	SA906a	881952	0.0006
4	0.8094045187257398	3	50	SA906a	881952	0.0006
5	0.7112600366455498	3	50	SA906a	881952	0.0006
6	0.6474109142819491	3	50	SA906a	881952	0.0006
7	0.5986310943813865	3	50	SA906a	881952	0.0006
8	0.5516689595185907	3	50	SA906a	881952	0.0006
9	0.5119592812078648	3	50	SA906a	881952	0.0006
10	0.5	3	50	SA906a	881952	0.0006
1	1.1854935423108115	3	50	SA604	5237	0.0955
2	1.119278363412246	3	50	SA604	5237	0.0955
3	1.0729087867560654	3	50	SA604	5237	0.0955
1	1.7101922646439056	3	100	SA1182	2031	0.2462
2	1.6477035778558562	3	100	SA1182	2031	0.2462
1	1.500062110084312	3	50	SA610	2009	0.2489
2	1.4300548626688991	3	50	SA610	2009	0.2489
1	1.2116846812618036	3	50	DG1197	10462	0.0478
2	1.0526219769988645	3	50	DG1197	10462	0.0478
3	0.9890827808273994	3	50	DG1197	10462	0.0478
4	0.9510537725757512	3	50	DG1197	10462	0.0478
1	1.2379080573302237	3	100	SA1091	16939	0.0295
2	1.1477462543591068	3	100	SA1091	16939	0.0295
3	1.087556874291854	3	100	SA1091	16939	0.0295
4	1.0390931497137008	3	100	SA1091	16939	0.0295
1	0.8384942430221808	3	50	SA1054	60161	0.0083
2	0.6761002809973721	3	50	SA1054	60161	0.0083
3	0.6084065291531944	3	50	SA1054	60161	0.0083
4	0.5667925261183855	3	50	SA1054	60161	0.0083
5	0.5282710976785644	3	50	SA1054	60161	0.0083
6	0.5	3	50	SA1054	60161	0.0083
1	0.6883423641802909	3	100	SA1096	32182	0.0155
2	0.6159778779068725	3	100	SA1096	32182	0.0155
3	0.553527576580122	3	100	SA1096	32182	0.0155
4	0.5086303465990715	3	100	SA1096	32182	0.0155
5	0.5	3	100	SA1096	32182	0.0155
1	0.7145601435955659	3	50	DG1134	4969	0.1006
2	0.5107740763308306	3	50	DG1134	4969	0.1006
3	0.5	3	50	DG1134	4969	0.1006
1	1.2284421262258087	3	100	SA1049	7113	0.0703
2	1.166749115126022	3	100	SA1049	7113	0.0703
3	1.1171379362143867	3	100	SA1049	7113	0.0703
1	0.9855642153617136	3	50	SA039	12835	0.039
2	0.7664484143825128	3	50	SA039	12835	0.039
3	0.701773098223302	3	50	SA039	12835	0.039
4	0.6676121818415044	3	50	SA039	12835	0.039
1	0.8951261029464587	3	50	SA1162	21598	0.0232
2	0.7389294189210632	3	50	SA1162	21598	0.0232
3	0.6816681134043031	3	50	SA1162	21598	0.0232
4	0.6426948568722111	3	50	SA1162	21598	0.0232
5	0.6128203730166647	3	50	SA1162	21598	0.0232
