# Supplementary material for: Cell-cycle dependent DNA repair and replication unifies patterns of chromosome instability
Source: Nat Commun. 2025 Mar 28;16:3033. doi: 10.1038/s41467-025-58245-z (PMC11953314; doi:10.1038/s41467-025-58245-z)
Supplement: Supplementary file 9 — Source Data [file 41467_2025_58245_MOESM9_ESM.zip › Source Data/SupplementaryFig40_mean_cancer_type.tsv]

sum_type	DSB rate	%unrepaired DSBs	probability of WGD	#fusions	#ecDNAs
Pancreatic	5.177070321144909	0.31246185393618947	0	5.39	0.9673333333333334
Pancreatic	3.6866718979088406	0.14809173330882233	0	3.1669999999999994	3.7573333333333334
Pancreatic	27.0919594320169	0.023736639193872193	0.6434081815907544	4.245	32.733333333333334
Pancreatic	13.36637472961441	0.2618835695630358	0	10.916999999999998	3.3273333333333333
Pancreatic	27.794275659062357	0.13133147342852575	0.6653295436848299	23.541	46.339333333333336
Pancreatic	24.275615439071103	0.016428708507398058	0.6690331308795016	3.7809999999999997	50.54533333333333
Pancreatic	4.2192164453621706	0.09849352007756962	0	2.614	2.052
Pancreatic	2.980053076823607	0.10757372791401654	0	2.4509999999999996	3.6306666666666665
Pancreatic	23.98446366634226	0.40783444751090536	0.6500521069580862	34.391	9.507333333333333
Liver	7.152144831510149	0.012886791150134413	0	1.2760000000000002	17.626666666666665
Liver	3.026667635145094	0.03543352511672608	0	2.1519999999999997	9.774
Liver	3.168961708006884	0.012508079837222519	0	2.0340000000000003	54.97533333333333
Liver	5.371943729331544	0.05011374572703638	0	1.657	5.974
Liver	3.7133255337563913	0.037885842059148626	0	1.0690000000000004	4.970666666666666
Liver	4.198453150913403	0.08040329404958457	0	2.0729999999999995	3.1566666666666667
Liver	4.995069093425734	0.20471682860380058	0	3.5220000000000002	1.872
Ovary-AdenoCA	4.999365295638779	0.0989260533559877	0	5	11.167333333333334
Ovary-AdenoCA	25.13603262908449	0.019997119797807387	0.6625681162624524	4.404999999999999	53.708
Ovary-AdenoCA	22.73410413368496	0.0236950373614949	0.6647573754734272	5.220999999999999	52.224
Ovary-AdenoCA	52.81155965549826	0.14227273477680621	0.6538900927678918	22.667999999999996	20.32
Ovary-AdenoCA	35.99990529434903	0.14053185600976179	0.6727992012456079	32.409000000000006	67.402
Ovary-AdenoCA	4.766999002870819	0.07231075819759834	0	3.34	13.175333333333333
Ovary-AdenoCA	19.810591003828385	0.1362924563416945	0.6593711602080291	12.763	15.916666666666666
Ovary-AdenoCA	21.1084107559307	0.020844629773036673	0.6829279298917406	9.051000000000002	190.80466666666666
Pancreatic	10.606363529891626	0.21353945273645455	0	5.276666666666666	2.857499999999999
Kidney	5.183534637956177	0.13564798119911234	0	2.445	1.7966666666666666
Liver	8.389399139749743	0.07426196191336201	0	3.584	8.063333333333333
Liver	3.478986617077776	0.1282850328591792	0	3.345	2.656
Liver	16.686861855892314	0.06729822103672997	0	2.7230000000000008	3.034666666666667
CNS	6.0915313414702315	0.0839615223696983	0	1.7830000000000001	2.7293333333333334
CNS	1.2675368922764254	0.1835678998579907	0	3.304	5.304
CNS	2.7361975351074665	0.07405145528393783	0	3.5100000000000007	8.827333333333334
Pancreatic	30.344577028095763	0.0921087321739386	0.6735023455528301	11.79	11.774
Pancreatic	10.645859129298673	0.034890303865091704	0	1.5989999999999998	4.5873333333333335
Pancreatic	4.6048410261076205	0.073219929472738	0	2.624	8.403333333333334
Pancreatic	18.300525787325615	0.07235678443551267	0.6953404440557881	7.247999999999999	13.274
Pancreatic	19.028798527779042	0.07007403545262644	0.6595144808063765	6.6290000000000004	23.624666666666666
Eso-AdenoCA	43.032957428120525	0.07891481274536051	0.6802756246535158	17.49	44.717333333333336
Eso-AdenoCA	20.544743525932226	0.021300237476938925	0.6792191897695475	4.604000000000001	41.98866666666667
Eso-AdenoCA	21.637889817575918	0.1582316833390359	0.6848437030499802	19.503	25.505333333333333
Liver	2.870624915721003	0.05328866793069677	0	1.8119999999999998	6.922
Liver	5.915252549305782	0.13710014409730048	0	3.6429999999999993	5.970666666666666
Prost-AdenoCA	2.2780649803540225	0.15814019055935313	0	2.0620000000000003	2.36
Prost-AdenoCA	3.2235030596010827	0.04323437350714819	0	1.653000000000001	5.8740000000000006
Prost-AdenoCA	3.7862404577326734	0.02411433031062557	0	1.0239999999999996	7.464
Prost-AdenoCA	3.5872899300330974	0.032849438846003075	0	2.2449999999999997	13.578
Prost-AdenoCA	2.8461515939518267	0.05388750474413688	0	1.021	3.3826666666666667
Prost-AdenoCA	3.323353114565278	0.10660508631594204	0	0.561	0.21066666666666686
Prost-AdenoCA	6.665921866052643	0.04590517493042642	0	1.8849999999999998	6.416666666666667
Pancreatic	60.89357846924271	0.39894241378855044	0.654831580521587	79.9	39.114
Pancreatic	3.1032664479890197	0.06338197328499508	0	1.7193333333333334	4.803
Pancreatic	2.086389879347597	0.04063105800149785	0	1.8666666666666665	24.163
Pancreatic	3.3371204363530587	0.06198694296456395	0.6712654955653133	4.128999999999999	17.78933333333333
Pancreatic	4.218803227754743	0.029842992715828402	0	1.3980000000000001	8.316
Pancreatic	1.769452453816682	0.05397725920944065	0	2.869	15.524666666666667
Pancreatic	5.101018860950113	0.023176845263537346	0	2.5119999999999996	11.825333333333333
Pancreatic	7.4914969786311945	0.16080698209829924	0	4.056	4.206
Pancreatic	20.859896463482944	0.021096033136766126	0.6792468072887988	4.214000000000001	41.407333333333334
Pancreatic	4.735429662219217	0.1443666916638208	0	3.333000000000001	3.162
Pancreatic	14.094677215446474	0.07487503349097409	0	2.53	3.2653333333333334
Prost-AdenoCA	5.15011928801827	0.04951539269673235	0	2.8310000000000004	10.854
Prost-AdenoCA	23.827735832648454	0.025993775191803233	0.6523361378686706	4.536	31.582
Prost-AdenoCA	19.402696260438976	0.023024929278768914	0.6614257212479332	3.166000000000001	24.898666666666667
Prost-AdenoCA	13.721621970378775	0.01722863294039429	0.6504364331999778	2.536	28.378666666666668
Prost-AdenoCA	17.53779713430616	0.014434748279181763	0.6604360576505198	2.2630000000000003	34.804
Prost-AdenoCA	15.793497052253423	0.01817499785425834	0.6613182615837957	2.642	26.745333333333335
Prost-AdenoCA	20.180082676764492	0.022962475104657213	0.6661701109283875	3.587	28.065333333333335
Prost-AdenoCA	5.902205180897215	0.0941465019501734	0	1.7150000000000003	1.3773333333333333
Bone-Osteosarc	20.863750712635653	0.010373472205811567	0.6680763163300608	3.3499999999999996	85.29266666666666
Bone-Osteosarc	34.917460967998196	0.0523098720177851	0.6674329595107035	15.462000000000003	66.60733333333333
Bone-Osteosarc	3.066158878937467	0.01943687525459955	0	1.314	12.013
Bone-Osteosarc	21.8538900189796	0.1323359423194241	0	7.330000000000001	5.031333333333333
Bone-Osteosarc	8.377578862574204	0.2035409767864795	0	7.888999999999999	4.440666666666667
Breast-AdenoCA	6.055727869109206	0.01625176689674615	0	1.8070000000000002	14.226666666666667
Breast-AdenoCA	6.455305718010588	0.024649644738899114	0	1.6639999999999997	7.887333333333333
Breast-AdenoCA	4.77398204217097	0.017709740611270754	0	0.905	8.528666666666666
Pancreatic	2.9952144160072005	0.15203818365687816	0	2.501	2.477333333333333
Skin	22.350677101118634	0.009499850210591788	0.6644140526276792	4.04	61.144666666666666
Skin	27.635383867113898	0.00887723679976706	0.6680898979005087	3.6740000000000004	75.33666666666666
Pancreatic	3.284622285644294	0.1671097666960545	0	3.574000000000001	2.0326666666666666
Pancreatic	17.44531668683101	0.14542351788933805	0	4.7620000000000005	1.3875
Pancreatic	8.542937440991999	0.18241534942575802	0	2.982666666666667	1.4760000000000004
