# Supplementary material for: Cell-cycle dependent DNA repair and replication unifies patterns of chromosome instability
Source: Nat Commun. 2025 Mar 28;16:3033. doi: 10.1038/s41467-025-58245-z (PMC11953314; doi:10.1038/s41467-025-58245-z)
Supplement: Supplementary file 9 — Source Data [file 41467_2025_58245_MOESM9_ESM.zip › Source Data/SupplementaryFig35-36_epsilon_pcawg.tsv]

index	epsilon	nparam	max_ndsb	sample	nsim	acceptance_ratio
1	0.8941617096080717	2	100	SA505351	826056	0.0006
2	0.7076606479078261	2	100	SA505351	826056	0.0006
3	0.5837857816717291	2	100	SA505351	826056	0.0006
4	0.5096385072706044	2	100	SA505351	826056	0.0006
5	0.4613192007813412	2	100	SA505351	826056	0.0006
6	0.4267058781629397	2	100	SA505351	826056	0.0006
7	0.3973972133171704	2	100	SA505351	826056	0.0006
8	0.3738073225189298	2	100	SA505351	826056	0.0006
9	0.3565428228120888	2	100	SA505351	826056	0.0006
1	1.047673798843339	2	100	SA505437	165709	0.003
2	0.8470179888278925	2	100	SA505437	165709	0.003
3	0.6875929182122349	2	100	SA505437	165709	0.003
4	0.5574467746182257	2	100	SA505437	165709	0.003
5	0.4845012890910322	2	100	SA505437	165709	0.003
6	0.4477077100140301	2	100	SA505437	165709	0.003
7	0.42383342021607634	2	100	SA505437	165709	0.003
8	0.4075796389393928	2	100	SA505437	165709	0.003
1	0.91700137574643	2	100	SA505919	87983	0.0057
2	0.7028179679113765	2	100	SA505919	87983	0.0057
3	0.5885400507152309	2	100	SA505919	87983	0.0057
4	0.5197538702181619	2	100	SA505919	87983	0.0057
5	0.4736846783460073	2	100	SA505919	87983	0.0057
6	0.44464504865871785	2	100	SA505919	87983	0.0057
7	0.4241421351601087	2	100	SA505919	87983	0.0057
1	0.8773229116219595	2	100	SA514933	578502	0.0009
2	0.6724311005271468	2	100	SA514933	578502	0.0009
3	0.5862367078266676	2	100	SA514933	578502	0.0009
4	0.5388037533767374	2	100	SA514933	578502	0.0009
5	0.5031390879592441	2	100	SA514933	578502	0.0009
6	0.4734226958669756	2	100	SA514933	578502	0.0009
7	0.4489660619881424	2	100	SA514933	578502	0.0009
8	0.42577937641091	2	100	SA514933	578502	0.0009
9	0.4065943500322024	2	100	SA514933	578502	0.0009
1	1.0008006359411812	2	100	SA558656	221779	0.0023
2	0.8174805886666958	2	100	SA558656	221779	0.0023
3	0.655366387687307	2	100	SA558656	221779	0.0023
4	0.5537630040003405	2	100	SA558656	221779	0.0023
5	0.487864349205504	2	100	SA558656	221779	0.0023
6	0.4513616447526255	2	100	SA558656	221779	0.0023
7	0.4283332223479822	2	100	SA558656	221779	0.0023
8	0.4104996787642024	2	100	SA558656	221779	0.0023
1	0.9720129599997216	2	100	SA558659	542991	0.0009
2	0.7958473567430332	2	100	SA558659	542991	0.0009
3	0.6763774988335218	2	100	SA558659	542991	0.0009
4	0.6010036915966429	2	100	SA558659	542991	0.0009
5	0.5505386520731639	2	100	SA558659	542991	0.0009
6	0.510836723032117	2	100	SA558659	542991	0.0009
7	0.4834995962100587	2	100	SA558659	542991	0.0009
8	0.4588848216096991	2	100	SA558659	542991	0.0009
9	0.4388131751686124	2	100	SA558659	542991	0.0009
1	0.5080567079421571	2	50	SA270468	31518	0.0159
2	0.41591100648497953	2	50	SA270468	31518	0.0159
3	0.3765108474510479	2	50	SA270468	31518	0.0159
4	0.354282517667906	2	50	SA270468	31518	0.0159
5	0.33963263070236044	2	50	SA270468	31518	0.0159
1	0.5959658169166852	2	50	SA409327	510372	0.001
2	0.4071796043797024	2	50	SA409327	510372	0.001
3	0.3252236023512045	2	50	SA409327	510372	0.001
4	0.27884769252273744	2	50	SA409327	510372	0.001
5	0.24635159175014423	2	50	SA409327	510372	0.001
6	0.22455122356841356	2	50	SA409327	510372	0.001
7	0.20951561587226936	2	50	SA409327	510372	0.001
8	0.2	2	50	SA409327	510372	0.001
1	0.6829825721157002	2	50	SA410223	16649	0.03
2	0.47618811284499046	2	50	SA410223	16649	0.03
3	0.32715279799079094	2	50	SA410223	16649	0.03
4	0.2467409967919925	2	50	SA410223	16649	0.03
5	0.2	2	50	SA410223	16649	0.03
1	0.5715480047711718	2	50	SA410892	34490	0.0145
2	0.4863030951234492	2	50	SA410892	34490	0.0145
3	0.4496097730442457	2	50	SA410892	34490	0.0145
4	0.4253075923853569	2	50	SA410892	34490	0.0145
5	0.4067406303851303	2	50	SA410892	34490	0.0145
1	0.7496682499901113	2	50	SA411401	485996	0.001
2	0.5549357192876273	2	50	SA411401	485996	0.001
3	0.44107577252823066	2	50	SA411401	485996	0.001
4	0.3591510542894367	2	50	SA411401	485996	0.001
5	0.2948545050950771	2	50	SA411401	485996	0.001
6	0.243126264250536	2	50	SA411401	485996	0.001
7	0.20382836429997225	2	50	SA411401	485996	0.001
8	0.2	2	50	SA411401	485996	0.001
1	0.7968672612027912	2	50	SA411713	33923	0.0147
2	0.5731970588294489	2	50	SA411713	33923	0.0147
3	0.3966669972903157	2	50	SA411713	33923	0.0147
4	0.27728063028301875	2	50	SA411713	33923	0.0147
5	0.2138531154507224	2	50	SA411713	33923	0.0147
6	0.2	2	50	SA411713	33923	0.0147
1	1.0171421263612217	2	50	SA501393	742423	0.0007
2	0.8196383452527651	2	50	SA501393	742423	0.0007
3	0.6614393344901313	2	50	SA501393	742423	0.0007
4	0.4728630682373308	2	50	SA501393	742423	0.0007
5	0.334844139002602	2	50	SA501393	742423	0.0007
6	0.2725698474173935	2	50	SA501393	742423	0.0007
7	0.24511166188782632	2	50	SA501393	742423	0.0007
8	0.22663459572867645	2	50	SA501393	742423	0.0007
9	0.2150995736223429	2	50	SA501393	742423	0.0007
10	0.20588144468432812	2	50	SA501393	742423	0.0007
1	1.039492929545992	2	50	SA501481	813551	0.0006
2	0.8600800771945433	2	50	SA501481	813551	0.0006
3	0.6923814676717771	2	50	SA501481	813551	0.0006
4	0.5321291033297165	2	50	SA501481	813551	0.0006
5	0.3889480328973524	2	50	SA501481	813551	0.0006
6	0.29886020444106787	2	50	SA501481	813551	0.0006
7	0.2538414097737459	2	50	SA501481	813551	0.0006
8	0.22789247436963148	2	50	SA501481	813551	0.0006
9	0.2092068086809317	2	50	SA501481	813551	0.0006
10	0.2	2	50	SA501481	813551	0.0006
1	1.4269840977495476	2	50	SA501515	92766	0.0054
2	1.1798778164549293	2	50	SA501515	92766	0.0054
3	0.980310737794058	2	50	SA501515	92766	0.0054
4	0.8125903286207532	2	50	SA501515	92766	0.0054
5	0.7075429182830132	2	50	SA501515	92766	0.0054
6	0.6435141096249788	2	50	SA501515	92766	0.0054
7	0.6000555927898823	2	50	SA501515	92766	0.0054
8	0.5733560591797054	2	50	SA501515	92766	0.0054
1	0.7978072363554687	2	50	SA501523	582218	0.0009
2	0.5706049304156566	2	50	SA501523	582218	0.0009
3	0.4354883021015431	2	50	SA501523	582218	0.0009
4	0.37433068544960657	2	50	SA501523	582218	0.0009
5	0.33571219801562824	2	50	SA501523	582218	0.0009
6	0.30862087393427534	2	50	SA501523	582218	0.0009
7	0.2891137384057645	2	50	SA501523	582218	0.0009
8	0.2726579444132802	2	50	SA501523	582218	0.0009
9	0.2600800902868428	2	50	SA501523	582218	0.0009
1	0.9231659790537232	2	50	SA501590	56535	0.0088
2	0.6768708584600341	2	50	SA501590	56535	0.0088
3	0.4657184213028424	2	50	SA501590	56535	0.0088
4	0.34187402279931683	2	50	SA501590	56535	0.0088
5	0.2607222589699241	2	50	SA501590	56535	0.0088
6	0.22119277953955463	2	50	SA501590	56535	0.0088
7	0.2	2	50	SA501590	56535	0.0088
1	0.8406808407252893	2	50	SA501622	28915	0.0173
2	0.5699572945252102	2	50	SA501622	28915	0.0173
3	0.3821924752289917	2	50	SA501622	28915	0.0173
4	0.2839002891098541	2	50	SA501622	28915	0.0173
5	0.22999867494780743	2	50	SA501622	28915	0.0173
6	0.2	2	50	SA501622	28915	0.0173
1	0.6107465229323319	2	50	SA501627	146005	0.0034
2	0.410488529620601	2	50	SA501627	146005	0.0034
3	0.30634021905976305	2	50	SA501627	146005	0.0034
4	0.2617529133839822	2	50	SA501627	146005	0.0034
5	0.2306512104206113	2	50	SA501627	146005	0.0034
6	0.2069725263127105	2	50	SA501627	146005	0.0034
7	0.2	2	50	SA501627	146005	0.0034
1	0.9793412869542286	2	50	SA505297	166504	0.003
2	0.7804799104645231	2	50	SA505297	166504	0.003
3	0.6332480243368294	2	50	SA505297	166504	0.003
4	0.5394050545673592	2	50	SA505297	166504	0.003
5	0.4839585053853273	2	50	SA505297	166504	0.003
6	0.4483464866863813	2	50	SA505297	166504	0.003
7	0.42541454859816	2	50	SA505297	166504	0.003
8	0.4089482833788689	2	50	SA505297	166504	0.003
1	0.6699377906269187	2	50	SA505328	357705	0.0014
2	0.4534357711722464	2	50	SA505328	357705	0.0014
3	0.3208706854181124	2	50	SA505328	357705	0.0014
4	0.2724791014356855	2	50	SA505328	357705	0.0014
5	0.24777955524259515	2	50	SA505328	357705	0.0014
6	0.2306075211999864	2	50	SA505328	357705	0.0014
7	0.21900459313472845	2	50	SA505328	357705	0.0014
8	0.2094804852281196	2	50	SA505328	357705	0.0014
1	0.7713738791262162	2	50	SA505577	299312	0.0017
2	0.620445898218256	2	50	SA505577	299312	0.0017
3	0.5302816437698553	2	50	SA505577	299312	0.0017
4	0.4751643592641905	2	50	SA505577	299312	0.0017
5	0.4402562745787901	2	50	SA505577	299312	0.0017
6	0.4140642108341497	2	50	SA505577	299312	0.0017
7	0.3914839823867659	2	50	SA505577	299312	0.0017
8	0.3726830112221858	2	50	SA505577	299312	0.0017
1	0.6657734056519262	2	50	SA505701	114308	0.0044
2	0.5219483139533604	2	50	SA505701	114308	0.0044
3	0.4577105086870318	2	50	SA505701	114308	0.0044
4	0.4187983687092644	2	50	SA505701	114308	0.0044
5	0.3910954553948121	2	50	SA505701	114308	0.0044
6	0.367231394765935	2	50	SA505701	114308	0.0044
7	0.3508178702167024	2	50	SA505701	114308	0.0044
1	0.9398639721754224	2	50	SA505711	304404	0.0016
2	0.7528278553115896	2	50	SA505711	304404	0.0016
3	0.5982284970813301	2	50	SA505711	304404	0.0016
4	0.49100019375020815	2	50	SA505711	304404	0.0016
5	0.4130500416218893	2	50	SA505711	304404	0.0016
6	0.361847827494753	2	50	SA505711	304404	0.0016
7	0.3298866084806284	2	50	SA505711	304404	0.0016
8	0.3097828486016496	2	50	SA505711	304404	0.0016
9	0.29451437810649134	2	50	SA505711	304404	0.0016
1	0.6808418316267046	2	50	SA505750	58454	0.0086
2	0.4556752914076408	2	50	SA505750	58454	0.0086
3	0.31840682143392857	2	50	SA505750	58454	0.0086
4	0.2592008364948834	2	50	SA505750	58454	0.0086
5	0.22727280585129456	2	50	SA505750	58454	0.0086
6	0.20727119363594	2	50	SA505750	58454	0.0086
7	0.2	2	50	SA505750	58454	0.0086
1	0.8881586994630581	2	50	SA505861	71558	0.007
2	0.6988821679427851	2	50	SA505861	71558	0.007
3	0.5427988533484199	2	50	SA505861	71558	0.007
4	0.4527532424318037	2	50	SA505861	71558	0.007
5	0.393536078804841	2	50	SA505861	71558	0.007
6	0.3650675200685773	2	50	SA505861	71558	0.007
7	0.34710158685884474	2	50	SA505861	71558	0.007
1	0.7593280014500189	2	50	SA507306	19537	0.0256
2	0.4960643364532505	2	50	SA507306	19537	0.0256
3	0.33561177231632056	2	50	SA507306	19537	0.0256
4	0.23059300081375456	2	50	SA507306	19537	0.0256
5	0.2	2	50	SA507306	19537	0.0256
1	0.9413693462217898	2	50	SA515239	141878	0.0035
2	0.7516259519460533	2	50	SA515239	141878	0.0035
3	0.6002879471163723	2	50	SA515239	141878	0.0035
4	0.5142869113638209	2	50	SA515239	141878	0.0035
5	0.47342895486406805	2	50	SA515239	141878	0.0035
6	0.44285502174617575	2	50	SA515239	141878	0.0035
7	0.4186291694428738	2	50	SA515239	141878	0.0035
8	0.4004866867021992	2	50	SA515239	141878	0.0035
1	0.8142998006076657	2	50	SA515248	116918	0.0043
2	0.6221062431609197	2	50	SA515248	116918	0.0043
3	0.48163412593373867	2	50	SA515248	116918	0.0043
4	0.3738588417560549	2	50	SA515248	116918	0.0043
5	0.290358054093573	2	50	SA515248	116918	0.0043
6	0.2270790890399058	2	50	SA515248	116918	0.0043
7	0.2	2	50	SA515248	116918	0.0043
1	0.6813192180754809	2	50	SA515347	34896	0.0143
2	0.4843374463696086	2	50	SA515347	34896	0.0143
3	0.3366382801045174	2	50	SA515347	34896	0.0143
4	0.2580555813724724	2	50	SA515347	34896	0.0143
5	0.2145683040863376	2	50	SA515347	34896	0.0143
6	0.2	2	50	SA515347	34896	0.0143
1	0.780425997724447	2	50	SA515360	36242	0.0138
2	0.5246407232339146	2	50	SA515360	36242	0.0138
3	0.3466185608412137	2	50	SA515360	36242	0.0138
4	0.27011145580660667	2	50	SA515360	36242	0.0138
5	0.2184813796355561	2	50	SA515360	36242	0.0138
6	0.2	2	50	SA515360	36242	0.0138
1	0.7715257678345172	2	50	SA515427	196799	0.0025
2	0.5674734661373564	2	50	SA515427	196799	0.0025
3	0.42575350915285287	2	50	SA515427	196799	0.0025
4	0.3557981229135884	2	50	SA515427	196799	0.0025
5	0.3211270766732564	2	50	SA515427	196799	0.0025
6	0.29840103144021496	2	50	SA515427	196799	0.0025
7	0.2816016362894433	2	50	SA515427	196799	0.0025
8	0.26990445426020954	2	50	SA515427	196799	0.0025
1	0.7243797698705351	2	50	SA515463	177495	0.0028
2	0.5512797505663077	2	50	SA515463	177495	0.0028
3	0.4730857680241468	2	50	SA515463	177495	0.0028
4	0.4315063497530257	2	50	SA515463	177495	0.0028
5	0.4028916543279882	2	50	SA515463	177495	0.0028
6	0.3797237367138503	2	50	SA515463	177495	0.0028
7	0.3613136779942288	2	50	SA515463	177495	0.0028
1	0.7633807656447514	2	50	SA517269	783996	0.0006
2	0.5181174475958358	2	50	SA517269	783996	0.0006
3	0.3879401419565376	2	50	SA517269	783996	0.0006
4	0.3312120488021904	2	50	SA517269	783996	0.0006
5	0.29122663030087875	2	50	SA517269	783996	0.0006
6	0.2595238581609351	2	50	SA517269	783996	0.0006
7	0.23535069982394533	2	50	SA517269	783996	0.0006
8	0.21572519200786705	2	50	SA517269	783996	0.0006
9	0.2	2	50	SA517269	783996	0.0006
1	0.7401748717194719	2	50	SA517371	499654	0.001
2	0.5360062770220643	2	50	SA517371	499654	0.001
3	0.40860085026617854	2	50	SA517371	499654	0.001
4	0.32793303325747564	2	50	SA517371	499654	0.001
5	0.2848578499680675	2	50	SA517371	499654	0.001
6	0.25171495156370005	2	50	SA517371	499654	0.001
7	0.22611256675358812	2	50	SA517371	499654	0.001
8	0.20551891608429568	2	50	SA517371	499654	0.001
9	0.2	2	50	SA517371	499654	0.001
1	0.9444193615005664	2	50	SA517374	65911	0.0076
2	0.717380869783645	2	50	SA517374	65911	0.0076
3	0.5695378898875997	2	50	SA517374	65911	0.0076
4	0.4306867362547246	2	50	SA517374	65911	0.0076
5	0.33269871696110254	2	50	SA517374	65911	0.0076
6	0.25174475742844293	2	50	SA517374	65911	0.0076
7	0.2	2	50	SA517374	65911	0.0076
1	0.8219079689065263	2	50	SA518622	69021	0.0072
2	0.6019564045743271	2	50	SA518622	69021	0.0072
3	0.4242952895993109	2	50	SA518622	69021	0.0072
4	0.3197935214868284	2	50	SA518622	69021	0.0072
5	0.25830808951366124	2	50	SA518622	69021	0.0072
6	0.22029372845521705	2	50	SA518622	69021	0.0072
7	0.2	2	50	SA518622	69021	0.0072
1	0.675282608827198	2	50	SA518664	39709	0.0126
2	0.4240424447227176	2	50	SA518664	39709	0.0126
3	0.29302555487390136	2	50	SA518664	39709	0.0126
4	0.2335629954996308	2	50	SA518664	39709	0.0126
5	0.2055955734157189	2	50	SA518664	39709	0.0126
6	0.2	2	50	SA518664	39709	0.0126
1	0.5554516344523966	2	50	SA518739	68380	0.0073
2	0.3793553656848107	2	50	SA518739	68380	0.0073
3	0.28934294456861503	2	50	SA518739	68380	0.0073
4	0.24416673642781045	2	50	SA518739	68380	0.0073
5	0.21616520015567203	2	50	SA518739	68380	0.0073
6	0.2	2	50	SA518739	68380	0.0073
1	0.531920877621308	2	50	SA518816	587135	0.0009
2	0.3975703596279658	2	50	SA518816	587135	0.0009
3	0.3211680166842806	2	50	SA518816	587135	0.0009
4	0.2767811050283695	2	50	SA518816	587135	0.0009
5	0.2500014243463245	2	50	SA518816	587135	0.0009
6	0.2328039672857249	2	50	SA518816	587135	0.0009
7	0.2199496387835504	2	50	SA518816	587135	0.0009
8	0.21032807548732496	2	50	SA518816	587135	0.0009
1	0.695816142243238	2	50	SA528932	34588	0.0145
2	0.4669336957788652	2	50	SA528932	34588	0.0145
3	0.3293279416954947	2	50	SA528932	34588	0.0145
4	0.2568724286331465	2	50	SA528932	34588	0.0145
5	0.2143284794549689	2	50	SA528932	34588	0.0145
6	0.2	2	50	SA528932	34588	0.0145
1	0.9960228633049452	2	50	SA529759	55057	0.0091
2	0.7265962792424479	2	50	SA529759	55057	0.0091
3	0.5006914290183012	2	50	SA529759	55057	0.0091
4	0.35677518253746665	2	50	SA529759	55057	0.0091
5	0.26966427760899	2	50	SA529759	55057	0.0091
6	0.2197834715416056	2	50	SA529759	55057	0.0091
7	0.2	2	50	SA529759	55057	0.0091
1	0.7662147387004883	2	50	SA529841	49754	0.01
2	0.5790235730368679	2	50	SA529841	49754	0.01
3	0.4985419754718967	2	50	SA529841	49754	0.01
4	0.45539254167883314	2	50	SA529841	49754	0.01
5	0.4268537021828783	2	50	SA529841	49754	0.01
6	0.4074281236001247	2	50	SA529841	49754	0.01
1	0.8157295262825917	2	50	SA530438	201842	0.0025
2	0.5263460002213317	2	50	SA530438	201842	0.0025
3	0.3887907565734112	2	50	SA530438	201842	0.0025
4	0.3203891115817075	2	50	SA530438	201842	0.0025
5	0.27501827622335373	2	50	SA530438	201842	0.0025
6	0.2356526729027932	2	50	SA530438	201842	0.0025
7	0.2044879015810916	2	50	SA530438	201842	0.0025
8	0.2	2	50	SA530438	201842	0.0025
1	1.025604631147407	2	50	SA530442	63765	0.0078
2	0.7721840797335358	2	50	SA530442	63765	0.0078
3	0.5714699632659409	2	50	SA530442	63765	0.0078
4	0.4148931696100591	2	50	SA530442	63765	0.0078
5	0.3048436590359141	2	50	SA530442	63765	0.0078
6	0.23337896016217796	2	50	SA530442	63765	0.0078
7	0.2	2	50	SA530442	63765	0.0078
1	1.1071532415875918	2	50	SA530444	215867	0.0023
2	0.861470680300149	2	50	SA530444	215867	0.0023
3	0.6585494186289473	2	50	SA530444	215867	0.0023
4	0.5068490815697849	2	50	SA530444	215867	0.0023
5	0.3838644982860924	2	50	SA530444	215867	0.0023
6	0.2971239255411716	2	50	SA530444	215867	0.0023
7	0.2452213126900013	2	50	SA530444	215867	0.0023
8	0.21207959746734964	2	50	SA530444	215867	0.0023
9	0.2	2	50	SA530444	215867	0.0023
1	0.7036342519324813	2	50	SA530458	1058667	0.0005
2	0.5243648515058384	2	50	SA530458	1058667	0.0005
3	0.4293655534870872	2	50	SA530458	1058667	0.0005
4	0.3632709550151702	2	50	SA530458	1058667	0.0005
5	0.31632672673973966	2	50	SA530458	1058667	0.0005
6	0.27956173854539806	2	50	SA530458	1058667	0.0005
7	0.2487547415413293	2	50	SA530458	1058667	0.0005
8	0.2225085198870199	2	50	SA530458	1058667	0.0005
9	0.2	2	50	SA530458	1058667	0.0005
1	1.0897948504742956	2	50	SA530473	1258435	0.0004
2	0.8891935686841879	2	50	SA530473	1258435	0.0004
3	0.7608858271092729	2	50	SA530473	1258435	0.0004
4	0.6784071585022957	2	50	SA530473	1258435	0.0004
5	0.5990294643037319	2	50	SA530473	1258435	0.0004
6	0.5166501406893312	2	50	SA530473	1258435	0.0004
7	0.384983227752269	2	50	SA530473	1258435	0.0004
8	0.34240551030637106	2	50	SA530473	1258435	0.0004
9	0.25539281952700577	2	50	SA530473	1258435	0.0004
10	0.21993911653100143	2	50	SA530473	1258435	0.0004
1	1.012934281534303	2	50	SA530532	368162	0.0014
2	0.7884460168735571	2	50	SA530532	368162	0.0014
3	0.6133505877314075	2	50	SA530532	368162	0.0014
4	0.4748440535698101	2	50	SA530532	368162	0.0014
5	0.360964988405028	2	50	SA530532	368162	0.0014
6	0.29072439488172713	2	50	SA530532	368162	0.0014
7	0.24792552913664656	2	50	SA530532	368162	0.0014
8	0.2174845352716588	2	50	SA530532	368162	0.0014
9	0.2	2	50	SA530532	368162	0.0014
1	1.0292482028598378	2	50	SA530551	144097	0.0035
2	0.7838891131486624	2	50	SA530551	144097	0.0035
3	0.5622374514619948	2	50	SA530551	144097	0.0035
4	0.42582461691871154	2	50	SA530551	144097	0.0035
5	0.3301993951545041	2	50	SA530551	144097	0.0035
6	0.2553158799591124	2	50	SA530551	144097	0.0035
7	0.20438213191338483	2	50	SA530551	144097	0.0035
8	0.2	2	50	SA530551	144097	0.0035
1	0.9007862127475196	2	50	SA530562	828347	0.0006
2	0.7410837696726623	2	50	SA530562	828347	0.0006
3	0.6436396928271785	2	50	SA530562	828347	0.0006
4	0.5737926674071792	2	50	SA530562	828347	0.0006
5	0.5085635950176068	2	50	SA530562	828347	0.0006
6	0.4540994707216833	2	50	SA530562	828347	0.0006
7	0.4031241365289378	2	50	SA530562	828347	0.0006
8	0.3703288212475061	2	50	SA530562	828347	0.0006
9	0.3522098978988071	2	50	SA530562	828347	0.0006
1	1.1434430784315326	2	50	SA530582	775686	0.0006
2	0.9238140934052698	2	50	SA530582	775686	0.0006
3	0.7747936189271891	2	50	SA530582	775686	0.0006
4	0.663702483453175	2	50	SA530582	775686	0.0006
5	0.5590032123027723	2	50	SA530582	775686	0.0006
6	0.48119259697610345	2	50	SA530582	775686	0.0006
7	0.3768500360444395	2	50	SA530582	775686	0.0006
8	0.2686957365483508	2	50	SA530582	775686	0.0006
9	0.2	2	50	SA530582	775686	0.0006
1	0.8414063493938642	2	50	SA530583	545715	0.0009
2	0.6016897967644472	2	50	SA530583	545715	0.0009
3	0.43976418518726296	2	50	SA530583	545715	0.0009
4	0.3389698740760945	2	50	SA530583	545715	0.0009
5	0.28897467553220973	2	50	SA530583	545715	0.0009
6	0.2548402550909358	2	50	SA530583	545715	0.0009
7	0.22721406364758845	2	50	SA530583	545715	0.0009
8	0.2035881013271285	2	50	SA530583	545715	0.0009
9	0.2	2	50	SA530583	545715	0.0009
1	1.0847481699183728	2	50	SA533664	101275	0.0049
2	0.8224277697856088	2	50	SA533664	101275	0.0049
3	0.6282311735433683	2	50	SA533664	101275	0.0049
4	0.5071619223732804	2	50	SA533664	101275	0.0049
5	0.4411026872237162	2	50	SA533664	101275	0.0049
6	0.4063200211696096	2	50	SA533664	101275	0.0049
7	0.3810717067578034	2	50	SA533664	101275	0.0049
8	0.3633722908639644	2	50	SA533664	101275	0.0049
1	0.8537394969730422	2	50	SA533702	367354	0.0014
2	0.594718473059119	2	50	SA533702	367354	0.0014
3	0.4287880330199649	2	50	SA533702	367354	0.0014
4	0.3398660890770443	2	50	SA533702	367354	0.0014
5	0.29518390314960424	2	50	SA533702	367354	0.0014
6	0.264369716833925	2	50	SA533702	367354	0.0014
7	0.24491528922197847	2	50	SA533702	367354	0.0014
8	0.22931351373278955	2	50	SA533702	367354	0.0014
9	0.2180845976361994	2	50	SA533702	367354	0.0014
1	1.088373371133572	2	50	SA533709	123678	0.004
2	0.8332641641285871	2	50	SA533709	123678	0.004
3	0.6142531542616189	2	50	SA533709	123678	0.004
4	0.4876000701878414	2	50	SA533709	123678	0.004
5	0.4234571489764519	2	50	SA533709	123678	0.004
6	0.39126187746092944	2	50	SA533709	123678	0.004
7	0.36831328456110446	2	50	SA533709	123678	0.004
8	0.35290655734925497	2	50	SA533709	123678	0.004
1	0.9969468742123834	2	50	SA533718	330397	0.0015
2	0.8272926988840443	2	50	SA533718	330397	0.0015
3	0.6707129874366349	2	50	SA533718	330397	0.0015
4	0.5262431326063765	2	50	SA533718	330397	0.0015
5	0.4399746244961039	2	50	SA533718	330397	0.0015
6	0.3823515995491587	2	50	SA533718	330397	0.0015
7	0.34949704139241006	2	50	SA533718	330397	0.0015
8	0.3290856365288858	2	50	SA533718	330397	0.0015
9	0.31418563395917526	2	50	SA533718	330397	0.0015
1	0.7601097404888776	2	50	SA533743	193646	0.0026
2	0.549132243688954	2	50	SA533743	193646	0.0026
3	0.4021245777046849	2	50	SA533743	193646	0.0026
4	0.31105073223602664	2	50	SA533743	193646	0.0026
5	0.259622818219499	2	50	SA533743	193646	0.0026
6	0.2278376809250938	2	50	SA533743	193646	0.0026
7	0.20638274479320257	2	50	SA533743	193646	0.0026
8	0.2	2	50	SA533743	193646	0.0026
1	0.7137604528486498	2	50	SA533770	107878	0.0046
2	0.4771964657269482	2	50	SA533770	107878	0.0046
3	0.3684708352257912	2	50	SA533770	107878	0.0046
4	0.2991778118598541	2	50	SA533770	107878	0.0046
5	0.2475208532950889	2	50	SA533770	107878	0.0046
6	0.20816558849931832	2	50	SA533770	107878	0.0046
7	0.2	2	50	SA533770	107878	0.0046
1	0.8311681383798291	2	50	SA538869	40817	0.0122
2	0.6211061959879242	2	50	SA538869	40817	0.0122
3	0.43140350924341325	2	50	SA538869	40817	0.0122
4	0.30242912459525506	2	50	SA538869	40817	0.0122
5	0.2238317321427649	2	50	SA538869	40817	0.0122
6	0.2	2	50	SA538869	40817	0.0122
1	0.7398114163030061	2	50	SA541782	107043	0.0047
2	0.5156256937271021	2	50	SA541782	107043	0.0047
3	0.3946660618127664	2	50	SA541782	107043	0.0047
4	0.32496481400510496	2	50	SA541782	107043	0.0047
5	0.2725516627251804	2	50	SA541782	107043	0.0047
6	0.2285235876953831	2	50	SA541782	107043	0.0047
7	0.2	2	50	SA541782	107043	0.0047
1	0.5776791773984876	2	50	SA541928	27629	0.0181
2	0.4494462677515601	2	50	SA541928	27629	0.0181
3	0.4063873280293257	2	50	SA541928	27629	0.0181
4	0.3833434289320418	2	50	SA541928	27629	0.0181
5	0.3712333654665894	2	50	SA541928	27629	0.0181
1	0.6300914412101861	2	50	SA541948	258938	0.0019
2	0.5353329437856783	2	50	SA541948	258938	0.0019
3	0.4796793134267142	2	50	SA541948	258938	0.0019
4	0.4389799299418047	2	50	SA541948	258938	0.0019
5	0.41146496738665744	2	50	SA541948	258938	0.0019
6	0.3885443400162116	2	50	SA541948	258938	0.0019
7	0.3701716024762512	2	50	SA541948	258938	0.0019
1	0.994104410787883	2	50	SA542427	130472	0.0038
2	0.8452126909683231	2	50	SA542427	130472	0.0038
3	0.6819238476112018	2	50	SA542427	130472	0.0038
4	0.5030158158139625	2	50	SA542427	130472	0.0038
5	0.3572212116040856	2	50	SA542427	130472	0.0038
6	0.25951633006829306	2	50	SA542427	130472	0.0038
7	0.2044331017562422	2	50	SA542427	130472	0.0038
8	0.2	2	50	SA542427	130472	0.0038
1	1.0166644044097262	2	50	SA542718	68631	0.0073
2	0.8568655236002702	2	50	SA542718	68631	0.0073
3	0.6798519634875402	2	50	SA542718	68631	0.0073
4	0.4863974142038564	2	50	SA542718	68631	0.0073
5	0.3335015804801697	2	50	SA542718	68631	0.0073
6	0.2399434207663778	2	50	SA542718	68631	0.0073
7	0.2	2	50	SA542718	68631	0.0073
1	1.0468710357981643	2	50	SA543426	92166	0.0054
2	0.8592995143141624	2	50	SA543426	92166	0.0054
3	0.6513745149829565	2	50	SA543426	92166	0.0054
4	0.4695203600532677	2	50	SA543426	92166	0.0054
5	0.338442141061204	2	50	SA543426	92166	0.0054
6	0.2614172070949593	2	50	SA543426	92166	0.0054
7	0.220380184142016	2	50	SA543426	92166	0.0054
8	0.2	2	50	SA543426	92166	0.0054
1	0.7501875883586598	2	50	SA544136	215320	0.0023
2	0.5736463142230767	2	50	SA544136	215320	0.0023
3	0.4439666471098598	2	50	SA544136	215320	0.0023
4	0.34978923604353335	2	50	SA544136	215320	0.0023
5	0.2842117466408123	2	50	SA544136	215320	0.0023
6	0.24297946975364573	2	50	SA544136	215320	0.0023
7	0.2068701019735633	2	50	SA544136	215320	0.0023
8	0.2	2	50	SA544136	215320	0.0023
1	0.7770968554324746	2	50	SA558649	19211	0.026
2	0.5355847590022564	2	50	SA558649	19211	0.026
3	0.3746921909576833	2	50	SA558649	19211	0.026
4	0.27307819382253384	2	50	SA558649	19211	0.026
5	0.2	2	50	SA558649	19211	0.026
1	0.9367955758234456	2	50	SA558655	815027	0.0006
2	0.7239970913568745	2	50	SA558655	815027	0.0006
3	0.6118908542477032	2	50	SA558655	815027	0.0006
4	0.5497068461845356	2	50	SA558655	815027	0.0006
5	0.5075590712843778	2	50	SA558655	815027	0.0006
6	0.4764078770943578	2	50	SA558655	815027	0.0006
7	0.4461206534873332	2	50	SA558655	815027	0.0006
8	0.4225966935226173	2	50	SA558655	815027	0.0006
9	0.4018070561313202	2	50	SA558655	815027	0.0006
1	0.8483204083344678	2	50	SA570841	85553	0.0058
2	0.6621788725299712	2	50	SA570841	85553	0.0058
3	0.5448595595037203	2	50	SA570841	85553	0.0058
4	0.466836616523449	2	50	SA570841	85553	0.0058
5	0.432193332212543	2	50	SA570841	85553	0.0058
6	0.40979966541501656	2	50	SA570841	85553	0.0058
7	0.392158895103309	2	50	SA570841	85553	0.0058
1	1.1149592380340387	2	100	SA558699	189282	0.0026
2	0.8879429731492645	2	100	SA558699	189282	0.0026
3	0.7318215429959648	2	100	SA558699	189282	0.0026
4	0.6386158214782139	2	100	SA558699	189282	0.0026
5	0.586701448756507	2	100	SA558699	189282	0.0026
6	0.5512628153722365	2	100	SA558699	189282	0.0026
7	0.5196714375871139	2	100	SA558699	189282	0.0026
8	0.4950425097550926	2	100	SA558699	189282	0.0026
1	1.1500569797899616	2	100	SA570923	355666	0.0014
2	0.95246308094863	2	100	SA570923	355666	0.0014
3	0.8006922884840232	2	100	SA570923	355666	0.0014
4	0.7085026539849714	2	100	SA570923	355666	0.0014
5	0.642049932402689	2	100	SA570923	355666	0.0014
6	0.5824272119888576	2	100	SA570923	355666	0.0014
7	0.5383491995899722	2	100	SA570923	355666	0.0014
8	0.5070189921628466	2	100	SA570923	355666	0.0014
9	0.48418276973000446	2	100	SA570923	355666	0.0014
1	0.8451758741556087	2	50	SA506702	27355	0.0183
2	0.7025898033338854	2	50	SA506702	27355	0.0183
3	0.6436706281322985	2	50	SA506702	27355	0.0183
4	0.6080182541077092	2	50	SA506702	27355	0.0183
5	0.5812969779955925	2	50	SA506702	27355	0.0183
1	0.877021985080131	2	50	SA520243	501093	0.001
2	0.6542224844698693	2	50	SA520243	501093	0.001
3	0.5293311879253688	2	50	SA520243	501093	0.001
4	0.4243853727639414	2	50	SA520243	501093	0.001
5	0.3439912623542666	2	50	SA520243	501093	0.001
6	0.2754651600982866	2	50	SA520243	501093	0.001
7	0.22077846607955423	2	50	SA520243	501093	0.001
8	0.2	2	50	SA520243	501093	0.001
1	0.8843243342083363	2	50	SA533666	52557	0.0095
2	0.6079827331490243	2	50	SA533666	52557	0.0095
3	0.41708579860722544	2	50	SA533666	52557	0.0095
4	0.310389607408296	2	50	SA533666	52557	0.0095
5	0.245534012953775	2	50	SA533666	52557	0.0095
6	0.20703279418721887	2	50	SA533666	52557	0.0095
7	0.2	2	50	SA533666	52557	0.0095
1	1.1678526118426935	2	50	SA533681	100902	0.005
2	0.9042582233661784	2	50	SA533681	100902	0.005
3	0.676213422254231	2	50	SA533681	100902	0.005
4	0.5446282515350729	2	50	SA533681	100902	0.005
5	0.478950527065413	2	50	SA533681	100902	0.005
6	0.4340942319499263	2	50	SA533681	100902	0.005
7	0.4090280877167795	2	50	SA533681	100902	0.005
8	0.391938307815336	2	50	SA533681	100902	0.005
1	1.0007958812225994	2	50	SA533684	809071	0.0006
2	0.7797888673867267	2	50	SA533684	809071	0.0006
3	0.62509935956686	2	50	SA533684	809071	0.0006
4	0.4914159175867166	2	50	SA533684	809071	0.0006
5	0.3760146229887506	2	50	SA533684	809071	0.0006
6	0.30569797224859024	2	50	SA533684	809071	0.0006
7	0.2565183502360054	2	50	SA533684	809071	0.0006
8	0.22522901544423404	2	50	SA533684	809071	0.0006
9	0.20616431440443816	2	50	SA533684	809071	0.0006
10	0.2	2	50	SA533684	809071	0.0006
1	0.991964403036802	2	50	SA533706	353961	0.0014
2	0.7735717691090519	2	50	SA533706	353961	0.0014
3	0.6056642695347058	2	50	SA533706	353961	0.0014
4	0.4758630044976903	2	50	SA533706	353961	0.0014
5	0.3731983936995063	2	50	SA533706	353961	0.0014
6	0.2971199563804045	2	50	SA533706	353961	0.0014
7	0.24061465723434505	2	50	SA533706	353961	0.0014
8	0.20436220011788572	2	50	SA533706	353961	0.0014
9	0.2	2	50	SA533706	353961	0.0014
1	0.5396370228861344	2	50	SA533736	596954	0.0008
2	0.4224684502646213	2	50	SA533736	596954	0.0008
3	0.3607106201355936	2	50	SA533736	596954	0.0008
4	0.323593878997329	2	50	SA533736	596954	0.0008
5	0.2958788008342718	2	50	SA533736	596954	0.0008
6	0.2774664738239864	2	50	SA533736	596954	0.0008
7	0.26321637645405305	2	50	SA533736	596954	0.0008
8	0.2509743050196148	2	50	SA533736	596954	0.0008
1	1.0758301725824593	2	50	SA541926	667356	0.0007
2	0.8844949549177417	2	50	SA541926	667356	0.0007
3	0.7299354320921883	2	50	SA541926	667356	0.0007
4	0.5956588496508868	2	50	SA541926	667356	0.0007
5	0.4767728643409988	2	50	SA541926	667356	0.0007
6	0.39341050989812126	2	50	SA541926	667356	0.0007
7	0.3426223159399291	2	50	SA541926	667356	0.0007
8	0.3099286067969431	2	50	SA541926	667356	0.0007
9	0.29165453141063635	2	50	SA541926	667356	0.0007
10	0.2800314052698305	2	50	SA541926	667356	0.0007
1	1.142610638167033	2	50	SA570837	11292	0.0443
2	0.9989127362740566	2	50	SA570837	11292	0.0443
3	0.926935798783922	2	50	SA570837	11292	0.0443
4	0.8809821344833412	2	50	SA570837	11292	0.0443
1	1.07365439314262	2	50	SA570881	45138	0.0111
2	0.9347109248467448	2	50	SA570881	45138	0.0111
3	0.8666362993575877	2	50	SA570881	45138	0.0111
4	0.8189994328213667	2	50	SA570881	45138	0.0111
5	0.7827767439635559	2	50	SA570881	45138	0.0111
1	0.8193063793718747	3	100	SA505540	11781	0.0424
2	0.6902431038102226	3	100	SA505540	11781	0.0424
3	0.638214685537889	3	100	SA505540	11781	0.0424
4	0.6087222373829155	3	100	SA505540	11781	0.0424
1	0.7614251317804607	3	100	SA505633	10734	0.0466
2	0.6442647451370698	3	100	SA505633	10734	0.0466
3	0.5993709344382502	3	100	SA505633	10734	0.0466
4	0.5748189294908838	3	100	SA505633	10734	0.0466
1	0.7948890057084856	3	100	SA528890	25008	0.02
2	0.637152169712276	3	100	SA528890	25008	0.02
3	0.5722511367535155	3	100	SA528890	25008	0.02
4	0.5402248520614014	3	100	SA528890	25008	0.02
5	0.518551438064765	3	100	SA528890	25008	0.02
1	0.7982406974971696	3	100	SA541924	20683	0.0242
2	0.6401181596835476	3	100	SA541924	20683	0.0242
3	0.5587037363888594	3	100	SA541924	20683	0.0242
4	0.5252528445041824	3	100	SA541924	20683	0.0242
5	0.506667551902678	3	100	SA541924	20683	0.0242
1	0.8944885007743185	3	200	SA533615	6278	0.0796
2	0.8265171683593351	3	200	SA533615	6278	0.0796
3	0.7855377221336409	3	200	SA533615	6278	0.0796
1	0.9390922342794452	3	50	SA410670	76808	0.0065
2	0.7475834245927709	3	50	SA410670	76808	0.0065
3	0.6022648368112876	3	50	SA410670	76808	0.0065
4	0.5238323115929592	3	50	SA410670	76808	0.0065
5	0.48095503780716425	3	50	SA410670	76808	0.0065
6	0.45291347954039046	3	50	SA410670	76808	0.0065
7	0.4319348969360393	3	50	SA410670	76808	0.0065
1	0.6522209858672109	3	50	SA411002	11012	0.0454
2	0.5324116778756859	3	50	SA411002	11012	0.0454
3	0.4868269157306319	3	50	SA411002	11012	0.0454
4	0.46336363304966827	3	50	SA411002	11012	0.0454
1	0.9358258734301348	3	50	SA411297	59043	0.0085
2	0.786369272333563	3	50	SA411297	59043	0.0085
3	0.642228974521426	3	50	SA411297	59043	0.0085
4	0.5496444504964164	3	50	SA411297	59043	0.0085
5	0.501979584334752	3	50	SA411297	59043	0.0085
6	0.4746561172430624	3	50	SA411297	59043	0.0085
7	0.4621786785643644	3	50	SA411297	59043	0.0085
1	0.8474446767439754	3	50	SA412291	6271	0.0797
2	0.7482735866285867	3	50	SA412291	6271	0.0797
3	0.7155101705905093	3	50	SA412291	6271	0.0797
1	0.9650242314802177	3	50	SA505389	37527	0.0133
2	0.7814896331438207	3	50	SA505389	37527	0.0133
3	0.6422968995158477	3	50	SA505389	37527	0.0133
4	0.5557558830393208	3	50	SA505389	37527	0.0133
5	0.5138003948157398	3	50	SA505389	37527	0.0133
6	0.49016004651507183	3	50	SA505389	37527	0.0133
1	0.8208005141899302	3	50	SA505529	73862	0.0068
2	0.6533799188930224	3	50	SA505529	73862	0.0068
3	0.5299782662780587	3	50	SA505529	73862	0.0068
4	0.4514823341549383	3	50	SA505529	73862	0.0068
5	0.4114479371991479	3	50	SA505529	73862	0.0068
6	0.3877886022837362	3	50	SA505529	73862	0.0068
7	0.373275008363285	3	50	SA505529	73862	0.0068
1	0.817516701357455	3	50	SA505889	94305	0.0053
2	0.6744429210929362	3	50	SA505889	94305	0.0053
3	0.6085843433964423	3	50	SA505889	94305	0.0053
4	0.5678508889320949	3	50	SA505889	94305	0.0053
5	0.5377443200252118	3	50	SA505889	94305	0.0053
6	0.5147486597007105	3	50	SA505889	94305	0.0053
1	0.9815959621314252	3	50	SA505950	15715	0.0318
2	0.813314397165289	3	50	SA505950	15715	0.0318
3	0.6791788314497125	3	50	SA505950	15715	0.0318
4	0.6130500847688947	3	50	SA505950	15715	0.0318
5	0.5861957616440071	3	50	SA505950	15715	0.0318
1	0.82794312684857585	3	50	SA518611	25085	0.0199
2	0.6544326860170477	3	50	SA518611	25085	0.0199
3	0.5725836443388302	3	50	SA518611	25085	0.0199
4	0.5279537710697004	3	50	SA518611	25085	0.0199
5	0.5027768180933179	3	50	SA518611	25085	0.0199
1	0.8479123492235644	3	50	SA520182	21077	0.0237
2	0.6492579231841101	3	50	SA520182	21077	0.0237
3	0.5294357632668887	3	50	SA520182	21077	0.0237
4	0.4764258143050611	3	50	SA520182	21077	0.0237
5	0.4530594552534407	3	50	SA520182	21077	0.0237
1	0.9830706964697548	3	50	SA520201	22500	0.0222
2	0.817573361575737	3	50	SA520201	22500	0.0222
3	0.7230798541144716	3	50	SA520201	22500	0.0222
4	0.6791597005598963	3	50	SA520201	22500	0.0222
5	0.6485012135955796	3	50	SA520201	22500	0.0222
1	1.000164462171694	3	50	SA528899	33142	0.0151
2	0.8244907065354684	3	50	SA528899	33142	0.0151
3	0.6765758443529744	3	50	SA528899	33142	0.0151
4	0.5915129750749339	3	50	SA528899	33142	0.0151
5	0.5544324640113465	3	50	SA528899	33142	0.0151
6	0.5307366083770994	3	50	SA528899	33142	0.0151
1	0.7470134407004047	3	50	SA528999	32256	0.0155
2	0.6345386532753565	3	50	SA528999	32256	0.0155
3	0.5822731856494715	3	50	SA528999	32256	0.0155
4	0.5519523110083729	3	50	SA528999	32256	0.0155
5	0.529206253877449	3	50	SA528999	32256	0.0155
1	0.9302234629129872	3	50	SA533682	89031	0.0056
2	0.7070345958514641	3	50	SA533682	89031	0.0056
3	0.563769447906649	3	50	SA533682	89031	0.0056
4	0.46832011085289954	3	50	SA533682	89031	0.0056
5	0.425782135963608	3	50	SA533682	89031	0.0056
6	0.40180886465438514	3	50	SA533682	89031	0.0056
7	0.38659001539073407	3	50	SA533682	89031	0.0056
1	0.8667210218756608	3	50	SA533741	34009	0.0147
2	0.696001721019252	3	50	SA533741	34009	0.0147
3	0.5468340178331584	3	50	SA533741	34009	0.0147
4	0.4675430321260392	3	50	SA533741	34009	0.0147
5	0.4324249845639661	3	50	SA533741	34009	0.0147
6	0.41377972407185465	3	50	SA533741	34009	0.0147
1	0.7647105704896604	3	50	SA538873	32958	0.0152
2	0.590568418503879	3	50	SA538873	32958	0.0152
3	0.48482755304758696	3	50	SA538873	32958	0.0152
4	0.439842498464385	3	50	SA538873	32958	0.0152
5	0.416101322900327	3	50	SA538873	32958	0.0152
6	0.4041205619585352	3	50	SA538873	32958	0.0152
1	0.9191783437970455	3	50	SA538878	32550	0.0154
2	0.7158991717003546	3	50	SA538878	32550	0.0154
3	0.5855147790403401	3	50	SA538878	32550	0.0154
4	0.522264571958159	3	50	SA538878	32550	0.0154
5	0.4916842329290929	3	50	SA538878	32550	0.0154
6	0.47261565946854056	3	50	SA538878	32550	0.0154
1	0.979186941640479	3	50	SA538881	60326	0.0083
2	0.776816163372742	3	50	SA538881	60326	0.0083
3	0.6296745087634091	3	50	SA538881	60326	0.0083
4	0.546723323210498	3	50	SA538881	60326	0.0083
5	0.5029666424577316	3	50	SA538881	60326	0.0083
6	0.4771861792201788	3	50	SA538881	60326	0.0083
7	0.4581118889322956	3	50	SA538881	60326	0.0083
1	1.0098250168142404	3	50	SA538884	51453	0.0097
2	0.8125865536605662	3	50	SA538884	51453	0.0097
3	0.645971275213219	3	50	SA538884	51453	0.0097
4	0.5664138756868463	3	50	SA538884	51453	0.0097
5	0.5253026942707442	3	50	SA538884	51453	0.0097
6	0.4979670542916982	3	50	SA538884	51453	0.0097
7	0.4799602314118028	3	50	SA538884	51453	0.0097
1	1.0013304698116818	3	50	SA538889	57735	0.0087
2	0.8003179998915577	3	50	SA538889	57735	0.0087
3	0.6534129816114496	3	50	SA538889	57735	0.0087
4	0.5741837208311741	3	50	SA538889	57735	0.0087
5	0.53313859939677255	3	50	SA538889	57735	0.0087
6	0.5051868488293445	3	50	SA538889	57735	0.0087
7	0.4861930527317999	3	50	SA538889	57735	0.0087
1	0.8840694201954532	3	50	SA538893	32943	0.0152
2	0.6876931436565016	3	50	SA538893	32943	0.0152
3	0.5680986428673267	3	50	SA538893	32943	0.0152
4	0.5046356252368877	3	50	SA538893	32943	0.0152
5	0.47069982275770855	3	50	SA538893	32943	0.0152
6	0.4487315305667753	3	50	SA538893	32943	0.0152
1	0.9954125489022856	3	50	SA541870	55081	0.0091
2	0.7905221346100878	3	50	SA541870	55081	0.0091
3	0.6213221564174992	3	50	SA541870	55081	0.0091
4	0.521694654830665	3	50	SA541870	55081	0.0091
5	0.4679423130322546	3	50	SA541870	55081	0.0091
6	0.4355511245857363	3	50	SA541870	55081	0.0091
7	0.4142425801284215	3	50	SA541870	55081	0.0091
1	0.9109680668428464	3	50	SA557315	49780	0.01
2	0.7639285825177037	3	50	SA557315	49780	0.01
3	0.6011531522170152	3	50	SA557315	49780	0.01
4	0.4954374568845474	3	50	SA557315	49780	0.01
5	0.447221408928852	3	50	SA557315	49780	0.01
6	0.42389063146442857	3	50	SA557315	49780	0.01
7	0.4108671480816853	3	50	SA557315	49780	0.01
1	0.9843756746445742	3	50	SA557416	36345	0.0138
2	0.8444172448898833	3	50	SA557416	36345	0.0138
3	0.6789352150914986	3	50	SA557416	36345	0.0138
4	0.5574982318468463	3	50	SA557416	36345	0.0138
5	0.49193620278263406	3	50	SA557416	36345	0.0138
6	0.4616200547720964	3	50	SA557416	36345	0.0138
7	0.4406881531008854	3	50	SA557416	36345	0.0138
