# Supplementary material for: Cell-cycle dependent DNA repair and replication unifies patterns of chromosome instability
Source: Nat Commun. 2025 Mar 28;16:3033. doi: 10.1038/s41467-025-58245-z (PMC11953314; doi:10.1038/s41467-025-58245-z)
Supplement: Supplementary file 9 — Source Data [file 41467_2025_58245_MOESM9_ESM.zip › Source Data/SupplementaryFig10_seismic_ch1.tsv]

ncell	div_break	ndsb	funrep	local_frag	n	type
2	0	10	0	0	0	1 cycle
2	0	10	0	10	0	1 cycle
2	0	10	0	30	0	1 cycle
2	0	10	0.1	0	0	1 cycle
2	0	10	0.1	10	0	1 cycle
2	0	10	0.1	30	0	1 cycle
2	0	10	0.3	0	0	1 cycle
2	0	10	0.3	10	0	1 cycle
2	0	10	0.3	30	0	1 cycle
2	0	30	0	0	0	1 cycle
2	0	30	0	10	0	1 cycle
2	0	30	0	30	0	1 cycle
2	0	30	0.1	0	0	1 cycle
2	0	30	0.1	10	0	1 cycle
2	0	30	0.1	30	0	1 cycle
2	0	30	0.3	0	0	1 cycle
2	0	30	0.3	10	0	1 cycle
2	0	30	0.3	30	0	1 cycle
3	0	10	0	0	0	2 cycles (interphase DSB at 1st cycle)
3	0	10	0	10	0	2 cycles (interphase DSB at 1st cycle)
3	0	10	0	30	0	2 cycles (interphase DSB at 1st cycle)
3	0	10	0.1	0	0	2 cycles (interphase DSB at 1st cycle)
3	0	10	0.1	10	0	2 cycles (interphase DSB at 1st cycle)
3	0	10	0.1	30	1	2 cycles (interphase DSB at 1st cycle)
3	0	10	0.3	0	0	2 cycles (interphase DSB at 1st cycle)
3	0	10	0.3	10	0	2 cycles (interphase DSB at 1st cycle)
3	0	10	0.3	30	0	2 cycles (interphase DSB at 1st cycle)
3	0	30	0	0	1	2 cycles (interphase DSB at 1st cycle)
3	0	30	0	10	1	2 cycles (interphase DSB at 1st cycle)
3	0	30	0	30	1	2 cycles (interphase DSB at 1st cycle)
3	0	30	0.1	0	1	2 cycles (interphase DSB at 1st cycle)
3	0	30	0.1	10	1	2 cycles (interphase DSB at 1st cycle)
3	0	30	0.1	30	5	2 cycles (interphase DSB at 1st cycle)
3	0	30	0.3	0	1	2 cycles (interphase DSB at 1st cycle)
3	0	30	0.3	10	0	2 cycles (interphase DSB at 1st cycle)
3	0	30	0.3	30	4	2 cycles (interphase DSB at 1st cycle)
3	1	10	0	0	0	2 cycles
3	1	10	0	10	0	2 cycles
3	1	10	0	30	1	2 cycles
3	1	10	0.1	0	0	2 cycles
3	1	10	0.1	10	0	2 cycles
3	1	10	0.1	30	1	2 cycles
3	1	10	0.3	0	0	2 cycles
3	1	10	0.3	10	0	2 cycles
3	1	10	0.3	30	1	2 cycles
3	1	30	0	0	1	2 cycles
3	1	30	0	10	1	2 cycles
3	1	30	0	30	2	2 cycles
3	1	30	0.1	0	2	2 cycles
3	1	30	0.1	10	3	2 cycles
3	1	30	0.1	30	1	2 cycles
3	1	30	0.3	0	4	2 cycles
3	1	30	0.3	10	7	2 cycles
3	1	30	0.3	30	1	2 cycles
