# Supplementary material for: Cell-cycle dependent DNA repair and replication unifies patterns of chromosome instability
Source: Nat Commun. 2025 Mar 28;16:3033. doi: 10.1038/s41467-025-58245-z (PMC11953314; doi:10.1038/s41467-025-58245-z)
Supplement: Supplementary file 9 — Source Data [file 41467_2025_58245_MOESM9_ESM.zip › Source Data/SupplementaryFig34_cmp_htert_pdx.tsv]

sample	type	DSB rate	%unrepaired DSBs	probability of WGD	#fusions	#ecDNAs
DG1197	PDX	38.68164201752334	0.1676457438671277	0.63574569775435	32.424	9.511333333333333
SA039	184-hTert	29.139361900759184	0.22774168297345976	0.20244548567212398	30.01457142857143	6.0455000000000005
SA1049	PDX	44.05091727412681	0.3329936151721058	0.5363348691653663	63.43828571428571	21.03075
SA1054	184-hTert	33.47851563190411	0.08314248719942448	0.5033632716402595	29.914999999999996	13.154
SA1055	184-hTert	6.667761326162007	0.12139212734792244	0.329266762181162	5.228	0.7622
SA1056	184-hTert	22.52906971400528	0.06430779790935139	0	8.821999999999997	15.692
SA1091	PDX	15.586967283373601	0.2686669080203894	0.5603928800784145	33.872	35.162
SA1096	PDX	68.07211054155262	0.18668346010142967	0.43372023698253154	60.122	19.11342857142857
SA1162	PDX	36.81914686230594	0.09731832274613231	0.5908986601045711	36.03542857142857	6.83875
SA1180	PDX	33.62167055514238	0.18841726925478633	0.5634785500531366	46.39233333333333	12.74876923076923
SA1182	PDX	46.79517717710671	0.35293109848117504	0.6767704060606271	102.24799999999996	62.647
SA1188	184-hTert	1.467187661187092	0.22812665723362058	0	1.0354	0.07581818181818185
SA1292	184-hTert	1.532299395336512	0.3485554934691314	0	1.716	0.5424999999999996
SA530	PDX	28.664502039810365	0.3884668056038264	0	32.176	6.614
SA604	PDX	28.027464048937144	0.19333359229293773	0.5335861453020131	48.06292307692308	17.422285714285714
SA609	PDX	38.083377578546	0.13151833741402455	0	30.621466666666667	9.292499999999999
SA610	PDX	29.463097228330696	0.4710970719668434	0.6641657617776405	67.32000000000001	21.86
SA906a	184-hTert	1.5294143255243444	0.3153620779496679	0.14427338176151175	2.3038333333333334	0.7416923076923078
SA906b	184-hTert	2.5523705949368076	0.30512524313014094	0	2.751777777777778	0.11419999999999997
