# Supplementary material for: Cell-cycle dependent DNA repair and replication unifies patterns of chromosome instability
Source: Nat Commun. 2025 Mar 28;16:3033. doi: 10.1038/s41467-025-58245-z (PMC11953314; doi:10.1038/s41467-025-58245-z)
Supplement: Supplementary file 9 — Source Data [file 41467_2025_58245_MOESM9_ESM.zip › Source Data/SupplementaryFig4_necdna_by_type.tsv]

run	model	cellID	cycleID	nECDNA	ploidy	nhconf	grp
1	neutral evolution	10	3	31	2	0	either event
1	neutral evolution	17	4	37	2	0	either event
1	neutral evolution	25	6	10	2	0	either event
1	neutral evolution	26	6	15	2	0	either event
1	neutral evolution	28	5	20	2	0	either event
1	neutral evolution	41	5	36	2	0	either event
1	neutral evolution	46	6	31	2	0	either event
1	neutral evolution	50	7	23	2	0	either event
1	neutral evolution	53	10	17	2	0	either event
1	neutral evolution	55	10	8	2	1	both events
1	neutral evolution	56	8	26	2	0	either event
1	neutral evolution	57	8	33	2	0	either event
1	neutral evolution	62	7	21	2	1	both events
1	neutral evolution	64	8	41	2	0	either event
1	neutral evolution	65	8	31	2	0	either event
1	neutral evolution	68	8	42	2	1	both events
1	neutral evolution	72	4	28	2	0	either event
1	neutral evolution	75	11	10	2	0	either event
1	neutral evolution	81	5	45	2	0	either event
1	neutral evolution	84	4	29	2	0	either event
1	neutral evolution	85	4	43	2	0	either event
1	neutral evolution	90	12	7	2	0	either event
1	neutral evolution	92	8	29	2	0	either event
1	neutral evolution	93	8	30	2	0	either event
1	neutral evolution	94	7	22	2	0	either event
1	neutral evolution	96	6	50	2	0	either event
1	neutral evolution	103	8	31	2	0	either event
1	neutral evolution	104	11	17	2	0	either event
1	neutral evolution	105	11	17	2	0	either event
1	neutral evolution	107	6	25	2	0	either event
1	neutral evolution	108	12	21	2	0	either event
1	neutral evolution	110	5	44	2	1	both events
1	neutral evolution	113	13	13	2	0	either event
1	neutral evolution	114	8	44	2	0	either event
1	neutral evolution	115	8	43	2	0	either event
1	neutral evolution	119	7	44	2	0	either event
1	neutral evolution	121	11	15	2	1	both events
1	neutral evolution	122	10	19	2	0	either event
1	neutral evolution	125	8	15	2	1	both events
1	neutral evolution	126	11	13	2	0	either event
1	neutral evolution	127	11	5	2	0	either event
1	neutral evolution	128	7	31	2	0	either event
1	neutral evolution	129	7	40	2	0	either event
1	neutral evolution	131	5	11	2	1	both events
1	neutral evolution	132	14	6	2	1	both events
1	neutral evolution	133	14	4	2	1	both events
1	neutral evolution	134	9	32	2	0	either event
1	neutral evolution	135	9	32	2	0	either event
1	neutral evolution	136	13	18	2	1	both events
1	neutral evolution	137	13	18	2	0	either event
1	neutral evolution	138	11	13	2	1	both events
1	neutral evolution	139	11	17	2	0	either event
1	neutral evolution	140	12	24	2	1	both events
1	neutral evolution	142	10	7	2	0	either event
1	neutral evolution	143	10	15	2	0	either event
1	neutral evolution	144	5	29	2	0	either event
1	neutral evolution	145	5	29	2	0	either event
1	neutral evolution	146	7	51	2	1	both events
1	neutral evolution	148	11	19	2	0	either event
1	neutral evolution	149	11	23	2	0	either event
1	neutral evolution	153	6	37	2	0	either event
1	neutral evolution	154	5	46	2	0	either event
1	neutral evolution	155	5	48	2	0	either event
1	neutral evolution	157	10	21	2	0	either event
1	neutral evolution	159	8	31	2	0	either event
1	neutral evolution	160	6	26	2	0	either event
1	neutral evolution	162	13	11	2	0	either event
1	neutral evolution	163	13	9	2	0	either event
1	neutral evolution	165	7	37	2	1	both events
1	neutral evolution	166	9	11	2	1	both events
1	neutral evolution	167	9	11	2	1	both events
1	neutral evolution	168	6	37	2	1	both events
1	neutral evolution	169	6	31	2	0	either event
1	neutral evolution	170	7	23	2	1	both events
1	neutral evolution	171	7	31	2	0	either event
1	neutral evolution	172	8	39	2	0	either event
1	neutral evolution	174	7	19	2	1	both events
1	neutral evolution	175	7	27	2	1	both events
1	neutral evolution	176	8	37	2	0	either event
1	neutral evolution	177	8	37	2	0	either event
1	neutral evolution	178	9	65	2	0	either event
1	neutral evolution	180	10	12	2	0	either event
1	neutral evolution	181	10	16	2	0	either event
1	neutral evolution	182	8	55	2	0	either event
1	neutral evolution	183	8	29	2	0	either event
1	neutral evolution	184	13	25	2	1	both events
1	neutral evolution	186	11	18	2	0	either event
1	neutral evolution	187	11	20	2	0	either event
1	neutral evolution	188	9	26	2	0	either event
1	neutral evolution	189	9	24	2	0	either event
1	neutral evolution	190	14	20	2	1	both events
1	neutral evolution	191	14	18	2	1	both events
1	neutral evolution	192	13	15	2	1	both events
1	neutral evolution	193	13	15	2	1	both events
1	neutral evolution	194	8	37	2	0	either event
1	neutral evolution	195	8	43	2	0	either event
1	neutral evolution	196	9	17	2	0	either event
1	neutral evolution	197	9	31	2	0	either event
1	neutral evolution	198	10	59	2	0	either event
1	neutral evolution	199	10	63	2	0	either event
1	selection	10	3	31	2	0	either event
1	selection	17	4	37	2	0	either event
1	selection	25	6	10	2	0	either event
1	selection	28	5	20	2	0	either event
1	selection	41	5	36	2	0	either event
1	selection	50	7	23	2	0	either event
1	selection	53	10	17	2	0	either event
1	selection	56	8	26	2	0	either event
1	selection	57	8	33	2	0	either event
1	selection	62	7	21	2	1	both events
1	selection	64	8	41	2	0	either event
1	selection	65	8	31	2	0	either event
1	selection	68	8	42	2	1	both events
1	selection	75	11	10	2	0	either event
1	selection	81	5	45	2	1	both events
1	selection	83	6	8	2	0	either event
1	selection	84	4	29	2	0	either event
1	selection	85	4	43	2	0	either event
1	selection	90	12	7	2	0	either event
1	selection	93	8	30	2	0	either event
1	selection	94	7	22	2	0	either event
1	selection	96	6	50	2	0	either event
1	selection	101	5	34	2	1	both events
1	selection	103	8	31	2	0	either event
1	selection	104	11	17	2	0	either event
1	selection	105	11	17	2	0	either event
1	selection	106	6	23	2	1	both events
1	selection	109	12	15	2	1	both events
1	selection	110	5	44	2	1	both events
1	selection	111	5	32	2	1	both events
1	selection	113	13	13	2	0	either event
1	selection	115	8	43	2	0	either event
1	selection	116	12	10	2	0	either event
1	selection	118	7	36	2	0	either event
1	selection	125	8	15	2	1	both events
1	selection	126	11	13	2	0	either event
1	selection	128	7	31	2	0	either event
1	selection	129	7	40	2	0	either event
1	selection	130	5	19	2	1	both events
1	selection	131	5	11	2	1	both events
1	selection	132	14	6	2	1	both events
1	selection	133	14	4	2	1	both events
1	selection	136	13	18	2	1	both events
1	selection	137	13	18	2	0	either event
1	selection	138	11	13	2	1	both events
1	selection	139	11	17	2	0	either event
1	selection	140	12	24	2	1	both events
1	selection	141	12	22	2	1	both events
1	selection	142	10	7	2	0	either event
1	selection	143	10	15	2	0	either event
1	selection	144	5	29	2	0	either event
1	selection	145	5	29	2	0	either event
1	selection	146	7	51	2	1	both events
1	selection	147	7	49	2	0	either event
1	selection	148	11	19	2	0	either event
1	selection	149	11	23	2	0	either event
1	selection	150	10	28	2	0	either event
1	selection	151	10	36	2	0	either event
1	selection	152	10	16	2	0	either event
1	selection	154	9	22	2	1	both events
1	selection	156	13	20	2	0	either event
1	selection	157	13	22	2	0	either event
1	selection	158	7	18	2	0	either event
1	selection	160	10	29	2	0	either event
1	selection	161	10	27	2	0	either event
1	selection	162	8	53	2	0	either event
1	selection	163	8	48	2	0	either event
1	selection	164	7	42	2	0	either event
1	selection	166	5	25	2	0	either event
1	selection	168	12	13	2	1	both events
1	selection	169	12	17	2	1	both events
1	selection	170	11	22	2	0	either event
1	selection	171	11	26	2	0	either event
1	selection	172	6	27	2	0	either event
1	selection	173	6	37	2	0	either event
1	selection	174	12	6	2	0	either event
1	selection	175	12	4	2	0	either event
1	selection	176	10	32	2	0	either event
1	selection	177	10	32	2	0	either event
1	selection	178	9	24	2	0	either event
1	selection	179	9	34	2	0	either event
1	selection	180	9	41	2	0	either event
1	selection	181	9	66	2	0	either event
1	selection	182	8	44	2	0	either event
1	selection	183	8	53	2	0	either event
1	selection	184	11	16	2	0	either event
1	selection	185	11	22	2	0	either event
1	selection	186	10	15	2	0	either event
1	selection	187	10	13	2	0	either event
1	selection	188	5	60	2	0	either event
1	selection	189	5	36	2	0	either event
1	selection	190	8	37	2	1	both events
1	selection	192	9	28	2	1	both events
1	selection	193	9	32	2	0	either event
1	selection	194	11	13	2	1	both events
1	selection	195	11	3	2	0	either event
1	selection	196	7	23	2	0	either event
1	selection	197	7	22	2	0	either event
1	selection	198	9	10	2	1	both events
1	selection	199	9	12	2	1	both events
2	neutral evolution	28	6	63	2	0	either event
2	neutral evolution	36	3	13	2	0	either event
2	neutral evolution	45	6	31	2	0	either event
2	neutral evolution	47	7	35	2	1	both events
2	neutral evolution	53	6	16	2	1	both events
2	neutral evolution	56	8	36	2	0	either event
2	neutral evolution	58	5	19	2	0	either event
2	neutral evolution	59	5	21	2	0	either event
2	neutral evolution	62	4	41	2	0	either event
2	neutral evolution	68	5	39	2	1	both events
2	neutral evolution	71	5	26	2	0	either event
2	neutral evolution	72	9	35	2	0	either event
2	neutral evolution	78	6	40	2	1	both events
2	neutral evolution	80	4	51	2	0	either event
2	neutral evolution	81	4	20	2	0	either event
2	neutral evolution	83	7	53	2	0	either event
2	neutral evolution	89	10	8	2	1	both events
2	neutral evolution	92	7	20	2	0	either event
2	neutral evolution	95	10	32	2	0	either event
2	neutral evolution	97	8	43	2	0	either event
2	neutral evolution	98	7	19	2	0	either event
2	neutral evolution	100	11	12	2	1	both events
2	neutral evolution	102	8	48	2	0	either event
2	neutral evolution	104	7	37	2	1	both events
2	neutral evolution	107	6	21	2	0	either event
2	neutral evolution	110	8	72	2	1	both events
2	neutral evolution	111	8	75	2	1	both events
2	neutral evolution	112	7	29	2	0	either event
2	neutral evolution	113	7	17	2	0	either event
2	neutral evolution	114	9	10	2	1	both events
2	neutral evolution	116	9	45	2	0	either event
2	neutral evolution	117	9	45	2	0	either event
2	neutral evolution	118	7	14	2	1	both events
2	neutral evolution	119	7	20	2	1	both events
2	neutral evolution	120	6	16	2	0	either event
2	neutral evolution	121	6	16	2	0	either event
2	neutral evolution	122	8	12	2	1	both events
2	neutral evolution	123	8	14	2	1	both events
2	neutral evolution	124	11	33	2	0	either event
2	neutral evolution	125	11	31	2	0	either event
2	neutral evolution	126	8	52	2	1	both events
2	neutral evolution	127	8	46	2	1	both events
2	neutral evolution	128	6	63	2	0	either event
2	neutral evolution	129	6	61	2	1	both events
2	neutral evolution	130	8	19	2	0	either event
2	neutral evolution	134	10	23	2	1	both events
2	neutral evolution	137	7	36	2	0	either event
2	neutral evolution	138	9	25	2	0	either event
2	neutral evolution	139	9	25	2	0	either event
2	neutral evolution	140	9	56	2	0	either event
2	neutral evolution	144	8	27	2	1	both events
2	neutral evolution	146	9	27	2	1	both events
2	neutral evolution	147	9	27	2	1	both events
2	neutral evolution	149	10	8	2	0	either event
2	neutral evolution	150	5	11	2	0	either event
2	neutral evolution	151	5	11	2	0	either event
2	neutral evolution	152	9	42	2	0	either event
2	neutral evolution	153	9	52	2	0	either event
2	neutral evolution	154	8	43	2	1	both events
2	neutral evolution	155	8	55	2	0	either event
2	neutral evolution	156	8	39	2	1	both events
2	neutral evolution	157	8	49	2	0	either event
2	neutral evolution	158	9	38	2	1	both events
2	neutral evolution	159	9	40	2	1	both events
2	neutral evolution	160	8	80	2	1	both events
2	neutral evolution	161	8	67	2	1	both events
2	neutral evolution	162	8	17	2	0	either event
2	neutral evolution	163	8	11	2	1	both events
2	neutral evolution	164	12	12	2	1	both events
2	neutral evolution	165	12	12	2	1	both events
2	neutral evolution	166	10	60	2	0	either event
2	neutral evolution	168	6	31	2	0	either event
2	neutral evolution	169	6	39	2	0	either event
2	neutral evolution	170	7	16	2	0	either event
2	neutral evolution	171	7	14	2	0	either event
2	neutral evolution	173	7	33	2	0	either event
2	neutral evolution	175	8	11	2	0	either event
2	neutral evolution	177	7	14	2	0	either event
2	neutral evolution	178	8	14	2	1	both events
2	neutral evolution	179	8	6	2	1	both events
2	neutral evolution	180	8	15	2	1	both events
2	neutral evolution	181	8	11	2	1	both events
2	neutral evolution	182	7	25	2	1	both events
2	neutral evolution	183	7	23	2	0	either event
2	neutral evolution	184	9	18	2	0	either event
2	neutral evolution	185	9	8	2	0	either event
2	neutral evolution	186	7	13	2	1	both events
2	neutral evolution	187	7	19	2	0	either event
2	neutral evolution	188	11	3	2	0	either event
2	neutral evolution	189	11	5	2	0	either event
2	neutral evolution	190	7	34	2	0	either event
2	neutral evolution	191	7	34	2	0	either event
2	neutral evolution	192	8	44	2	0	either event
2	neutral evolution	193	8	41	2	0	either event
2	neutral evolution	194	11	71	2	1	both events
2	neutral evolution	195	11	71	2	1	both events
2	neutral evolution	196	6	29	2	0	either event
2	neutral evolution	197	6	40	2	0	either event
2	neutral evolution	198	11	11	2	0	either event
2	neutral evolution	199	11	15	2	1	both events
2	selection	19	5	48	2	1	both events
2	selection	37	6	45	2	0	either event
2	selection	40	7	29	2	0	either event
2	selection	41	7	41	2	1	both events
2	selection	44	6	17	2	0	either event
2	selection	48	6	28	2	0	either event
2	selection	50	6	77	2	1	both events
2	selection	54	6	36	2	0	either event
2	selection	57	6	30	2	0	either event
2	selection	61	6	43	2	1	both events
2	selection	69	5	15	2	0	either event
2	selection	73	7	35	2	0	either event
2	selection	74	9	23	2	0	either event
2	selection	77	7	66	2	1	both events
2	selection	78	5	21	2	0	either event
2	selection	81	6	18	2	0	either event
2	selection	82	6	7	2	1	both events
2	selection	84	7	37	2	0	either event
2	selection	87	8	30	2	0	either event
2	selection	88	9	40	2	0	either event
2	selection	91	8	36	2	1	both events
2	selection	94	4	37	2	0	either event
2	selection	95	4	31	2	0	either event
2	selection	96	7	7	2	1	both events
2	selection	97	7	7	2	1	both events
2	selection	98	9	40	2	1	both events
2	selection	100	10	47	2	0	either event
2	selection	102	8	43	2	0	either event
2	selection	107	7	28	2	0	either event
2	selection	108	8	43	2	0	either event
2	selection	111	7	40	2	0	either event
2	selection	112	6	30	2	0	either event
2	selection	113	6	42	2	0	either event
2	selection	114	10	43	2	0	either event
2	selection	115	10	37	2	1	both events
2	selection	116	5	45	2	0	either event
2	selection	117	5	53	2	0	either event
2	selection	118	6	21	2	0	either event
2	selection	120	8	55	2	0	either event
2	selection	122	7	55	2	0	either event
2	selection	123	7	63	2	0	either event
2	selection	125	7	18	2	0	either event
2	selection	126	7	20	2	1	both events
2	selection	127	7	18	2	1	both events
2	selection	129	5	10	2	1	both events
2	selection	130	8	26	2	0	either event
2	selection	131	8	26	2	0	either event
2	selection	133	6	23	2	0	either event
2	selection	134	6	17	2	0	either event
2	selection	135	6	21	2	0	either event
2	selection	136	9	62	2	0	either event
2	selection	138	9	26	2	0	either event
2	selection	139	9	36	2	0	either event
2	selection	142	11	27	2	0	either event
2	selection	143	11	35	2	1	both events
2	selection	144	10	36	2	1	both events
2	selection	145	10	46	2	1	both events
2	selection	146	7	28	2	0	either event
2	selection	147	7	12	2	0	either event
2	selection	149	6	44	2	1	both events
2	selection	150	6	14	2	0	either event
2	selection	151	6	22	2	0	either event
2	selection	152	7	34	2	0	either event
2	selection	154	7	10	2	0	either event
2	selection	156	8	81	2	0	either event
2	selection	158	7	17	2	0	either event
2	selection	159	7	15	2	0	either event
2	selection	160	8	14	2	0	either event
2	selection	162	9	65	2	0	either event
2	selection	163	9	65	2	1	both events
2	selection	165	9	47	2	1	both events
2	selection	169	6	50	2	0	either event
2	selection	170	10	79	2	0	either event
2	selection	171	10	67	2	0	either event
2	selection	172	8	19	2	0	either event
2	selection	173	8	27	2	0	either event
2	selection	174	8	14	2	0	either event
2	selection	175	8	24	2	0	either event
2	selection	176	8	41	2	0	either event
2	selection	178	8	69	2	0	either event
2	selection	179	8	67	2	0	either event
2	selection	180	9	36	2	0	either event
2	selection	181	9	32	2	1	both events
2	selection	183	9	14	2	0	either event
2	selection	184	10	11	2	0	either event
2	selection	185	10	17	2	0	either event
2	selection	186	7	46	2	0	either event
2	selection	187	7	42	2	0	either event
2	selection	188	8	14	2	0	either event
2	selection	189	8	16	2	0	either event
2	selection	190	7	59	2	1	both events
2	selection	191	7	56	2	0	either event
2	selection	192	6	22	2	1	both events
2	selection	193	6	16	2	1	both events
2	selection	194	5	24	2	1	both events
2	selection	195	5	18	2	0	either event
2	selection	196	10	34	2	0	either event
2	selection	197	10	40	2	1	both events
2	selection	198	9	46	2	0	either event
2	selection	199	9	49	2	0	either event
3	neutral evolution	35	7	81	2	0	either event
3	neutral evolution	39	5	59	2	0	either event
3	neutral evolution	46	7	40	2	0	either event
3	neutral evolution	49	8	60	2	0	either event
3	neutral evolution	50	5	49	2	0	either event
3	neutral evolution	55	8	63	2	0	either event
3	neutral evolution	60	7	57	2	0	either event
3	neutral evolution	62	5	55	2	0	either event
3	neutral evolution	69	9	66	2	0	either event
3	neutral evolution	70	8	62	2	1	both events
3	neutral evolution	76	9	102	2	0	either event
3	neutral evolution	80	8	98	2	0	either event
3	neutral evolution	81	8	92	2	0	either event
3	neutral evolution	83	7	81	2	0	either event
3	neutral evolution	84	9	66	2	0	either event
3	neutral evolution	85	9	49	2	1	both events
3	neutral evolution	87	10	72	2	0	either event
3	neutral evolution	98	9	68	2	0	either event
3	neutral evolution	101	12	115	2	0	either event
3	neutral evolution	103	10	55	2	0	either event
3	neutral evolution	104	9	69	2	0	either event
3	neutral evolution	106	8	85	2	1	both events
3	neutral evolution	107	8	73	2	0	either event
3	neutral evolution	108	10	127	2	1	both events
3	neutral evolution	110	5	48	2	0	either event
3	neutral evolution	111	5	58	2	0	either event
3	neutral evolution	112	10	50	2	0	either event
3	neutral evolution	114	10	68	2	0	either event
3	neutral evolution	115	10	74	2	0	either event
3	neutral evolution	118	11	66	2	0	either event
3	neutral evolution	121	7	68	2	1	both events
3	neutral evolution	122	11	142	2	1	both events
3	neutral evolution	123	11	169	2	1	both events
3	neutral evolution	124	7	90	2	0	either event
3	neutral evolution	125	7	82	2	0	either event
3	neutral evolution	126	8	85	2	1	both events
3	neutral evolution	127	8	92	2	1	both events
3	neutral evolution	128	10	102	2	0	either event
3	neutral evolution	129	10	102	2	0	either event
3	neutral evolution	130	6	74	2	0	either event
3	neutral evolution	131	6	78	2	0	either event
3	neutral evolution	132	10	138	2	1	both events
3	neutral evolution	133	10	147	2	0	either event
3	neutral evolution	135	8	114	2	0	either event
3	neutral evolution	136	12	86	2	0	either event
3	neutral evolution	137	12	62	2	0	either event
3	neutral evolution	138	10	71	2	0	either event
3	neutral evolution	140	10	91	2	1	both events
3	neutral evolution	142	9	83	2	0	either event
3	neutral evolution	143	9	87	2	0	either event
3	neutral evolution	144	6	68	2	1	both events
3	neutral evolution	145	6	56	2	0	either event
3	neutral evolution	146	8	91	2	1	both events
3	neutral evolution	147	8	108	2	0	either event
3	neutral evolution	149	9	102	2	0	either event
3	neutral evolution	151	6	42	2	0	either event
3	neutral evolution	153	9	77	2	0	either event
3	neutral evolution	154	7	65	2	0	either event
3	neutral evolution	156	11	41	2	0	either event
3	neutral evolution	158	8	81	2	0	either event
3	neutral evolution	159	8	63	2	0	either event
3	neutral evolution	160	10	50	2	0	either event
3	neutral evolution	161	10	66	2	0	either event
3	neutral evolution	162	8	109	2	1	both events
3	neutral evolution	163	8	91	2	1	both events
3	neutral evolution	164	7	64	2	0	either event
3	neutral evolution	165	7	68	2	0	either event
3	neutral evolution	167	11	91	2	0	either event
3	neutral evolution	168	10	67	2	0	either event
3	neutral evolution	170	11	88	2	1	both events
3	neutral evolution	171	11	85	2	1	both events
3	neutral evolution	172	12	71	2	0	either event
3	neutral evolution	173	12	51	2	0	either event
3	neutral evolution	174	11	86	2	1	both events
3	neutral evolution	175	11	89	2	0	either event
3	neutral evolution	176	10	78	2	0	either event
3	neutral evolution	177	10	77	2	0	either event
3	neutral evolution	178	13	132	2	0	either event
3	neutral evolution	179	13	118	2	0	either event
3	neutral evolution	180	11	71	2	0	either event
3	neutral evolution	181	11	69	2	0	either event
3	neutral evolution	182	11	130	2	0	either event
3	neutral evolution	183	11	155	2	0	either event
3	neutral evolution	184	12	94	2	0	either event
3	neutral evolution	185	12	76	2	0	either event
3	neutral evolution	186	9	57	2	0	either event
3	neutral evolution	187	9	65	2	0	either event
3	neutral evolution	188	8	79	2	0	either event
3	neutral evolution	189	8	68	2	1	both events
3	neutral evolution	190	9	119	2	0	either event
3	neutral evolution	191	9	116	2	0	either event
3	neutral evolution	192	10	62	2	0	either event
3	neutral evolution	193	10	60	2	0	either event
3	neutral evolution	194	6	100	2	0	either event
3	neutral evolution	195	6	96	2	0	either event
3	neutral evolution	196	6	60	2	0	either event
3	neutral evolution	197	6	58	2	0	either event
3	neutral evolution	198	12	128	2	0	either event
3	neutral evolution	199	12	109	2	1	both events
3	selection	35	7	81	2	0	either event
3	selection	39	5	59	2	0	either event
3	selection	46	7	40	2	0	either event
3	selection	49	8	60	2	0	either event
3	selection	50	5	49	2	0	either event
3	selection	55	8	63	2	0	either event
3	selection	60	7	57	2	0	either event
3	selection	62	5	55	2	0	either event
3	selection	69	9	66	2	0	either event
3	selection	70	8	62	2	1	both events
3	selection	76	9	102	2	0	either event
3	selection	80	8	98	2	0	either event
3	selection	81	8	92	2	0	either event
3	selection	83	7	81	2	0	either event
3	selection	84	9	66	2	0	either event
3	selection	85	9	49	2	1	both events
3	selection	87	10	72	2	0	either event
3	selection	98	9	68	2	0	either event
3	selection	101	12	115	2	0	either event
3	selection	103	10	55	2	0	either event
3	selection	104	9	69	2	0	either event
3	selection	106	8	85	2	1	both events
3	selection	107	8	73	2	0	either event
3	selection	108	10	127	2	1	both events
3	selection	110	5	48	2	0	either event
3	selection	111	5	58	2	0	either event
3	selection	112	10	50	2	0	either event
3	selection	114	10	68	2	0	either event
3	selection	115	10	74	2	0	either event
3	selection	118	11	66	2	0	either event
3	selection	121	7	68	2	1	both events
3	selection	122	11	142	2	1	both events
3	selection	123	11	169	2	1	both events
3	selection	124	7	90	2	0	either event
3	selection	125	7	82	2	0	either event
3	selection	126	8	85	2	1	both events
3	selection	127	8	92	2	1	both events
3	selection	128	10	102	2	0	either event
3	selection	129	10	102	2	0	either event
3	selection	130	6	74	2	0	either event
3	selection	131	6	78	2	0	either event
3	selection	132	10	138	2	1	both events
3	selection	133	10	147	2	0	either event
3	selection	135	8	114	2	0	either event
3	selection	136	12	86	2	0	either event
3	selection	137	12	62	2	0	either event
3	selection	138	10	71	2	0	either event
3	selection	140	10	91	2	1	both events
3	selection	142	9	83	2	0	either event
3	selection	143	9	87	2	0	either event
3	selection	144	6	68	2	1	both events
3	selection	145	6	56	2	0	either event
3	selection	146	8	91	2	1	both events
3	selection	147	8	108	2	0	either event
3	selection	149	9	102	2	0	either event
3	selection	151	6	42	2	0	either event
3	selection	153	9	77	2	0	either event
3	selection	154	7	65	2	0	either event
3	selection	156	11	41	2	0	either event
3	selection	158	8	81	2	0	either event
3	selection	159	8	63	2	0	either event
3	selection	160	10	50	2	0	either event
3	selection	161	10	66	2	0	either event
3	selection	162	8	109	2	1	both events
3	selection	163	8	91	2	1	both events
3	selection	164	7	64	2	0	either event
3	selection	165	7	68	2	0	either event
3	selection	167	11	91	2	0	either event
3	selection	168	10	67	2	0	either event
3	selection	170	11	88	2	1	both events
3	selection	171	11	85	2	1	both events
3	selection	172	12	71	2	0	either event
3	selection	173	12	51	2	0	either event
3	selection	174	11	86	2	1	both events
3	selection	175	11	89	2	0	either event
3	selection	176	10	78	2	0	either event
3	selection	177	10	77	2	0	either event
3	selection	178	13	132	2	0	either event
3	selection	179	13	118	2	0	either event
3	selection	180	11	71	2	0	either event
3	selection	181	11	69	2	0	either event
3	selection	182	11	130	2	0	either event
3	selection	183	11	155	2	0	either event
3	selection	184	12	94	2	0	either event
3	selection	185	12	76	2	0	either event
3	selection	186	9	57	2	0	either event
3	selection	187	9	65	2	0	either event
3	selection	188	8	79	2	0	either event
3	selection	189	8	68	2	1	both events
3	selection	190	9	119	2	0	either event
3	selection	191	9	116	2	0	either event
3	selection	192	10	62	2	0	either event
3	selection	193	10	60	2	0	either event
3	selection	194	6	100	2	0	either event
3	selection	195	6	96	2	0	either event
3	selection	196	6	60	2	0	either event
3	selection	197	6	58	2	0	either event
3	selection	198	12	128	2	0	either event
3	selection	199	12	109	2	1	both events
4	neutral evolution	16	4	30	2	0	either event
4	neutral evolution	38	6	43	2	0	either event
4	neutral evolution	39	6	48	2	0	either event
4	neutral evolution	43	6	71	2	0	either event
4	neutral evolution	50	5	34	2	0	either event
4	neutral evolution	55	7	43	2	0	either event
4	neutral evolution	56	6	46	2	0	either event
4	neutral evolution	57	6	48	2	0	either event
4	neutral evolution	71	9	97	2	0	either event
4	neutral evolution	73	7	109	2	0	either event
4	neutral evolution	74	7	59	2	0	either event
4	neutral evolution	75	7	60	2	0	either event
4	neutral evolution	79	7	61	2	0	either event
4	neutral evolution	81	7	103	2	0	either event
4	neutral evolution	83	8	37	2	0	either event
4	neutral evolution	84	4	32	2	0	either event
4	neutral evolution	85	4	40	2	0	either event
4	neutral evolution	87	9	78	2	0	either event
4	neutral evolution	88	8	125	2	0	either event
4	neutral evolution	89	8	132	2	0	either event
4	neutral evolution	90	6	80	2	0	either event
4	neutral evolution	91	6	69	2	0	either event
4	neutral evolution	96	5	45	2	0	either event
4	neutral evolution	98	5	14	2	0	either event
4	neutral evolution	101	5	48	2	0	either event
4	neutral evolution	103	5	25	2	0	either event
4	neutral evolution	104	8	67	2	0	either event
4	neutral evolution	105	8	76	2	0	either event
4	neutral evolution	107	6	48	2	0	either event
4	neutral evolution	110	7	113	2	0	either event
4	neutral evolution	111	7	103	2	0	either event
4	neutral evolution	113	6	12	2	0	either event
4	neutral evolution	117	7	78	2	0	either event
4	neutral evolution	118	5	54	2	0	either event
4	neutral evolution	119	5	47	2	0	either event
4	neutral evolution	120	8	102	2	0	either event
4	neutral evolution	121	8	76	2	0	either event
4	neutral evolution	123	6	42	2	0	either event
4	neutral evolution	124	7	46	2	0	either event
4	neutral evolution	125	7	41	2	0	either event
4	neutral evolution	126	11	92	2	0	either event
4	neutral evolution	127	11	100	2	0	either event
4	neutral evolution	128	11	103	2	0	either event
4	neutral evolution	130	7	38	2	0	either event
4	neutral evolution	131	7	41	2	0	either event
4	neutral evolution	132	6	25	2	0	either event
4	neutral evolution	133	6	28	2	0	either event
4	neutral evolution	134	8	58	2	0	either event
4	neutral evolution	135	8	60	2	0	either event
4	neutral evolution	137	6	104	2	0	either event
4	neutral evolution	141	8	85	2	0	either event
4	neutral evolution	143	8	84	2	0	either event
4	neutral evolution	146	9	139	2	0	either event
4	neutral evolution	147	9	120	2	0	either event
4	neutral evolution	148	10	82	2	0	either event
4	neutral evolution	149	10	87	2	0	either event
4	neutral evolution	150	8	77	2	0	either event
4	neutral evolution	151	8	53	2	0	either event
4	neutral evolution	153	7	35	2	0	either event
4	neutral evolution	154	7	67	2	0	either event
4	neutral evolution	155	7	57	2	0	either event
4	neutral evolution	156	9	90	2	0	either event
4	neutral evolution	158	8	67	2	0	either event
4	neutral evolution	159	8	75	2	0	either event
4	neutral evolution	160	8	77	2	0	either event
4	neutral evolution	161	8	83	2	0	either event
4	neutral evolution	162	8	56	2	0	either event
4	neutral evolution	163	8	71	2	0	either event
4	neutral evolution	164	6	59	2	0	either event
4	neutral evolution	165	6	52	2	0	either event
4	neutral evolution	167	7	56	2	0	either event
4	neutral evolution	168	7	63	2	0	either event
4	neutral evolution	169	7	68	2	0	either event
4	neutral evolution	170	7	39	2	0	either event
4	neutral evolution	171	7	56	2	0	either event
4	neutral evolution	172	10	149	2	0	either event
4	neutral evolution	173	10	123	2	0	either event
4	neutral evolution	175	8	86	2	0	either event
4	neutral evolution	176	12	138	2	0	either event
4	neutral evolution	177	12	120	2	0	either event
4	neutral evolution	178	9	45	2	0	either event
4	neutral evolution	179	9	45	2	0	either event
4	neutral evolution	181	9	89	2	0	either event
4	neutral evolution	182	6	50	2	0	either event
4	neutral evolution	184	8	62	2	0	either event
4	neutral evolution	185	8	50	2	0	either event
4	neutral evolution	186	10	70	2	0	either event
4	neutral evolution	187	10	79	2	0	either event
4	neutral evolution	188	9	101	2	0	either event
4	neutral evolution	189	9	106	2	0	either event
4	neutral evolution	190	7	43	2	0	either event
4	neutral evolution	191	7	41	2	0	either event
4	neutral evolution	192	9	80	2	0	either event
4	neutral evolution	193	9	84	2	0	either event
4	neutral evolution	194	7	90	2	0	either event
4	neutral evolution	195	7	67	2	0	either event
4	neutral evolution	196	7	68	2	0	either event
4	neutral evolution	197	7	75	2	0	either event
4	neutral evolution	198	7	128	2	0	either event
4	neutral evolution	199	7	99	2	0	either event
4	selection	32	7	101	2	1	both events
4	selection	40	5	68	2	1	both events
4	selection	42	5	34	2	0	either event
4	selection	45	5	49	2	0	either event
4	selection	48	6	55	2	0	either event
4	selection	54	8	59	2	0	either event
4	selection	55	8	50	2	0	either event
4	selection	58	5	28	2	1	both events
4	selection	59	5	18	2	0	either event
4	selection	63	9	149	2	0	either event
4	selection	68	6	30	2	0	either event
4	selection	69	6	43	2	0	either event
4	selection	71	10	162	2	1	both events
4	selection	72	5	41	2	0	either event
4	selection	73	5	41	2	1	both events
4	selection	74	7	68	2	0	either event
4	selection	77	10	174	2	0	either event
4	selection	79	6	25	2	1	both events
4	selection	81	6	28	2	0	either event
4	selection	83	6	82	2	1	both events
4	selection	84	10	122	2	0	either event
4	selection	87	11	185	2	1	both events
4	selection	88	6	57	2	1	both events
4	selection	92	7	73	2	0	either event
4	selection	93	7	81	2	0	either event
4	selection	95	5	36	2	0	either event
4	selection	98	7	22	2	1	both events
4	selection	100	8	63	2	0	either event
4	selection	102	8	113	2	1	both events
4	selection	103	8	118	2	1	both events
4	selection	106	5	17	2	0	either event
4	selection	110	11	184	2	1	both events
4	selection	113	11	190	2	1	both events
4	selection	114	7	67	2	1	both events
4	selection	115	7	78	2	0	either event
4	selection	116	7	76	2	0	either event
4	selection	120	9	102	2	1	both events
4	selection	122	6	18	2	0	either event
4	selection	123	6	27	2	0	either event
4	selection	124	12	182	2	0	either event
4	selection	126	5	47	2	0	either event
4	selection	128	8	27	2	2	both events
4	selection	129	8	21	2	1	both events
4	selection	130	8	102	2	0	either event
4	selection	131	8	102	2	0	either event
4	selection	132	10	89	2	1	both events
4	selection	134	8	134	2	0	either event
4	selection	136	6	42	2	1	both events
4	selection	138	12	181	2	1	both events
4	selection	139	12	156	2	1	both events
4	selection	140	6	33	2	0	either event
4	selection	141	6	47	2	0	either event
4	selection	143	6	28	2	1	both events
4	selection	144	9	82	2	1	both events
4	selection	145	9	80	2	0	either event
4	selection	146	7	37	2	1	both events
4	selection	147	7	45	2	1	both events
4	selection	148	12	199	2	0	either event
4	selection	149	12	194	2	1	both events
4	selection	150	7	40	2	1	both events
4	selection	151	7	44	2	0	either event
4	selection	152	9	88	2	0	either event
4	selection	153	9	70	2	0	either event
4	selection	154	8	96	2	1	both events
4	selection	155	8	102	2	1	both events
4	selection	157	13	162	2	0	either event
4	selection	158	6	14	2	0	either event
4	selection	159	6	14	2	1	both events
4	selection	160	7	79	2	0	either event
4	selection	161	7	71	2	0	either event
4	selection	165	5	47	2	0	either event
4	selection	166	6	51	2	0	either event
4	selection	167	6	39	2	0	either event
4	selection	169	6	32	2	1	both events
4	selection	170	6	57	2	1	both events
4	selection	171	6	74	2	1	both events
4	selection	173	5	29	2	1	both events
4	selection	174	9	142	2	0	either event
4	selection	175	9	151	2	1	both events
4	selection	177	7	57	2	1	both events
4	selection	178	6	44	2	1	both events
4	selection	179	6	46	2	0	either event
4	selection	180	8	107	2	0	either event
4	selection	181	8	114	2	0	either event
4	selection	183	7	49	2	0	either event
4	selection	184	11	116	2	1	both events
4	selection	185	11	100	2	0	either event
4	selection	186	8	63	2	0	either event
4	selection	188	7	81	2	0	either event
4	selection	189	7	77	2	0	either event
4	selection	190	14	204	2	1	both events
4	selection	191	14	181	2	1	both events
4	selection	192	7	67	2	0	either event
4	selection	193	7	81	2	0	either event
4	selection	194	9	57	2	0	either event
4	selection	195	9	73	2	0	either event
4	selection	196	8	47	2	0	either event
4	selection	197	8	58	2	0	either event
4	selection	198	6	31	2	0	either event
4	selection	199	6	31	2	1	both events
5	neutral evolution	7	2	11	2	0	either event
5	neutral evolution	27	5	62	2	0	either event
5	neutral evolution	33	6	84	2	0	either event
5	neutral evolution	40	3	18	2	0	either event
5	neutral evolution	47	7	71	2	0	either event
5	neutral evolution	48	8	59	2	0	either event
5	neutral evolution	52	8	87	2	0	either event
5	neutral evolution	61	7	102	2	0	either event
5	neutral evolution	64	9	44	2	0	either event
5	neutral evolution	65	9	36	2	0	either event
5	neutral evolution	69	8	53	2	0	either event
5	neutral evolution	72	7	98	2	0	either event
5	neutral evolution	76	7	101	2	0	either event
5	neutral evolution	80	6	59	2	0	either event
5	neutral evolution	83	9	55	2	0	either event
5	neutral evolution	84	9	43	2	0	either event
5	neutral evolution	89	9	77	2	0	either event
5	neutral evolution	94	9	73	2	0	either event
5	neutral evolution	95	9	67	2	0	either event
5	neutral evolution	97	10	79	2	0	either event
5	neutral evolution	100	8	113	2	0	either event
5	neutral evolution	102	8	95	2	0	either event
5	neutral evolution	104	10	39	2	0	either event
5	neutral evolution	106	10	56	2	0	either event
5	neutral evolution	108	6	43	2	0	either event
5	neutral evolution	110	9	45	2	0	either event
5	neutral evolution	113	8	110	2	0	either event
5	neutral evolution	115	11	40	2	0	either event
5	neutral evolution	116	11	64	2	0	either event
5	neutral evolution	117	11	42	2	0	either event
5	neutral evolution	118	5	51	2	0	either event
5	neutral evolution	119	5	55	2	0	either event
5	neutral evolution	121	5	17	2	0	either event
5	neutral evolution	122	11	50	2	0	either event
5	neutral evolution	123	11	48	2	0	either event
5	neutral evolution	124	9	150	2	0	either event
5	neutral evolution	125	9	112	2	0	either event
5	neutral evolution	126	11	96	2	0	either event
5	neutral evolution	127	11	92	2	0	either event
5	neutral evolution	128	11	59	2	0	either event
5	neutral evolution	129	11	57	2	0	either event
5	neutral evolution	131	9	77	2	0	either event
5	neutral evolution	133	8	119	2	0	either event
5	neutral evolution	134	10	60	2	0	either event
5	neutral evolution	135	10	74	2	0	either event
5	neutral evolution	136	4	36	2	0	either event
5	neutral evolution	138	5	17	2	0	either event
5	neutral evolution	139	5	17	2	0	either event
5	neutral evolution	140	8	48	2	0	either event
5	neutral evolution	141	8	38	2	0	either event
5	neutral evolution	142	10	49	2	0	either event
5	neutral evolution	143	10	73	2	0	either event
5	neutral evolution	144	8	49	2	0	either event
5	neutral evolution	145	8	49	2	0	either event
5	neutral evolution	146	8	64	2	0	either event
5	neutral evolution	147	8	106	2	0	either event
5	neutral evolution	149	8	81	2	0	either event
5	neutral evolution	152	7	61	2	0	either event
5	neutral evolution	153	7	55	2	0	either event
5	neutral evolution	154	9	127	2	0	either event
5	neutral evolution	155	9	97	2	0	either event
5	neutral evolution	156	10	56	2	0	either event
5	neutral evolution	157	10	54	2	0	either event
5	neutral evolution	158	6	63	2	0	either event
5	neutral evolution	159	6	53	2	0	either event
5	neutral evolution	160	7	30	2	0	either event
5	neutral evolution	161	7	44	2	0	either event
5	neutral evolution	162	9	105	2	0	either event
5	neutral evolution	163	9	94	2	0	either event
5	neutral evolution	164	6	7	2	0	either event
5	neutral evolution	165	6	11	2	0	either event
5	neutral evolution	166	11	50	2	0	either event
5	neutral evolution	167	11	82	2	0	either event
5	neutral evolution	168	9	113	2	0	either event
5	neutral evolution	170	10	60	2	0	either event
5	neutral evolution	171	10	66	2	0	either event
5	neutral evolution	172	8	56	2	0	either event
5	neutral evolution	173	8	54	2	0	either event
5	neutral evolution	174	9	135	2	0	either event
5	neutral evolution	175	9	140	2	0	either event
5	neutral evolution	178	8	84	2	0	either event
5	neutral evolution	179	8	90	2	0	either event
5	neutral evolution	180	5	43	2	0	either event
5	neutral evolution	181	5	35	2	0	either event
5	neutral evolution	182	8	117	2	0	either event
5	neutral evolution	184	11	61	2	0	either event
5	neutral evolution	185	11	51	2	0	either event
5	neutral evolution	186	12	42	2	0	either event
5	neutral evolution	187	12	34	2	0	either event
5	neutral evolution	188	10	123	2	0	either event
5	neutral evolution	189	10	118	2	0	either event
5	neutral evolution	191	10	106	2	0	either event
5	neutral evolution	192	9	98	2	0	either event
5	neutral evolution	193	9	86	2	0	either event
5	neutral evolution	194	11	118	2	0	either event
5	neutral evolution	195	11	143	2	0	either event
5	neutral evolution	196	10	135	2	0	either event
5	neutral evolution	197	10	165	2	0	either event
5	neutral evolution	198	9	56	2	0	either event
5	neutral evolution	199	9	58	2	0	either event
5	selection	7	2	11	2	0	either event
5	selection	32	6	90	2	1	both events
5	selection	39	6	58	2	0	either event
5	selection	41	3	15	2	0	either event
5	selection	46	4	41	2	0	either event
5	selection	50	8	106	2	0	either event
5	selection	53	6	49	2	1	both events
5	selection	55	7	56	2	0	either event
5	selection	56	9	129	2	0	either event
5	selection	57	9	116	2	0	either event
5	selection	60	7	63	2	0	either event
5	selection	65	6	65	2	0	either event
5	selection	78	8	61	2	0	either event
5	selection	79	8	59	2	0	either event
5	selection	85	8	66	2	0	either event
5	selection	86	10	107	2	0	either event
5	selection	87	10	105	2	0	either event
5	selection	89	7	57	2	0	either event
5	selection	90	13	173	2	0	either event
5	selection	92	7	81	2	1	both events
5	selection	93	7	83	2	0	either event
5	selection	94	6	58	2	0	either event
5	selection	96	7	55	2	0	either event
5	selection	97	7	49	2	1	both events
5	selection	98	7	79	2	1	both events
5	selection	100	10	97	2	1	both events
5	selection	107	8	58	2	0	either event
5	selection	108	5	54	2	1	both events
5	selection	109	5	48	2	0	either event
5	selection	110	10	107	2	0	either event
5	selection	113	7	91	2	0	either event
5	selection	114	12	127	2	1	both events
5	selection	116	7	114	2	0	either event
5	selection	117	7	112	2	1	both events
5	selection	118	13	105	2	1	both events
5	selection	119	13	137	2	0	either event
5	selection	120	8	84	2	0	either event
5	selection	121	8	67	2	0	either event
5	selection	122	8	93	2	0	either event
5	selection	123	8	87	2	0	either event
5	selection	125	12	135	2	1	both events
5	selection	126	7	37	2	0	either event
5	selection	128	11	107	2	1	both events
5	selection	130	10	116	2	1	both events
5	selection	132	9	73	2	1	both events
5	selection	134	12	119	2	0	either event
5	selection	135	12	133	2	1	both events
5	selection	136	14	143	2	0	either event
5	selection	139	9	135	2	0	either event
5	selection	140	5	44	2	1	both events
5	selection	141	5	57	2	1	both events
5	selection	142	7	46	2	1	both events
5	selection	144	8	53	2	1	both events
5	selection	145	8	59	2	1	both events
5	selection	146	8	126	2	1	both events
5	selection	147	8	138	2	0	either event
5	selection	149	10	111	2	0	either event
5	selection	151	11	112	2	0	either event
5	selection	152	13	132	2	1	both events
5	selection	153	13	146	2	1	both events
5	selection	154	8	40	2	0	either event
5	selection	155	8	46	2	0	either event
5	selection	156	7	48	2	0	either event
5	selection	157	7	32	2	0	either event
5	selection	158	11	80	2	1	both events
5	selection	160	11	103	2	1	both events
5	selection	162	12	133	2	0	either event
5	selection	164	13	114	2	1	both events
5	selection	166	9	41	2	1	both events
5	selection	167	9	63	2	0	either event
5	selection	168	8	61	2	1	both events
5	selection	169	8	63	2	2	both events
5	selection	170	14	146	2	0	either event
5	selection	171	14	126	2	0	either event
5	selection	172	13	143	2	0	either event
5	selection	173	13	160	2	1	both events
5	selection	176	9	123	2	0	either event
5	selection	177	9	135	2	0	either event
5	selection	178	12	143	2	0	either event
5	selection	179	12	156	2	0	either event
5	selection	180	12	84	2	0	either event
5	selection	181	12	72	2	1	both events
5	selection	182	10	90	2	2	both events
5	selection	183	10	76	2	2	both events
5	selection	184	10	140	2	0	either event
5	selection	185	10	143	2	0	either event
5	selection	186	12	112	2	1	both events
5	selection	187	12	98	2	0	either event
5	selection	188	7	91	2	0	either event
5	selection	189	7	92	2	0	either event
5	selection	190	10	147	2	1	both events
5	selection	191	10	116	2	1	both events
5	selection	192	5	18	2	0	either event
5	selection	193	5	16	2	1	both events
5	selection	194	5	21	2	1	both events
5	selection	195	5	17	2	0	either event
5	selection	196	10	123	2	0	either event
5	selection	197	10	139	2	0	either event
5	selection	198	15	196	2	0	either event
5	selection	199	15	155	2	2	both events
6	neutral evolution	10	4	20	2	0	either event
6	neutral evolution	16	5	4	2	0	either event
6	neutral evolution	19	3	24	2	0	either event
6	neutral evolution	24	5	29	2	0	either event
6	neutral evolution	27	4	38	2	0	either event
6	neutral evolution	37	7	12	2	0	either event
6	neutral evolution	46	6	20	2	0	either event
6	neutral evolution	57	9	11	2	0	either event
6	neutral evolution	62	8	8	2	0	either event
6	neutral evolution	63	8	4	2	0	either event
6	neutral evolution	65	8	92	2	0	either event
6	neutral evolution	73	7	46	2	0	either event
6	neutral evolution	77	7	61	2	0	either event
6	neutral evolution	78	8	2	2	0	either event
6	neutral evolution	82	5	6	2	0	either event
6	neutral evolution	84	8	14	2	0	either event
6	neutral evolution	89	9	5	2	0	either event
6	neutral evolution	90	6	2	2	0	either event
6	neutral evolution	91	6	12	2	0	either event
6	neutral evolution	92	6	2	2	0	either event
6	neutral evolution	96	8	15	2	0	either event
6	neutral evolution	97	8	19	2	0	either event
6	neutral evolution	99	10	16	2	0	either event
6	neutral evolution	101	7	70	2	0	either event
6	neutral evolution	102	7	5	2	0	either event
6	neutral evolution	103	7	5	2	0	either event
6	neutral evolution	104	6	6	2	0	either event
6	neutral evolution	109	7	9	2	0	either event
6	neutral evolution	114	9	1	2	0	either event
6	neutral evolution	116	6	8	2	0	either event
6	neutral evolution	117	6	6	2	0	either event
6	neutral evolution	118	9	103	2	0	either event
6	neutral evolution	120	6	6	2	0	either event
6	neutral evolution	121	6	4	2	0	either event
6	neutral evolution	123	7	14	2	0	either event
6	neutral evolution	124	5	16	2	1	both events
6	neutral evolution	125	5	18	2	0	either event
6	neutral evolution	128	11	13	2	0	either event
6	neutral evolution	130	10	6	2	0	either event
6	neutral evolution	131	10	16	2	0	either event
6	neutral evolution	132	8	10	2	0	either event
6	neutral evolution	134	10	110	2	1	both events
6	neutral evolution	136	5	14	2	0	either event
6	neutral evolution	138	5	22	2	0	either event
6	neutral evolution	140	10	12	2	0	either event
6	neutral evolution	141	10	10	2	0	either event
6	neutral evolution	142	11	5	2	0	either event
6	neutral evolution	143	11	15	2	0	either event
6	neutral evolution	144	8	6	2	0	either event
6	neutral evolution	145	8	2	2	0	either event
6	neutral evolution	146	8	69	2	0	either event
6	neutral evolution	148	11	128	2	0	either event
6	neutral evolution	149	11	111	2	0	either event
6	neutral evolution	150	9	64	2	0	either event
6	neutral evolution	151	9	62	2	0	either event
6	neutral evolution	152	9	9	2	0	either event
6	neutral evolution	153	9	19	2	0	either event
6	neutral evolution	156	11	4	2	0	either event
6	neutral evolution	157	11	8	2	0	either event
6	neutral evolution	159	10	7	2	0	either event
6	neutral evolution	160	7	3	2	0	either event
6	neutral evolution	161	7	5	2	0	either event
6	neutral evolution	162	7	6	2	0	either event
6	neutral evolution	163	7	6	2	0	either event
6	neutral evolution	166	9	67	2	0	either event
6	neutral evolution	167	9	65	2	0	either event
6	neutral evolution	168	8	7	2	0	either event
6	neutral evolution	169	8	7	2	0	either event
6	neutral evolution	170	11	5	2	0	either event
6	neutral evolution	171	11	5	2	0	either event
6	neutral evolution	172	9	96	2	0	either event
6	neutral evolution	173	9	110	2	0	either event
6	neutral evolution	174	7	6	2	0	either event
6	neutral evolution	175	7	6	2	0	either event
6	neutral evolution	176	8	61	2	0	either event
6	neutral evolution	177	8	51	2	1	both events
6	neutral evolution	178	10	90	2	0	either event
6	neutral evolution	179	10	116	2	0	either event
6	neutral evolution	180	10	82	2	1	both events
6	neutral evolution	181	10	84	2	0	either event
6	neutral evolution	182	8	63	2	0	either event
6	neutral evolution	184	6	32	2	0	either event
6	neutral evolution	185	6	40	2	0	either event
6	neutral evolution	186	5	23	2	0	either event
6	neutral evolution	187	5	25	2	0	either event
6	neutral evolution	188	6	20	2	0	either event
6	neutral evolution	189	6	12	2	0	either event
6	neutral evolution	190	8	87	2	0	either event
6	neutral evolution	191	8	75	2	0	either event
6	neutral evolution	192	12	20	2	0	either event
6	neutral evolution	193	12	10	2	0	either event
6	neutral evolution	194	9	72	2	0	either event
6	neutral evolution	195	9	83	2	0	either event
6	neutral evolution	196	9	92	2	0	either event
6	neutral evolution	197	9	99	2	0	either event
6	neutral evolution	198	7	63	2	0	either event
6	neutral evolution	199	7	63	2	0	either event
6	selection	10	4	20	2	0	either event
6	selection	16	5	4	2	0	either event
6	selection	19	3	24	2	0	either event
6	selection	24	5	29	2	0	either event
6	selection	27	4	38	2	0	either event
6	selection	37	7	12	2	0	either event
6	selection	46	6	20	2	0	either event
6	selection	57	9	11	2	0	either event
6	selection	62	8	8	2	0	either event
6	selection	63	8	4	2	0	either event
6	selection	65	8	92	2	0	either event
6	selection	73	7	46	2	0	either event
6	selection	77	7	61	2	0	either event
6	selection	78	8	2	2	0	either event
6	selection	82	5	6	2	0	either event
6	selection	84	8	14	2	0	either event
6	selection	89	9	5	2	0	either event
6	selection	90	6	2	2	0	either event
6	selection	91	6	12	2	0	either event
6	selection	92	6	2	2	0	either event
6	selection	96	8	15	2	0	either event
6	selection	97	8	19	2	0	either event
6	selection	99	10	16	2	0	either event
6	selection	101	7	70	2	0	either event
6	selection	102	7	5	2	0	either event
6	selection	103	7	5	2	0	either event
6	selection	104	6	6	2	0	either event
6	selection	109	7	9	2	0	either event
6	selection	114	9	1	2	0	either event
6	selection	116	6	8	2	0	either event
6	selection	117	6	6	2	0	either event
6	selection	118	9	103	2	0	either event
6	selection	120	6	6	2	0	either event
6	selection	121	6	4	2	0	either event
6	selection	123	7	14	2	0	either event
6	selection	124	5	16	2	1	both events
6	selection	125	5	18	2	0	either event
6	selection	128	11	13	2	0	either event
6	selection	130	10	6	2	0	either event
6	selection	131	10	16	2	0	either event
6	selection	132	8	10	2	0	either event
6	selection	134	10	110	2	1	both events
6	selection	136	5	14	2	0	either event
6	selection	138	5	22	2	0	either event
6	selection	140	10	12	2	0	either event
6	selection	141	10	10	2	0	either event
6	selection	142	11	5	2	0	either event
6	selection	143	11	15	2	0	either event
6	selection	144	8	6	2	0	either event
6	selection	145	8	2	2	0	either event
6	selection	146	8	69	2	0	either event
6	selection	148	11	128	2	0	either event
6	selection	149	11	111	2	0	either event
6	selection	150	9	64	2	0	either event
6	selection	151	9	62	2	0	either event
6	selection	152	9	9	2	0	either event
6	selection	153	9	19	2	0	either event
6	selection	156	11	4	2	0	either event
6	selection	157	11	8	2	0	either event
6	selection	159	10	7	2	0	either event
6	selection	160	7	3	2	0	either event
6	selection	161	7	5	2	0	either event
6	selection	162	7	6	2	0	either event
6	selection	163	7	6	2	0	either event
6	selection	166	9	67	2	0	either event
6	selection	167	9	65	2	0	either event
6	selection	168	8	7	2	0	either event
6	selection	169	8	7	2	0	either event
6	selection	170	11	5	2	0	either event
6	selection	171	11	5	2	0	either event
6	selection	172	9	96	2	0	either event
6	selection	173	9	110	2	0	either event
6	selection	174	7	6	2	0	either event
6	selection	175	7	6	2	0	either event
6	selection	176	8	61	2	0	either event
6	selection	177	8	51	2	1	both events
6	selection	178	10	90	2	0	either event
6	selection	179	10	116	2	0	either event
6	selection	180	10	82	2	1	both events
6	selection	181	10	84	2	0	either event
6	selection	182	8	63	2	0	either event
6	selection	184	6	32	2	0	either event
6	selection	185	6	40	2	0	either event
6	selection	186	5	23	2	0	either event
6	selection	187	5	25	2	0	either event
6	selection	188	6	20	2	0	either event
6	selection	189	6	12	2	0	either event
6	selection	190	8	87	2	0	either event
6	selection	191	8	75	2	0	either event
6	selection	192	12	20	2	0	either event
6	selection	193	12	10	2	0	either event
6	selection	194	9	72	2	0	either event
6	selection	195	9	83	2	0	either event
6	selection	196	9	92	2	0	either event
6	selection	197	9	99	2	0	either event
6	selection	198	7	63	2	0	either event
6	selection	199	7	63	2	0	either event
7	neutral evolution	10	4	30	2	0	either event
7	neutral evolution	26	7	131	2	0	either event
7	neutral evolution	32	4	6	2	0	either event
7	neutral evolution	37	4	11	2	0	either event
7	neutral evolution	39	7	154	2	1	both events
7	neutral evolution	45	7	76	2	0	either event
7	neutral evolution	47	6	21	2	0	either event
7	neutral evolution	53	7	3	2	0	either event
7	neutral evolution	58	8	161	2	0	either event
7	neutral evolution	62	7	38	2	0	either event
7	neutral evolution	63	7	32	2	0	either event
7	neutral evolution	64	5	34	2	0	either event
7	neutral evolution	66	7	52	2	1	both events
7	neutral evolution	70	8	96	2	0	either event
7	neutral evolution	72	6	4	2	0	either event
7	neutral evolution	76	7	93	2	0	either event
7	neutral evolution	78	7	17	2	0	either event
7	neutral evolution	79	7	19	2	0	either event
7	neutral evolution	80	5	13	2	1	both events
7	neutral evolution	81	5	3	2	0	either event
7	neutral evolution	82	7	53	2	0	either event
7	neutral evolution	88	8	53	2	0	either event
7	neutral evolution	89	8	55	2	0	either event
7	neutral evolution	90	5	15	2	0	either event
7	neutral evolution	96	9	115	2	0	either event
7	neutral evolution	98	7	17	2	0	either event
7	neutral evolution	100	8	181	2	0	either event
7	neutral evolution	104	4	10	2	0	either event
7	neutral evolution	111	9	148	2	0	either event
7	neutral evolution	114	6	2	2	0	either event
7	neutral evolution	116	6	48	2	1	both events
7	neutral evolution	118	6	5	2	0	either event
7	neutral evolution	120	10	17	2	0	either event
7	neutral evolution	121	10	23	2	0	either event
7	neutral evolution	122	9	127	2	1	both events
7	neutral evolution	125	7	43	2	0	either event
7	neutral evolution	126	9	3	2	0	either event
7	neutral evolution	127	9	3	2	0	either event
7	neutral evolution	128	6	3	2	0	either event
7	neutral evolution	129	6	1	2	0	either event
7	neutral evolution	130	7	2	2	0	either event
7	neutral evolution	132	9	202	2	0	either event
7	neutral evolution	133	9	202	2	1	both events
7	neutral evolution	134	6	26	2	0	either event
7	neutral evolution	135	6	24	2	0	either event
7	neutral evolution	137	8	10	2	0	either event
7	neutral evolution	139	9	209	2	1	both events
7	neutral evolution	142	9	14	2	0	either event
7	neutral evolution	143	9	18	2	0	either event
7	neutral evolution	145	10	259	2	0	either event
7	neutral evolution	146	7	28	2	1	both events
7	neutral evolution	147	7	32	2	0	either event
7	neutral evolution	149	6	77	2	0	either event
7	neutral evolution	150	6	15	2	0	either event
7	neutral evolution	151	6	19	2	0	either event
7	neutral evolution	152	11	252	2	0	either event
7	neutral evolution	153	11	269	2	0	either event
7	neutral evolution	154	9	58	2	1	both events
7	neutral evolution	155	9	69	2	1	both events
7	neutral evolution	156	6	4	2	0	either event
7	neutral evolution	157	6	6	2	0	either event
7	neutral evolution	158	10	129	2	0	either event
7	neutral evolution	159	10	128	2	1	both events
7	neutral evolution	160	9	17	2	0	either event
7	neutral evolution	161	9	15	2	0	either event
7	neutral evolution	162	7	65	2	0	either event
7	neutral evolution	166	11	117	2	1	both events
7	neutral evolution	167	11	111	2	1	both events
7	neutral evolution	169	8	45	2	0	either event
7	neutral evolution	170	11	107	2	1	both events
7	neutral evolution	172	5	32	2	0	either event
7	neutral evolution	173	5	27	2	0	either event
7	neutral evolution	174	7	11	2	0	either event
7	neutral evolution	175	7	11	2	0	either event
7	neutral evolution	176	9	4	2	0	either event
7	neutral evolution	177	9	2	2	0	either event
7	neutral evolution	178	10	144	2	0	either event
7	neutral evolution	179	10	147	2	0	either event
7	neutral evolution	180	9	32	2	0	either event
7	neutral evolution	181	9	42	2	0	either event
7	neutral evolution	182	12	132	2	1	both events
7	neutral evolution	183	12	130	2	1	both events
7	neutral evolution	184	8	125	2	0	either event
7	neutral evolution	185	8	99	2	0	either event
7	neutral evolution	186	7	4	2	0	either event
7	neutral evolution	188	10	14	2	1	both events
7	neutral evolution	189	10	18	2	0	either event
7	neutral evolution	190	6	5	2	0	either event
7	neutral evolution	191	6	7	2	1	both events
7	neutral evolution	193	6	32	2	0	either event
7	neutral evolution	194	7	45	2	0	either event
7	neutral evolution	195	7	53	2	1	both events
7	neutral evolution	196	9	65	2	1	both events
7	neutral evolution	197	9	61	2	1	both events
7	neutral evolution	198	8	14	2	0	either event
7	neutral evolution	199	8	12	2	0	either event
7	selection	30	4	11	2	0	either event
7	selection	37	4	11	2	0	either event
7	selection	45	7	76	2	0	either event
7	selection	47	6	21	2	0	either event
7	selection	48	6	30	2	0	either event
7	selection	58	8	161	2	0	either event
7	selection	62	7	38	2	0	either event
7	selection	64	5	34	2	0	either event
7	selection	65	5	33	2	0	either event
7	selection	66	7	52	2	1	both events
7	selection	69	8	3	2	0	either event
7	selection	70	8	96	2	0	either event
7	selection	72	6	4	2	0	either event
7	selection	80	5	13	2	1	both events
7	selection	81	5	3	2	0	either event
7	selection	82	7	53	2	0	either event
7	selection	86	5	6	2	0	either event
7	selection	89	8	55	2	0	either event
7	selection	91	5	5	2	0	either event
7	selection	92	7	13	2	0	either event
7	selection	96	9	115	2	0	either event
7	selection	97	9	128	2	0	either event
7	selection	98	7	17	2	0	either event
7	selection	100	8	181	2	0	either event
7	selection	102	8	63	2	0	either event
7	selection	103	8	63	2	0	either event
7	selection	109	9	16	2	0	either event
7	selection	111	9	148	2	0	either event
7	selection	112	5	22	2	0	either event
7	selection	116	6	48	2	1	both events
7	selection	118	6	5	2	0	either event
7	selection	119	6	11	2	0	either event
7	selection	120	10	17	2	0	either event
7	selection	124	7	41	2	0	either event
7	selection	125	7	43	2	0	either event
7	selection	126	9	3	2	0	either event
7	selection	127	9	3	2	0	either event
7	selection	128	6	3	2	0	either event
7	selection	129	6	1	2	0	either event
7	selection	130	7	2	2	0	either event
7	selection	133	9	202	2	1	both events
7	selection	134	6	26	2	0	either event
7	selection	135	6	24	2	0	either event
7	selection	136	8	16	2	0	either event
7	selection	137	8	10	2	0	either event
7	selection	139	9	209	2	1	both events
7	selection	140	10	114	2	1	both events
7	selection	141	10	119	2	1	both events
7	selection	142	9	14	2	0	either event
7	selection	144	10	232	2	0	either event
7	selection	145	10	259	2	0	either event
7	selection	146	6	12	2	0	either event
7	selection	147	6	18	2	0	either event
7	selection	148	10	136	2	0	either event
7	selection	149	10	121	2	1	both events
7	selection	151	10	223	2	1	both events
7	selection	154	8	30	2	0	either event
7	selection	156	10	137	2	1	both events
7	selection	159	7	4	2	0	either event
7	selection	160	8	112	2	0	either event
7	selection	161	8	109	2	0	either event
7	selection	164	8	193	2	1	both events
7	selection	165	8	208	2	0	either event
7	selection	166	11	251	2	1	both events
7	selection	167	11	251	2	0	either event
7	selection	168	8	4	2	0	either event
7	selection	169	8	2	2	0	either event
7	selection	171	9	36	2	0	either event
7	selection	172	11	30	2	0	either event
7	selection	173	11	16	2	0	either event
7	selection	175	5	7	2	0	either event
7	selection	176	8	18	2	0	either event
7	selection	177	8	16	2	0	either event
7	selection	178	6	4	2	0	either event
7	selection	179	6	6	2	0	either event
7	selection	180	6	18	2	0	either event
7	selection	181	6	16	2	0	either event
7	selection	182	8	21	2	0	either event
7	selection	183	8	17	2	1	both events
7	selection	184	10	32	2	0	either event
7	selection	185	10	32	2	0	either event
7	selection	186	11	126	2	0	either event
7	selection	187	11	117	2	1	both events
7	selection	188	9	53	2	0	either event
7	selection	189	9	53	2	0	either event
7	selection	190	8	166	2	0	either event
7	selection	191	8	171	2	0	either event
7	selection	192	8	4	2	0	either event
7	selection	193	8	4	2	0	either event
7	selection	194	5	40	2	0	either event
7	selection	195	5	40	2	0	either event
7	selection	196	10	16	2	1	both events
7	selection	197	10	20	2	0	either event
7	selection	198	5	25	2	0	either event
7	selection	199	5	24	2	0	either event
8	neutral evolution	15	5	70	2	0	either event
8	neutral evolution	27	5	72	2	1	both events
8	neutral evolution	28	4	15	2	0	either event
8	neutral evolution	29	4	13	2	0	either event
8	neutral evolution	32	4	7	2	0	either event
8	neutral evolution	36	3	26	2	0	either event
8	neutral evolution	45	8	64	2	0	either event
8	neutral evolution	53	5	69	2	0	either event
8	neutral evolution	58	7	105	2	1	both events
8	neutral evolution	63	7	59	2	0	either event
8	neutral evolution	65	8	110	2	0	either event
8	neutral evolution	69	6	63	2	0	either event
8	neutral evolution	70	4	12	2	0	either event
8	neutral evolution	71	4	16	2	0	either event
8	neutral evolution	73	8	79	2	0	either event
8	neutral evolution	74	7	98	2	0	either event
8	neutral evolution	75	7	89	2	0	either event
8	neutral evolution	84	5	13	2	0	either event
8	neutral evolution	86	8	58	2	0	either event
8	neutral evolution	87	8	64	2	0	either event
8	neutral evolution	90	7	96	2	1	both events
8	neutral evolution	92	6	6	2	0	either event
8	neutral evolution	93	6	4	2	0	either event
8	neutral evolution	94	11	79	2	0	either event
8	neutral evolution	95	11	81	2	0	either event
8	neutral evolution	96	9	71	2	0	either event
8	neutral evolution	98	8	50	2	0	either event
8	neutral evolution	99	8	48	2	0	either event
8	neutral evolution	100	7	63	2	0	either event
8	neutral evolution	101	7	82	2	0	either event
8	neutral evolution	102	10	87	2	0	either event
8	neutral evolution	106	11	76	2	0	either event
8	neutral evolution	111	8	71	2	0	either event
8	neutral evolution	114	7	90	2	0	either event
8	neutral evolution	117	7	108	2	0	either event
8	neutral evolution	120	7	70	2	0	either event
8	neutral evolution	121	7	68	2	0	either event
8	neutral evolution	122	8	125	2	0	either event
8	neutral evolution	123	8	112	2	0	either event
8	neutral evolution	124	6	71	2	0	either event
8	neutral evolution	125	6	67	2	0	either event
8	neutral evolution	126	11	69	2	0	either event
8	neutral evolution	129	12	80	2	1	both events
8	neutral evolution	131	9	74	2	0	either event
8	neutral evolution	132	9	62	2	0	either event
8	neutral evolution	133	9	66	2	0	either event
8	neutral evolution	136	8	77	2	0	either event
8	neutral evolution	137	8	105	2	0	either event
8	neutral evolution	138	13	68	2	0	either event
8	neutral evolution	141	8	102	2	0	either event
8	neutral evolution	142	11	66	2	0	either event
8	neutral evolution	143	11	60	2	1	both events
8	neutral evolution	146	8	130	2	1	both events
8	neutral evolution	148	6	67	2	0	either event
8	neutral evolution	149	6	56	2	0	either event
8	neutral evolution	150	14	64	2	0	either event
8	neutral evolution	151	14	68	2	0	either event
8	neutral evolution	152	8	69	2	0	either event
8	neutral evolution	154	15	76	2	0	either event
8	neutral evolution	155	15	70	2	0	either event
8	neutral evolution	156	14	76	2	0	either event
8	neutral evolution	157	14	68	2	0	either event
8	neutral evolution	159	5	60	2	0	either event
8	neutral evolution	160	13	63	2	0	either event
8	neutral evolution	162	13	81	2	0	either event
8	neutral evolution	163	13	67	2	0	either event
8	neutral evolution	164	12	91	2	0	either event
8	neutral evolution	165	12	69	2	0	either event
8	neutral evolution	166	6	54	2	0	either event
8	neutral evolution	167	6	50	2	0	either event
8	neutral evolution	168	10	71	2	0	either event
8	neutral evolution	169	10	73	2	0	either event
8	neutral evolution	170	11	58	2	0	either event
8	neutral evolution	171	11	50	2	0	either event
8	neutral evolution	172	9	56	2	0	either event
8	neutral evolution	173	9	58	2	0	either event
8	neutral evolution	175	5	81	2	1	both events
8	neutral evolution	176	9	101	2	0	either event
8	neutral evolution	177	9	120	2	0	either event
8	neutral evolution	178	11	62	2	0	either event
8	neutral evolution	179	11	80	2	0	either event
8	neutral evolution	181	15	61	2	0	either event
8	neutral evolution	182	9	88	2	0	either event
8	neutral evolution	183	9	95	2	1	both events
8	neutral evolution	184	8	105	2	1	both events
8	neutral evolution	185	8	87	2	0	either event
8	neutral evolution	186	10	81	2	0	either event
8	neutral evolution	187	10	60	2	0	either event
8	neutral evolution	188	9	144	2	1	both events
8	neutral evolution	189	9	155	2	0	either event
8	neutral evolution	190	16	57	2	0	either event
8	neutral evolution	191	16	57	2	0	either event
8	neutral evolution	192	7	71	2	0	either event
8	neutral evolution	193	7	48	2	0	either event
8	neutral evolution	194	6	101	2	0	either event
8	neutral evolution	195	6	97	2	0	either event
8	neutral evolution	196	13	57	2	0	either event
8	neutral evolution	197	13	53	2	0	either event
8	neutral evolution	198	14	70	2	0	either event
8	neutral evolution	199	14	64	2	0	either event
8	selection	17	3	34	2	0	either event
8	selection	22	4	71	2	0	either event
8	selection	28	4	15	2	0	either event
8	selection	37	3	14	2	0	either event
8	selection	46	5	57	2	0	either event
8	selection	48	7	91	2	1	both events
8	selection	53	5	69	2	0	either event
8	selection	58	7	105	2	1	both events
8	selection	64	8	106	2	0	either event
8	selection	67	10	81	2	0	either event
8	selection	71	8	48	2	0	either event
8	selection	72	9	48	2	0	either event
8	selection	73	9	52	2	0	either event
8	selection	74	10	57	2	0	either event
8	selection	77	7	86	2	1	both events
8	selection	81	12	76	2	0	either event
8	selection	82	8	94	2	0	either event
8	selection	84	10	139	2	0	either event
8	selection	85	10	122	2	0	either event
8	selection	87	5	9	2	0	either event
8	selection	91	9	64	2	0	either event
8	selection	94	8	68	2	0	either event
8	selection	95	8	63	2	0	either event
8	selection	97	11	87	2	1	both events
8	selection	98	10	63	2	0	either event
8	selection	101	8	73	2	0	either event
8	selection	103	5	11	2	1	both events
8	selection	105	6	78	2	0	either event
8	selection	106	8	73	2	0	either event
8	selection	109	12	78	2	0	either event
8	selection	110	13	80	2	0	either event
8	selection	112	9	94	2	0	either event
8	selection	113	9	91	2	0	either event
8	selection	114	10	62	2	0	either event
8	selection	115	10	70	2	0	either event
8	selection	116	14	74	2	0	either event
8	selection	119	10	122	2	1	both events
8	selection	121	15	79	2	0	either event
8	selection	123	9	75	2	0	either event
8	selection	125	10	92	2	0	either event
8	selection	126	6	82	2	1	both events
8	selection	129	4	29	2	1	both events
8	selection	130	10	70	2	0	either event
8	selection	131	10	64	2	0	either event
8	selection	132	7	64	2	0	either event
8	selection	133	7	56	2	0	either event
8	selection	134	6	11	2	0	either event
8	selection	135	6	19	2	1	both events
8	selection	136	6	85	2	0	either event
8	selection	138	7	90	2	0	either event
8	selection	139	7	91	2	0	either event
8	selection	141	11	139	2	1	both events
8	selection	142	12	68	2	0	either event
8	selection	143	12	66	2	1	both events
8	selection	144	7	74	2	0	either event
8	selection	145	7	80	2	0	either event
8	selection	150	7	68	2	0	either event
8	selection	151	7	69	2	0	either event
8	selection	152	9	48	2	0	either event
8	selection	154	6	11	2	0	either event
8	selection	155	6	7	2	0	either event
8	selection	156	7	107	2	0	either event
8	selection	157	7	101	2	1	both events
8	selection	158	5	19	2	1	both events
8	selection	159	5	27	2	0	either event
8	selection	162	6	4	2	1	both events
8	selection	163	6	6	2	1	both events
8	selection	166	12	118	2	0	either event
8	selection	167	12	132	2	0	either event
8	selection	168	6	9	2	0	either event
8	selection	169	6	9	2	0	either event
8	selection	170	11	60	2	0	either event
8	selection	171	11	72	2	0	either event
8	selection	172	9	109	2	0	either event
8	selection	173	9	131	2	0	either event
8	selection	174	12	81	2	0	either event
8	selection	175	12	63	2	0	either event
8	selection	177	10	74	2	0	either event
8	selection	178	17	67	2	0	either event
8	selection	179	17	93	2	0	either event
8	selection	180	12	84	2	0	either event
8	selection	181	12	92	2	0	either event
8	selection	182	17	76	2	0	either event
8	selection	183	17	72	2	0	either event
8	selection	184	12	64	2	0	either event
8	selection	185	12	72	2	0	either event
8	selection	186	13	82	2	0	either event
8	selection	187	13	70	2	0	either event
8	selection	188	6	92	2	0	either event
8	selection	189	6	99	2	1	both events
8	selection	190	11	60	2	0	either event
8	selection	191	11	62	2	0	either event
8	selection	192	12	111	2	0	either event
8	selection	193	12	57	2	0	either event
8	selection	194	9	121	2	1	both events
8	selection	195	9	145	2	1	both events
8	selection	196	10	47	2	1	both events
8	selection	197	10	55	2	1	both events
8	selection	198	11	61	2	0	either event
8	selection	199	11	67	2	0	either event
9	neutral evolution	10	2	4	2	0	either event
9	neutral evolution	23	7	53	2	0	either event
9	neutral evolution	24	8	68	2	0	either event
9	neutral evolution	41	4	29	2	0	either event
9	neutral evolution	63	11	116	2	0	either event
9	neutral evolution	65	7	47	2	0	either event
9	neutral evolution	66	7	55	2	0	either event
9	neutral evolution	69	5	55	2	0	either event
9	neutral evolution	72	6	38	2	0	either event
9	neutral evolution	73	6	35	2	0	either event
9	neutral evolution	75	12	108	2	0	either event
9	neutral evolution	77	12	88	2	0	either event
9	neutral evolution	79	8	96	2	0	either event
9	neutral evolution	80	12	84	2	0	either event
9	neutral evolution	81	12	108	2	0	either event
9	neutral evolution	82	9	126	2	0	either event
9	neutral evolution	84	12	93	2	0	either event
9	neutral evolution	85	12	119	2	0	either event
9	neutral evolution	87	10	108	2	0	either event
9	neutral evolution	88	7	33	2	0	either event
9	neutral evolution	89	7	34	2	0	either event
9	neutral evolution	90	8	122	2	0	either event
9	neutral evolution	92	7	81	2	0	either event
9	neutral evolution	93	7	69	2	0	either event
9	neutral evolution	94	8	119	2	0	either event
9	neutral evolution	97	9	120	2	0	either event
9	neutral evolution	100	8	79	2	0	either event
9	neutral evolution	101	8	62	2	0	either event
9	neutral evolution	103	12	108	2	0	either event
9	neutral evolution	105	6	43	2	0	either event
9	neutral evolution	107	13	94	2	0	either event
9	neutral evolution	113	6	30	2	0	either event
9	neutral evolution	116	9	64	2	0	either event
9	neutral evolution	117	9	47	2	0	either event
9	neutral evolution	118	12	100	2	0	either event
9	neutral evolution	119	12	112	2	0	either event
9	neutral evolution	121	7	65	2	0	either event
9	neutral evolution	125	9	82	2	0	either event
9	neutral evolution	126	7	59	2	0	either event
9	neutral evolution	127	7	62	2	0	either event
9	neutral evolution	128	9	129	2	0	either event
9	neutral evolution	129	9	141	2	0	either event
9	neutral evolution	130	7	47	2	0	either event
9	neutral evolution	131	7	47	2	0	either event
9	neutral evolution	132	8	81	2	0	either event
9	neutral evolution	133	8	95	2	0	either event
9	neutral evolution	134	6	70	2	0	either event
9	neutral evolution	136	10	128	2	0	either event
9	neutral evolution	138	11	144	2	0	either event
9	neutral evolution	139	11	134	2	0	either event
9	neutral evolution	141	7	39	2	0	either event
9	neutral evolution	142	14	90	2	0	either event
9	neutral evolution	143	14	98	2	0	either event
9	neutral evolution	144	4	23	2	0	either event
9	neutral evolution	145	4	33	2	0	either event
9	neutral evolution	147	10	114	2	0	either event
9	neutral evolution	149	6	58	2	0	either event
9	neutral evolution	150	7	49	2	0	either event
9	neutral evolution	151	7	71	2	0	either event
9	neutral evolution	152	8	91	2	0	either event
9	neutral evolution	153	8	85	2	0	either event
9	neutral evolution	154	9	67	2	0	either event
9	neutral evolution	156	4	32	2	0	either event
9	neutral evolution	157	4	32	2	0	either event
9	neutral evolution	160	9	132	2	0	either event
9	neutral evolution	161	9	114	2	0	either event
9	neutral evolution	162	11	70	2	0	either event
9	neutral evolution	163	11	64	2	0	either event
9	neutral evolution	164	9	98	2	0	either event
9	neutral evolution	165	9	108	2	0	either event
9	neutral evolution	166	7	81	2	0	either event
9	neutral evolution	167	7	72	2	0	either event
9	neutral evolution	168	11	72	2	0	either event
9	neutral evolution	169	11	82	2	0	either event
9	neutral evolution	170	13	108	2	0	either event
9	neutral evolution	171	13	87	2	0	either event
9	neutral evolution	172	12	172	2	0	either event
9	neutral evolution	173	12	172	2	0	either event
9	neutral evolution	175	12	149	2	0	either event
9	neutral evolution	176	13	103	2	0	either event
9	neutral evolution	178	7	50	2	0	either event
9	neutral evolution	180	12	111	2	0	either event
9	neutral evolution	181	12	97	2	0	either event
9	neutral evolution	182	13	183	2	0	either event
9	neutral evolution	183	13	140	2	0	either event
9	neutral evolution	184	5	37	2	0	either event
9	neutral evolution	185	5	46	2	0	either event
9	neutral evolution	186	11	127	2	0	either event
9	neutral evolution	187	11	116	2	0	either event
9	neutral evolution	188	9	94	2	0	either event
9	neutral evolution	189	9	95	2	0	either event
9	neutral evolution	190	7	77	2	0	either event
9	neutral evolution	191	7	88	2	0	either event
9	neutral evolution	192	14	78	2	0	either event
9	neutral evolution	193	14	100	2	0	either event
9	neutral evolution	195	8	27	2	0	either event
9	neutral evolution	196	8	51	2	0	either event
9	neutral evolution	197	8	45	2	0	either event
9	neutral evolution	198	9	36	2	0	either event
9	neutral evolution	199	9	42	2	0	either event
9	selection	28	6	66	2	0	either event
9	selection	31	4	32	2	0	either event
9	selection	35	6	82	2	0	either event
9	selection	44	6	43	2	0	either event
9	selection	49	7	91	2	0	either event
9	selection	50	7	85	2	0	either event
9	selection	54	4	21	2	0	either event
9	selection	59	8	118	2	0	either event
9	selection	64	5	40	2	0	either event
9	selection	67	7	50	2	0	either event
9	selection	68	6	63	2	0	either event
9	selection	69	6	54	2	0	either event
9	selection	77	8	53	2	0	either event
9	selection	78	6	69	2	0	either event
9	selection	84	7	34	2	0	either event
9	selection	87	8	34	2	0	either event
9	selection	88	8	87	2	0	either event
9	selection	90	8	49	2	0	either event
9	selection	91	8	59	2	0	either event
9	selection	92	7	70	2	0	either event
9	selection	96	9	41	2	0	either event
9	selection	97	9	42	2	0	either event
9	selection	98	8	99	2	0	either event
9	selection	99	8	83	2	0	either event
9	selection	100	6	54	2	0	either event
9	selection	102	7	62	2	0	either event
9	selection	104	5	27	2	0	either event
9	selection	110	9	63	2	0	either event
9	selection	112	8	49	2	0	either event
9	selection	113	8	58	2	0	either event
9	selection	114	8	72	2	0	either event
9	selection	115	8	73	2	0	either event
9	selection	116	8	74	2	0	either event
9	selection	121	9	72	2	0	either event
9	selection	124	7	99	2	0	either event
9	selection	126	10	72	2	0	either event
9	selection	127	10	90	2	0	either event
9	selection	128	6	34	2	0	either event
9	selection	129	6	48	2	0	either event
9	selection	130	10	96	2	0	either event
9	selection	131	10	101	2	0	either event
9	selection	132	6	31	2	0	either event
9	selection	134	8	111	2	0	either event
9	selection	135	8	112	2	0	either event
9	selection	137	7	34	2	0	either event
9	selection	138	9	47	2	0	either event
9	selection	139	9	45	2	0	either event
9	selection	140	7	63	2	0	either event
9	selection	141	7	47	2	0	either event
9	selection	142	8	107	2	0	either event
9	selection	143	8	112	2	0	either event
9	selection	144	10	88	2	0	either event
9	selection	145	10	109	2	0	either event
9	selection	147	7	42	2	0	either event
9	selection	148	8	62	2	0	either event
9	selection	149	8	81	2	0	either event
9	selection	150	8	124	2	0	either event
9	selection	151	8	120	2	0	either event
9	selection	152	6	64	2	0	either event
9	selection	153	6	74	2	0	either event
9	selection	156	8	33	2	0	either event
9	selection	157	8	43	2	0	either event
9	selection	158	5	36	2	0	either event
9	selection	159	5	32	2	0	either event
9	selection	160	9	124	2	0	either event
9	selection	161	9	106	2	0	either event
9	selection	162	10	95	2	0	either event
9	selection	163	10	99	2	0	either event
9	selection	164	3	17	2	0	either event
9	selection	165	3	24	2	0	either event
9	selection	167	8	45	2	0	either event
9	selection	168	7	62	2	0	either event
9	selection	169	7	62	2	0	either event
9	selection	172	10	81	2	0	either event
9	selection	173	10	88	2	0	either event
9	selection	174	9	72	2	0	either event
9	selection	175	9	85	2	0	either event
9	selection	176	10	103	2	0	either event
9	selection	177	10	102	2	0	either event
9	selection	178	7	37	2	0	either event
9	selection	179	7	39	2	0	either event
9	selection	180	9	29	2	0	either event
9	selection	181	9	33	2	0	either event
9	selection	182	10	74	2	0	either event
9	selection	183	10	84	2	0	either event
9	selection	184	10	67	2	0	either event
9	selection	185	10	87	2	0	either event
9	selection	186	9	45	2	0	either event
9	selection	187	9	59	2	0	either event
9	selection	188	8	108	2	0	either event
9	selection	189	8	77	2	0	either event
9	selection	191	8	35	2	0	either event
9	selection	192	6	42	2	0	either event
9	selection	193	6	28	2	0	either event
9	selection	194	9	36	2	0	either event
9	selection	195	9	48	2	0	either event
9	selection	196	8	49	2	0	either event
9	selection	197	8	39	2	0	either event
9	selection	198	9	44	2	0	either event
9	selection	199	9	43	2	0	either event
10	neutral evolution	15	6	33	2	0	either event
10	neutral evolution	24	6	47	2	0	either event
10	neutral evolution	28	4	55	2	0	either event
10	neutral evolution	38	6	55	2	0	either event
10	neutral evolution	42	8	34	2	0	either event
10	neutral evolution	46	4	77	2	0	either event
10	neutral evolution	48	9	33	2	0	either event
10	neutral evolution	51	6	61	2	0	either event
10	neutral evolution	52	5	40	2	0	either event
10	neutral evolution	53	5	38	2	0	either event
10	neutral evolution	54	8	47	2	0	either event
10	neutral evolution	59	5	87	2	0	either event
10	neutral evolution	60	7	59	2	0	either event
10	neutral evolution	66	6	84	2	0	either event
10	neutral evolution	81	5	72	2	0	either event
10	neutral evolution	83	10	86	2	0	either event
10	neutral evolution	84	11	84	2	0	either event
10	neutral evolution	86	9	86	2	0	either event
10	neutral evolution	89	5	78	2	0	either event
10	neutral evolution	90	8	36	2	0	either event
10	neutral evolution	91	8	44	2	0	either event
10	neutral evolution	93	10	59	2	0	either event
10	neutral evolution	97	8	70	2	0	either event
10	neutral evolution	98	4	24	2	0	either event
10	neutral evolution	100	8	33	2	0	either event
10	neutral evolution	101	8	39	2	0	either event
10	neutral evolution	103	5	39	2	0	either event
10	neutral evolution	104	13	83	2	0	either event
10	neutral evolution	106	9	59	2	0	either event
10	neutral evolution	107	9	39	2	0	either event
10	neutral evolution	109	11	94	2	0	either event
10	neutral evolution	110	7	41	2	0	either event
10	neutral evolution	111	7	59	2	0	either event
10	neutral evolution	112	10	26	2	0	either event
10	neutral evolution	113	10	12	2	0	either event
10	neutral evolution	115	5	44	2	0	either event
10	neutral evolution	116	9	68	2	0	either event
10	neutral evolution	117	9	68	2	0	either event
10	neutral evolution	118	13	86	2	0	either event
10	neutral evolution	119	13	75	2	0	either event
10	neutral evolution	120	8	103	2	0	either event
10	neutral evolution	125	5	32	2	0	either event
10	neutral evolution	128	9	30	2	0	either event
10	neutral evolution	131	5	34	2	0	either event
10	neutral evolution	133	10	77	2	0	either event
10	neutral evolution	134	6	43	2	0	either event
10	neutral evolution	135	6	41	2	0	either event
10	neutral evolution	136	6	29	2	0	either event
10	neutral evolution	137	6	27	2	0	either event
10	neutral evolution	138	9	35	2	0	either event
10	neutral evolution	139	9	37	2	0	either event
10	neutral evolution	140	6	49	2	0	either event
10	neutral evolution	141	6	41	2	0	either event
10	neutral evolution	143	5	37	2	0	either event
10	neutral evolution	144	14	79	2	0	either event
10	neutral evolution	145	14	66	2	0	either event
10	neutral evolution	146	8	38	2	0	either event
10	neutral evolution	147	8	42	2	0	either event
10	neutral evolution	148	7	45	2	0	either event
10	neutral evolution	150	11	77	2	0	either event
10	neutral evolution	151	11	83	2	0	either event
10	neutral evolution	152	10	79	2	0	either event
10	neutral evolution	154	11	74	2	0	either event
10	neutral evolution	155	11	88	2	0	either event
10	neutral evolution	156	6	94	2	0	either event
10	neutral evolution	158	8	97	2	0	either event
10	neutral evolution	160	6	53	2	0	either event
10	neutral evolution	161	6	40	2	0	either event
10	neutral evolution	163	6	36	2	0	either event
10	neutral evolution	166	9	102	2	0	either event
10	neutral evolution	167	9	86	2	0	either event
10	neutral evolution	168	10	131	2	0	either event
10	neutral evolution	169	10	125	2	0	either event
10	neutral evolution	170	9	74	2	0	either event
10	neutral evolution	171	9	62	2	0	either event
10	neutral evolution	172	11	75	2	0	either event
10	neutral evolution	174	8	39	2	0	either event
10	neutral evolution	175	8	43	2	0	either event
10	neutral evolution	176	12	103	2	0	either event
10	neutral evolution	177	12	97	2	0	either event
10	neutral evolution	178	11	85	2	0	either event
10	neutral evolution	179	11	103	2	0	either event
10	neutral evolution	180	12	96	2	0	either event
10	neutral evolution	182	5	79	2	0	either event
10	neutral evolution	183	5	95	2	0	either event
10	neutral evolution	184	10	27	2	0	either event
10	neutral evolution	185	10	25	2	0	either event
10	neutral evolution	186	7	118	2	0	either event
10	neutral evolution	187	7	100	2	0	either event
10	neutral evolution	189	6	81	2	0	either event
10	neutral evolution	190	7	50	2	0	either event
10	neutral evolution	191	7	56	2	0	either event
10	neutral evolution	192	10	114	2	0	either event
10	neutral evolution	193	10	94	2	0	either event
10	neutral evolution	194	7	43	2	0	either event
10	neutral evolution	195	7	49	2	0	either event
10	neutral evolution	196	13	92	2	0	either event
10	neutral evolution	197	13	98	2	0	either event
10	neutral evolution	198	7	89	2	0	either event
10	neutral evolution	199	7	73	2	0	either event
10	selection	15	6	33	2	0	either event
10	selection	24	6	47	2	0	either event
10	selection	28	4	55	2	0	either event
10	selection	38	6	55	2	0	either event
10	selection	42	8	34	2	0	either event
10	selection	46	4	77	2	0	either event
10	selection	48	9	33	2	0	either event
10	selection	51	6	61	2	0	either event
10	selection	52	5	40	2	0	either event
10	selection	53	5	38	2	0	either event
10	selection	54	8	47	2	0	either event
10	selection	59	5	87	2	0	either event
10	selection	60	7	59	2	0	either event
10	selection	66	6	84	2	0	either event
10	selection	81	5	72	2	0	either event
10	selection	83	10	86	2	0	either event
10	selection	84	11	84	2	0	either event
10	selection	86	9	86	2	0	either event
10	selection	89	5	78	2	0	either event
10	selection	90	8	36	2	0	either event
10	selection	91	8	44	2	0	either event
10	selection	93	10	59	2	0	either event
10	selection	97	8	70	2	0	either event
10	selection	98	4	24	2	0	either event
10	selection	100	8	33	2	0	either event
10	selection	101	8	39	2	0	either event
10	selection	103	5	39	2	0	either event
10	selection	104	13	83	2	0	either event
10	selection	106	9	59	2	0	either event
10	selection	107	9	39	2	0	either event
10	selection	109	11	94	2	0	either event
10	selection	110	7	41	2	0	either event
10	selection	111	7	59	2	0	either event
10	selection	112	10	26	2	0	either event
10	selection	113	10	12	2	0	either event
10	selection	115	5	44	2	0	either event
10	selection	116	9	68	2	0	either event
10	selection	117	9	68	2	0	either event
10	selection	118	13	86	2	0	either event
10	selection	119	13	75	2	0	either event
10	selection	120	8	103	2	0	either event
10	selection	125	5	32	2	0	either event
10	selection	128	9	30	2	0	either event
10	selection	131	5	34	2	0	either event
10	selection	133	10	77	2	0	either event
10	selection	134	6	43	2	0	either event
10	selection	135	6	41	2	0	either event
10	selection	136	6	29	2	0	either event
10	selection	137	6	27	2	0	either event
10	selection	138	9	35	2	0	either event
10	selection	139	9	37	2	0	either event
10	selection	140	6	49	2	0	either event
10	selection	141	6	41	2	0	either event
10	selection	143	5	37	2	0	either event
10	selection	144	14	79	2	0	either event
10	selection	145	14	66	2	0	either event
10	selection	146	8	38	2	0	either event
10	selection	147	8	42	2	0	either event
10	selection	148	7	45	2	0	either event
10	selection	150	11	77	2	0	either event
10	selection	151	11	83	2	0	either event
10	selection	152	10	79	2	0	either event
10	selection	154	11	74	2	0	either event
10	selection	155	11	88	2	0	either event
10	selection	156	6	94	2	0	either event
10	selection	158	8	97	2	0	either event
10	selection	160	6	53	2	0	either event
10	selection	161	6	40	2	0	either event
10	selection	163	6	36	2	0	either event
10	selection	166	9	102	2	0	either event
10	selection	167	9	86	2	0	either event
10	selection	168	10	131	2	0	either event
10	selection	169	10	125	2	0	either event
10	selection	170	9	74	2	0	either event
10	selection	171	9	62	2	0	either event
10	selection	172	11	75	2	0	either event
10	selection	174	8	39	2	0	either event
10	selection	175	8	43	2	0	either event
10	selection	176	12	103	2	0	either event
10	selection	177	12	97	2	0	either event
10	selection	178	11	85	2	0	either event
10	selection	179	11	103	2	0	either event
10	selection	180	12	96	2	0	either event
10	selection	182	5	79	2	0	either event
10	selection	183	5	95	2	0	either event
10	selection	184	10	27	2	0	either event
10	selection	185	10	25	2	0	either event
10	selection	186	7	118	2	0	either event
10	selection	187	7	100	2	0	either event
10	selection	189	6	81	2	0	either event
10	selection	190	7	50	2	0	either event
10	selection	191	7	56	2	0	either event
10	selection	192	10	114	2	0	either event
10	selection	193	10	94	2	0	either event
10	selection	194	7	43	2	0	either event
10	selection	195	7	49	2	0	either event
10	selection	196	13	92	2	0	either event
10	selection	197	13	98	2	0	either event
10	selection	198	7	89	2	0	either event
10	selection	199	7	73	2	0	either event
11	neutral evolution	7	3	18	2	0	either event
11	neutral evolution	11	4	19	2	0	either event
11	neutral evolution	17	5	20	2	0	either event
11	neutral evolution	29	7	21	2	0	either event
11	neutral evolution	31	7	29	2	0	either event
11	neutral evolution	33	6	8	2	0	either event
11	neutral evolution	47	8	15	2	0	either event
11	neutral evolution	48	6	3	2	0	either event
11	neutral evolution	55	8	12	2	0	either event
11	neutral evolution	57	6	10	2	0	either event
11	neutral evolution	59	11	33	2	0	either event
11	neutral evolution	61	6	6	2	0	either event
11	neutral evolution	63	7	25	2	0	either event
11	neutral evolution	66	12	34	2	0	either event
11	neutral evolution	67	12	24	2	0	either event
11	neutral evolution	71	8	14	2	0	either event
[truncated: 7,754 more rows]
