# Supplementary material for: Cell-cycle dependent DNA repair and replication unifies patterns of chromosome instability
Source: Nat Commun. 2025 Mar 28;16:3033. doi: 10.1038/s41467-025-58245-z (PMC11953314; doi:10.1038/s41467-025-58245-z)
Supplement: Supplementary file 9 — Source Data [file 41467_2025_58245_MOESM9_ESM.zip › Source Data/SupplementaryFig44_abc_svsig.tsv]

Samples	sig	count
SA533702	SV2	35
SA411297	SV2	38
SA501627	SV2	41
SA501590	SV2	25
SA505633	SV2	115
SA533682	SV2	37
SA542427	SV2	28
SA529759	SV2	26
SA530438	SV2	31
SA541870	SV2	145
SA505950	SV2	145
SA538881	SV2	153
SA501393	SV2	0
SA515463	SV2	31
SA533709	SV2	0
SA518622	SV2	21
SA410670	SV2	26
SA533718	SV2	78
SA530583	SV2	62
SA411713	SV2	0
SA410223	SV2	0
SA541948	SV2	28
SA409327	SV2	7
SA538878	SV2	108
SA505389	SV2	27
SA501523	SV2	22
SA538893	SV2	152
SA533736	SV2	30
SA558649	SV2	10
SA533770	SV2	34
SA517374	SV2	0
SA542718	SV2	9
SA505540	SV2	60
SA570837	SV2	0
SA528890	SV2	147
SA518611	SV2	32
SA538869	SV2	48
SA411401	SV2	17
SA520201	SV2	0
SA517371	SV2	10
SA530551	SV2	8
SA501515	SV2	0
SA528999	SV2	93
SA530444	SV2	22
SA541782	SV2	26
SA410892	SV2	14
SA570881	SV2	0
SA412291	SV2	4
SA533666	SV2	0
SA515360	SV2	46
SA557416	SV2	130
SA515347	SV2	39
SA538884	SV2	146
SA505750	SV2	64
SA530442	SV2	70
SA544136	SV2	4
SA538873	SV2	179
SA557315	SV2	185
SA528899	SV2	100
SA533743	SV2	0
SA541928	SV2	22
SA505889	SV2	0
SA543426	SV2	0
SA530582	SV2	0
SA506702	SV2	0
SA533615	SV2	275
SA533681	SV2	17
SA501622	SV2	13
SA541924	SV2	234
SA501481	SV2	15
SA541926	SV2	21
SA530532	SV2	35
SA520182	SV2	23
SA538889	SV2	150
SA533741	SV2	103
SA411002	SV2	85
SA505328	SV2	29
SA505529	SV2	24
SA507306	SV2	14
SA517269	SV2	13
SA518664	SV2	33
SA529841	SV2	6
SA533702	SV4	0
SA411297	SV4	0
SA501627	SV4	0
SA501590	SV4	0
SA505633	SV4	0
SA533682	SV4	0
SA542427	SV4	16
SA529759	SV4	11
SA530438	SV4	0
SA541870	SV4	76
SA505950	SV4	0
SA538881	SV4	0
SA501393	SV4	0
SA515463	SV4	0
SA533709	SV4	0
SA518622	SV4	0
SA410670	SV4	0
SA533718	SV4	0
SA530583	SV4	52
SA411713	SV4	0
SA410223	SV4	10
SA541948	SV4	21
SA409327	SV4	0
SA538878	SV4	20
SA505389	SV4	14
SA501523	SV4	0
SA538893	SV4	0
SA533736	SV4	0
SA558649	SV4	0
SA533770	SV4	0
SA517374	SV4	0
SA542718	SV4	18
SA505540	SV4	0
SA570837	SV4	0
SA528890	SV4	89
SA518611	SV4	11
SA538869	SV4	0
SA411401	SV4	11
SA520201	SV4	0
SA517371	SV4	0
SA530551	SV4	0
SA501515	SV4	0
SA528999	SV4	0
SA530444	SV4	0
SA541782	SV4	13
SA410892	SV4	6
SA570881	SV4	0
SA412291	SV4	0
SA533666	SV4	0
SA515360	SV4	0
SA557416	SV4	318
SA515347	SV4	0
SA538884	SV4	0
SA505750	SV4	0
SA530442	SV4	0
SA544136	SV4	6
SA538873	SV4	0
SA557315	SV4	151
SA528899	SV4	0
SA533743	SV4	0
SA541928	SV4	9
SA505889	SV4	0
SA543426	SV4	0
SA530582	SV4	0
SA506702	SV4	0
SA533615	SV4	0
SA533681	SV4	0
SA501622	SV4	0
SA541924	SV4	67
SA501481	SV4	0
SA541926	SV4	20
SA530532	SV4	0
SA520182	SV4	13
SA538889	SV4	0
SA533741	SV4	0
SA411002	SV4	0
SA505328	SV4	0
SA505529	SV4	22
SA507306	SV4	0
SA517269	SV4	0
SA518664	SV4	0
SA529841	SV4	0
SA533702	SV6	0
SA411297	SV6	41
SA501627	SV6	0
SA501590	SV6	0
SA505633	SV6	0
SA533682	SV6	0
SA542427	SV6	87
SA529759	SV6	0
SA530438	SV6	0
SA541870	SV6	0
SA505950	SV6	0
SA538881	SV6	0
SA501393	SV6	37
SA515463	SV6	12
SA533709	SV6	0
SA518622	SV6	0
SA410670	SV6	0
SA533718	SV6	48
SA530583	SV6	0
SA411713	SV6	0
SA410223	SV6	0
SA541948	SV6	0
SA409327	SV6	7
SA538878	SV6	0
SA505389	SV6	0
SA501523	SV6	0
SA538893	SV6	0
SA533736	SV6	18
SA558649	SV6	12
SA533770	SV6	0
SA517374	SV6	89
SA542718	SV6	36
SA505540	SV6	0
SA570837	SV6	0
SA528890	SV6	0
SA518611	SV6	0
SA538869	SV6	0
SA411401	SV6	0
SA520201	SV6	0
SA517371	SV6	10
SA530551	SV6	0
SA501515	SV6	0
SA528999	SV6	0
SA530444	SV6	0
SA541782	SV6	0
SA410892	SV6	0
SA570881	SV6	9
SA412291	SV6	0
SA533666	SV6	36
SA515360	SV6	0
SA557416	SV6	0
SA515347	SV6	60
SA538884	SV6	0
SA505750	SV6	0
SA530442	SV6	0
SA544136	SV6	6
SA538873	SV6	0
SA557315	SV6	0
SA528899	SV6	0
SA533743	SV6	0
SA541928	SV6	12
SA505889	SV6	0
SA543426	SV6	42
SA530582	SV6	25
SA506702	SV6	0
SA533615	SV6	0
SA533681	SV6	0
SA501622	SV6	0
SA541924	SV6	0
SA501481	SV6	27
SA541926	SV6	64
SA530532	SV6	77
SA520182	SV6	11
SA538889	SV6	0
SA533741	SV6	76
SA411002	SV6	0
SA505328	SV6	0
SA505529	SV6	0
SA507306	SV6	0
SA517269	SV6	0
SA518664	SV6	0
SA529841	SV6	0
SA533702	SV8	0
SA411297	SV8	16
SA501627	SV8	0
SA501590	SV8	3
SA505633	SV8	31
SA533682	SV8	9
SA542427	SV8	0
SA529759	SV8	13
SA530438	SV8	16
SA541870	SV8	0
SA505950	SV8	0
SA538881	SV8	0
SA501393	SV8	24
SA515463	SV8	0
SA533709	SV8	0
SA518622	SV8	6
SA410670	SV8	19
SA533718	SV8	0
SA530583	SV8	0
SA411713	SV8	0
SA410223	SV8	0
SA541948	SV8	0
SA409327	SV8	4
SA538878	SV8	0
SA505389	SV8	13
SA501523	SV8	11
SA538893	SV8	0
SA533736	SV8	5
SA558649	SV8	2
SA533770	SV8	0
SA517374	SV8	0
SA542718	SV8	0
SA505540	SV8	0
SA570837	SV8	1
SA528890	SV8	0
SA518611	SV8	10
SA538869	SV8	7
SA411401	SV8	0
SA520201	SV8	13
SA517371	SV8	7
SA530551	SV8	4
SA501515	SV8	25
SA528999	SV8	63
SA530444	SV8	5
SA541782	SV8	3
SA410892	SV8	6
SA570881	SV8	7
SA412291	SV8	7
SA533666	SV8	7
SA515360	SV8	0
SA557416	SV8	0
SA515347	SV8	6
SA538884	SV8	0
SA505750	SV8	65
SA530442	SV8	0
SA544136	SV8	0
SA538873	SV8	0
SA557315	SV8	0
SA528899	SV8	27
SA533743	SV8	0
SA541928	SV8	0
SA505889	SV8	0
SA543426	SV8	0
SA530582	SV8	0
SA506702	SV8	2
SA533615	SV8	165
SA533681	SV8	40
SA501622	SV8	0
SA541924	SV8	0
SA501481	SV8	6
SA541926	SV8	8
SA530532	SV8	0
SA520182	SV8	8
SA538889	SV8	0
SA533741	SV8	0
SA411002	SV8	17
SA505328	SV8	26
SA505529	SV8	20
SA507306	SV8	4
SA517269	SV8	0
SA518664	SV8	9
SA529841	SV8	10
SA533702	SV32B	0
SA411297	SV32B	13
SA501627	SV32B	0
SA501590	SV32B	3
SA505633	SV32B	124
SA533682	SV32B	0
SA542427	SV32B	0
SA529759	SV32B	15
SA530438	SV32B	8
SA541870	SV32B	78
SA505950	SV32B	194
SA538881	SV32B	0
SA501393	SV32B	8
SA515463	SV32B	0
SA533709	SV32B	50
SA518622	SV32B	5
SA410670	SV32B	15
SA533718	SV32B	0
SA530583	SV32B	0
SA411713	SV32B	19
SA410223	SV32B	5
SA541948	SV32B	0
SA409327	SV32B	0
SA538878	SV32B	0
SA505389	SV32B	26
SA501523	SV32B	0
SA538893	SV32B	0
SA533736	SV32B	8
SA558649	SV32B	0
SA533770	SV32B	0
SA517374	SV32B	0
SA542718	SV32B	0
SA505540	SV32B	47
SA570837	SV32B	6
SA528890	SV32B	50
SA518611	SV32B	10
SA538869	SV32B	10
SA411401	SV32B	7
SA520201	SV32B	25
SA517371	SV32B	6
SA530551	SV32B	0
SA501515	SV32B	84
SA528999	SV32B	50
SA530444	SV32B	0
SA541782	SV32B	0
SA410892	SV32B	7
SA570881	SV32B	17
SA412291	SV32B	4
SA533666	SV32B	0
SA515360	SV32B	8
SA557416	SV32B	0
SA515347	SV32B	9
SA538884	SV32B	0
SA505750	SV32B	20
SA530442	SV32B	0
SA544136	SV32B	0
SA538873	SV32B	0
SA557315	SV32B	0
SA528899	SV32B	0
SA533743	SV32B	5
SA541928	SV32B	7
SA505889	SV32B	21
SA543426	SV32B	0
SA530582	SV32B	0
SA506702	SV32B	9
SA533615	SV32B	47
SA533681	SV32B	12
SA501622	SV32B	4
SA541924	SV32B	0
SA501481	SV32B	0
SA541926	SV32B	0
SA530532	SV32B	0
SA520182	SV32B	0
SA538889	SV32B	0
SA533741	SV32B	0
SA411002	SV32B	50
SA505328	SV32B	9
SA505529	SV32B	26
SA507306	SV32B	0
SA517269	SV32B	3
SA518664	SV32B	8
SA529841	SV32B	8
SA533702	SV32C	21
SA411297	SV32C	9
SA501627	SV32C	0
SA501590	SV32C	5
SA505633	SV32C	56
SA533682	SV32C	0
SA542427	SV32C	0
SA529759	SV32C	7
SA530438	SV32C	6
SA541870	SV32C	65
SA505950	SV32C	136
SA538881	SV32C	0
SA501393	SV32C	13
SA515463	SV32C	0
SA533709	SV32C	17
SA518622	SV32C	0
SA410670	SV32C	17
SA533718	SV32C	0
SA530583	SV32C	0
SA411713	SV32C	0
SA410223	SV32C	3
SA541948	SV32C	12
SA409327	SV32C	0
SA538878	SV32C	0
SA505389	SV32C	19
SA501523	SV32C	16
SA538893	SV32C	0
SA533736	SV32C	6
SA558649	SV32C	0
SA533770	SV32C	5
SA517374	SV32C	0
SA542718	SV32C	0
SA505540	SV32C	23
SA570837	SV32C	2
SA528890	SV32C	48
SA518611	SV32C	9
SA538869	SV32C	0
SA411401	SV32C	0
SA520201	SV32C	25
SA517371	SV32C	15
SA530551	SV32C	0
SA501515	SV32C	86
SA528999	SV32C	71
SA530444	SV32C	7
SA541782	SV32C	0
SA410892	SV32C	15
SA570881	SV32C	11
SA412291	SV32C	5
SA533666	SV32C	0
SA515360	SV32C	0
SA557416	SV32C	0
SA515347	SV32C	6
SA538884	SV32C	0
SA505750	SV32C	56
SA530442	SV32C	12
SA544136	SV32C	0
SA538873	SV32C	0
SA557315	SV32C	0
SA528899	SV32C	0
SA533743	SV32C	0
SA541928	SV32C	3
SA505889	SV32C	22
SA543426	SV32C	0
SA530582	SV32C	0
SA506702	SV32C	2
SA533615	SV32C	47
SA533681	SV32C	21
SA501622	SV32C	4
SA541924	SV32C	29
SA501481	SV32C	0
SA541926	SV32C	7
SA530532	SV32C	0
SA520182	SV32C	0
SA538889	SV32C	0
SA533741	SV32C	0
SA411002	SV32C	33
SA505328	SV32C	15
SA505529	SV32C	33
SA507306	SV32C	0
SA517269	SV32C	3
SA518664	SV32C	16
SA529841	SV32C	6
SA533702	SV32F	0
SA411297	SV32F	27
SA501627	SV32F	0
SA501590	SV32F	0
SA505633	SV32F	0
SA533682	SV32F	15
SA542427	SV32F	0
SA529759	SV32F	18
SA530438	SV32F	0
SA541870	SV32F	0
SA505950	SV32F	0
SA538881	SV32F	0
SA501393	SV32F	10
SA515463	SV32F	0
SA533709	SV32F	0
SA518622	SV32F	0
SA410670	SV32F	16
SA533718	SV32F	65
SA530583	SV32F	0
SA411713	SV32F	13
SA410223	SV32F	4
SA541948	SV32F	10
SA409327	SV32F	0
SA538878	SV32F	0
SA505389	SV32F	15
SA501523	SV32F	0
SA538893	SV32F	0
SA533736	SV32F	0
SA558649	SV32F	0
SA533770	SV32F	0
SA517374	SV32F	0
SA542718	SV32F	10
SA505540	SV32F	0
SA570837	SV32F	0
SA528890	SV32F	0
SA518611	SV32F	0
SA538869	SV32F	0
SA411401	SV32F	0
SA520201	SV32F	0
SA517371	SV32F	0
SA530551	SV32F	0
SA501515	SV32F	0
SA528999	SV32F	0
SA530444	SV32F	0
SA541782	SV32F	0
SA410892	SV32F	0
SA570881	SV32F	0
SA412291	SV32F	0
SA533666	SV32F	0
SA515360	SV32F	0
SA557416	SV32F	0
SA515347	SV32F	0
SA538884	SV32F	0
SA505750	SV32F	0
SA530442	SV32F	0
SA544136	SV32F	8
SA538873	SV32F	0
SA557315	SV32F	59
SA528899	SV32F	29
SA533743	SV32F	8
SA541928	SV32F	0
SA505889	SV32F	41
SA543426	SV32F	13
SA530582	SV32F	0
SA506702	SV32F	0
SA533615	SV32F	0
SA533681	SV32F	0
SA501622	SV32F	0
SA541924	SV32F	83
SA501481	SV32F	0
SA541926	SV32F	0
SA530532	SV32F	0
SA520182	SV32F	0
SA538889	SV32F	0
SA533741	SV32F	0
SA411002	SV32F	0
SA505328	SV32F	0
SA505529	SV32F	16
SA507306	SV32F	0
SA517269	SV32F	0
SA518664	SV32F	0
SA529841	SV32F	0
SA533702	SV32H	0
SA411297	SV32H	20
SA501627	SV32H	0
SA501590	SV32H	3
SA505633	SV32H	0
SA533682	SV32H	0
SA542427	SV32H	0
SA529759	SV32H	0
SA530438	SV32H	0
SA541870	SV32H	0
SA505950	SV32H	0
SA538881	SV32H	0
SA501393	SV32H	0
SA515463	SV32H	0
SA533709	SV32H	8
SA518622	SV32H	0
SA410670	SV32H	0
SA533718	SV32H	0
SA530583	SV32H	0
SA411713	SV32H	0
SA410223	SV32H	2
SA541948	SV32H	0
SA409327	SV32H	0
SA538878	SV32H	0
SA505389	SV32H	8
SA501523	SV32H	0
SA538893	SV32H	0
SA533736	SV32H	0
SA558649	SV32H	0
SA533770	SV32H	0
SA517374	SV32H	0
SA542718	SV32H	5
SA505540	SV32H	16
SA570837	SV32H	4
SA528890	SV32H	37
SA518611	SV32H	0
SA538869	SV32H	0
SA411401	SV32H	0
SA520201	SV32H	12
SA517371	SV32H	0
SA530551	SV32H	4
SA501515	SV32H	0
SA528999	SV32H	0
SA530444	SV32H	0
SA541782	SV32H	0
SA410892	SV32H	0
SA570881	SV32H	0
SA412291	SV32H	3
SA533666	SV32H	0
SA515360	SV32H	0
SA557416	SV32H	0
SA515347	SV32H	0
SA538884	SV32H	0
SA505750	SV32H	0
SA530442	SV32H	0
SA544136	SV32H	0
SA538873	SV32H	0
SA557315	SV32H	0
SA528899	SV32H	0
SA533743	SV32H	5
SA541928	SV32H	6
SA505889	SV32H	8
SA543426	SV32H	0
SA530582	SV32H	0
SA506702	SV32H	0
SA533615	SV32H	0
SA533681	SV32H	6
SA501622	SV32H	3
SA541924	SV32H	0
SA501481	SV32H	0
SA541926	SV32H	0
SA530532	SV32H	0
SA520182	SV32H	0
SA538889	SV32H	0
SA533741	SV32H	22
SA411002	SV32H	0
SA505328	SV32H	0
SA505529	SV32H	0
SA507306	SV32H	3
SA517269	SV32H	0
SA518664	SV32H	0
SA529841	SV32H	0
SA533702	SV32I	0
SA411297	SV32I	0
SA501627	SV32I	0
SA501590	SV32I	0
SA505633	SV32I	0
SA533682	SV32I	16
SA542427	SV32I	0
SA529759	SV32I	0
SA530438	SV32I	9
SA541870	SV32I	0
SA505950	SV32I	0
SA538881	SV32I	0
SA501393	SV32I	7
SA515463	SV32I	0
SA533709	SV32I	0
SA518622	SV32I	13
SA410670	SV32I	16
SA533718	SV32I	0
SA530583	SV32I	0
SA411713	SV32I	0
SA410223	SV32I	0
SA541948	SV32I	0
SA409327	SV32I	0
SA538878	SV32I	0
SA505389	SV32I	17
SA501523	SV32I	0
SA538893	SV32I	0
SA533736	SV32I	0
SA558649	SV32I	3
SA533770	SV32I	5
SA517374	SV32I	0
SA542718	SV32I	0
SA505540	SV32I	0
SA570837	SV32I	0
SA528890	SV32I	0
SA518611	SV32I	13
SA538869	SV32I	0
SA411401	SV32I	13
SA520201	SV32I	0
SA517371	SV32I	0
SA530551	SV32I	7
SA501515	SV32I	0
SA528999	SV32I	0
SA530444	SV32I	7
SA541782	SV32I	0
SA410892	SV32I	10
SA570881	SV32I	0
SA412291	SV32I	8
SA533666	SV32I	0
SA515360	SV32I	0
SA557416	SV32I	0
SA515347	SV32I	0
SA538884	SV32I	0
SA505750	SV32I	0
SA530442	SV32I	20
SA544136	SV32I	0
SA538873	SV32I	0
SA557315	SV32I	59
SA528899	SV32I	21
SA533743	SV32I	7
SA541928	SV32I	6
SA505889	SV32I	0
SA543426	SV32I	0
SA530582	SV32I	0
SA506702	SV32I	0
SA533615	SV32I	0
SA533681	SV32I	0
SA501622	SV32I	0
SA541924	SV32I	0
SA501481	SV32I	11
SA541926	SV32I	0
SA530532	SV32I	26
SA520182	SV32I	12
SA538889	SV32I	0
SA533741	SV32I	0
SA411002	SV32I	0
SA505328	SV32I	14
SA505529	SV32I	0
SA507306	SV32I	0
SA517269	SV32I	0
SA518664	SV32I	0
SA529841	SV32I	4
SA533702	SV32J	0
SA411297	SV32J	0
SA501627	SV32J	0
SA501590	SV32J	0
SA505633	SV32J	0
SA533682	SV32J	9
SA542427	SV32J	0
SA529759	SV32J	0
SA530438	SV32J	0
SA541870	SV32J	0
SA505950	SV32J	0
SA538881	SV32J	0
SA501393	SV32J	10
SA515463	SV32J	0
SA533709	SV32J	18
SA518622	SV32J	0
SA410670	SV32J	0
SA533718	SV32J	0
SA530583	SV32J	0
SA411713	SV32J	6
SA410223	SV32J	2
SA541948	SV32J	0
SA409327	SV32J	0
SA538878	SV32J	0
SA505389	SV32J	0
SA501523	SV32J	0
SA538893	SV32J	0
SA533736	SV32J	0
SA558649	SV32J	0
SA533770	SV32J	5
SA517374	SV32J	0
SA542718	SV32J	5
SA505540	SV32J	0
SA570837	SV32J	0
SA528890	SV32J	66
SA518611	SV32J	0
SA538869	SV32J	8
SA411401	SV32J	0
SA520201	SV32J	0
SA517371	SV32J	0
SA530551	SV32J	3
SA501515	SV32J	0
SA528999	SV32J	0
SA530444	SV32J	9
SA541782	SV32J	0
SA410892	SV32J	0
SA570881	SV32J	0
SA412291	SV32J	0
SA533666	SV32J	0
SA515360	SV32J	0
SA557416	SV32J	0
SA515347	SV32J	0
SA538884	SV32J	0
SA505750	SV32J	0
SA530442	SV32J	0
SA544136	SV32J	6
SA538873	SV32J	0
SA557315	SV32J	0
SA528899	SV32J	0
SA533743	SV32J	0
SA541928	SV32J	0
SA505889	SV32J	0
SA543426	SV32J	0
SA530582	SV32J	0
SA506702	SV32J	0
SA533615	SV32J	0
SA533681	SV32J	0
SA501622	SV32J	0
SA541924	SV32J	0
SA501481	SV32J	0
SA541926	SV32J	0
SA530532	SV32J	0
SA520182	SV32J	0
SA538889	SV32J	0
SA533741	SV32J	0
SA411002	SV32J	0
SA505328	SV32J	0
SA505529	SV32J	0
SA507306	SV32J	0
SA517269	SV32J	0
SA518664	SV32J	0
SA529841	SV32J	0
SA533702	SV32K	0
SA411297	SV32K	27
SA501627	SV32K	0
SA501590	SV32K	0
SA505633	SV32K	0
SA533682	SV32K	14
SA542427	SV32K	24
SA529759	SV32K	0
SA530438	SV32K	0
SA541870	SV32K	0
SA505950	SV32K	0
SA538881	SV32K	0
SA501393	SV32K	0
SA515463	SV32K	0
SA533709	SV32K	0
SA518622	SV32K	0
SA410670	SV32K	0
SA533718	SV32K	0
SA530583	SV32K	46
SA411713	SV32K	0
SA410223	SV32K	0
SA541948	SV32K	0
SA409327	SV32K	0
SA538878	SV32K	0
SA505389	SV32K	0
SA501523	SV32K	0
SA538893	SV32K	0
SA533736	SV32K	0
SA558649	SV32K	0
SA533770	SV32K	0
SA517374	SV32K	0
SA542718	SV32K	0
SA505540	SV32K	0
SA570837	SV32K	0
SA528890	SV32K	0
SA518611	SV32K	0
SA538869	SV32K	0
SA411401	SV32K	14
SA520201	SV32K	0
SA517371	SV32K	0
SA530551	SV32K	0
SA501515	SV32K	0
SA528999	SV32K	0
SA530444	SV32K	0
SA541782	SV32K	8
SA410892	SV32K	0
SA570881	SV32K	0
SA412291	SV32K	0
SA533666	SV32K	0
SA515360	SV32K	0
SA557416	SV32K	0
SA515347	SV32K	0
SA538884	SV32K	0
SA505750	SV32K	0
SA530442	SV32K	0
SA544136	SV32K	0
SA538873	SV32K	0
SA557315	SV32K	0
SA528899	SV32K	0
SA533743	SV32K	0
SA541928	SV32K	0
SA505889	SV32K	0
SA543426	SV32K	27
SA530582	SV32K	0
SA506702	SV32K	0
SA533615	SV32K	0
SA533681	SV32K	0
SA501622	SV32K	0
SA541924	SV32K	0
SA501481	SV32K	0
SA541926	SV32K	0
SA530532	SV32K	0
SA520182	SV32K	0
SA538889	SV32K	0
SA533741	SV32K	56
SA411002	SV32K	0
SA505328	SV32K	0
SA505529	SV32K	23
SA507306	SV32K	0
SA517269	SV32K	0
SA518664	SV32K	0
SA529841	SV32K	0
SA533702	SV32L	0
SA411297	SV32L	0
SA501627	SV32L	0
SA501590	SV32L	0
SA505633	SV32L	0
SA533682	SV32L	0
SA542427	SV32L	0
SA529759	SV32L	0
SA530438	SV32L	0
SA541870	SV32L	0
SA505950	SV32L	0
SA538881	SV32L	0
SA501393	SV32L	0
SA515463	SV32L	0
SA533709	SV32L	14
SA518622	SV32L	0
SA410670	SV32L	0
SA533718	SV32L	0
SA530583	SV32L	0
SA411713	SV32L	0
SA410223	SV32L	0
SA541948	SV32L	0
SA409327	SV32L	0
SA538878	SV32L	0
SA505389	SV32L	0
SA501523	SV32L	0
SA538893	SV32L	0
SA533736	SV32L	0
SA558649	SV32L	0
SA533770	SV32L	0
SA517374	SV32L	0
SA542718	SV32L	0
SA505540	SV32L	0
SA570837	SV32L	2
SA528890	SV32L	0
SA518611	SV32L	0
SA538869	SV32L	15
SA411401	SV32L	0
SA520201	SV32L	0
SA517371	SV32L	0
SA530551	SV32L	0
SA501515	SV32L	0
SA528999	SV32L	0
SA530444	SV32L	0
SA541782	SV32L	0
SA410892	SV32L	0
SA570881	SV32L	0
SA412291	SV32L	5
SA533666	SV32L	0
SA515360	SV32L	0
SA557416	SV32L	0
SA515347	SV32L	0
SA538884	SV32L	0
SA505750	SV32L	0
SA530442	SV32L	0
SA544136	SV32L	0
SA538873	SV32L	0
SA557315	SV32L	0
SA528899	SV32L	0
SA533743	SV32L	0
SA541928	SV32L	0
SA505889	SV32L	0
SA543426	SV32L	0
SA530582	SV32L	0
SA506702	SV32L	0
SA533615	SV32L	0
SA533681	SV32L	0
SA501622	SV32L	5
SA541924	SV32L	0
SA501481	SV32L	0
SA541926	SV32L	0
SA530532	SV32L	0
SA520182	SV32L	0
SA538889	SV32L	0
SA533741	SV32L	0
SA411002	SV32L	0
SA505328	SV32L	15
SA505529	SV32L	0
SA507306	SV32L	0
SA517269	SV32L	0
SA518664	SV32L	0
SA529841	SV32L	6
SA533702	SV32M	0
SA411297	SV32M	0
SA501627	SV32M	0
SA501590	SV32M	0
SA505633	SV32M	0
SA533682	SV32M	0
SA542427	SV32M	0
SA529759	SV32M	0
SA530438	SV32M	0
SA541870	SV32M	0
SA505950	SV32M	0
SA538881	SV32M	0
SA501393	SV32M	0
SA515463	SV32M	0
SA533709	SV32M	0
SA518622	SV32M	0
SA410670	SV32M	0
SA533718	SV32M	0
SA530583	SV32M	0
SA411713	SV32M	0
SA410223	SV32M	0
SA541948	SV32M	0
SA409327	SV32M	0
SA538878	SV32M	0
SA505389	SV32M	0
SA501523	SV32M	0
SA538893	SV32M	0
SA533736	SV32M	0
SA558649	SV32M	0
SA533770	SV32M	0
SA517374	SV32M	0
SA542718	SV32M	7
SA505540	SV32M	0
SA570837	SV32M	0
SA528890	SV32M	0
SA518611	SV32M	0
SA538869	SV32M	0
SA411401	SV32M	0
SA520201	SV32M	0
SA517371	SV32M	0
SA530551	SV32M	4
SA501515	SV32M	0
SA528999	SV32M	0
SA530444	SV32M	0
SA541782	SV32M	0
SA410892	SV32M	0
SA570881	SV32M	0
SA412291	SV32M	0
SA533666	SV32M	0
SA515360	SV32M	0
SA557416	SV32M	0
SA515347	SV32M	0
SA538884	SV32M	0
SA505750	SV32M	0
SA530442	SV32M	0
SA544136	SV32M	0
SA538873	SV32M	0
SA557315	SV32M	0
SA528899	SV32M	0
SA533743	SV32M	0
SA541928	SV32M	0
SA505889	SV32M	14
SA543426	SV32M	0
SA530582	SV32M	0
SA506702	SV32M	0
SA533615	SV32M	0
SA533681	SV32M	0
SA501622	SV32M	0
SA541924	SV32M	0
SA501481	SV32M	0
SA541926	SV32M	0
SA530532	SV32M	0
SA520182	SV32M	0
SA538889	SV32M	0
SA533741	SV32M	0
SA411002	SV32M	0
SA505328	SV32M	0
SA505529	SV32M	0
SA507306	SV32M	5
SA517269	SV32M	0
SA518664	SV32M	0
SA529841	SV32M	0
SA533702	SV32N	0
SA411297	SV32N	0
SA501627	SV32N	0
SA501590	SV32N	0
SA505633	SV32N	0
SA533682	SV32N	0
SA542427	SV32N	0
SA529759	SV32N	0
SA530438	SV32N	0
SA541870	SV32N	0
SA505950	SV32N	0
SA538881	SV32N	0
SA501393	SV32N	22
SA515463	SV32N	0
SA533709	SV32N	0
SA518622	SV32N	0
SA410670	SV32N	0
SA533718	SV32N	0
SA530583	SV32N	0
SA411713	SV32N	0
SA410223	SV32N	7
SA541948	SV32N	0
SA409327	SV32N	0
SA538878	SV32N	0
SA505389	SV32N	35
SA501523	SV32N	0
SA538893	SV32N	0
SA533736	SV32N	0
SA558649	SV32N	0
SA533770	SV32N	0
SA517374	SV32N	0
SA542718	SV32N	0
SA505540	SV32N	0
SA570837	SV32N	0
SA528890	SV32N	0
SA518611	SV32N	0
SA538869	SV32N	0
SA411401	SV32N	0
SA520201	SV32N	0
SA517371	SV32N	0
SA530551	SV32N	0
SA501515	SV32N	0
SA528999	SV32N	0
SA530444	SV32N	0
SA541782	SV32N	0
SA410892	SV32N	0
SA570881	SV32N	0
SA412291	SV32N	0
SA533666	SV32N	12
SA515360	SV32N	0
SA557416	SV32N	0
SA515347	SV32N	0
SA538884	SV32N	0
SA505750	SV32N	0
SA530442	SV32N	0
SA544136	SV32N	0
SA538873	SV32N	0
SA557315	SV32N	0
SA528899	SV32N	0
SA533743	SV32N	0
SA541928	SV32N	0
SA505889	SV32N	0
SA543426	SV32N	0
SA530582	SV32N	0
SA506702	SV32N	0
SA533615	SV32N	0
SA533681	SV32N	0
SA501622	SV32N	0
SA541924	SV32N	0
SA501481	SV32N	0
SA541926	SV32N	0
SA530532	SV32N	0
SA520182	SV32N	0
SA538889	SV32N	0
SA533741	SV32N	0
SA411002	SV32N	0
SA505328	SV32N	0
SA505529	SV32N	39
SA507306	SV32N	0
SA517269	SV32N	0
SA518664	SV32N	0
SA529841	SV32N	0
SA533702	SV32O	0
SA411297	SV32O	0
SA501627	SV32O	0
SA501590	SV32O	0
SA505633	SV32O	0
SA533682	SV32O	0
SA542427	SV32O	0
SA529759	SV32O	0
SA530438	SV32O	0
SA541870	SV32O	0
SA505950	SV32O	0
SA538881	SV32O	0
SA501393	SV32O	0
SA515463	SV32O	0
SA533709	SV32O	0
SA518622	SV32O	0
SA410670	SV32O	0
SA533718	SV32O	0
SA530583	SV32O	0
SA411713	SV32O	16
SA410223	SV32O	0
SA541948	SV32O	0
SA409327	SV32O	4
SA538878	SV32O	0
SA505389	SV32O	0
SA501523	SV32O	0
SA538893	SV32O	0
SA533736	SV32O	0
SA558649	SV32O	0
SA533770	SV32O	0
SA517374	SV32O	0
SA542718	SV32O	0
SA505540	SV32O	0
SA570837	SV32O	0
SA528890	SV32O	0
SA518611	SV32O	0
SA538869	SV32O	0
SA411401	SV32O	0
SA520201	SV32O	0
SA517371	SV32O	0
SA530551	SV32O	0
SA501515	SV32O	0
SA528999	SV32O	0
SA530444	SV32O	0
SA541782	SV32O	0
SA410892	SV32O	8
SA570881	SV32O	0
SA412291	SV32O	0
SA533666	SV32O	0
SA515360	SV32O	0
SA557416	SV32O	0
SA515347	SV32O	0
SA538884	SV32O	0
SA505750	SV32O	0
SA530442	SV32O	0
SA544136	SV32O	0
SA538873	SV32O	0
SA557315	SV32O	0
SA528899	SV32O	0
SA533743	SV32O	8
SA541928	SV32O	0
SA505889	SV32O	0
SA543426	SV32O	0
SA530582	SV32O	0
SA506702	SV32O	0
SA533615	SV32O	0
SA533681	SV32O	0
SA501622	SV32O	0
SA541924	SV32O	0
SA501481	SV32O	0
SA541926	SV32O	0
SA530532	SV32O	0
SA520182	SV32O	0
SA538889	SV32O	0
SA533741	SV32O	0
SA411002	SV32O	0
SA505328	SV32O	0
SA505529	SV32O	0
SA507306	SV32O	3
SA517269	SV32O	3
SA518664	SV32O	0
SA529841	SV32O	0
SA533702	SV32P	0
SA411297	SV32P	0
SA501627	SV32P	0
SA501590	SV32P	0
SA505633	SV32P	0
SA533682	SV32P	0
SA542427	SV32P	0
SA529759	SV32P	0
SA530438	SV32P	0
SA541870	SV32P	0
SA505950	SV32P	0
SA538881	SV32P	0
SA501393	SV32P	0
SA515463	SV32P	0
SA533709	SV32P	0
SA518622	SV32P	0
SA410670	SV32P	0
SA533718	SV32P	0
SA530583	SV32P	0
SA411713	SV32P	0
SA410223	SV32P	0
SA541948	SV32P	0
SA409327	SV32P	0
SA538878	SV32P	0
SA505389	SV32P	0
SA501523	SV32P	0
SA538893	SV32P	0
SA533736	SV32P	0
SA558649	SV32P	0
SA533770	SV32P	0
SA517374	SV32P	0
SA542718	SV32P	0
SA505540	SV32P	0
SA570837	SV32P	0
SA528890	SV32P	0
SA518611	SV32P	0
SA538869	SV32P	0
SA411401	SV32P	0
SA520201	SV32P	0
SA517371	SV32P	0
SA530551	SV32P	0
SA501515	SV32P	0
SA528999	SV32P	0
SA530444	SV32P	0
SA541782	SV32P	0
SA410892	SV32P	7
SA570881	SV32P	0
SA412291	SV32P	0
SA533666	SV32P	0
SA515360	SV32P	0
SA557416	SV32P	0
SA515347	SV32P	0
SA538884	SV32P	0
SA505750	SV32P	0
SA530442	SV32P	0
SA544136	SV32P	0
SA538873	SV32P	0
SA557315	SV32P	0
SA528899	SV32P	0
SA533743	SV32P	0
SA541928	SV32P	0
SA505889	SV32P	0
SA543426	SV32P	0
SA530582	SV32P	0
SA506702	SV32P	7
SA533615	SV32P	0
SA533681	SV32P	0
SA501622	SV32P	0
SA541924	SV32P	0
SA501481	SV32P	8
SA541926	SV32P	0
SA530532	SV32P	0
SA520182	SV32P	8
SA538889	SV32P	0
SA533741	SV32P	0
SA411002	SV32P	0
SA505328	SV32P	0
SA505529	SV32P	0
SA507306	SV32P	0
SA517269	SV32P	0
SA518664	SV32P	0
SA529841	SV32P	0
